# Supplementary material for: Exploring the potential mechanism of emetine against coronavirus disease 2019 combined with lung adenocarcinoma: bioinformatics and molecular simulation analyses
Source: BMC Cancer. 2022 Jun 22;22:687. doi: 10.1186/s12885-022-09763-2 (PMC9214478; doi:10.1186/s12885-022-09763-2)
Supplement: Supplementary file 2 — Additional file 2. Intersection genes of LUAD DEGs and COVID-19-related genes. [file 12885_2022_9763_MOESM2_ESM.xls]

## Sheet: Sheet1
Intersection of LUAD DEG and COVID-19-related genes
gene	conMean	treatMean	logFC	pValue	fdr
C10orf90	0.00340866	0.0590665	4.11507	3.41e-07	4.38e-07
XDH	0.236333	4.31092	4.1891	3.48e-28	2e-27
EDN1	47.0602	13.1678	-1.8375	2.09e-22	6.07e-22
SALL1	0.00595442	0.421522	6.1455	4.24e-09	5.95e-09
CXCL3	9.59472	3.18235	-1.59215	7.89e-11	1.22e-10
ERG	8.93595	2.2522	-1.98829	5.1e-33	9.22e-32
TEK	21.012	2.46338	-3.0925	3.22e-35	1.23e-33
KISS1R	0.014309	1.18557	6.37251	9.15e-31	1.11e-29
BTK	7.59749	3.26721	-1.21746	2.35e-25	9.33e-25
PPM1H	1.98426	4.58986	1.20985	1.49e-09	2.16e-09
MUC2	0.00886138	0.384155	5.43801	1.58e-07	2.04e-07
SAPCD2P3	0.0220649	0.0462278	1.067	0.00218091	0.00233307
CLEC4M	0.568577	0.0288326	-4.30158	2.22e-24	7.84e-24
SOCS3	154.091	60.3923	-1.35135	4.25e-09	5.95e-09
LINC01700	0.0457709	0.0206914	-1.1454	4.53e-08	6.06e-08
FPR1	18.9958	5.68484	-1.74049	2.37e-21	6.73e-21
LMNB1	3.37149	13.8955	2.04316	1.61e-29	1.33e-28
TARS2	4.75096	10.7421	1.17698	5.51e-33	9.22e-32
G6PD	18.9847	52.2151	1.45963	1.89e-05	2.24e-05
CPA3	42.2166	14.6929	-1.52269	3.72e-21	1.02e-20
BRDT	0.0209581	1.70205	6.34362	6.97e-10	1.03e-09
SFTPC	7909.18	334.857	-4.56191	5.63e-36	6.48e-34
MARCO	216.775	29.6792	-2.86867	3.67e-33	7.68e-32
SH3GL2	1.3512	0.328267	-2.0413	1.34e-28	8.11e-28
ALB	0.0581028	29.9904	9.01168	0.0133876	0.0136245
EPO	0.0213981	0.0569205	1.41147	0.00626297	0.00645957
LINC02006	0.305213	0.127582	-1.25839	5.03e-12	8.03e-12
GALNT13	1.5902	0.593938	-1.42083	3.93e-21	1.06e-20
POU2AF1	1.1719	3.86091	1.72009	4.15e-12	6.68e-12
INSC	0.369983	0.164721	-1.16743	1.04e-22	3.18e-22
MAL	9.21938	4.10613	-1.16689	5.33e-20	1.29e-19
C18orf63	0.104324	0.0293611	-1.82909	3.06e-21	8.59e-21
IL17A	0.00784967	0.0394861	2.33064	9.31e-05	0.000107019
MAP10	0.547723	1.54887	1.4997	1.72e-15	3.3e-15
TLR8	5.83755	1.91206	-1.61023	4.6e-25	1.73e-24
LDHA	51.0942	141.97	1.47435	3.71e-30	3.71e-29
PTX3	5.26956	1.5064	-1.80658	3.7e-13	6.41e-13
DYNLRB2	3.69101	1.03427	-1.83541	8.04e-13	1.37e-12
ISG15	33.2362	106.807	1.68418	6.48e-11	1.01e-10
CCRL2	7.05349	2.66024	-1.40678	5.33e-27	2.61e-26
MYOM2	0.659387	0.253957	-1.37654	1.55e-22	4.62e-22
SOX5	0.841727	0.301548	-1.48096	1.1e-26	5.06e-26
LPA	0.0366669	0.0148691	-1.30216	2.06e-20	5.14e-20
IFNG	0.329487	0.869432	1.39985	0.00908873	0.00933218
KCNQ2	0.00369036	0.163165	5.46642	6.39e-07	8.08e-07
SPOCK2	100.463	12.2116	-3.04034	8.43e-35	2.77e-33
LINC01208	0.00342045	0.125942	5.20243	2.08e-17	4.36e-17
DIPK1C	0.00879553	0.0495924	2.49528	0.000481049	0.000531929
RBMS3	4.77198	1.91792	-1.31505	5.61e-27	2.69e-26
IL33	34.4537	9.20181	-1.90467	2.04e-29	1.62e-28
TRIM59	0.470102	1.47079	1.64554	3.39e-27	1.69e-26
CYP4F11	0.434568	3.50029	3.00982	0.00426623	0.00450107
HPSE2	1.15857	0.253213	-2.19392	5.74e-26	2.49e-25
PLCE1	3.41597	1.46992	-1.21656	4.93e-21	1.3e-20
GDF15	15.3022	46.2133	1.59457	5.75e-06	7.03e-06
KPNA2	8.40763	36.6721	2.12491	5.78e-29	3.9e-28
IFNL1	0.0242891	0.0907519	1.90162	4.28e-05	4.97e-05
HYOU1	15.2792	37.1056	1.28007	9.8e-26	4.02e-25
SERPING1	211.898	88.7979	-1.25477	9.78e-30	8.65e-29
FRMPD3	0.114296	0.499324	2.1272	4.48e-08	6.03e-08
CCL26	0.324017	0.857481	1.40403	4.81e-05	5.56e-05
BUB1B-PAK6	0.00328792	0.0084613	1.36371	1.67e-05	1.99e-05
LINC01237	0.114491	0.285184	1.31666	3.53e-08	4.77e-08
SELP	10.3107	2.31481	-2.15518	7.11e-32	1.02e-30
SPP1	9.26432	288.484	4.96066	2.02e-30	2.32e-29
SFTPD	712.383	163.149	-2.12647	2.32e-29	1.78e-28
TRPA1	0.0291212	0.192636	2.72573	1.2e-08	1.67e-08
BMP2	22.6526	7.36702	-1.62052	1.39e-23	4.69e-23
PRF1	15.1322	6.87434	-1.13833	6.67e-16	1.32e-15
PLOD2	3.89613	17.7962	2.19146	1.1e-16	2.21e-16
MMP12	1.17427	20.8235	4.14838	4.56e-23	1.44e-22
GGH	3.33402	9.80093	1.55566	7.02e-08	9.17e-08
SCGB1A1	2556.91	303.963	-3.07243	4.93e-21	1.3e-20
STEAP1B	0.14361	0.841938	2.55156	1.68e-08	2.31e-08
ZNF423	1.34337	0.427217	-1.65281	8.35e-29	5.33e-28
MYOZ3	0.368563	0.154797	-1.25154	8.61e-20	2e-19
TNNI1	0.288636	0.581338	1.01013	9.47e-10	1.38e-09
PDCD1	0.939007	2.04705	1.12434	7.6e-07	9.45e-07
CAT	100.387	29.617	-1.76108	1.95e-35	1.12e-33
GCNT3	0.222371	8.53323	5.26205	1.03e-28	6.38e-28
CNDP1	0.0124619	0.0378193	1.6016	0.00343803	0.003644
LINC01775	0.0290022	0.174445	2.58854	3.47e-14	6.19e-14
RMST	0.259947	0.0913121	-1.50934	1.03e-20	2.69e-20
FAM71D	0.0267401	0.0778471	1.54164	0.000420804	0.00046756
BCL2L14	0.260519	0.76265	1.54964	2.35e-10	3.56e-10
SLC6A4	29.2694	0.461355	-5.98737	2.75e-34	7.92e-33
PROK2	0.703308	0.192465	-1.86956	8.84e-15	1.67e-14
CARD11	1.95933	7.58299	1.95241	3.89e-17	8.06e-17
NUP62CL	0.67384	2.00871	1.5758	7.91e-18	1.69e-17
PAK6	0.0428621	0.108394	1.3385	8.74e-20	2.01e-19
CCHCR1	2.56652	6.3522	1.30744	9.48e-25	3.46e-24
CSTL1	0.00434516	0.189039	5.44313	5.18e-12	8.21e-12
LAG3	1.16489	3.10239	1.41319	7.56e-07	9.45e-07
F11	2.54696	0.420836	-2.59744	7.91e-30	7.28e-29
LINP1	0.072194	1.37349	4.24982	2.53e-08	3.44e-08
FURIN	40.0193	86.8462	1.11777	0.00267943	0.0028531
HS6ST2	0.706452	9.84325	3.80047	8e-27	3.76e-26
STK32A	0.707849	3.30462	2.22297	9.05e-19	2e-18
DDX55	2.17057	4.35164	1.00348	3.35e-25	1.3e-24
KRT18P14	0.00854673	0.0186197	1.12338	0.00483292	0.00502973
COLCA2	1.31536	2.63766	1.0038	0.0136955	0.0138765
IL2RA	1.20711	3.61851	1.58384	2.09e-14	3.82e-14
NFASC	1.07563	0.475504	-1.17765	8.48e-20	1.99e-19
UGDH	11.0627	44.1634	1.99715	1.25e-24	4.47e-24
IL37	0.138975	12.5586	6.4977	1.19e-13	2.09e-13
GP9	0.563632	0.0705413	-2.99822	1.65e-27	8.63e-27
DLK2	0.640291	1.34134	1.06688	1.17e-05	1.41e-05
MIR34C	3.58855	0.905032	-1.98736	3.94e-13	6.76e-13
SERTM1	5.68335	0.231853	-4.61546	1.05e-35	8.06e-34
FAM189A1	0.786478	0.193966	-2.0196	4.34e-28	2.44e-27
TCF3	6.53429	14.0697	1.10649	1.3e-23	4.47e-23
UBE2L4	0.122243	0.271309	1.15019	0.00568325	0.00588806
LINC02882	0.00291987	0.491095	7.39395	2.05e-23	6.63e-23
MIF	17.5773	44.0282	1.32471	1.23e-20	3.17e-20
NRG1	1.00973	0.385504	-1.38916	1.05e-25	4.23e-25
MMS22L	0.315208	0.640329	1.02251	1.92e-14	3.53e-14
C5AR1	32.1426	9.26656	-1.79438	3e-30	3.14e-29
LMNB2	6.64181	15.1836	1.19287	1.43e-19	3.25e-19
RASIP1	11.9601	2.67202	-2.16222	3.15e-33	7.24e-32
ECRG4	7.38191	1.45104	-2.3469	1.77e-27	9.06e-27
AGT	1.64639	15.7587	3.25877	5.98e-08	7.9e-08
ZBTB12BP	0.0862694	0.249728	1.53344	3.57e-11	5.58e-11
CCR3	0.104468	0.300073	1.52225	1.28e-08	1.76e-08
AHNAK	124.792	36.4857	-1.77412	6.94e-28	3.8e-27
RNF182	1.38524	0.385888	-1.84389	1.56e-28	9.21e-28
OAS1	8.03346	20.1677	1.32795	3.97e-12	6.43e-12
ELAVL2	0.0185269	0.228549	3.62482	9.2e-06	1.12e-05
KLF2	40.3894	13.0405	-1.63098	7.35e-26	3.07e-25
IRF7	8.09351	21.563	1.41372	1.57e-23	5.15e-23
THPO	0.151484	1.36685	3.17361	5.55e-07	7.05e-07
TMPRSS4	0.440155	13.3767	4.92557	6.66e-30	6.39e-29
OLR1	62.3843	12.0849	-2.36798	9.44e-32	1.28e-30
AGER	1096.03	37.7577	-4.85937	4.08e-36	6.48e-34
SIGLEC1	9.33936	4.45162	-1.06899	1.38e-18	3.02e-18
CD93	58.4494	14.1855	-2.04277	2.55e-32	3.91e-31
MELK	0.402604	5.57789	3.79228	5.62e-33	9.22e-32
CHPF2	12.0028	26.523	1.14388	1.58e-29	1.33e-28
GPM6A	8.60467	0.460934	-4.22249	2.48e-35	1.14e-33
MMP1	1.59358	64.3762	5.33618	3.79e-25	1.45e-24
TMED2-DT	0.14976	0.486527	1.69986	1.41e-22	4.26e-22
TRPV1	0.0291132	0.0781876	1.42527	4.99e-08	6.63e-08
MMP3	0.0743742	1.22532	4.04221	3.35e-18	7.2e-18
CXCL2	122.961	26.0124	-2.24093	1.11e-14	2.08e-14
RGS22	1.27583	0.379133	-1.75066	9.48e-18	2e-17
HOATZ	3.66219	0.75456	-2.279	2.45e-15	4.67e-15
PDZD2	7.46694	1.77343	-2.07397	2.13e-30	2.34e-29
CXCL10	16.6258	35.4338	1.0917	0.00157891	0.00170493
FAT1	4.75094	11.8518	1.31882	8.83e-13	1.49e-12
C10orf105	0.0715977	0.0289969	-1.30401	4.15e-17	8.52e-17
S100A12	5.26648	1.45144	-1.85936	2.75e-19	6.21e-19
HSPA8P15	0.131573	0.332784	1.33873	3.24e-05	3.78e-05
RFLNA	0.385343	2.44155	2.66358	1.65e-10	2.52e-10
OSMR	16.4387	33.5494	1.02919	1.51e-12	2.5e-12
NEAT1	22.5693	55.2826	1.29246	0.025056	0.0251654
CCL7	0.324146	1.34609	2.05406	9.28e-11	1.42e-10
FKBP10	9.15786	35.0961	1.93823	1.33e-16	2.66e-16
LINC02785	0.857294	0.241823	-1.82584	5.8e-23	1.8e-22
CHODL	0.192869	0.901135	2.22412	0.000201673	0.000229627
MTNR1A	0.0112855	0.172213	3.93166	1.33e-12	2.23e-12
IL6	26.9944	4.25895	-2.66409	2.68e-14	4.82e-14
NXT1-AS1	0.0374602	0.0806133	1.10566	2.37e-05	2.78e-05
ACE	14.864	4.92542	-1.5935	5.67e-29	3.9e-28
MIR126	2.68903	1.2008	-1.1631	6.89e-08	9.06e-08
DCDC2C	0.0145527	0.00493731	-1.55949	2.29e-12	3.74e-12
SDK1	1.61483	3.96917	1.29745	0.000298965	0.000338729
CALHM3	0.030205	0.11867	1.97409	0.0381724	0.0381724
ERVFRD-1	0.412229	0.134446	-1.61642	1.01e-27	5.39e-27
CFTR	5.3376	2.55432	-1.06325	1.05e-16	2.14e-16
TLR4	10.6488	4.10536	-1.37511	2.1e-26	9.46e-26
MIR646HG	0.134261	0.398247	1.56862	1.3e-05	1.56e-05
KLF15	7.19551	2.95716	-1.28289	6.19e-19	1.38e-18
ENPP6	0.213015	0.0951194	-1.16314	4.34e-23	1.39e-22
MUC5AC	1.70727	23.8018	3.80131	0.000649644	0.000704802
LCN2	19.34	133.705	2.78939	1.34e-12	2.23e-12
LINC02363	0.0750468	0.163219	1.12095	4.18e-10	6.2e-10
BHMT	0.0412967	0.555693	3.75019	0.0120634	0.0123315
PF4	2.19098	0.588709	-1.89595	5.5e-20	1.32e-19
MIR34B	0.933815	0.186796	-2.32167	1.48e-15	2.85e-15
CHI3L1	21.3111	61.651	1.53252	0.000567403	0.000621441
NAALADL2	0.590275	1.50932	1.35444	2.94e-10	4.42e-10
EFNA2	0.00711924	0.483359	6.08523	2.09e-20	5.16e-20
NTM	9.63631	2.44019	-1.98149	0.0001076	0.000123125
LRRC2	0.937079	0.192499	-2.28332	3.18e-29	2.36e-28
LINC02605	0.984526	0.362737	-1.4405	6.66e-09	9.29e-09
F2	0.00449797	0.803637	7.48112	3.09e-09	4.42e-09
GRIA1	2.91354	0.25202	-3.53117	1.27e-33	3.25e-32
FCGR3A	84.5669	39.0017	-1.11656	8.36e-20	1.98e-19
ACE2	0.813734	2.76208	1.76312	0.0160227	0.0161632
ENPP2	20.4826	9.13644	-1.1647	3.88e-10	5.79e-10
IL13	0.0867731	0.0287964	-1.59136	2.62e-06	3.22e-06
GPT	0.297428	1.29516	2.12251	1.88e-11	2.96e-11
LINC02512	0.35769	0.123098	-1.5389	5.65e-14	1e-13
P2RY14	3.53596	1.44916	-1.28688	1.57e-22	4.63e-22
HMOX1	77.1832	27.7654	-1.475	4.41e-07	5.64e-07
ZIC5	0.00246258	0.142129	5.85089	9.7e-08	1.26e-07
CTLA4	0.97538	2.22266	1.18825	2.14e-09	3.07e-09
SAA1	6.48186	26.2861	2.01982	0.000340161	0.000381645
OR51E2	0.01065	0.0722235	2.76161	0.0044812	0.00470628
GRIN3B	1.19544	0.557502	-1.10049	0.000412016	0.000460018
AGTR2	12.8954	2.66777	-2.27315	6.63e-26	2.82e-25
PLAU	10.1336	67.7567	2.74122	1.24e-20	3.17e-20
ALOX5	46.2552	14.5273	-1.67085	5.93e-29	3.9e-28
GTF2IRD1P1	0.0172923	0.0378307	1.12943	7.6e-07	9.45e-07
DPP4	11.0456	29.4602	1.41529	0.000600146	0.000654188
ATP1B1	86.2887	227.432	1.39819	8.89e-16	1.73e-15
TNNI3	0.238688	1.75098	2.87497	0.00463284	0.00484343
EMP1	56.4151	18.7387	-1.59006	1.44e-18	3.12e-18
OAS3	8.34569	16.8014	1.00948	4.12e-09	5.86e-09
ADGRL4	11.0428	5.03053	-1.13432	2.46e-20	6.01e-20
ITGAV	12.8688	27.558	1.0986	2.63e-14	4.77e-14
CCL20	10.7287	29.7568	1.47174	1.95e-05	2.3e-05
CCDC86	6.09781	12.2776	1.00967	1.47e-23	4.89e-23
SNRPEP4	0.416054	1.033	1.312	1.14e-14	2.11e-14
NPR3	6.92621	2.19865	-1.65545	6.84e-22	1.97e-21
VWF	93.3158	20.7435	-2.16946	2.06e-31	2.63e-30
NTRK3	0.227412	0.0719279	-1.66069	4.57e-26	2.02e-25
TNFRSF13C	0.738838	1.5912	1.10679	3.62e-13	6.3e-13
CCL2	59.7135	23.9855	-1.3159	8.87e-07	1.1e-06
TMPRSS15	0.0028665	0.0324936	3.5028	0.000322762	0.000363898
MB	0.496206	4.88369	3.29896	3.4e-21	9.41e-21
LIFR	17.3458	6.45525	-1.42605	5.24e-24	1.83e-23
HSPA5	126.06	255.203	1.01754	5.09e-29	3.66e-28
CXCL9	14.6783	40.4511	1.4625	0.000542737	0.00059727
POT1-AS1	0.0793309	0.239982	1.59697	9.33e-10	1.37e-09
NPTX1	0.368967	5.40849	3.87366	0.00168148	0.0018072
FAM114A1	9.37831	18.9582	1.01542	4.87e-25	1.81e-24
XIRP2	0.0202393	0.00554951	-1.86673	1.59e-12	2.61e-12
FAM81A	0.305917	0.86216	1.49482	7.45e-16	1.46e-15
SLCO4C1	7.72022	3.73511	-1.04749	1.54e-20	3.9e-20
ST18	0.0234719	0.130659	2.47681	9.8e-06	1.19e-05
