# Supplementary material for: Exploring the potential mechanism of emetine against coronavirus disease 2019 combined with lung adenocarcinoma: bioinformatics and molecular simulation analyses
Source: BMC Cancer. 2022 Jun 22;22:687. doi: 10.1186/s12885-022-09763-2 (PMC9214478; doi:10.1186/s12885-022-09763-2)
Supplement: Supplementary file 5 — Additional file 5. KEGG enrichment analysis of the emetine’s anti-LUAD/COVID-19 targets. [file 12885_2022_9763_MOESM5_ESM.xls]

## Sheet: Sheet1
KEGG enrichment analysis of the targets of emetine against LUAD/COVID-19
ID	Description	GeneRatio	BgRatio	pvalue	p.adjust	qvalue	geneID	Count
hsa05332	Graft-versus-host disease	2022-02-06	42/8112	0.000387439	0.0240212	0.019168	IL6/PRF1	2
hsa05133	Pertussis	2022-02-06	76/8112	0.00126816	0.039313	0.0313703	IL6/SERPING1	2
hsa00360	Phenylalanine metabolism	2022-01-06	16/8112	0.0117797	0.149758	0.119501	MIF	1
hsa01523	Antifolate resistance	2022-01-06	30/8112	0.0219919	0.149758	0.119501	IL6	1
hsa00350	Tyrosine metabolism	2022-01-06	36/8112	0.0263416	0.149758	0.119501	MIF	1
hsa05143	African trypanosomiasis	2022-01-06	37/8112	0.0270649	0.149758	0.119501	IL6	1
hsa05330	Allograft rejection	2022-01-06	38/8112	0.0277879	0.149758	0.119501	PRF1	1
hsa04940	Type I diabetes mellitus	2022-01-06	43/8112	0.0313958	0.149758	0.119501	PRF1	1
hsa04672	Intestinal immune network for IgA production	2022-01-06	49/8112	0.0357105	0.149758	0.119501	IL6	1
hsa05144	Malaria	2022-01-06	50/8112	0.0364281	0.149758	0.119501	IL6	1
hsa05320	Autoimmune thyroid disease	2022-01-06	53/8112	0.0385781	0.149758	0.119501	PRF1	1
hsa05134	Legionellosis	2022-01-06	57/8112	0.0414386	0.149758	0.119501	IL6	1
hsa05416	Viral myocarditis	2022-01-06	60/8112	0.0435793	0.149758	0.119501	PRF1	1
hsa04623	Cytosolic DNA-sensing pathway	2022-01-06	63/8112	0.045716	0.149758	0.119501	IL6	1
hsa05321	Inflammatory bowel disease	2022-01-06	65/8112	0.0471383	0.149758	0.119501	IL6	1
