# Supplementary material for: Exploring the potential mechanism of emetine against coronavirus disease 2019 combined with lung adenocarcinoma: bioinformatics and molecular simulation analyses
Source: BMC Cancer. 2022 Jun 22;22:687. doi: 10.1186/s12885-022-09763-2 (PMC9214478; doi:10.1186/s12885-022-09763-2)
Supplement: Supplementary file 8 — Additional file 8. The redocking files. [file 12885_2022_9763_MOESM8_ESM.zip]

Archive with 61 entries (56 files):
- Additional file 8/
- Additional file 8/DDP4-Omarigliptin/
- Additional file 8/DDP4-Omarigliptin/4pnz.pdb
- Additional file 8/DDP4-Omarigliptin/DDP4.pdb
- Additional file 8/DDP4-Omarigliptin/DDP4.pdbqt
- Additional file 8/DDP4-Omarigliptin/Omarigliptin-RMSD.png
- Additional file 8/DDP4-Omarigliptin/Omarigliptin.pdb
- Additional file 8/DDP4-Omarigliptin/Omarigliptin.pdbqt
- Additional file 8/DDP4-Omarigliptin/config.txt
- Additional file 8/DDP4-Omarigliptin/log.txt
- Additional file 8/DDP4-Omarigliptin/out_conformations/
- Additional file 8/DDP4-Omarigliptin/out_conformations/Omarigliptin_output_ligand_01.pdbqt
- Additional file 8/DDP4-Omarigliptin/out_conformations/Omarigliptin_output_ligand_02.pdbqt
- Additional file 8/DDP4-Omarigliptin/out_conformations/Omarigliptin_output_ligand_03.pdbqt
- Additional file 8/DDP4-Omarigliptin/out_conformations/Omarigliptin_output_ligand_04.pdbqt
- Additional file 8/DDP4-Omarigliptin/out_conformations/Omarigliptin_output_ligand_05.pdbqt
- Additional file 8/DDP4-Omarigliptin/out_conformations/Omarigliptin_output_ligand_06.pdbqt
- Additional file 8/DDP4-Omarigliptin/out_conformations/Omarigliptin_output_ligand_07.pdbqt
- Additional file 8/DDP4-Omarigliptin/out_conformations/Omarigliptin_output_ligand_08.pdbqt
- Additional file 8/DDP4-Omarigliptin/out_conformations/Omarigliptin_output_ligand_09.pdbqt
- Additional file 8/DDP4-Omarigliptin/out_conformations/Omarigliptin_output_ligand_10.pdbqt
- Additional file 8/DDP4-Omarigliptin/out_conformations/Omarigliptin_output_ligand_11.pdbqt
- Additional file 8/DDP4-Omarigliptin/out_conformations/Omarigliptin_output_ligand_12.pdbqt
- Additional file 8/DDP4-Omarigliptin/out_conformations/Omarigliptin_output_ligand_13.pdbqt
- Additional file 8/DDP4-Omarigliptin/out_conformations/Omarigliptin_output_ligand_14.pdbqt
- Additional file 8/DDP4-Omarigliptin/out_conformations/Omarigliptin_output_ligand_15.pdbqt
- Additional file 8/DDP4-Omarigliptin/out_conformations/Omarigliptin_output_ligand_16.pdbqt
- Additional file 8/DDP4-Omarigliptin/out_conformations/Omarigliptin_output_ligand_17.pdbqt
- Additional file 8/DDP4-Omarigliptin/out_conformations/Omarigliptin_output_ligand_18.pdbqt
- Additional file 8/DDP4-Omarigliptin/out_conformations/Omarigliptin_output_ligand_19.pdbqt
- Additional file 8/DDP4-Omarigliptin/out_conformations/Omarigliptin_output_ligand_20.pdbqt
- Additional file 8/Mpro-Inhibitor11a/
- Additional file 8/Mpro-Inhibitor11a/6lze.pdb
- Additional file 8/Mpro-Inhibitor11a/Inhibitor11a.pdb
- Additional file 8/Mpro-Inhibitor11a/Inhibitor11a.pdbqt
- Additional file 8/Mpro-Inhibitor11a/Inhibitor11a_rmsd.png
- Additional file 8/Mpro-Inhibitor11a/Mpro.pdb
- Additional file 8/Mpro-Inhibitor11a/Mpro.pdbqt
- Additional file 8/Mpro-Inhibitor11a/config.txt
- Additional file 8/Mpro-Inhibitor11a/log.txt
- Additional file 8/Mpro-Inhibitor11a/output_conformations/
- Additional file 8/Mpro-Inhibitor11a/output_conformations/Inhibitor11a_output_ligand_01.pdbqt
- Additional file 8/Mpro-Inhibitor11a/output_conformations/Inhibitor11a_output_ligand_02.pdbqt
- Additional file 8/Mpro-Inhibitor11a/output_conformations/Inhibitor11a_output_ligand_03.pdbqt
- Additional file 8/Mpro-Inhibitor11a/output_conformations/Inhibitor11a_output_ligand_04.pdbqt
- Additional file 8/Mpro-Inhibitor11a/output_conformations/Inhibitor11a_output_ligand_05.pdbqt
- Additional file 8/Mpro-Inhibitor11a/output_conformations/Inhibitor11a_output_ligand_06.pdbqt
- Additional file 8/Mpro-Inhibitor11a/output_conformations/Inhibitor11a_output_ligand_07.pdbqt
- Additional file 8/Mpro-Inhibitor11a/output_conformations/Inhibitor11a_output_ligand_08.pdbqt
- Additional file 8/Mpro-Inhibitor11a/output_conformations/Inhibitor11a_output_ligand_09.pdbqt
- Additional file 8/Mpro-Inhibitor11a/output_conformations/Inhibitor11a_output_ligand_10.pdbqt
- Additional file 8/Mpro-Inhibitor11a/output_conformations/Inhibitor11a_output_ligand_11.pdbqt
- Additional file 8/Mpro-Inhibitor11a/output_conformations/Inhibitor11a_output_ligand_12.pdbqt
- Additional file 8/Mpro-Inhibitor11a/output_conformations/Inhibitor11a_output_ligand_13.pdbqt
- Additional file 8/Mpro-Inhibitor11a/output_conformations/Inhibitor11a_output_ligand_14.pdbqt
- Additional file 8/Mpro-Inhibitor11a/output_conformations/Inhibitor11a_output_ligand_15.pdbqt
- Additional file 8/Mpro-Inhibitor11a/output_conformations/Inhibitor11a_output_ligand_16.pdbqt
- Additional file 8/Mpro-Inhibitor11a/output_conformations/Inhibitor11a_output_ligand_17.pdbqt
- Additional file 8/Mpro-Inhibitor11a/output_conformations/Inhibitor11a_output_ligand_18.pdbqt
- Additional file 8/Mpro-Inhibitor11a/output_conformations/Inhibitor11a_output_ligand_19.pdbqt
- Additional file 8/Mpro-Inhibitor11a/output_conformations/Inhibitor11a_output_ligand_20.pdbqt
