# Supplementary material for: Exploring the potential mechanism of emetine against coronavirus disease 2019 combined with lung adenocarcinoma: bioinformatics and molecular simulation analyses
Source: BMC Cancer. 2022 Jun 22;22:687. doi: 10.1186/s12885-022-09763-2 (PMC9214478; doi:10.1186/s12885-022-09763-2)
Supplement: Supplementary file 8 — Additional file 8. The redocking files. [file 12885_2022_9763_MOESM8_ESM.zip › Additional file 8/DDP4-Omarigliptin/4pnz.pdb]

HEADER    HYDROLASE/HYDROLASE INHIBITOR           22-FEB-14   4PNZ              
TITLE     HUMAN DIPEPTIDYL PEPTIDASE IV/CD26 IN COMPLEX WITH THE LONG-ACTING    
TITLE    2 INHIBITOR OMARIGLIPTIN (MK-3102)                                     
COMPND    MOL_ID: 1;                                                            
COMPND   2 MOLECULE: DIPEPTIDYL PEPTIDASE 4;                                    
COMPND   3 CHAIN: A, B;                                                         
COMPND   4 FRAGMENT: EXTRACELLULAR DOMAIN (UNP RESIDUES 39-766);                
COMPND   5 SYNONYM: ADABP, ADENOSINE DEAMINASE COMPLEXING PROTEIN 2, ADCP-2,    
COMPND   6 DIPEPTIDYL PEPTIDASE IV, DPP IV, T-CELL ACTIVATION ANTIGEN CD26,     
COMPND   7 TP103, DIPEPTIDYL PEPTIDASE 4 SOLUBLE FORM, DIPEPTIDYL PEPTIDASE IV  
COMPND   8 SOLUBLE FORM;                                                        
COMPND   9 EC: 3.4.14.5;                                                        
COMPND  10 ENGINEERED: YES;                                                     
COMPND  11 MUTATION: YES                                                        
SOURCE    MOL_ID: 1;                                                            
SOURCE   2 ORGANISM_SCIENTIFIC: HOMO SAPIENS;                                   
SOURCE   3 ORGANISM_COMMON: HUMAN;                                              
SOURCE   4 ORGANISM_TAXID: 9606;                                                
SOURCE   5 GENE: ADCP2, CD26, DPP4;                                             
SOURCE   6 EXPRESSION_SYSTEM: SPODOPTERA FRUGIPERDA;                            
SOURCE   7 EXPRESSION_SYSTEM_COMMON: FALL ARMYWORM;                             
SOURCE   8 EXPRESSION_SYSTEM_TAXID: 7108;                                       
SOURCE   9 EXPRESSION_SYSTEM_VECTOR_TYPE: BACULOVIRUS;                          
SOURCE  10 EXPRESSION_SYSTEM_PLASMID: PBLUEBAC4.5                               
KEYWDS    ALPHA/BETA, BETA-PROPELLER, DIMER, DIABETES, AMINOPEPTIDASE, CELL     
KEYWDS   2 MEMBRANE, DISULFIDE BOND, GLYCOPROTEIN, SECRETED, SERINE PROTEASE,   
KEYWDS   3 SIGNAL-ANCHOR, TRANSMEMBRANE, HYDROLASE-HYDROLASE INHIBITOR COMPLEX  
EXPDTA    X-RAY DIFFRACTION                                                     
AUTHOR    G.SCAPIN,Y.YAN                                                        
REVDAT   3   29-JUL-20 4PNZ    1       COMPND REMARK SEQADV HETNAM              
REVDAT   3 2                   1       LINK   SITE   ATOM                       
REVDAT   2   07-MAY-14 4PNZ    1       JRNL                                     
REVDAT   1   09-APR-14 4PNZ    0                                                
JRNL        AUTH   T.BIFTU,R.SINHA-ROY,P.CHEN,X.QIAN,D.FENG,J.T.KUETHE,         
JRNL        AUTH 2 G.SCAPIN,Y.D.GAO,Y.YAN,D.KRUEGER,A.BAK,G.EIERMANN,J.HE,      
JRNL        AUTH 3 J.COX,J.HICKS,K.LYONS,H.HE,G.SALITURO,S.TONG,S.PATEL,G.DOSS, 
JRNL        AUTH 4 A.PETROV,J.WU,S.S.XU,C.SEWALL,X.ZHANG,B.ZHANG,               
JRNL        AUTH 5 N.A.THORNBERRY,A.E.WEBER                                     
JRNL        TITL   OMARIGLIPTIN (MK-3102): A NOVEL LONG-ACTING DPP-4 INHIBITOR  
JRNL        TITL 2 FOR ONCE-WEEKLY TREATMENT OF TYPE 2 DIABETES.                
JRNL        REF    J.MED.CHEM.                   V.  57  3205 2014              
JRNL        REFN                   ISSN 0022-2623                               
JRNL        PMID   24660890                                                     
JRNL        DOI    10.1021/JM401992E                                            
REMARK   2                                                                      
REMARK   2 RESOLUTION.    1.90 ANGSTROMS.                                       
REMARK   3                                                                      
REMARK   3 REFINEMENT.                                                          
REMARK   3   PROGRAM     : REFMAC 5.2.0019                                      
REMARK   3   AUTHORS     : MURSHUDOV,SKUBAK,LEBEDEV,PANNU,STEINER,              
REMARK   3               : NICHOLLS,WINN,LONG,VAGIN                             
REMARK   3                                                                      
REMARK   3    REFINEMENT TARGET : ENGH & HUBER                                  
REMARK   3                                                                      
REMARK   3  DATA USED IN REFINEMENT.                                            
REMARK   3   RESOLUTION RANGE HIGH (ANGSTROMS) : 1.90                           
REMARK   3   RESOLUTION RANGE LOW  (ANGSTROMS) : 19.15                          
REMARK   3   DATA CUTOFF            (SIGMA(F)) : 0.000                          
REMARK   3   COMPLETENESS FOR RANGE        (%) : 99.8                           
REMARK   3   NUMBER OF REFLECTIONS             : 159855                         
REMARK   3                                                                      
REMARK   3  FIT TO DATA USED IN REFINEMENT.                                     
REMARK   3   CROSS-VALIDATION METHOD          : THROUGHOUT                      
REMARK   3   FREE R VALUE TEST SET SELECTION  : RANDOM                          
REMARK   3   R VALUE     (WORKING + TEST SET) : 0.168                           
REMARK   3   R VALUE            (WORKING SET) : 0.166                           
REMARK   3   FREE R VALUE                     : 0.197                           
REMARK   3   FREE R VALUE TEST SET SIZE   (%) : 5.000                           
REMARK   3   FREE R VALUE TEST SET COUNT      : 7998                            
REMARK   3                                                                      
REMARK   3  FIT IN THE HIGHEST RESOLUTION BIN.                                  
REMARK   3   TOTAL NUMBER OF BINS USED           : 20                           
REMARK   3   BIN RESOLUTION RANGE HIGH       (A) : 1.90                         
REMARK   3   BIN RESOLUTION RANGE LOW        (A) : 1.95                         
REMARK   3   REFLECTION IN BIN     (WORKING SET) : 10984                        
REMARK   3   BIN COMPLETENESS (WORKING+TEST) (%) : 99.77                        
REMARK   3   BIN R VALUE           (WORKING SET) : 0.2119                       
REMARK   3   BIN FREE R VALUE SET COUNT          : 605                          
REMARK   3   BIN FREE R VALUE                    : 0.2405                       
REMARK   3                                                                      
REMARK   3  NUMBER OF NON-HYDROGEN ATOMS USED IN REFINEMENT.                    
REMARK   3   PROTEIN ATOMS            : 11915                                   
REMARK   3   NUCLEIC ACID ATOMS       : 0                                       
REMARK   3   HETEROGEN ATOMS          : 309                                     
REMARK   3   SOLVENT ATOMS            : 1624                                    
REMARK   3                                                                      
REMARK   3  B VALUES.                                                           
REMARK   3   FROM WILSON PLOT           (A**2) : 25.51                          
REMARK   3   MEAN B VALUE      (OVERALL, A**2) : 28.99                          
REMARK   3   OVERALL ANISOTROPIC B VALUE.                                       
REMARK   3    B11 (A**2) : 5.89270                                              
REMARK   3    B22 (A**2) : -3.06510                                             
REMARK   3    B33 (A**2) : -2.82760                                             
REMARK   3    B12 (A**2) : 0.00000                                              
REMARK   3    B13 (A**2) : 0.00000                                              
REMARK   3    B23 (A**2) : 0.00000                                              
REMARK   3                                                                      
REMARK   3  ESTIMATED OVERALL COORDINATE ERROR.                                 
REMARK   3   ESU BASED ON R VALUE                            (A): NULL          
REMARK   3   ESU BASED ON FREE R VALUE                       (A): NULL          
REMARK   3   ESU BASED ON MAXIMUM LIKELIHOOD                 (A): NULL          
REMARK   3   ESU FOR B VALUES BASED ON MAXIMUM LIKELIHOOD (A**2): NULL          
REMARK   3                                                                      
REMARK   3 CORRELATION COEFFICIENTS.                                            
REMARK   3   CORRELATION COEFFICIENT FO-FC      : 0.955                         
REMARK   3   CORRELATION COEFFICIENT FO-FC FREE : 0.942                         
REMARK   3                                                                      
REMARK   3  RMS DEVIATIONS FROM IDEAL VALUES        COUNT    RMS    WEIGHT      
REMARK   3   BOND LENGTHS REFINED ATOMS        (A):  NULL ;  NULL ;  NULL       
REMARK   3   BOND LENGTHS OTHERS               (A):  NULL ;  NULL ;  NULL       
REMARK   3   BOND ANGLES REFINED ATOMS   (DEGREES):  NULL ;  NULL ;  NULL       
REMARK   3   BOND ANGLES OTHERS          (DEGREES):  NULL ;  NULL ;  NULL       
REMARK   3   TORSION ANGLES, PERIOD 1    (DEGREES):  NULL ;  NULL ;  NULL       
REMARK   3   TORSION ANGLES, PERIOD 2    (DEGREES):  NULL ;  NULL ;  NULL       
REMARK   3   TORSION ANGLES, PERIOD 3    (DEGREES):  NULL ;  NULL ;  NULL       
REMARK   3   TORSION ANGLES, PERIOD 4    (DEGREES):  NULL ;  NULL ;  NULL       
REMARK   3   CHIRAL-CENTER RESTRAINTS       (A**3):  NULL ;  NULL ;  NULL       
REMARK   3   GENERAL PLANES REFINED ATOMS      (A):  NULL ;  NULL ;  NULL       
REMARK   3   GENERAL PLANES OTHERS             (A):  NULL ;  NULL ;  NULL       
REMARK   3   NON-BONDED CONTACTS REFINED ATOMS (A):  NULL ;  NULL ;  NULL       
REMARK   3   NON-BONDED CONTACTS OTHERS        (A):  NULL ;  NULL ;  NULL       
REMARK   3   NON-BONDED TORSION REFINED ATOMS  (A):  NULL ;  NULL ;  NULL       
REMARK   3   NON-BONDED TORSION OTHERS         (A):  NULL ;  NULL ;  NULL       
REMARK   3   H-BOND (X...Y) REFINED ATOMS      (A):  NULL ;  NULL ;  NULL       
REMARK   3   H-BOND (X...Y) OTHERS             (A):  NULL ;  NULL ;  NULL       
REMARK   3   POTENTIAL METAL-ION REFINED ATOMS (A):  NULL ;  NULL ;  NULL       
REMARK   3   POTENTIAL METAL-ION OTHERS        (A):  NULL ;  NULL ;  NULL       
REMARK   3   SYMMETRY VDW REFINED ATOMS        (A):  NULL ;  NULL ;  NULL       
REMARK   3   SYMMETRY VDW OTHERS               (A):  NULL ;  NULL ;  NULL       
REMARK   3   SYMMETRY H-BOND REFINED ATOMS     (A):  NULL ;  NULL ;  NULL       
REMARK   3   SYMMETRY H-BOND OTHERS            (A):  NULL ;  NULL ;  NULL       
REMARK   3   SYMMETRY METAL-ION REFINED ATOMS  (A):  NULL ;  NULL ;  NULL       
REMARK   3   SYMMETRY METAL-ION OTHERS         (A):  NULL ;  NULL ;  NULL       
REMARK   3                                                                      
REMARK   3  ISOTROPIC THERMAL FACTOR RESTRAINTS.     COUNT   RMS    WEIGHT      
REMARK   3   MAIN-CHAIN BOND REFINED ATOMS  (A**2):  NULL ;  NULL ;  NULL       
REMARK   3   MAIN-CHAIN BOND OTHER ATOMS    (A**2):  NULL ;  NULL ;  NULL       
REMARK   3   MAIN-CHAIN ANGLE REFINED ATOMS (A**2):  NULL ;  NULL ;  NULL       
REMARK   3   MAIN-CHAIN ANGLE OTHER ATOMS   (A**2):  NULL ;  NULL ;  NULL       
REMARK   3   SIDE-CHAIN BOND REFINED ATOMS  (A**2):  NULL ;  NULL ;  NULL       
REMARK   3   SIDE-CHAIN BOND OTHER ATOMS    (A**2):  NULL ;  NULL ;  NULL       
REMARK   3   SIDE-CHAIN ANGLE REFINED ATOMS (A**2):  NULL ;  NULL ;  NULL       
REMARK   3   SIDE-CHAIN ANGLE OTHER ATOMS   (A**2):  NULL ;  NULL ;  NULL       
REMARK   3   LONG RANGE B REFINED ATOMS     (A**2):  NULL ;  NULL ;  NULL       
REMARK   3   LONG RANGE B OTHER ATOMS       (A**2):  NULL ;  NULL ;  NULL       
REMARK   3                                                                      
REMARK   3 ANISOTROPIC THERMAL FACTOR RESTRAINTS.    COUNT   RMS   WEIGHT       
REMARK   3   RIGID-BOND RESTRAINTS          (A**2):  NULL ;  NULL ;  NULL       
REMARK   3   SPHERICITY; FREE ATOMS         (A**2):  NULL ;  NULL ;  NULL       
REMARK   3   SPHERICITY; BONDED ATOMS       (A**2):  NULL ;  NULL ;  NULL       
REMARK   3                                                                      
REMARK   3  NCS RESTRAINTS STATISTICS                                           
REMARK   3   NUMBER OF DIFFERENT NCS GROUPS : NULL                              
REMARK   3                                                                      
REMARK   3  TLS DETAILS                                                         
REMARK   3   NUMBER OF TLS GROUPS  : NULL                                       
REMARK   3                                                                      
REMARK   3  BULK SOLVENT MODELLING.                                             
REMARK   3   METHOD USED : NULL                                                 
REMARK   3   PARAMETERS FOR MASK CALCULATION                                    
REMARK   3   VDW PROBE RADIUS   : NULL                                          
REMARK   3   ION PROBE RADIUS   : NULL                                          
REMARK   3   SHRINKAGE RADIUS   : NULL                                          
REMARK   3                                                                      
REMARK   3  OTHER REFINEMENT REMARKS: NULL                                      
REMARK   4                                                                      
REMARK   4 4PNZ COMPLIES WITH FORMAT V. 3.30, 13-JUL-11                         
REMARK 100                                                                      
REMARK 100 THIS ENTRY HAS BEEN PROCESSED BY RCSB ON 24-FEB-14.                  
REMARK 100 THE DEPOSITION ID IS D_1000085005.                                   
REMARK 200                                                                      
REMARK 200 EXPERIMENTAL DETAILS                                                 
REMARK 200  EXPERIMENT TYPE                : X-RAY DIFFRACTION                  
REMARK 200  DATE OF DATA COLLECTION        : 16-DEC-09                          
REMARK 200  TEMPERATURE           (KELVIN) : 100                                
REMARK 200  PH                             : 8.0                                
REMARK 200  NUMBER OF CRYSTALS USED        : 1                                  
REMARK 200                                                                      
REMARK 200  SYNCHROTRON              (Y/N) : Y                                  
REMARK 200  RADIATION SOURCE               : APS                                
REMARK 200  BEAMLINE                       : 17-ID                              
REMARK 200  X-RAY GENERATOR MODEL          : NULL                               
REMARK 200  MONOCHROMATIC OR LAUE    (M/L) : M                                  
REMARK 200  WAVELENGTH OR RANGE        (A) : 1.0                                
REMARK 200  MONOCHROMATOR                  : SI(111)                            
REMARK 200  OPTICS                         : NULL                               
REMARK 200                                                                      
REMARK 200  DETECTOR TYPE                  : CCD                                
REMARK 200  DETECTOR MANUFACTURER          : ADSC QUANTUM 210                   
REMARK 200  INTENSITY-INTEGRATION SOFTWARE : HKL-2000                           
REMARK 200  DATA SCALING SOFTWARE          : HKL-2000                           
REMARK 200                                                                      
REMARK 200  NUMBER OF UNIQUE REFLECTIONS   : 160170                             
REMARK 200  RESOLUTION RANGE HIGH      (A) : 1.900                              
REMARK 200  RESOLUTION RANGE LOW       (A) : 50.000                             
REMARK 200  REJECTION CRITERIA  (SIGMA(I)) : -3.000                             
REMARK 200                                                                      
REMARK 200 OVERALL.                                                             
REMARK 200  COMPLETENESS FOR RANGE     (%) : 99.8                               
REMARK 200  DATA REDUNDANCY                : 6.000                              
REMARK 200  R MERGE                    (I) : 0.06900                            
REMARK 200  R SYM                      (I) : NULL                               
REMARK 200  <I/SIGMA(I)> FOR THE DATA SET  : 10.5000                            
REMARK 200                                                                      
REMARK 200 IN THE HIGHEST RESOLUTION SHELL.                                     
REMARK 200  HIGHEST RESOLUTION SHELL, RANGE HIGH (A) : 1.90                     
REMARK 200  HIGHEST RESOLUTION SHELL, RANGE LOW  (A) : 1.97                     
REMARK 200  COMPLETENESS FOR SHELL     (%) : 99.2                               
REMARK 200  DATA REDUNDANCY IN SHELL       : 5.60                               
REMARK 200  R MERGE FOR SHELL          (I) : 0.56600                            
REMARK 200  R SYM FOR SHELL            (I) : NULL                               
REMARK 200  <I/SIGMA(I)> FOR SHELL         : NULL                               
REMARK 200                                                                      
REMARK 200 DIFFRACTION PROTOCOL: SINGLE WAVELENGTH                              
REMARK 200 METHOD USED TO DETERMINE THE STRUCTURE: FOURIER SYNTHESIS            
REMARK 200 SOFTWARE USED: REFMAC 5.2.0019                                       
REMARK 200 STARTING MODEL: PDB ENTRY 1X70                                       
REMARK 200                                                                      
REMARK 200 REMARK: NULL                                                         
REMARK 280                                                                      
REMARK 280 CRYSTAL                                                              
REMARK 280 SOLVENT CONTENT, VS   (%): 59.12                                     
REMARK 280 MATTHEWS COEFFICIENT, VM (ANGSTROMS**3/DA): 3.01                     
REMARK 280                                                                      
REMARK 280 CRYSTALLIZATION CONDITIONS: 20-25% PEG4000, 200 MM SODIUM ACETATE,   
REMARK 280  100 MM TRIS, PH 8.0, VAPOR DIFFUSION, HANGING DROP, TEMPERATURE     
REMARK 280  293K                                                                
REMARK 290                                                                      
REMARK 290 CRYSTALLOGRAPHIC SYMMETRY                                            
REMARK 290 SYMMETRY OPERATORS FOR SPACE GROUP: P 21 21 21                       
REMARK 290                                                                      
REMARK 290      SYMOP   SYMMETRY                                                
REMARK 290     NNNMMM   OPERATOR                                                
REMARK 290       1555   X,Y,Z                                                   
REMARK 290       2555   -X+1/2,-Y,Z+1/2                                         
REMARK 290       3555   -X,Y+1/2,-Z+1/2                                         
REMARK 290       4555   X+1/2,-Y+1/2,-Z                                         
REMARK 290                                                                      
REMARK 290     WHERE NNN -> OPERATOR NUMBER                                     
REMARK 290           MMM -> TRANSLATION VECTOR                                  
REMARK 290                                                                      
REMARK 290 CRYSTALLOGRAPHIC SYMMETRY TRANSFORMATIONS                            
REMARK 290 THE FOLLOWING TRANSFORMATIONS OPERATE ON THE ATOM/HETATM             
REMARK 290 RECORDS IN THIS ENTRY TO PRODUCE CRYSTALLOGRAPHICALLY                
REMARK 290 RELATED MOLECULES.                                                   
REMARK 290   SMTRY1   1  1.000000  0.000000  0.000000        0.00000            
REMARK 290   SMTRY2   1  0.000000  1.000000  0.000000        0.00000            
REMARK 290   SMTRY3   1  0.000000  0.000000  1.000000        0.00000            
REMARK 290   SMTRY1   2 -1.000000  0.000000  0.000000       58.97000            
REMARK 290   SMTRY2   2  0.000000 -1.000000  0.000000        0.00000            
REMARK 290   SMTRY3   2  0.000000  0.000000  1.000000       68.54250            
REMARK 290   SMTRY1   3 -1.000000  0.000000  0.000000        0.00000            
REMARK 290   SMTRY2   3  0.000000  1.000000  0.000000       62.88850            
REMARK 290   SMTRY3   3  0.000000  0.000000 -1.000000       68.54250            
REMARK 290   SMTRY1   4  1.000000  0.000000  0.000000       58.97000            
REMARK 290   SMTRY2   4  0.000000 -1.000000  0.000000       62.88850            
REMARK 290   SMTRY3   4  0.000000  0.000000 -1.000000        0.00000            
REMARK 290                                                                      
REMARK 290 REMARK: NULL                                                         
REMARK 300                                                                      
REMARK 300 BIOMOLECULE: 1                                                       
REMARK 300 SEE REMARK 350 FOR THE AUTHOR PROVIDED AND/OR PROGRAM                
REMARK 300 GENERATED ASSEMBLY INFORMATION FOR THE STRUCTURE IN                  
REMARK 300 THIS ENTRY. THE REMARK MAY ALSO PROVIDE INFORMATION ON               
REMARK 300 BURIED SURFACE AREA.                                                 
REMARK 350                                                                      
REMARK 350 COORDINATES FOR A COMPLETE MULTIMER REPRESENTING THE KNOWN           
REMARK 350 BIOLOGICALLY SIGNIFICANT OLIGOMERIZATION STATE OF THE                
REMARK 350 MOLECULE CAN BE GENERATED BY APPLYING BIOMT TRANSFORMATIONS          
REMARK 350 GIVEN BELOW.  BOTH NON-CRYSTALLOGRAPHIC AND                          
REMARK 350 CRYSTALLOGRAPHIC OPERATIONS ARE GIVEN.                               
REMARK 350                                                                      
REMARK 350 BIOMOLECULE: 1                                                       
REMARK 350 AUTHOR DETERMINED BIOLOGICAL UNIT: DIMERIC                           
REMARK 350 SOFTWARE DETERMINED QUATERNARY STRUCTURE: DIMERIC                    
REMARK 350 SOFTWARE USED: PISA                                                  
REMARK 350 TOTAL BURIED SURFACE AREA: 9580 ANGSTROM**2                          
REMARK 350 SURFACE AREA OF THE COMPLEX: 59490 ANGSTROM**2                       
REMARK 350 CHANGE IN SOLVENT FREE ENERGY: 45.0 KCAL/MOL                         
REMARK 350 APPLY THE FOLLOWING TO CHAINS: A, B, C, D, E, F, G                   
REMARK 350   BIOMT1   1  1.000000  0.000000  0.000000        0.00000            
REMARK 350   BIOMT2   1  0.000000  1.000000  0.000000        0.00000            
REMARK 350   BIOMT3   1  0.000000  0.000000  1.000000        0.00000            
REMARK 465                                                                      
REMARK 465 MISSING RESIDUES                                                     
REMARK 465 THE FOLLOWING RESIDUES WERE NOT LOCATED IN THE                       
REMARK 465 EXPERIMENT. (M=MODEL NUMBER; RES=RESIDUE NAME; C=CHAIN               
REMARK 465 IDENTIFIER; SSSEQ=SEQUENCE NUMBER; I=INSERTION CODE.)                
REMARK 465                                                                      
REMARK 465   M RES C SSSEQI                                                     
REMARK 465     THR B    39                                                      
REMARK 470                                                                      
REMARK 470 MISSING ATOM                                                         
REMARK 470 THE FOLLOWING RESIDUES HAVE MISSING ATOMS (M=MODEL NUMBER;           
REMARK 470 RES=RESIDUE NAME; C=CHAIN IDENTIFIER; SSEQ=SEQUENCE NUMBER;          
REMARK 470 I=INSERTION CODE):                                                   
REMARK 470   M RES CSSEQI  ATOMS                                                
REMARK 470     LYS A 250    CG   CD   CE   NZ                                   
REMARK 470     LYS B 536    CG   CD   CE   NZ                                   
REMARK 500                                                                      
REMARK 500 GEOMETRY AND STEREOCHEMISTRY                                         
REMARK 500 SUBTOPIC: TORSION ANGLES                                             
REMARK 500                                                                      
REMARK 500 TORSION ANGLES OUTSIDE THE EXPECTED RAMACHANDRAN REGIONS:            
REMARK 500 (M=MODEL NUMBER; RES=RESIDUE NAME; C=CHAIN IDENTIFIER;               
REMARK 500 SSEQ=SEQUENCE NUMBER; I=INSERTION CODE).                             
REMARK 500                                                                      
REMARK 500 STANDARD TABLE:                                                      
REMARK 500 FORMAT:(10X,I3,1X,A3,1X,A1,I4,A1,4X,F7.2,3X,F7.2)                    
REMARK 500                                                                      
REMARK 500 EXPECTED VALUES: GJ KLEYWEGT AND TA JONES (1996). PHI/PSI-           
REMARK 500 CHOLOGY: RAMACHANDRAN REVISITED. STRUCTURE 4, 1395 - 1400            
REMARK 500                                                                      
REMARK 500  M RES CSSEQI        PSI       PHI                                   
REMARK 500    SER A  64     -169.38   -164.35                                   
REMARK 500    ASN A  74       -4.73     68.85                                   
REMARK 500    GLN A 123      -99.37   -110.18                                   
REMARK 500    TRP A 124     -144.87    -96.67                                   
REMARK 500    HIS A 162       31.13   -150.59                                   
REMARK 500    ILE A 193      -59.87   -132.10                                   
REMARK 500    SER A 242     -165.19     64.38                                   
REMARK 500    GLN A 320       38.65    -74.12                                   
REMARK 500    LYS A 423       16.18     58.56                                   
REMARK 500    ASN A 450       81.84   -158.28                                   
REMARK 500    TYR A 547      -72.36   -126.66                                   
REMARK 500    ARG A 597       46.92   -140.10                                   
REMARK 500    THR A 600      -97.37   -120.05                                   
REMARK 500    SER A 630     -122.84     65.87                                   
REMARK 500    ASP A 678      -92.75   -114.46                                   
REMARK 500    ASN A 710      -68.60    -95.41                                   
REMARK 500    ASP A 739     -156.22    -99.99                                   
REMARK 500    SER B  64     -165.99   -161.66                                   
REMARK 500    GLN B 123      -99.98   -117.18                                   
REMARK 500    TRP B 124     -145.03    -94.55                                   
REMARK 500    HIS B 162       32.00   -150.06                                   
REMARK 500    ILE B 193      -60.73   -128.01                                   
REMARK 500    SER B 242     -164.67     63.75                                   
REMARK 500    GLN B 320       42.04    -80.13                                   
REMARK 500    LYS B 423       19.31     58.74                                   
REMARK 500    ASP B 438       96.88   -161.66                                   
REMARK 500    ASN B 450       80.49   -158.60                                   
REMARK 500    TYR B 547      -71.67   -126.55                                   
REMARK 500    THR B 600      -96.26   -120.61                                   
REMARK 500    SER B 630     -120.61     63.10                                   
REMARK 500    ASP B 678      -95.79   -113.53                                   
REMARK 500    ASN B 710      -67.15    -96.51                                   
REMARK 500    ASP B 739     -157.51   -100.72                                   
REMARK 500    ILE B 742       50.81     35.51                                   
REMARK 500                                                                      
REMARK 500 REMARK: NULL                                                         
REMARK 620                                                                      
REMARK 620 METAL COORDINATION                                                   
REMARK 620 (M=MODEL NUMBER; RES=RESIDUE NAME; C=CHAIN IDENTIFIER;               
REMARK 620 SSEQ=SEQUENCE NUMBER; I=INSERTION CODE):                             
REMARK 620                                                                      
REMARK 620 COORDINATION ANGLES FOR:  M RES CSSEQI METAL                         
REMARK 620                              NA A 801  NA                            
REMARK 620 N RES CSSEQI ATOM                                                    
REMARK 620 1 GLY A 490   O                                                      
REMARK 620 2 LEU A 491   O    82.2                                              
REMARK 620 N                    1                                               
DBREF  4PNZ A   39   766  UNP    P27487   DPP4_HUMAN      39    766             
DBREF  4PNZ B   39   766  UNP    P27487   DPP4_HUMAN      39    766             
SEQADV 4PNZ THR A   39  UNP  P27487    SER    39 ENGINEERED MUTATION            
SEQADV 4PNZ THR B   39  UNP  P27487    SER    39 ENGINEERED MUTATION            
SEQRES   1 A  728  THR ARG LYS THR TYR THR LEU THR ASP TYR LEU LYS ASN          
SEQRES   2 A  728  THR TYR ARG LEU LYS LEU TYR SER LEU ARG TRP ILE SER          
SEQRES   3 A  728  ASP HIS GLU TYR LEU TYR LYS GLN GLU ASN ASN ILE LEU          
SEQRES   4 A  728  VAL PHE ASN ALA GLU TYR GLY ASN SER SER VAL PHE LEU          
SEQRES   5 A  728  GLU ASN SER THR PHE ASP GLU PHE GLY HIS SER ILE ASN          
SEQRES   6 A  728  ASP TYR SER ILE SER PRO ASP GLY GLN PHE ILE LEU LEU          
SEQRES   7 A  728  GLU TYR ASN TYR VAL LYS GLN TRP ARG HIS SER TYR THR          
SEQRES   8 A  728  ALA SER TYR ASP ILE TYR ASP LEU ASN LYS ARG GLN LEU          
SEQRES   9 A  728  ILE THR GLU GLU ARG ILE PRO ASN ASN THR GLN TRP VAL          
SEQRES  10 A  728  THR TRP SER PRO VAL GLY HIS LYS LEU ALA TYR VAL TRP          
SEQRES  11 A  728  ASN ASN ASP ILE TYR VAL LYS ILE GLU PRO ASN LEU PRO          
SEQRES  12 A  728  SER TYR ARG ILE THR TRP THR GLY LYS GLU ASP ILE ILE          
SEQRES  13 A  728  TYR ASN GLY ILE THR ASP TRP VAL TYR GLU GLU GLU VAL          
SEQRES  14 A  728  PHE SER ALA TYR SER ALA LEU TRP TRP SER PRO ASN GLY          
SEQRES  15 A  728  THR PHE LEU ALA TYR ALA GLN PHE ASN ASP THR GLU VAL          
SEQRES  16 A  728  PRO LEU ILE GLU TYR SER PHE TYR SER ASP GLU SER LEU          
SEQRES  17 A  728  GLN TYR PRO LYS THR VAL ARG VAL PRO TYR PRO LYS ALA          
SEQRES  18 A  728  GLY ALA VAL ASN PRO THR VAL LYS PHE PHE VAL VAL ASN          
SEQRES  19 A  728  THR ASP SER LEU SER SER VAL THR ASN ALA THR SER ILE          
SEQRES  20 A  728  GLN ILE THR ALA PRO ALA SER MET LEU ILE GLY ASP HIS          
SEQRES  21 A  728  TYR LEU CYS ASP VAL THR TRP ALA THR GLN GLU ARG ILE          
SEQRES  22 A  728  SER LEU GLN TRP LEU ARG ARG ILE GLN ASN TYR SER VAL          
SEQRES  23 A  728  MET ASP ILE CYS ASP TYR ASP GLU SER SER GLY ARG TRP          
SEQRES  24 A  728  ASN CYS LEU VAL ALA ARG GLN HIS ILE GLU MET SER THR          
SEQRES  25 A  728  THR GLY TRP VAL GLY ARG PHE ARG PRO SER GLU PRO HIS          
SEQRES  26 A  728  PHE THR LEU ASP GLY ASN SER PHE TYR LYS ILE ILE SER          
SEQRES  27 A  728  ASN GLU GLU GLY TYR ARG HIS ILE CYS TYR PHE GLN ILE          
SEQRES  28 A  728  ASP LYS LYS ASP CYS THR PHE ILE THR LYS GLY THR TRP          
SEQRES  29 A  728  GLU VAL ILE GLY ILE GLU ALA LEU THR SER ASP TYR LEU          
SEQRES  30 A  728  TYR TYR ILE SER ASN GLU TYR LYS GLY MET PRO GLY GLY          
SEQRES  31 A  728  ARG ASN LEU TYR LYS ILE GLN LEU SER ASP TYR THR LYS          
SEQRES  32 A  728  VAL THR CYS LEU SER CYS GLU LEU ASN PRO GLU ARG CYS          
SEQRES  33 A  728  GLN TYR TYR SER VAL SER PHE SER LYS GLU ALA LYS TYR          
SEQRES  34 A  728  TYR GLN LEU ARG CYS SER GLY PRO GLY LEU PRO LEU TYR          
SEQRES  35 A  728  THR LEU HIS SER SER VAL ASN ASP LYS GLY LEU ARG VAL          
SEQRES  36 A  728  LEU GLU ASP ASN SER ALA LEU ASP LYS MET LEU GLN ASN          
SEQRES  37 A  728  VAL GLN MET PRO SER LYS LYS LEU ASP PHE ILE ILE LEU          
SEQRES  38 A  728  ASN GLU THR LYS PHE TRP TYR GLN MET ILE LEU PRO PRO          
SEQRES  39 A  728  HIS PHE ASP LYS SER LYS LYS TYR PRO LEU LEU LEU ASP          
SEQRES  40 A  728  VAL TYR ALA GLY PRO CYS SER GLN LYS ALA ASP THR VAL          
SEQRES  41 A  728  PHE ARG LEU ASN TRP ALA THR TYR LEU ALA SER THR GLU          
SEQRES  42 A  728  ASN ILE ILE VAL ALA SER PHE ASP GLY ARG GLY SER GLY          
SEQRES  43 A  728  TYR GLN GLY ASP LYS ILE MET HIS ALA ILE ASN ARG ARG          
SEQRES  44 A  728  LEU GLY THR PHE GLU VAL GLU ASP GLN ILE GLU ALA ALA          
SEQRES  45 A  728  ARG GLN PHE SER LYS MET GLY PHE VAL ASP ASN LYS ARG          
SEQRES  46 A  728  ILE ALA ILE TRP GLY TRP SER TYR GLY GLY TYR VAL THR          
SEQRES  47 A  728  SER MET VAL LEU GLY SER GLY SER GLY VAL PHE LYS CYS          
SEQRES  48 A  728  GLY ILE ALA VAL ALA PRO VAL SER ARG TRP GLU TYR TYR          
SEQRES  49 A  728  ASP SER VAL TYR THR GLU ARG TYR MET GLY LEU PRO THR          
SEQRES  50 A  728  PRO GLU ASP ASN LEU ASP HIS TYR ARG ASN SER THR VAL          
SEQRES  51 A  728  MET SER ARG ALA GLU ASN PHE LYS GLN VAL GLU TYR LEU          
SEQRES  52 A  728  LEU ILE HIS GLY THR ALA ASP ASP ASN VAL HIS PHE GLN          
SEQRES  53 A  728  GLN SER ALA GLN ILE SER LYS ALA LEU VAL ASP VAL GLY          
SEQRES  54 A  728  VAL ASP PHE GLN ALA MET TRP TYR THR ASP GLU ASP HIS          
SEQRES  55 A  728  GLY ILE ALA SER SER THR ALA HIS GLN HIS ILE TYR THR          
SEQRES  56 A  728  HIS MET SER HIS PHE ILE LYS GLN CYS PHE SER LEU PRO          
SEQRES   1 B  728  THR ARG LYS THR TYR THR LEU THR ASP TYR LEU LYS ASN          
SEQRES   2 B  728  THR TYR ARG LEU LYS LEU TYR SER LEU ARG TRP ILE SER          
SEQRES   3 B  728  ASP HIS GLU TYR LEU TYR LYS GLN GLU ASN ASN ILE LEU          
SEQRES   4 B  728  VAL PHE ASN ALA GLU TYR GLY ASN SER SER VAL PHE LEU          
SEQRES   5 B  728  GLU ASN SER THR PHE ASP GLU PHE GLY HIS SER ILE ASN          
SEQRES   6 B  728  ASP TYR SER ILE SER PRO ASP GLY GLN PHE ILE LEU LEU          
SEQRES   7 B  728  GLU TYR ASN TYR VAL LYS GLN TRP ARG HIS SER TYR THR          
SEQRES   8 B  728  ALA SER TYR ASP ILE TYR ASP LEU ASN LYS ARG GLN LEU          
SEQRES   9 B  728  ILE THR GLU GLU ARG ILE PRO ASN ASN THR GLN TRP VAL          
SEQRES  10 B  728  THR TRP SER PRO VAL GLY HIS LYS LEU ALA TYR VAL TRP          
SEQRES  11 B  728  ASN ASN ASP ILE TYR VAL LYS ILE GLU PRO ASN LEU PRO          
SEQRES  12 B  728  SER TYR ARG ILE THR TRP THR GLY LYS GLU ASP ILE ILE          
SEQRES  13 B  728  TYR ASN GLY ILE THR ASP TRP VAL TYR GLU GLU GLU VAL          
SEQRES  14 B  728  PHE SER ALA TYR SER ALA LEU TRP TRP SER PRO ASN GLY          
SEQRES  15 B  728  THR PHE LEU ALA TYR ALA GLN PHE ASN ASP THR GLU VAL          
SEQRES  16 B  728  PRO LEU ILE GLU TYR SER PHE TYR SER ASP GLU SER LEU          
SEQRES  17 B  728  GLN TYR PRO LYS THR VAL ARG VAL PRO TYR PRO LYS ALA          
SEQRES  18 B  728  GLY ALA VAL ASN PRO THR VAL LYS PHE PHE VAL VAL ASN          
SEQRES  19 B  728  THR ASP SER LEU SER SER VAL THR ASN ALA THR SER ILE          
SEQRES  20 B  728  GLN ILE THR ALA PRO ALA SER MET LEU ILE GLY ASP HIS          
SEQRES  21 B  728  TYR LEU CYS ASP VAL THR TRP ALA THR GLN GLU ARG ILE          
SEQRES  22 B  728  SER LEU GLN TRP LEU ARG ARG ILE GLN ASN TYR SER VAL          
SEQRES  23 B  728  MET ASP ILE CYS ASP TYR ASP GLU SER SER GLY ARG TRP          
SEQRES  24 B  728  ASN CYS LEU VAL ALA ARG GLN HIS ILE GLU MET SER THR          
SEQRES  25 B  728  THR GLY TRP VAL GLY ARG PHE ARG PRO SER GLU PRO HIS          
SEQRES  26 B  728  PHE THR LEU ASP GLY ASN SER PHE TYR LYS ILE ILE SER          
SEQRES  27 B  728  ASN GLU GLU GLY TYR ARG HIS ILE CYS TYR PHE GLN ILE          
SEQRES  28 B  728  ASP LYS LYS ASP CYS THR PHE ILE THR LYS GLY THR TRP          
SEQRES  29 B  728  GLU VAL ILE GLY ILE GLU ALA LEU THR SER ASP TYR LEU          
SEQRES  30 B  728  TYR TYR ILE SER ASN GLU TYR LYS GLY MET PRO GLY GLY          
SEQRES  31 B  728  ARG ASN LEU TYR LYS ILE GLN LEU SER ASP TYR THR LYS          
SEQRES  32 B  728  VAL THR CYS LEU SER CYS GLU LEU ASN PRO GLU ARG CYS          
SEQRES  33 B  728  GLN TYR TYR SER VAL SER PHE SER LYS GLU ALA LYS TYR          
SEQRES  34 B  728  TYR GLN LEU ARG CYS SER GLY PRO GLY LEU PRO LEU TYR          
SEQRES  35 B  728  THR LEU HIS SER SER VAL ASN ASP LYS GLY LEU ARG VAL          
SEQRES  36 B  728  LEU GLU ASP ASN SER ALA LEU ASP LYS MET LEU GLN ASN          
SEQRES  37 B  728  VAL GLN MET PRO SER LYS LYS LEU ASP PHE ILE ILE LEU          
SEQRES  38 B  728  ASN GLU THR LYS PHE TRP TYR GLN MET ILE LEU PRO PRO          
SEQRES  39 B  728  HIS PHE ASP LYS SER LYS LYS TYR PRO LEU LEU LEU ASP          
SEQRES  40 B  728  VAL TYR ALA GLY PRO CYS SER GLN LYS ALA ASP THR VAL          
SEQRES  41 B  728  PHE ARG LEU ASN TRP ALA THR TYR LEU ALA SER THR GLU          
SEQRES  42 B  728  ASN ILE ILE VAL ALA SER PHE ASP GLY ARG GLY SER GLY          
SEQRES  43 B  728  TYR GLN GLY ASP LYS ILE MET HIS ALA ILE ASN ARG ARG          
SEQRES  44 B  728  LEU GLY THR PHE GLU VAL GLU ASP GLN ILE GLU ALA ALA          
SEQRES  45 B  728  ARG GLN PHE SER LYS MET GLY PHE VAL ASP ASN LYS ARG          
SEQRES  46 B  728  ILE ALA ILE TRP GLY TRP SER TYR GLY GLY TYR VAL THR          
SEQRES  47 B  728  SER MET VAL LEU GLY SER GLY SER GLY VAL PHE LYS CYS          
SEQRES  48 B  728  GLY ILE ALA VAL ALA PRO VAL SER ARG TRP GLU TYR TYR          
SEQRES  49 B  728  ASP SER VAL TYR THR GLU ARG TYR MET GLY LEU PRO THR          
SEQRES  50 B  728  PRO GLU ASP ASN LEU ASP HIS TYR ARG ASN SER THR VAL          
SEQRES  51 B  728  MET SER ARG ALA GLU ASN PHE LYS GLN VAL GLU TYR LEU          
SEQRES  52 B  728  LEU ILE HIS GLY THR ALA ASP ASP ASN VAL HIS PHE GLN          
SEQRES  53 B  728  GLN SER ALA GLN ILE SER LYS ALA LEU VAL ASP VAL GLY          
SEQRES  54 B  728  VAL ASP PHE GLN ALA MET TRP TYR THR ASP GLU ASP HIS          
SEQRES  55 B  728  GLY ILE ALA SER SER THR ALA HIS GLN HIS ILE TYR THR          
SEQRES  56 B  728  HIS MET SER HIS PHE ILE LYS GLN CYS PHE SER LEU PRO          
MODRES 4PNZ ASN A  219  ASN  GLYCOSYLATION SITE                                 
MODRES 4PNZ ASN A  229  ASN  GLYCOSYLATION SITE                                 
MODRES 4PNZ ASN B   85  ASN  GLYCOSYLATION SITE                                 
MODRES 4PNZ ASN B  219  ASN  GLYCOSYLATION SITE                                 
MODRES 4PNZ ASN B  281  ASN  GLYCOSYLATION SITE                                 
MODRES 4PNZ ASN A  150  ASN  GLYCOSYLATION SITE                                 
MODRES 4PNZ ASN A  321  ASN  GLYCOSYLATION SITE                                 
MODRES 4PNZ ASN B  321  ASN  GLYCOSYLATION SITE                                 
MODRES 4PNZ ASN A  281  ASN  GLYCOSYLATION SITE                                 
MODRES 4PNZ ASN B   92  ASN  GLYCOSYLATION SITE                                 
MODRES 4PNZ ASN B  229  ASN  GLYCOSYLATION SITE                                 
MODRES 4PNZ ASN A   85  ASN  GLYCOSYLATION SITE                                 
MODRES 4PNZ ASN B  150  ASN  GLYCOSYLATION SITE                                 
HET    NAG  C   1      14                                                       
HET    NAG  C   2      14                                                       
HET    NAG  D   1      14                                                       
HET    NAG  D   2      14                                                       
HET    NAG  E   1      14                                                       
HET    NAG  E   2      14                                                       
HET    NAG  F   1      14                                                       
HET    NAG  F   2      14                                                       
HET    NAG  G   1      14                                                       
HET    NAG  G   2      14                                                       
HET     NA  A 801       1                                                       
HET    2VH  A 802      28                                                       
HET    NAG  A 803      14                                                       
HET    NAG  A 804      14                                                       
HET    NAG  A 809      14                                                       
HET    2VH  B 801      28                                                       
HET    NAG  B 802      14                                                       
HET    NAG  B 803      14                                                       
HET    NAG  B 804      14                                                       
HET    NAG  B 809      14                                                       
HET    NAG  B 810      14                                                       
HETNAM     NAG 2-ACETAMIDO-2-DEOXY-BETA-D-GLUCOPYRANOSE                         
HETNAM      NA SODIUM ION                                                       
HETNAM     2VH (2R,3S,5R)-5-[2-(METHYLSULFONYL)-2,6-DIHYDROPYRROLO[3,           
HETNAM   2 2VH  4-C]PYRAZOL-5(4H)-YL]-2-(2,4,5-TRIFLUOROPHENYL)                 
HETNAM   3 2VH  TETRAHYDRO-2H-PYRAN-3-AMINE                                     
FORMUL   3  NAG    18(C8 H15 N O6)                                              
FORMUL   8   NA    NA 1+                                                        
FORMUL   9  2VH    2(C17 H19 F3 N4 O3 S)                                        
FORMUL  19  HOH   *1624(H2 O)                                                   
HELIX    1   1 THR A   44  LYS A   50  1                                   7    
HELIX    2   2 ASP A  200  VAL A  207  1                                   8    
HELIX    3   3 PRO A  290  ILE A  295  1                                   6    
HELIX    4   4 VAL A  341  GLN A  344  5                                   4    
HELIX    5   5 GLU A  421  MET A  425  5                                   5    
HELIX    6   6 ASN A  497  GLN A  505  1                                   9    
HELIX    7   7 ASN A  562  THR A  570  1                                   9    
HELIX    8   8 GLY A  587  HIS A  592  1                                   6    
HELIX    9   9 ALA A  593  ASN A  595  5                                   3    
HELIX   10  10 THR A  600  LYS A  615  1                                  16    
HELIX   11  11 SER A  630  GLY A  641  1                                  12    
HELIX   12  12 ARG A  658  TYR A  662  5                                   5    
HELIX   13  13 ASP A  663  GLY A  672  1                                  10    
HELIX   14  14 ASN A  679  SER A  686  1                                   8    
HELIX   15  15 VAL A  688  VAL A  698  5                                  11    
HELIX   16  16 HIS A  712  VAL A  726  1                                  15    
HELIX   17  17 SER A  744  PHE A  763  1                                  20    
HELIX   18  18 THR B   44  ASN B   51  1                                   8    
HELIX   19  19 ASP B  200  VAL B  207  1                                   8    
HELIX   20  20 ASP B  274  LEU B  276  5                                   3    
HELIX   21  21 PRO B  290  ILE B  295  1                                   6    
HELIX   22  22 VAL B  341  GLN B  344  5                                   4    
HELIX   23  23 GLU B  421  MET B  425  5                                   5    
HELIX   24  24 ASN B  497  GLN B  505  1                                   9    
HELIX   25  25 ASN B  562  THR B  570  1                                   9    
HELIX   26  26 GLY B  587  HIS B  592  1                                   6    
HELIX   27  27 ALA B  593  ASN B  595  5                                   3    
HELIX   28  28 THR B  600  MET B  616  1                                  17    
HELIX   29  29 SER B  630  GLY B  641  1                                  12    
HELIX   30  30 ARG B  658  TYR B  662  5                                   5    
HELIX   31  31 ASP B  663  GLY B  672  1                                  10    
HELIX   32  32 ASN B  679  SER B  686  1                                   8    
HELIX   33  33 VAL B  688  VAL B  698  5                                  11    
HELIX   34  34 HIS B  712  VAL B  726  1                                  15    
HELIX   35  35 SER B  744  PHE B  763  1                                  20    
SHEET    1   A 2 LYS A  41  THR A  42  0                                        
SHEET    2   A 2 VAL A 507  GLN A 508  1  O  GLN A 508   N  LYS A  41           
SHEET    1   B 4 ARG A  61  TRP A  62  0                                        
SHEET    2   B 4 GLU A  67  GLN A  72 -1  O  LEU A  69   N  ARG A  61           
SHEET    3   B 4 ASN A  75  ASN A  80 -1  O  ASN A  75   N  GLN A  72           
SHEET    4   B 4 SER A  86  LEU A  90 -1  O  PHE A  89   N  ILE A  76           
SHEET    1   C 4 ILE A 102  ILE A 107  0                                        
SHEET    2   C 4 PHE A 113  LYS A 122 -1  O  LEU A 115   N  SER A 106           
SHEET    3   C 4 TYR A 128  ASP A 136 -1  O  ASP A 133   N  LEU A 116           
SHEET    4   C 4 GLN A 141  LEU A 142 -1  O  GLN A 141   N  ASP A 136           
SHEET    1   D 4 TRP A 154  TRP A 157  0                                        
SHEET    2   D 4 LEU A 164  TRP A 168 -1  O  VAL A 167   N  TRP A 154           
SHEET    3   D 4 ASP A 171  LYS A 175 -1  O  TYR A 173   N  TYR A 166           
SHEET    4   D 4 TYR A 183  ARG A 184 -1  O  TYR A 183   N  VAL A 174           
SHEET    1   E 3 ILE A 194  ASN A 196  0                                        
SHEET    2   E 3 PHE A 222  ASN A 229 -1  O  PHE A 228   N  TYR A 195           
SHEET    3   E 3 LEU A 214  TRP A 216 -1  N  TRP A 215   O  ALA A 224           
SHEET    1   F 4 ILE A 194  ASN A 196  0                                        
SHEET    2   F 4 PHE A 222  ASN A 229 -1  O  PHE A 228   N  TYR A 195           
SHEET    3   F 4 THR A 265  ASN A 272 -1  O  PHE A 269   N  TYR A 225           
SHEET    4   F 4 SER A 284  ILE A 287 -1  O  ILE A 285   N  VAL A 270           
SHEET    1   G 2 LEU A 235  PHE A 240  0                                        
SHEET    2   G 2 LYS A 250  PRO A 255 -1  O  VAL A 252   N  TYR A 238           
SHEET    1   H 4 HIS A 298  THR A 307  0                                        
SHEET    2   H 4 ARG A 310  ARG A 317 -1  O  GLN A 314   N  CYS A 301           
SHEET    3   H 4 TYR A 322  ASP A 331 -1  O  CYS A 328   N  ILE A 311           
SHEET    4   H 4 ARG A 336  CYS A 339 -1  O  ARG A 336   N  ASP A 331           
SHEET    1   I 4 HIS A 298  THR A 307  0                                        
SHEET    2   I 4 ARG A 310  ARG A 317 -1  O  GLN A 314   N  CYS A 301           
SHEET    3   I 4 TYR A 322  ASP A 331 -1  O  CYS A 328   N  ILE A 311           
SHEET    4   I 4 HIS A 345  MET A 348 -1  O  HIS A 345   N  MET A 325           
SHEET    1   J 4 HIS A 363  PHE A 364  0                                        
SHEET    2   J 4 SER A 370  SER A 376 -1  O  TYR A 372   N  HIS A 363           
SHEET    3   J 4 ARG A 382  GLN A 388 -1  O  PHE A 387   N  PHE A 371           
SHEET    4   J 4 THR A 395  PHE A 396 -1  O  THR A 395   N  TYR A 386           
SHEET    1   K 4 VAL A 404  LEU A 410  0                                        
SHEET    2   K 4 TYR A 414  SER A 419 -1  O  TYR A 416   N  ALA A 409           
SHEET    3   K 4 ASN A 430  GLN A 435 -1  O  TYR A 432   N  TYR A 417           
SHEET    4   K 4 VAL A 442  CYS A 444 -1  O  THR A 443   N  LYS A 433           
SHEET    1   L 4 CYS A 454  PHE A 461  0                                        
SHEET    2   L 4 TYR A 467  PRO A 475 -1  O  GLY A 474   N  GLN A 455           
SHEET    3   L 4 LEU A 479  SER A 484 -1  O  LEU A 479   N  CYS A 472           
SHEET    4   L 4 LYS A 489  GLU A 495 -1  O  GLU A 495   N  TYR A 480           
SHEET    1   M 8 SER A 511  LEU A 519  0                                        
SHEET    2   M 8 THR A 522  LEU A 530 -1  O  TYR A 526   N  ASP A 515           
SHEET    3   M 8 ILE A 574  PHE A 578 -1  O  VAL A 575   N  ILE A 529           
SHEET    4   M 8 TYR A 540  VAL A 546  1  N  ASP A 545   O  ALA A 576           
SHEET    5   M 8 VAL A 619  TRP A 629  1  O  ALA A 625   N  LEU A 544           
SHEET    6   M 8 CYS A 649  VAL A 653  1  O  VAL A 653   N  GLY A 628           
SHEET    7   M 8 GLU A 699  GLY A 705  1  O  LEU A 701   N  ALA A 652           
SHEET    8   M 8 GLN A 731  TYR A 735  1  O  GLN A 731   N  TYR A 700           
SHEET    1   N 2 LYS B  41  THR B  42  0                                        
SHEET    2   N 2 VAL B 507  GLN B 508  1  O  GLN B 508   N  LYS B  41           
SHEET    1   O 4 ARG B  61  TRP B  62  0                                        
SHEET    2   O 4 GLU B  67  GLN B  72 -1  O  LEU B  69   N  ARG B  61           
SHEET    3   O 4 ASN B  75  ASN B  80 -1  O  LEU B  77   N  TYR B  70           
SHEET    4   O 4 SER B  86  LEU B  90 -1  O  LEU B  90   N  ILE B  76           
SHEET    1   P 4 ILE B 102  ILE B 107  0                                        
SHEET    2   P 4 PHE B 113  LYS B 122 -1  O  LEU B 115   N  SER B 106           
SHEET    3   P 4 TYR B 128  ASP B 136 -1  O  ASP B 133   N  LEU B 116           
SHEET    4   P 4 GLN B 141  LEU B 142 -1  O  GLN B 141   N  ASP B 136           
SHEET    1   Q 4 THR B 152  TRP B 157  0                                        
SHEET    2   Q 4 LEU B 164  TRP B 168 -1  O  ALA B 165   N  THR B 156           
SHEET    3   Q 4 ASP B 171  LYS B 175 -1  O  LYS B 175   N  LEU B 164           
SHEET    4   Q 4 TYR B 183  ARG B 184 -1  O  TYR B 183   N  VAL B 174           
SHEET    1   R 3 ILE B 194  ASN B 196  0                                        
SHEET    2   R 3 PHE B 222  ASN B 229 -1  O  PHE B 228   N  TYR B 195           
SHEET    3   R 3 LEU B 214  TRP B 216 -1  N  TRP B 215   O  ALA B 224           
SHEET    1   S 4 ILE B 194  ASN B 196  0                                        
SHEET    2   S 4 PHE B 222  ASN B 229 -1  O  PHE B 228   N  TYR B 195           
SHEET    3   S 4 THR B 265  ASN B 272 -1  O  PHE B 269   N  TYR B 225           
SHEET    4   S 4 SER B 284  ILE B 287 -1  O  ILE B 285   N  VAL B 270           
SHEET    1   T 2 LEU B 235  PHE B 240  0                                        
SHEET    2   T 2 LYS B 250  PRO B 255 -1  O  VAL B 252   N  TYR B 238           
SHEET    1   U 4 HIS B 298  THR B 307  0                                        
SHEET    2   U 4 ARG B 310  ARG B 317 -1  O  ARG B 310   N  ALA B 306           
SHEET    3   U 4 TYR B 322  ASP B 331 -1  O  CYS B 328   N  ILE B 311           
SHEET    4   U 4 ARG B 336  CYS B 339 -1  O  ARG B 336   N  ASP B 331           
SHEET    1   V 4 HIS B 298  THR B 307  0                                        
SHEET    2   V 4 ARG B 310  ARG B 317 -1  O  ARG B 310   N  ALA B 306           
SHEET    3   V 4 TYR B 322  ASP B 331 -1  O  CYS B 328   N  ILE B 311           
SHEET    4   V 4 HIS B 345  MET B 348 -1  O  HIS B 345   N  MET B 325           
SHEET    1   W 4 HIS B 363  PHE B 364  0                                        
SHEET    2   W 4 SER B 370  SER B 376 -1  O  TYR B 372   N  HIS B 363           
SHEET    3   W 4 ARG B 382  GLN B 388 -1  O  PHE B 387   N  PHE B 371           
SHEET    4   W 4 THR B 395  PHE B 396 -1  O  THR B 395   N  TYR B 386           
SHEET    1   X 4 VAL B 404  LEU B 410  0                                        
SHEET    2   X 4 TYR B 414  SER B 419 -1  O  TYR B 416   N  ALA B 409           
SHEET    3   X 4 ASN B 430  GLN B 435 -1  O  TYR B 432   N  TYR B 417           
SHEET    4   X 4 ASP B 438  CYS B 444 -1  O  THR B 443   N  LYS B 433           
SHEET    1   Y 4 TYR B 457  PHE B 461  0                                        
SHEET    2   Y 4 TYR B 467  CYS B 472 -1  O  GLN B 469   N  SER B 460           
SHEET    3   Y 4 LEU B 479  SER B 484 -1  O  LEU B 479   N  CYS B 472           
SHEET    4   Y 4 LYS B 489  GLU B 495 -1  O  LEU B 491   N  LEU B 482           
SHEET    1   Z 8 SER B 511  LEU B 519  0                                        
SHEET    2   Z 8 THR B 522  LEU B 530 -1  O  TYR B 526   N  ASP B 515           
SHEET    3   Z 8 ILE B 574  PHE B 578 -1  O  VAL B 575   N  ILE B 529           
SHEET    4   Z 8 TYR B 540  VAL B 546  1  N  ASP B 545   O  ALA B 576           
SHEET    5   Z 8 VAL B 619  TRP B 629  1  O  TRP B 627   N  VAL B 546           
SHEET    6   Z 8 CYS B 649  VAL B 653  1  O  VAL B 653   N  GLY B 628           
SHEET    7   Z 8 GLU B 699  GLY B 705  1  O  LEU B 701   N  ALA B 652           
SHEET    8   Z 8 GLN B 731  TYR B 735  1  O  GLN B 731   N  TYR B 700           
SSBOND   1 CYS A  328    CYS A  339                          1555   1555  2.05  
SSBOND   2 CYS A  385    CYS A  394                          1555   1555  2.05  
SSBOND   3 CYS A  444    CYS A  447                          1555   1555  2.02  
SSBOND   4 CYS A  454    CYS A  472                          1555   1555  2.06  
SSBOND   5 CYS A  649    CYS A  762                          1555   1555  2.06  
SSBOND   6 CYS B  328    CYS B  339                          1555   1555  2.05  
SSBOND   7 CYS B  385    CYS B  394                          1555   1555  2.05  
SSBOND   8 CYS B  444    CYS B  447                          1555   1555  2.02  
SSBOND   9 CYS B  454    CYS B  472                          1555   1555  2.08  
SSBOND  10 CYS B  649    CYS B  762                          1555   1555  2.06  
LINK         ND2 ASN A  85                 C1  NAG A 803     1555   1555  1.44  
LINK         ND2 ASN A 150                 C1  NAG A 804     1555   1555  1.43  
LINK         ND2 ASN A 219                 C1  NAG C   1     1555   1555  1.43  
LINK         ND2 ASN A 229                 C1  NAG D   1     1555   1555  1.43  
LINK         ND2 ASN A 281                 C1  NAG A 809     1555   1555  1.43  
LINK         ND2 ASN A 321                 C1  NAG E   1     1555   1555  1.43  
LINK         ND2 ASN B  85                 C1  NAG B 802     1555   1555  1.43  
LINK         ND2 ASN B  92                 C1  NAG B 803     1555   1555  1.43  
LINK         ND2 ASN B 150                 C1  NAG B 804     1555   1555  1.44  
LINK         ND2 ASN B 219                 C1  NAG F   1     1555   1555  1.43  
LINK         ND2 ASN B 229                 C1  NAG G   1     1555   1555  1.43  
LINK         ND2 ASN B 281                 C1  NAG B 809     1555   1555  1.43  
LINK         ND2 ASN B 321                 C1  NAG B 810     1555   1555  1.43  
LINK         O4  NAG C   1                 C1  NAG C   2     1555   1555  1.43  
LINK         O4  NAG D   1                 C1  NAG D   2     1555   1555  1.43  
LINK         O4  NAG E   1                 C1  NAG E   2     1555   1555  1.44  
LINK         O4  NAG F   1                 C1  NAG F   2     1555   1555  1.43  
LINK         O4  NAG G   1                 C1  NAG G   2     1555   1555  1.41  
LINK         O   GLY A 490                NA    NA A 801     1555   1555  2.42  
LINK         O   LEU A 491                NA    NA A 801     1555   1555  2.50  
CISPEP   1 GLY A  474    PRO A  475          0         8.13                     
CISPEP   2 GLY B  474    PRO B  475          0         2.23                     
CRYST1  117.940  125.777  137.085  90.00  90.00  90.00 P 21 21 21    8          
ORIGX1      1.000000  0.000000  0.000000        0.00000                         
ORIGX2      0.000000  1.000000  0.000000        0.00000                         
ORIGX3      0.000000  0.000000  1.000000        0.00000                         
SCALE1      0.008479  0.000000  0.000000        0.00000                         
SCALE2      0.000000  0.007951  0.000000        0.00000                         
SCALE3      0.000000  0.000000  0.007295        0.00000                         
ATOM      1  N   THR A  39      34.604  47.213  77.731  1.00 59.42           N  
ATOM      2  CA  THR A  39      34.598  48.448  78.524  1.00 58.88           C  
ATOM      3  C   THR A  39      34.981  49.648  77.644  1.00 58.68           C  
ATOM      4  O   THR A  39      34.380  50.726  77.764  1.00 58.88           O  
ATOM      5  CB  THR A  39      35.461  48.281  79.789  1.00 73.43           C  
ATOM      6  OG1 THR A  39      34.991  47.142  80.520  1.00 77.43           O  
ATOM      7  CG2 THR A  39      35.438  49.520  80.696  1.00 72.90           C  
ATOM      8  N   ARG A  40      35.976  49.450  76.756  1.00 50.11           N  
ATOM      9  CA  ARG A  40      36.424  50.462  75.797  1.00 46.99           C  
ATOM     10  C   ARG A  40      35.352  50.619  74.700  1.00 43.40           C  
ATOM     11  O   ARG A  40      34.554  49.709  74.471  1.00 41.66           O  
ATOM     12  CB  ARG A  40      37.747  50.027  75.133  1.00 45.10           C  
ATOM     13  CG  ARG A  40      38.979  50.098  76.031  1.00 49.23           C  
ATOM     14  CD  ARG A  40      40.230  49.668  75.291  1.00 53.70           C  
ATOM     15  NE  ARG A  40      40.167  48.268  74.863  1.00 56.73           N  
ATOM     16  CZ  ARG A  40      40.989  47.708  73.983  1.00 72.54           C  
ATOM     17  NH1 ARG A  40      41.955  48.424  73.416  1.00 59.06           N  
ATOM     18  NH2 ARG A  40      40.851  46.428  73.659  1.00 59.50           N  
ATOM     19  N   LYS A  41      35.358  51.757  74.004  1.00 36.17           N  
ATOM     20  CA  LYS A  41      34.439  51.972  72.891  1.00 34.46           C  
ATOM     21  C   LYS A  41      34.864  51.124  71.672  1.00 32.28           C  
ATOM     22  O   LYS A  41      35.985  50.623  71.629  1.00 29.51           O  
ATOM     23  CB  LYS A  41      34.340  53.472  72.536  1.00 37.68           C  
ATOM     24  CG  LYS A  41      35.667  54.232  72.440  1.00 58.69           C  
ATOM     25  CD  LYS A  41      35.421  55.744  72.476  1.00 71.64           C  
ATOM     26  CE  LYS A  41      36.670  56.579  72.306  1.00 88.69           C  
ATOM     27  NZ  LYS A  41      37.495  56.635  73.544  1.00100.72           N  
ATOM     28  N   THR A  42      33.957  50.911  70.720  1.00 27.27           N  
ATOM     29  CA  THR A  42      34.325  50.174  69.503  1.00 25.51           C  
ATOM     30  C   THR A  42      34.490  51.213  68.395  1.00 26.33           C  
ATOM     31  O   THR A  42      34.207  52.387  68.622  1.00 26.52           O  
ATOM     32  CB  THR A  42      33.258  49.140  69.137  1.00 29.10           C  
ATOM     33  OG1 THR A  42      32.029  49.819  68.849  1.00 22.54           O  
ATOM     34  CG2 THR A  42      33.088  48.039  70.211  1.00 30.00           C  
ATOM     35  N   TYR A  43      34.970  50.799  67.212  1.00 22.21           N  
ATOM     36  CA  TYR A  43      35.115  51.710  66.085  1.00 20.52           C  
ATOM     37  C   TYR A  43      33.736  51.698  65.411  1.00 20.66           C  
ATOM     38  O   TYR A  43      33.313  50.675  64.866  1.00 19.77           O  
ATOM     39  CB  TYR A  43      36.237  51.234  65.158  1.00 21.56           C  
ATOM     40  CG  TYR A  43      36.457  52.155  63.985  1.00 21.73           C  
ATOM     41  CD1 TYR A  43      37.304  53.256  64.084  1.00 22.87           C  
ATOM     42  CD2 TYR A  43      35.806  51.936  62.772  1.00 21.95           C  
ATOM     43  CE1 TYR A  43      37.502  54.116  63.002  1.00 23.15           C  
ATOM     44  CE2 TYR A  43      36.048  52.750  61.667  1.00 21.60           C  
ATOM     45  CZ  TYR A  43      36.871  53.852  61.795  1.00 24.48           C  
ATOM     46  OH  TYR A  43      37.076  54.646  60.704  1.00 22.91           O  
ATOM     47  N   THR A  44      33.010  52.791  65.552  1.00 17.42           N  
ATOM     48  CA  THR A  44      31.602  52.834  65.125  1.00 17.44           C  
ATOM     49  C   THR A  44      31.395  53.303  63.678  1.00 21.46           C  
ATOM     50  O   THR A  44      32.321  53.830  63.042  1.00 20.21           O  
ATOM     51  CB  THR A  44      30.778  53.723  66.079  1.00 21.18           C  
ATOM     52  OG1 THR A  44      31.149  55.064  65.843  1.00 22.98           O  
ATOM     53  CG2 THR A  44      30.910  53.344  67.575  1.00 21.57           C  
ATOM     54  N   LEU A  45      30.142  53.177  63.188  1.00 18.90           N  
ATOM     55  CA  LEU A  45      29.816  53.672  61.844  1.00 18.61           C  
ATOM     56  C   LEU A  45      29.998  55.181  61.814  1.00 22.12           C  
ATOM     57  O   LEU A  45      30.523  55.702  60.839  1.00 22.48           O  
ATOM     58  CB  LEU A  45      28.369  53.291  61.444  1.00 18.75           C  
ATOM     59  CG  LEU A  45      27.936  53.798  60.045  1.00 22.15           C  
ATOM     60  CD1 LEU A  45      28.843  53.186  58.913  1.00 19.75           C  
ATOM     61  CD2 LEU A  45      26.431  53.569  59.820  1.00 21.88           C  
ATOM     62  N   THR A  46      29.629  55.889  62.901  1.00 19.81           N  
ATOM     63  CA  THR A  46      29.839  57.352  62.961  1.00 19.85           C  
ATOM     64  C   THR A  46      31.324  57.697  62.929  1.00 23.35           C  
ATOM     65  O   THR A  46      31.687  58.656  62.270  1.00 24.04           O  
ATOM     66  CB  THR A  46      29.101  57.981  64.166  1.00 31.97           C  
ATOM     67  OG1 THR A  46      27.714  57.672  64.044  1.00 39.44           O  
ATOM     68  CG2 THR A  46      29.255  59.507  64.224  1.00 30.01           C  
ATOM     69  N   ASP A  47      32.189  56.916  63.604  1.00 20.70           N  
ATOM     70  CA  ASP A  47      33.638  57.174  63.550  1.00 19.64           C  
ATOM     71  C   ASP A  47      34.142  57.109  62.117  1.00 23.18           C  
ATOM     72  O   ASP A  47      34.985  57.929  61.735  1.00 24.74           O  
ATOM     73  CB  ASP A  47      34.428  56.163  64.396  1.00 20.06           C  
ATOM     74  CG  ASP A  47      34.166  56.271  65.888  1.00 23.49           C  
ATOM     75  OD1 ASP A  47      33.944  57.406  66.374  1.00 26.34           O  
ATOM     76  OD2 ASP A  47      34.271  55.247  66.572  1.00 26.56           O  
ATOM     77  N   TYR A  48      33.676  56.110  61.346  1.00 18.28           N  
ATOM     78  CA  TYR A  48      34.097  55.961  59.945  1.00 16.93           C  
ATOM     79  C   TYR A  48      33.580  57.159  59.123  1.00 20.51           C  
ATOM     80  O   TYR A  48      34.346  57.795  58.372  1.00 19.75           O  
ATOM     81  CB  TYR A  48      33.552  54.638  59.335  1.00 17.83           C  
ATOM     82  CG  TYR A  48      33.709  54.559  57.823  1.00 19.67           C  
ATOM     83  CD1 TYR A  48      34.954  54.735  57.219  1.00 20.14           C  
ATOM     84  CD2 TYR A  48      32.602  54.370  56.996  1.00 21.22           C  
ATOM     85  CE1 TYR A  48      35.090  54.734  55.830  1.00 20.66           C  
ATOM     86  CE2 TYR A  48      32.732  54.350  55.607  1.00 21.15           C  
ATOM     87  CZ  TYR A  48      33.984  54.501  55.032  1.00 24.40           C  
ATOM     88  OH  TYR A  48      34.116  54.444  53.667  1.00 23.42           O  
ATOM     89  N   LEU A  49      32.282  57.443  59.261  1.00 18.45           N  
ATOM     90  CA  LEU A  49      31.637  58.496  58.464  1.00 19.86           C  
ATOM     91  C   LEU A  49      32.081  59.918  58.805  1.00 25.74           C  
ATOM     92  O   LEU A  49      32.142  60.747  57.910  1.00 26.00           O  
ATOM     93  CB  LEU A  49      30.097  58.357  58.554  1.00 19.40           C  
ATOM     94  CG  LEU A  49      29.518  57.064  57.939  1.00 22.74           C  
ATOM     95  CD1 LEU A  49      27.991  57.072  58.043  1.00 22.81           C  
ATOM     96  CD2 LEU A  49      29.979  56.876  56.445  1.00 22.55           C  
ATOM     97  N   LYS A  50      32.396  60.195  60.083  1.00 23.43           N  
ATOM     98  CA  LYS A  50      32.822  61.527  60.537  1.00 23.37           C  
ATOM     99  C   LYS A  50      34.341  61.668  60.655  1.00 28.56           C  
ATOM    100  O   LYS A  50      34.828  62.718  61.083  1.00 28.05           O  
ATOM    101  CB  LYS A  50      32.114  61.876  61.856  1.00 27.44           C  
ATOM    102  CG  LYS A  50      30.909  62.791  61.674  1.00 45.27           C  
ATOM    103  CD  LYS A  50      29.692  62.122  61.083  1.00 55.24           C  
ATOM    104  CE  LYS A  50      28.688  63.170  60.678  1.00 72.91           C  
ATOM    105  NZ  LYS A  50      27.320  62.611  60.541  1.00 83.67           N  
ATOM    106  N   ASN A  51      35.102  60.620  60.268  1.00 24.39           N  
ATOM    107  CA  ASN A  51      36.566  60.661  60.295  1.00 25.22           C  
ATOM    108  C   ASN A  51      37.134  61.022  61.671  1.00 29.59           C  
ATOM    109  O   ASN A  51      38.072  61.814  61.757  1.00 28.51           O  
ATOM    110  CB  ASN A  51      37.101  61.614  59.199  1.00 29.71           C  
ATOM    111  CG  ASN A  51      36.781  61.159  57.808  1.00 58.54           C  
ATOM    112  OD1 ASN A  51      37.371  60.207  57.295  1.00 57.31           O  
ATOM    113  ND2 ASN A  51      35.826  61.828  57.169  1.00 53.80           N  
ATOM    114  N   THR A  52      36.578  60.424  62.741  1.00 25.77           N  
ATOM    115  CA  THR A  52      37.015  60.661  64.122  1.00 25.63           C  
ATOM    116  C   THR A  52      38.491  60.321  64.304  1.00 29.74           C  
ATOM    117  O   THR A  52      39.193  61.060  64.982  1.00 29.22           O  
ATOM    118  CB  THR A  52      36.136  59.870  65.103  1.00 32.27           C  
ATOM    119  OG1 THR A  52      34.781  60.264  64.900  1.00 37.78           O  
ATOM    120  CG2 THR A  52      36.522  60.109  66.572  1.00 32.63           C  
ATOM    121  N   TYR A  53      38.953  59.205  63.706  1.00 25.72           N  
ATOM    122  CA  TYR A  53      40.341  58.745  63.832  1.00 25.69           C  
ATOM    123  C   TYR A  53      41.071  58.984  62.533  1.00 31.13           C  
ATOM    124  O   TYR A  53      40.886  58.236  61.574  1.00 31.09           O  
ATOM    125  CB  TYR A  53      40.375  57.269  64.251  1.00 25.92           C  
ATOM    126  CG  TYR A  53      39.651  57.054  65.559  1.00 27.39           C  
ATOM    127  CD1 TYR A  53      40.248  57.386  66.772  1.00 29.49           C  
ATOM    128  CD2 TYR A  53      38.365  56.523  65.586  1.00 27.49           C  
ATOM    129  CE1 TYR A  53      39.568  57.220  67.983  1.00 30.18           C  
ATOM    130  CE2 TYR A  53      37.684  56.336  66.789  1.00 27.76           C  
ATOM    131  CZ  TYR A  53      38.293  56.684  67.983  1.00 32.43           C  
ATOM    132  OH  TYR A  53      37.627  56.506  69.162  1.00 32.77           O  
ATOM    133  N   ARG A  54      41.861  60.068  62.480  1.00 28.16           N  
ATOM    134  CA  ARG A  54      42.523  60.462  61.244  1.00 27.98           C  
ATOM    135  C   ARG A  54      43.958  59.993  61.130  1.00 27.66           C  
ATOM    136  O   ARG A  54      44.723  60.114  62.084  1.00 26.54           O  
ATOM    137  CB  ARG A  54      42.446  61.991  61.095  1.00 32.70           C  
ATOM    138  CG  ARG A  54      41.152  62.475  60.446  1.00 51.89           C  
ATOM    139  CD  ARG A  54      40.892  63.950  60.692  1.00 66.69           C  
ATOM    140  NE  ARG A  54      40.251  64.180  61.989  1.00 78.02           N  
ATOM    141  CZ  ARG A  54      39.043  64.714  62.151  1.00 90.39           C  
ATOM    142  NH1 ARG A  54      38.326  65.085  61.096  1.00 73.53           N  
ATOM    143  NH2 ARG A  54      38.538  64.870  63.368  1.00 77.40           N  
ATOM    144  N   LEU A  55      44.326  59.470  59.962  1.00 24.65           N  
ATOM    145  CA  LEU A  55      45.712  59.098  59.664  1.00 24.08           C  
ATOM    146  C   LEU A  55      46.437  60.389  59.265  1.00 28.06           C  
ATOM    147  O   LEU A  55      45.892  61.183  58.495  1.00 27.24           O  
ATOM    148  CB  LEU A  55      45.789  58.109  58.497  1.00 24.33           C  
ATOM    149  CG  LEU A  55      45.275  56.689  58.732  1.00 31.09           C  
ATOM    150  CD1 LEU A  55      45.131  55.947  57.406  1.00 32.68           C  
ATOM    151  CD2 LEU A  55      46.208  55.912  59.609  1.00 33.60           C  
ATOM    152  N   LYS A  56      47.640  60.624  59.798  1.00 21.74           N  
ATOM    153  CA  LYS A  56      48.411  61.791  59.400  1.00 21.50           C  
ATOM    154  C   LYS A  56      49.313  61.321  58.249  1.00 23.88           C  
ATOM    155  O   LYS A  56      49.743  60.160  58.212  1.00 22.28           O  
ATOM    156  CB  LYS A  56      49.275  62.353  60.555  1.00 23.23           C  
ATOM    157  CG  LYS A  56      48.488  63.084  61.619  1.00 36.21           C  
ATOM    158  CD  LYS A  56      49.429  63.721  62.634  1.00 43.69           C  
ATOM    159  CE  LYS A  56      48.708  64.506  63.705  1.00 47.49           C  
ATOM    160  NZ  LYS A  56      49.567  64.696  64.903  1.00 44.46           N  
ATOM    161  N   LEU A  57      49.567  62.221  57.315  1.00 22.75           N  
ATOM    162  CA  LEU A  57      50.401  61.984  56.140  1.00 24.57           C  
ATOM    163  C   LEU A  57      51.634  62.878  56.251  1.00 26.58           C  
ATOM    164  O   LEU A  57      51.742  63.707  57.165  1.00 26.35           O  
ATOM    165  CB  LEU A  57      49.631  62.415  54.842  1.00 26.44           C  
ATOM    166  CG  LEU A  57      48.178  62.008  54.584  1.00 33.33           C  
ATOM    167  CD1 LEU A  57      47.760  62.409  53.173  1.00 34.14           C  
ATOM    168  CD2 LEU A  57      47.993  60.553  54.686  1.00 38.21           C  
ATOM    169  N   TYR A  58      52.533  62.766  55.275  1.00 21.41           N  
ATOM    170  CA  TYR A  58      53.665  63.678  55.189  1.00 19.06           C  
ATOM    171  C   TYR A  58      53.912  63.834  53.715  1.00 22.14           C  
ATOM    172  O   TYR A  58      54.796  63.190  53.145  1.00 22.06           O  
ATOM    173  CB  TYR A  58      54.905  63.184  55.964  1.00 18.86           C  
ATOM    174  CG  TYR A  58      55.914  64.289  56.214  1.00 19.49           C  
ATOM    175  CD1 TYR A  58      56.840  64.654  55.234  1.00 20.86           C  
ATOM    176  CD2 TYR A  58      55.928  64.991  57.417  1.00 19.56           C  
ATOM    177  CE1 TYR A  58      57.802  65.639  55.477  1.00 20.08           C  
ATOM    178  CE2 TYR A  58      56.863  66.002  57.655  1.00 20.27           C  
ATOM    179  CZ  TYR A  58      57.768  66.354  56.663  1.00 24.79           C  
ATOM    180  OH  TYR A  58      58.721  67.321  56.896  1.00 23.11           O  
ATOM    181  N   SER A  59      53.083  64.664  53.078  1.00 19.45           N  
ATOM    182  CA  SER A  59      53.165  64.879  51.637  1.00 19.18           C  
ATOM    183  C   SER A  59      54.178  65.969  51.331  1.00 24.41           C  
ATOM    184  O   SER A  59      53.941  67.136  51.618  1.00 26.87           O  
ATOM    185  CB  SER A  59      51.784  65.240  51.084  1.00 24.05           C  
ATOM    186  OG  SER A  59      50.871  64.211  51.427  1.00 33.40           O  
ATOM    187  N   LEU A  60      55.326  65.595  50.800  1.00 20.75           N  
ATOM    188  CA  LEU A  60      56.346  66.585  50.477  1.00 19.94           C  
ATOM    189  C   LEU A  60      56.472  66.723  48.957  1.00 24.34           C  
ATOM    190  O   LEU A  60      56.007  65.850  48.221  1.00 22.59           O  
ATOM    191  CB  LEU A  60      57.696  66.235  51.151  1.00 19.40           C  
ATOM    192  CG  LEU A  60      58.345  64.860  50.830  1.00 21.84           C  
ATOM    193  CD1 LEU A  60      59.134  64.900  49.525  1.00 20.81           C  
ATOM    194  CD2 LEU A  60      59.306  64.445  51.930  1.00 22.78           C  
ATOM    195  N   ARG A  61      57.126  67.801  48.491  1.00 21.97           N  
ATOM    196  CA  ARG A  61      57.340  68.006  47.047  1.00 21.82           C  
ATOM    197  C   ARG A  61      58.812  68.305  46.859  1.00 22.73           C  
ATOM    198  O   ARG A  61      59.269  69.342  47.312  1.00 23.76           O  
ATOM    199  CB  ARG A  61      56.506  69.191  46.541  1.00 25.09           C  
ATOM    200  CG  ARG A  61      55.024  69.149  46.886  1.00 33.82           C  
ATOM    201  CD  ARG A  61      54.293  70.312  46.236  1.00 38.56           C  
ATOM    202  NE  ARG A  61      52.844  70.130  46.272  1.00 43.05           N  
ATOM    203  CZ  ARG A  61      51.978  70.874  45.590  1.00 54.39           C  
ATOM    204  NH1 ARG A  61      52.409  71.849  44.799  1.00 44.14           N  
ATOM    205  NH2 ARG A  61      50.676  70.647  45.691  1.00 35.61           N  
ATOM    206  N   TRP A  62      59.565  67.396  46.258  1.00 20.24           N  
ATOM    207  CA  TRP A  62      61.002  67.603  46.049  1.00 21.67           C  
ATOM    208  C   TRP A  62      61.216  68.756  45.041  1.00 28.61           C  
ATOM    209  O   TRP A  62      60.519  68.803  44.023  1.00 27.82           O  
ATOM    210  CB  TRP A  62      61.626  66.327  45.498  1.00 20.39           C  
ATOM    211  CG  TRP A  62      61.779  65.244  46.527  1.00 20.25           C  
ATOM    212  CD1 TRP A  62      61.097  64.066  46.587  1.00 22.29           C  
ATOM    213  CD2 TRP A  62      62.713  65.227  47.611  1.00 19.64           C  
ATOM    214  NE1 TRP A  62      61.559  63.308  47.638  1.00 21.71           N  
ATOM    215  CE2 TRP A  62      62.562  63.987  48.275  1.00 22.62           C  
ATOM    216  CE3 TRP A  62      63.655  66.149  48.101  1.00 20.33           C  
ATOM    217  CZ2 TRP A  62      63.298  63.655  49.416  1.00 21.68           C  
ATOM    218  CZ3 TRP A  62      64.404  65.809  49.220  1.00 21.61           C  
ATOM    219  CH2 TRP A  62      64.237  64.567  49.855  1.00 21.95           C  
ATOM    220  N   ILE A  63      62.130  69.696  45.340  1.00 25.57           N  
ATOM    221  CA  ILE A  63      62.363  70.834  44.421  1.00 25.13           C  
ATOM    222  C   ILE A  63      63.742  70.814  43.826  1.00 29.49           C  
ATOM    223  O   ILE A  63      64.039  71.619  42.949  1.00 29.89           O  
ATOM    224  CB  ILE A  63      62.037  72.209  45.041  1.00 27.46           C  
ATOM    225  CG1 ILE A  63      62.885  72.486  46.323  1.00 26.65           C  
ATOM    226  CG2 ILE A  63      60.534  72.344  45.269  1.00 29.31           C  
ATOM    227  CD1 ILE A  63      62.893  73.973  46.830  1.00 31.63           C  
ATOM    228  N   SER A  64      64.600  69.930  44.331  1.00 25.72           N  
ATOM    229  CA  SER A  64      65.986  69.796  43.893  1.00 25.55           C  
ATOM    230  C   SER A  64      66.467  68.465  44.418  1.00 29.57           C  
ATOM    231  O   SER A  64      65.656  67.662  44.902  1.00 29.14           O  
ATOM    232  CB  SER A  64      66.837  70.936  44.458  1.00 28.32           C  
ATOM    233  OG  SER A  64      66.968  70.831  45.867  1.00 32.11           O  
ATOM    234  N   ASP A  65      67.775  68.222  44.327  1.00 23.92           N  
ATOM    235  CA  ASP A  65      68.363  67.017  44.851  1.00 23.41           C  
ATOM    236  C   ASP A  65      68.533  67.048  46.379  1.00 27.20           C  
ATOM    237  O   ASP A  65      68.886  66.016  46.950  1.00 26.61           O  
ATOM    238  CB  ASP A  65      69.738  66.814  44.215  1.00 25.32           C  
ATOM    239  CG  ASP A  65      70.152  65.369  44.192  1.00 39.29           C  
ATOM    240  OD1 ASP A  65      69.247  64.485  44.210  1.00 42.02           O  
ATOM    241  OD2 ASP A  65      71.369  65.107  44.150  1.00 42.09           O  
ATOM    242  N   HIS A  66      68.290  68.202  47.042  1.00 24.52           N  
ATOM    243  CA AHIS A  66      68.510  68.211  48.486  0.50 24.76           C  
ATOM    244  CA BHIS A  66      68.586  68.422  48.464  0.50 25.00           C  
ATOM    245  C   HIS A  66      67.446  68.965  49.303  1.00 27.94           C  
ATOM    246  O   HIS A  66      67.540  68.977  50.544  1.00 28.13           O  
ATOM    247  CB AHIS A  66      69.930  68.731  48.790  0.50 25.85           C  
ATOM    248  CB BHIS A  66      69.736  69.463  48.575  0.50 26.19           C  
ATOM    249  CG AHIS A  66      70.058  70.221  48.752  0.50 29.18           C  
ATOM    250  CG BHIS A  66      70.897  69.235  47.656  0.50 29.54           C  
ATOM    251  ND1AHIS A  66      69.957  70.923  47.568  0.50 31.21           N  
ATOM    252  ND1BHIS A  66      71.928  68.379  47.997  0.50 31.54           N  
ATOM    253  CD2AHIS A  66      70.291  71.090  49.760  0.50 30.87           C  
ATOM    254  CD2BHIS A  66      71.174  69.793  46.455  0.50 31.61           C  
ATOM    255  CE1AHIS A  66      70.114  72.199  47.893  0.50 30.77           C  
ATOM    256  CE1BHIS A  66      72.786  68.424  46.991  0.50 31.07           C  
ATOM    257  NE2AHIS A  66      70.324  72.346  49.202  0.50 30.89           N  
ATOM    258  NE2BHIS A  66      72.378  69.262  46.040  0.50 31.38           N  
ATOM    259  N   GLU A  67      66.440  69.551  48.656  1.00 23.49           N  
ATOM    260  CA  GLU A  67      65.370  70.261  49.355  1.00 22.91           C  
ATOM    261  C   GLU A  67      63.992  69.865  48.928  1.00 25.79           C  
ATOM    262  O   GLU A  67      63.777  69.448  47.793  1.00 27.01           O  
ATOM    263  CB  GLU A  67      65.505  71.790  49.152  1.00 24.62           C  
ATOM    264  CG  GLU A  67      66.725  72.399  49.822  1.00 35.46           C  
ATOM    265  CD  GLU A  67      66.737  73.914  49.820  1.00 53.52           C  
ATOM    266  OE1 GLU A  67      66.495  74.514  48.748  1.00 37.57           O  
ATOM    267  OE2 GLU A  67      66.958  74.503  50.901  1.00 46.98           O  
ATOM    268  N   TYR A  68      63.037  70.017  49.844  1.00 21.11           N  
ATOM    269  CA  TYR A  68      61.645  69.745  49.553  1.00 19.96           C  
ATOM    270  C   TYR A  68      60.738  70.770  50.184  1.00 24.83           C  
ATOM    271  O   TYR A  68      61.106  71.387  51.187  1.00 25.38           O  
ATOM    272  CB  TYR A  68      61.275  68.290  49.977  1.00 18.25           C  
ATOM    273  CG  TYR A  68      61.263  68.020  51.476  1.00 19.12           C  
ATOM    274  CD1 TYR A  68      60.164  68.380  52.265  1.00 21.29           C  
ATOM    275  CD2 TYR A  68      62.288  67.301  52.081  1.00 19.20           C  
ATOM    276  CE1 TYR A  68      60.120  68.079  53.631  1.00 21.21           C  
ATOM    277  CE2 TYR A  68      62.232  66.954  53.435  1.00 20.98           C  
ATOM    278  CZ  TYR A  68      61.146  67.345  54.205  1.00 24.26           C  
ATOM    279  OH  TYR A  68      61.093  66.986  55.539  1.00 22.50           O  
ATOM    280  N   LEU A  69      59.521  70.895  49.638  1.00 24.84           N  
ATOM    281  CA  LEU A  69      58.457  71.764  50.144  1.00 25.98           C  
ATOM    282  C   LEU A  69      57.478  70.928  50.913  1.00 29.59           C  
ATOM    283  O   LEU A  69      57.169  69.794  50.528  1.00 26.24           O  
ATOM    284  CB  LEU A  69      57.696  72.484  49.018  1.00 26.85           C  
ATOM    285  CG  LEU A  69      58.507  73.441  48.159  1.00 32.80           C  
ATOM    286  CD1 LEU A  69      57.679  73.939  47.021  1.00 33.77           C  
ATOM    287  CD2 LEU A  69      58.961  74.621  48.946  1.00 36.71           C  
ATOM    288  N   TYR A  70      56.933  71.522  51.964  1.00 29.84           N  
ATOM    289  CA  TYR A  70      55.977  70.885  52.858  1.00 30.82           C  
ATOM    290  C   TYR A  70      55.080  71.972  53.430  1.00 38.95           C  
ATOM    291  O   TYR A  70      55.573  72.999  53.907  1.00 38.35           O  
ATOM    292  CB  TYR A  70      56.728  70.121  53.977  1.00 31.57           C  
ATOM    293  CG  TYR A  70      55.836  69.499  55.028  1.00 33.20           C  
ATOM    294  CD1 TYR A  70      55.139  68.318  54.774  1.00 34.00           C  
ATOM    295  CD2 TYR A  70      55.683  70.089  56.278  1.00 35.28           C  
ATOM    296  CE1 TYR A  70      54.290  67.759  55.729  1.00 33.72           C  
ATOM    297  CE2 TYR A  70      54.854  69.524  57.251  1.00 36.70           C  
ATOM    298  CZ  TYR A  70      54.173  68.351  56.976  1.00 41.13           C  
ATOM    299  OH  TYR A  70      53.359  67.802  57.936  1.00 42.51           O  
ATOM    300  N   LYS A  71      53.765  71.741  53.366  1.00 39.18           N  
ATOM    301  CA  LYS A  71      52.751  72.665  53.855  1.00 40.50           C  
ATOM    302  C   LYS A  71      52.443  72.393  55.332  1.00 47.70           C  
ATOM    303  O   LYS A  71      52.021  71.293  55.692  1.00 47.73           O  
ATOM    304  CB  LYS A  71      51.495  72.577  52.974  1.00 42.71           C  
ATOM    305  CG  LYS A  71      50.546  73.771  53.120  1.00 62.86           C  
ATOM    306  CD  LYS A  71      49.550  73.872  51.958  1.00 74.30           C  
ATOM    307  CE  LYS A  71      48.295  73.047  52.149  1.00 88.07           C  
ATOM    308  NZ  LYS A  71      47.373  73.660  53.141  1.00 99.98           N  
ATOM    309  N   GLN A  72      52.681  73.397  56.183  1.00 45.48           N  
ATOM    310  CA  GLN A  72      52.440  73.321  57.618  1.00 46.32           C  
ATOM    311  C   GLN A  72      51.704  74.586  58.060  1.00 54.46           C  
ATOM    312  O   GLN A  72      52.218  75.688  57.845  1.00 54.39           O  
ATOM    313  CB  GLN A  72      53.770  73.162  58.374  1.00 47.00           C  
ATOM    314  CG  GLN A  72      53.611  72.810  59.845  1.00 57.98           C  
ATOM    315  CD  GLN A  72      54.937  72.492  60.477  1.00 77.14           C  
ATOM    316  OE1 GLN A  72      55.662  73.376  60.952  1.00 68.16           O  
ATOM    317  NE2 GLN A  72      55.287  71.217  60.490  1.00 74.80           N  
ATOM    318  N   GLU A  73      50.497  74.429  58.666  1.00 52.92           N  
ATOM    319  CA  GLU A  73      49.652  75.537  59.158  1.00 53.48           C  
ATOM    320  C   GLU A  73      49.355  76.557  58.029  1.00 56.35           C  
ATOM    321  O   GLU A  73      49.421  77.776  58.231  1.00 55.17           O  
ATOM    322  CB  GLU A  73      50.276  76.204  60.415  1.00 55.36           C  
ATOM    323  CG  GLU A  73      50.407  75.274  61.617  1.00 68.37           C  
ATOM    324  CD  GLU A  73      51.441  75.699  62.644  1.00 98.95           C  
ATOM    325  OE1 GLU A  73      51.039  76.094  63.762  1.00 98.75           O  
ATOM    326  OE2 GLU A  73      52.654  75.633  62.333  1.00 95.65           O  
ATOM    327  N   ASN A  74      49.069  76.018  56.820  1.00 52.75           N  
ATOM    328  CA  ASN A  74      48.786  76.729  55.569  1.00 52.54           C  
ATOM    329  C   ASN A  74      50.031  77.457  55.000  1.00 54.56           C  
ATOM    330  O   ASN A  74      49.965  77.982  53.887  1.00 54.29           O  
ATOM    331  CB  ASN A  74      47.561  77.661  55.683  1.00 54.66           C  
ATOM    332  CG  ASN A  74      46.248  76.931  55.851  1.00 86.11           C  
ATOM    333  OD1 ASN A  74      45.573  77.048  56.882  1.00 85.60           O  
ATOM    334  ND2 ASN A  74      45.844  76.172  54.837  1.00 77.51           N  
ATOM    335  N   ASN A  75      51.168  77.441  55.743  1.00 48.52           N  
ATOM    336  CA  ASN A  75      52.436  78.036  55.325  1.00 47.07           C  
ATOM    337  C   ASN A  75      53.228  77.002  54.551  1.00 47.91           C  
ATOM    338  O   ASN A  75      53.282  75.842  54.961  1.00 48.42           O  
ATOM    339  CB  ASN A  75      53.263  78.473  56.531  1.00 46.25           C  
ATOM    340  CG  ASN A  75      52.573  79.489  57.398  1.00 71.38           C  
ATOM    341  OD1 ASN A  75      52.564  80.688  57.101  1.00 53.36           O  
ATOM    342  ND2 ASN A  75      51.992  79.027  58.499  1.00 69.40           N  
ATOM    343  N   ILE A  76      53.858  77.414  53.453  1.00 40.61           N  
ATOM    344  CA  ILE A  76      54.698  76.509  52.677  1.00 38.86           C  
ATOM    345  C   ILE A  76      56.116  76.665  53.216  1.00 39.97           C  
ATOM    346  O   ILE A  76      56.642  77.779  53.224  1.00 39.22           O  
ATOM    347  CB  ILE A  76      54.603  76.768  51.148  1.00 41.84           C  
ATOM    348  CG1 ILE A  76      53.151  76.559  50.639  1.00 42.52           C  
ATOM    349  CG2 ILE A  76      55.614  75.876  50.375  1.00 41.43           C  
ATOM    350  CD1 ILE A  76      52.820  77.232  49.287  1.00 49.90           C  
ATOM    351  N   LEU A  77      56.712  75.562  53.710  1.00 34.06           N  
ATOM    352  CA  LEU A  77      58.076  75.563  54.231  1.00 32.94           C  
ATOM    353  C   LEU A  77      58.997  74.821  53.264  1.00 33.81           C  
ATOM    354  O   LEU A  77      58.537  73.939  52.544  1.00 33.56           O  
ATOM    355  CB  LEU A  77      58.156  74.889  55.628  1.00 33.52           C  
ATOM    356  CG  LEU A  77      57.252  75.420  56.774  1.00 38.27           C  
ATOM    357  CD1 LEU A  77      57.431  74.591  58.032  1.00 37.95           C  
ATOM    358  CD2 LEU A  77      57.587  76.842  57.134  1.00 41.31           C  
ATOM    359  N   VAL A  78      60.281  75.175  53.255  1.00 28.61           N  
ATOM    360  CA  VAL A  78      61.338  74.506  52.492  1.00 29.09           C  
ATOM    361  C   VAL A  78      62.221  73.841  53.525  1.00 30.60           C  
ATOM    362  O   VAL A  78      62.655  74.496  54.478  1.00 29.70           O  
ATOM    363  CB  VAL A  78      62.199  75.417  51.568  1.00 33.48           C  
ATOM    364  CG1 VAL A  78      63.326  74.628  50.896  1.00 31.97           C  
ATOM    365  CG2 VAL A  78      61.349  76.046  50.512  1.00 34.64           C  
ATOM    366  N   PHE A  79      62.499  72.548  53.319  1.00 24.05           N  
ATOM    367  CA  PHE A  79      63.333  71.753  54.192  1.00 21.60           C  
ATOM    368  C   PHE A  79      64.584  71.328  53.496  1.00 27.01           C  
ATOM    369  O   PHE A  79      64.549  70.988  52.314  1.00 26.85           O  
ATOM    370  CB  PHE A  79      62.582  70.469  54.600  1.00 23.05           C  
ATOM    371  CG  PHE A  79      61.535  70.676  55.663  1.00 23.84           C  
ATOM    372  CD1 PHE A  79      60.274  71.160  55.334  1.00 24.27           C  
ATOM    373  CD2 PHE A  79      61.810  70.387  56.997  1.00 26.40           C  
ATOM    374  CE1 PHE A  79      59.320  71.390  56.325  1.00 25.76           C  
ATOM    375  CE2 PHE A  79      60.851  70.607  57.983  1.00 28.11           C  
ATOM    376  CZ  PHE A  79      59.611  71.105  57.641  1.00 26.57           C  
ATOM    377  N   ASN A  80      65.677  71.253  54.261  1.00 24.06           N  
ATOM    378  CA  ASN A  80      66.953  70.738  53.831  1.00 23.83           C  
ATOM    379  C   ASN A  80      66.890  69.254  54.242  1.00 27.67           C  
ATOM    380  O   ASN A  80      66.658  68.959  55.417  1.00 27.59           O  
ATOM    381  CB  ASN A  80      68.083  71.480  54.555  1.00 24.73           C  
ATOM    382  CG  ASN A  80      69.457  70.967  54.247  1.00 35.66           C  
ATOM    383  OD1 ASN A  80      69.891  69.942  54.774  1.00 34.41           O  
ATOM    384  ND2 ASN A  80      70.191  71.686  53.403  1.00 34.63           N  
ATOM    385  N   ALA A  81      67.057  68.334  53.280  1.00 24.64           N  
ATOM    386  CA  ALA A  81      66.955  66.887  53.533  1.00 23.56           C  
ATOM    387  C   ALA A  81      68.064  66.380  54.447  1.00 26.23           C  
ATOM    388  O   ALA A  81      67.821  65.524  55.302  1.00 24.23           O  
ATOM    389  CB  ALA A  81      66.973  66.119  52.213  1.00 24.12           C  
ATOM    390  N   GLU A  82      69.286  66.898  54.262  1.00 22.63           N  
ATOM    391  CA  GLU A  82      70.422  66.438  55.060  1.00 23.60           C  
ATOM    392  C   GLU A  82      70.261  66.692  56.560  1.00 27.82           C  
ATOM    393  O   GLU A  82      70.512  65.785  57.363  1.00 26.27           O  
ATOM    394  CB  GLU A  82      71.755  67.038  54.543  1.00 25.23           C  
ATOM    395  CG  GLU A  82      73.001  66.477  55.227  1.00 32.22           C  
ATOM    396  CD  GLU A  82      73.259  64.987  55.077  1.00 58.02           C  
ATOM    397  OE1 GLU A  82      72.869  64.402  54.039  1.00 54.02           O  
ATOM    398  OE2 GLU A  82      73.873  64.404  55.999  1.00 60.36           O  
ATOM    399  N   TYR A  83      69.808  67.891  56.929  1.00 27.27           N  
ATOM    400  CA  TYR A  83      69.740  68.276  58.340  1.00 28.28           C  
ATOM    401  C   TYR A  83      68.352  68.384  58.945  1.00 29.00           C  
ATOM    402  O   TYR A  83      68.242  68.407  60.170  1.00 27.08           O  
ATOM    403  CB  TYR A  83      70.513  69.591  58.552  1.00 31.46           C  
ATOM    404  CG  TYR A  83      71.957  69.489  58.106  1.00 37.32           C  
ATOM    405  CD1 TYR A  83      72.844  68.624  58.742  1.00 40.00           C  
ATOM    406  CD2 TYR A  83      72.422  70.206  57.004  1.00 39.54           C  
ATOM    407  CE1 TYR A  83      74.164  68.496  58.314  1.00 43.45           C  
ATOM    408  CE2 TYR A  83      73.739  70.076  56.559  1.00 40.87           C  
ATOM    409  CZ  TYR A  83      74.611  69.231  57.230  1.00 52.33           C  
ATOM    410  OH  TYR A  83      75.921  69.103  56.833  1.00 60.05           O  
ATOM    411  N   GLY A  84      67.324  68.521  58.117  1.00 24.07           N  
ATOM    412  CA  GLY A  84      65.962  68.656  58.615  1.00 23.79           C  
ATOM    413  C   GLY A  84      65.557  70.054  59.041  1.00 29.85           C  
ATOM    414  O   GLY A  84      64.440  70.235  59.526  1.00 29.71           O  
ATOM    415  N   ASN A  85      66.444  71.057  58.851  1.00 29.03           N  
ATOM    416  CA  ASN A  85      66.128  72.459  59.153  1.00 29.55           C  
ATOM    417  C   ASN A  85      65.239  73.035  58.049  1.00 34.22           C  
ATOM    418  O   ASN A  85      65.262  72.546  56.913  1.00 31.67           O  
ATOM    419  CB  ASN A  85      67.397  73.313  59.382  1.00 30.04           C  
ATOM    420  CG  ASN A  85      68.377  73.338  58.240  1.00 44.72           C  
ATOM    421  OD1 ASN A  85      68.857  72.292  57.787  1.00 42.11           O  
ATOM    422  ND2 ASN A  85      68.701  74.541  57.761  1.00 39.11           N  
ATOM    423  N   SER A  86      64.385  73.997  58.409  1.00 31.81           N  
ATOM    424  CA  SER A  86      63.457  74.588  57.459  1.00 32.13           C  
ATOM    425  C   SER A  86      63.428  76.119  57.517  1.00 38.01           C  
ATOM    426  O   SER A  86      63.863  76.709  58.503  1.00 38.00           O  
ATOM    427  CB  SER A  86      62.049  74.034  57.671  1.00 35.22           C  
ATOM    428  OG  SER A  86      61.521  74.355  58.947  1.00 43.05           O  
ATOM    429  N   SER A  87      62.900  76.742  56.455  1.00 34.75           N  
ATOM    430  CA  SER A  87      62.645  78.178  56.344  1.00 35.16           C  
ATOM    431  C   SER A  87      61.246  78.329  55.766  1.00 40.17           C  
ATOM    432  O   SER A  87      60.722  77.386  55.146  1.00 37.55           O  
ATOM    433  CB  SER A  87      63.667  78.858  55.439  1.00 39.02           C  
ATOM    434  OG  SER A  87      64.935  78.920  56.074  1.00 44.59           O  
ATOM    435  N   VAL A  88      60.623  79.494  55.982  1.00 38.21           N  
ATOM    436  CA  VAL A  88      59.292  79.751  55.438  1.00 38.46           C  
ATOM    437  C   VAL A  88      59.496  80.137  53.976  1.00 43.50           C  
ATOM    438  O   VAL A  88      60.284  81.041  53.686  1.00 44.85           O  
ATOM    439  CB  VAL A  88      58.491  80.816  56.238  1.00 42.75           C  
ATOM    440  CG1 VAL A  88      57.091  81.013  55.647  1.00 42.77           C  
ATOM    441  CG2 VAL A  88      58.391  80.434  57.719  1.00 42.57           C  
ATOM    442  N   PHE A  89      58.851  79.409  53.057  1.00 38.68           N  
ATOM    443  CA  PHE A  89      58.966  79.691  51.629  1.00 37.63           C  
ATOM    444  C   PHE A  89      57.893  80.700  51.245  1.00 44.26           C  
ATOM    445  O   PHE A  89      58.160  81.630  50.483  1.00 44.92           O  
ATOM    446  CB  PHE A  89      58.812  78.404  50.806  1.00 38.37           C  
ATOM    447  CG  PHE A  89      59.011  78.586  49.320  1.00 38.12           C  
ATOM    448  CD1 PHE A  89      60.284  78.593  48.770  1.00 40.78           C  
ATOM    449  CD2 PHE A  89      57.925  78.758  48.473  1.00 39.33           C  
ATOM    450  CE1 PHE A  89      60.471  78.743  47.399  1.00 41.37           C  
ATOM    451  CE2 PHE A  89      58.115  78.929  47.104  1.00 42.13           C  
ATOM    452  CZ  PHE A  89      59.387  78.907  46.575  1.00 40.45           C  
ATOM    453  N   LEU A  90      56.672  80.488  51.746  1.00 41.79           N  
ATOM    454  CA  LEU A  90      55.531  81.347  51.491  1.00 42.57           C  
ATOM    455  C   LEU A  90      54.588  81.339  52.678  1.00 46.01           C  
ATOM    456  O   LEU A  90      54.099  80.281  53.080  1.00 42.28           O  
ATOM    457  CB  LEU A  90      54.805  80.926  50.199  1.00 43.04           C  
ATOM    458  CG  LEU A  90      54.088  82.027  49.438  1.00 48.27           C  
ATOM    459  CD1 LEU A  90      54.998  83.237  49.199  1.00 48.12           C  
ATOM    460  CD2 LEU A  90      53.568  81.502  48.130  1.00 51.65           C  
ATOM    461  N   GLU A  91      54.354  82.537  53.251  1.00 45.63           N  
ATOM    462  CA  GLU A  91      53.484  82.738  54.412  1.00 46.67           C  
ATOM    463  C   GLU A  91      52.023  82.517  54.063  1.00 51.87           C  
ATOM    464  O   GLU A  91      51.603  82.830  52.948  1.00 51.77           O  
ATOM    465  CB  GLU A  91      53.716  84.126  55.046  1.00 48.44           C  
ATOM    466  CG  GLU A  91      55.063  84.236  55.741  1.00 61.89           C  
ATOM    467  CD  GLU A  91      55.325  85.542  56.464  1.00 98.27           C  
ATOM    468  OE1 GLU A  91      55.541  86.570  55.781  1.00101.19           O  
ATOM    469  OE2 GLU A  91      55.359  85.530  57.716  1.00 98.54           O  
ATOM    470  N   ASN A  92      51.257  81.957  55.015  1.00 50.40           N  
ATOM    471  CA  ASN A  92      49.822  81.660  54.884  1.00 51.54           C  
ATOM    472  C   ASN A  92      48.966  82.914  54.675  1.00 56.92           C  
ATOM    473  O   ASN A  92      47.877  82.821  54.108  1.00 57.47           O  
ATOM    474  CB  ASN A  92      49.315  80.851  56.096  1.00 55.38           C  
ATOM    475  CG  ASN A  92      49.455  81.502  57.466  1.00 75.45           C  
ATOM    476  OD1 ASN A  92      50.061  82.570  57.641  1.00 71.63           O  
ATOM    477  ND2 ASN A  92      48.925  80.840  58.486  1.00 63.56           N  
ATOM    478  N   SER A  93      49.471  84.080  55.124  1.00 53.09           N  
ATOM    479  CA  SER A  93      48.806  85.380  55.025  1.00 52.56           C  
ATOM    480  C   SER A  93      48.993  86.080  53.666  1.00 54.90           C  
ATOM    481  O   SER A  93      48.229  86.998  53.368  1.00 54.66           O  
ATOM    482  CB  SER A  93      49.274  86.294  56.155  1.00 56.21           C  
ATOM    483  OG  SER A  93      50.634  86.666  55.985  1.00 67.14           O  
ATOM    484  N   THR A  94      50.002  85.657  52.851  1.00 49.79           N  
ATOM    485  CA  THR A  94      50.339  86.230  51.533  1.00 48.95           C  
ATOM    486  C   THR A  94      49.104  86.484  50.643  1.00 50.47           C  
ATOM    487  O   THR A  94      49.027  87.547  50.020  1.00 49.73           O  
ATOM    488  CB  THR A  94      51.404  85.377  50.807  1.00 58.13           C  
ATOM    489  OG1 THR A  94      52.478  85.093  51.701  1.00 62.96           O  
ATOM    490  CG2 THR A  94      51.963  86.052  49.559  1.00 53.76           C  
ATOM    491  N   PHE A  95      48.139  85.538  50.605  1.00 46.02           N  
ATOM    492  CA  PHE A  95      46.942  85.685  49.765  1.00 45.64           C  
ATOM    493  C   PHE A  95      45.633  85.878  50.572  1.00 52.93           C  
ATOM    494  O   PHE A  95      44.554  85.481  50.113  1.00 52.55           O  
ATOM    495  CB  PHE A  95      46.836  84.520  48.747  1.00 46.30           C  
ATOM    496  CG  PHE A  95      48.119  84.259  47.985  1.00 46.32           C  
ATOM    497  CD1 PHE A  95      48.580  85.164  47.034  1.00 47.82           C  
ATOM    498  CD2 PHE A  95      48.895  83.138  48.258  1.00 47.12           C  
ATOM    499  CE1 PHE A  95      49.787  84.943  46.363  1.00 48.17           C  
ATOM    500  CE2 PHE A  95      50.097  82.910  47.573  1.00 49.23           C  
ATOM    501  CZ  PHE A  95      50.535  83.814  46.630  1.00 47.14           C  
ATOM    502  N   ASP A  96      45.719  86.556  51.739  1.00 52.05           N  
ATOM    503  CA  ASP A  96      44.552  86.861  52.583  1.00 52.84           C  
ATOM    504  C   ASP A  96      43.526  87.780  51.886  1.00 57.69           C  
ATOM    505  O   ASP A  96      42.332  87.693  52.186  1.00 58.44           O  
ATOM    506  CB  ASP A  96      44.984  87.466  53.932  1.00 55.25           C  
ATOM    507  CG  ASP A  96      45.274  86.455  55.035  1.00 70.69           C  
ATOM    508  OD1 ASP A  96      44.930  85.257  54.858  1.00 71.57           O  
ATOM    509  OD2 ASP A  96      45.812  86.867  56.092  1.00 78.16           O  
ATOM    510  N   GLU A  97      43.987  88.626  50.944  1.00 53.42           N  
ATOM    511  CA  GLU A  97      43.148  89.563  50.182  1.00 53.85           C  
ATOM    512  C   GLU A  97      42.894  89.111  48.726  1.00 56.44           C  
ATOM    513  O   GLU A  97      42.399  89.906  47.917  1.00 56.10           O  
ATOM    514  CB  GLU A  97      43.786  90.973  50.205  1.00 55.55           C  
ATOM    515  CG  GLU A  97      42.837  92.085  50.628  1.00 70.46           C  
ATOM    516  CD  GLU A  97      42.337  92.046  52.062  1.00 98.73           C  
ATOM    517  OE1 GLU A  97      43.127  91.689  52.967  1.00 91.48           O  
ATOM    518  OE2 GLU A  97      41.153  92.392  52.281  1.00 98.47           O  
ATOM    519  N   PHE A  98      43.220  87.833  48.399  1.00 51.75           N  
ATOM    520  CA  PHE A  98      43.091  87.267  47.049  1.00 49.88           C  
ATOM    521  C   PHE A  98      41.645  87.250  46.524  1.00 53.62           C  
ATOM    522  O   PHE A  98      41.432  87.402  45.318  1.00 53.61           O  
ATOM    523  CB  PHE A  98      43.749  85.881  46.974  1.00 50.98           C  
ATOM    524  CG  PHE A  98      43.837  85.271  45.596  1.00 51.53           C  
ATOM    525  CD1 PHE A  98      44.646  85.836  44.618  1.00 54.31           C  
ATOM    526  CD2 PHE A  98      43.139  84.109  45.287  1.00 52.59           C  
ATOM    527  CE1 PHE A  98      44.724  85.268  43.341  1.00 55.38           C  
ATOM    528  CE2 PHE A  98      43.226  83.537  44.016  1.00 54.98           C  
ATOM    529  CZ  PHE A  98      44.024  84.113  43.055  1.00 53.41           C  
ATOM    530  N   GLY A  99      40.679  87.098  47.426  1.00 49.86           N  
ATOM    531  CA  GLY A  99      39.261  87.124  47.086  1.00 49.73           C  
ATOM    532  C   GLY A  99      38.710  85.854  46.477  1.00 53.64           C  
ATOM    533  O   GLY A  99      37.580  85.846  45.974  1.00 54.95           O  
ATOM    534  N   HIS A 100      39.506  84.776  46.509  1.00 47.36           N  
ATOM    535  CA  HIS A 100      39.136  83.463  45.990  1.00 45.46           C  
ATOM    536  C   HIS A 100      39.748  82.391  46.879  1.00 47.18           C  
ATOM    537  O   HIS A 100      40.866  82.563  47.384  1.00 46.52           O  
ATOM    538  CB  HIS A 100      39.647  83.267  44.548  1.00 45.61           C  
ATOM    539  CG  HIS A 100      39.278  84.346  43.570  1.00 48.47           C  
ATOM    540  ND1 HIS A 100      37.979  84.497  43.113  1.00 49.69           N  
ATOM    541  CD2 HIS A 100      40.066  85.255  42.948  1.00 49.40           C  
ATOM    542  CE1 HIS A 100      38.014  85.506  42.256  1.00 48.64           C  
ATOM    543  NE2 HIS A 100      39.248  85.991  42.121  1.00 48.89           N  
ATOM    544  N   SER A 101      39.031  81.273  47.055  1.00 42.70           N  
ATOM    545  CA  SER A 101      39.554  80.138  47.826  1.00 41.82           C  
ATOM    546  C   SER A 101      40.525  79.369  46.917  1.00 41.47           C  
ATOM    547  O   SER A 101      40.136  78.906  45.842  1.00 41.17           O  
ATOM    548  CB  SER A 101      38.429  79.220  48.295  1.00 45.67           C  
ATOM    549  OG  SER A 101      38.896  78.443  49.386  1.00 55.01           O  
ATOM    550  N   ILE A 102      41.783  79.271  47.330  1.00 35.40           N  
ATOM    551  CA  ILE A 102      42.807  78.591  46.541  1.00 35.05           C  
ATOM    552  C   ILE A 102      42.728  77.066  46.763  1.00 39.31           C  
ATOM    553  O   ILE A 102      42.851  76.591  47.893  1.00 40.02           O  
ATOM    554  CB  ILE A 102      44.202  79.216  46.803  1.00 38.02           C  
ATOM    555  CG1 ILE A 102      44.180  80.719  46.414  1.00 39.22           C  
ATOM    556  CG2 ILE A 102      45.306  78.482  46.031  1.00 36.63           C  
ATOM    557  CD1 ILE A 102      45.065  81.578  47.258  1.00 53.18           C  
ATOM    558  N   ASN A 103      42.470  76.323  45.679  1.00 34.78           N  
ATOM    559  CA  ASN A 103      42.358  74.860  45.675  1.00 34.47           C  
ATOM    560  C   ASN A 103      43.733  74.220  45.786  1.00 38.64           C  
ATOM    561  O   ASN A 103      43.915  73.260  46.539  1.00 38.06           O  
ATOM    562  CB  ASN A 103      41.693  74.378  44.362  1.00 32.28           C  
ATOM    563  CG  ASN A 103      41.386  72.902  44.371  1.00 52.41           C  
ATOM    564  OD1 ASN A 103      40.472  72.445  45.062  1.00 49.65           O  
ATOM    565  ND2 ASN A 103      42.170  72.122  43.635  1.00 35.91           N  
ATOM    566  N   ASP A 104      44.692  74.713  44.979  1.00 33.85           N  
ATOM    567  CA  ASP A 104      46.033  74.147  44.925  1.00 33.29           C  
ATOM    568  C   ASP A 104      47.030  75.171  44.407  1.00 35.65           C  
ATOM    569  O   ASP A 104      46.651  76.276  44.016  1.00 33.70           O  
ATOM    570  CB  ASP A 104      46.041  72.898  44.013  1.00 34.08           C  
ATOM    571  CG  ASP A 104      47.118  71.870  44.326  1.00 37.88           C  
ATOM    572  OD1 ASP A 104      47.938  72.116  45.255  1.00 34.54           O  
ATOM    573  OD2 ASP A 104      47.184  70.849  43.609  1.00 45.19           O  
ATOM    574  N   TYR A 105      48.300  74.796  44.422  1.00 33.07           N  
ATOM    575  CA  TYR A 105      49.389  75.648  43.981  1.00 33.98           C  
ATOM    576  C   TYR A 105      50.452  74.819  43.306  1.00 35.81           C  
ATOM    577  O   TYR A 105      50.610  73.631  43.598  1.00 35.62           O  
ATOM    578  CB  TYR A 105      49.985  76.415  45.178  1.00 36.09           C  
ATOM    579  CG  TYR A 105      50.839  75.561  46.090  1.00 39.54           C  
ATOM    580  CD1 TYR A 105      50.269  74.829  47.131  1.00 42.00           C  
ATOM    581  CD2 TYR A 105      52.208  75.434  45.877  1.00 40.50           C  
ATOM    582  CE1 TYR A 105      51.051  74.024  47.961  1.00 42.87           C  
ATOM    583  CE2 TYR A 105      52.991  74.601  46.674  1.00 41.66           C  
ATOM    584  CZ  TYR A 105      52.415  73.923  47.734  1.00 49.22           C  
ATOM    585  OH  TYR A 105      53.213  73.137  48.531  1.00 52.09           O  
ATOM    586  N   SER A 106      51.250  75.465  42.476  1.00 29.08           N  
ATOM    587  CA  SER A 106      52.346  74.795  41.809  1.00 28.20           C  
ATOM    588  C   SER A 106      53.464  75.822  41.662  1.00 33.12           C  
ATOM    589  O   SER A 106      53.292  76.820  40.955  1.00 32.73           O  
ATOM    590  CB  SER A 106      51.891  74.294  40.444  1.00 27.87           C  
ATOM    591  OG  SER A 106      53.008  73.857  39.703  1.00 34.73           O  
ATOM    592  N   ILE A 107      54.573  75.594  42.338  1.00 29.99           N  
ATOM    593  CA  ILE A 107      55.746  76.478  42.288  1.00 29.94           C  
ATOM    594  C   ILE A 107      56.566  76.126  41.055  1.00 31.62           C  
ATOM    595  O   ILE A 107      56.822  74.940  40.809  1.00 29.44           O  
ATOM    596  CB  ILE A 107      56.524  76.409  43.633  1.00 33.11           C  
ATOM    597  CG1 ILE A 107      55.688  77.128  44.716  1.00 34.00           C  
ATOM    598  CG2 ILE A 107      57.931  77.038  43.516  1.00 34.02           C  
ATOM    599  CD1 ILE A 107      55.762  76.619  46.034  1.00 47.63           C  
ATOM    600  N   SER A 108      56.938  77.143  40.237  1.00 25.99           N  
ATOM    601  CA  SER A 108      57.716  76.907  39.016  1.00 24.56           C  
ATOM    602  C   SER A 108      59.036  76.193  39.367  1.00 30.48           C  
ATOM    603  O   SER A 108      59.539  76.424  40.471  1.00 30.65           O  
ATOM    604  CB  SER A 108      57.991  78.224  38.281  1.00 25.56           C  
ATOM    605  OG  SER A 108      58.828  79.078  39.046  1.00 25.58           O  
ATOM    606  N   PRO A 109      59.628  75.336  38.485  1.00 28.85           N  
ATOM    607  CA  PRO A 109      60.867  74.622  38.882  1.00 30.22           C  
ATOM    608  C   PRO A 109      62.024  75.505  39.337  1.00 35.79           C  
ATOM    609  O   PRO A 109      62.788  75.068  40.196  1.00 35.22           O  
ATOM    610  CB  PRO A 109      61.246  73.773  37.662  1.00 31.87           C  
ATOM    611  CG  PRO A 109      60.275  74.117  36.616  1.00 36.74           C  
ATOM    612  CD  PRO A 109      59.117  74.849  37.193  1.00 31.21           C  
ATOM    613  N   ASP A 110      62.118  76.757  38.847  1.00 33.54           N  
ATOM    614  CA  ASP A 110      63.196  77.653  39.300  1.00 33.64           C  
ATOM    615  C   ASP A 110      62.868  78.422  40.600  1.00 39.85           C  
ATOM    616  O   ASP A 110      63.699  79.190  41.083  1.00 42.50           O  
ATOM    617  CB  ASP A 110      63.632  78.602  38.181  1.00 34.92           C  
ATOM    618  CG  ASP A 110      62.548  79.503  37.619  1.00 37.17           C  
ATOM    619  OD1 ASP A 110      61.537  79.746  38.327  1.00 36.82           O  
ATOM    620  OD2 ASP A 110      62.731  80.005  36.509  1.00 39.66           O  
ATOM    621  N   GLY A 111      61.677  78.203  41.151  1.00 35.90           N  
ATOM    622  CA  GLY A 111      61.223  78.817  42.396  1.00 35.52           C  
ATOM    623  C   GLY A 111      60.864  80.291  42.312  1.00 39.01           C  
ATOM    624  O   GLY A 111      60.568  80.898  43.339  1.00 39.11           O  
ATOM    625  N   GLN A 112      60.827  80.872  41.090  1.00 35.02           N  
ATOM    626  CA  GLN A 112      60.501  82.293  40.876  1.00 33.54           C  
ATOM    627  C   GLN A 112      59.013  82.604  40.895  1.00 36.17           C  
ATOM    628  O   GLN A 112      58.633  83.734  41.227  1.00 35.79           O  
ATOM    629  CB  GLN A 112      61.110  82.797  39.561  1.00 34.36           C  
ATOM    630  CG  GLN A 112      62.635  82.850  39.557  1.00 43.13           C  
ATOM    631  CD  GLN A 112      63.189  83.256  38.210  1.00 55.17           C  
ATOM    632  OE1 GLN A 112      62.603  84.058  37.476  1.00 44.41           O  
ATOM    633  NE2 GLN A 112      64.342  82.715  37.858  1.00 52.83           N  
ATOM    634  N   PHE A 113      58.157  81.626  40.512  1.00 30.10           N  
ATOM    635  CA  PHE A 113      56.720  81.860  40.434  1.00 28.57           C  
ATOM    636  C   PHE A 113      55.864  80.802  41.113  1.00 33.23           C  
ATOM    637  O   PHE A 113      56.299  79.675  41.312  1.00 31.16           O  
ATOM    638  CB  PHE A 113      56.281  81.990  38.956  1.00 29.83           C  
ATOM    639  CG  PHE A 113      57.008  83.066  38.184  1.00 30.84           C  
ATOM    640  CD1 PHE A 113      56.547  84.381  38.187  1.00 35.11           C  
ATOM    641  CD2 PHE A 113      58.150  82.767  37.455  1.00 32.44           C  
ATOM    642  CE1 PHE A 113      57.232  85.381  37.484  1.00 35.43           C  
ATOM    643  CE2 PHE A 113      58.850  83.773  36.773  1.00 36.00           C  
ATOM    644  CZ  PHE A 113      58.381  85.068  36.786  1.00 33.87           C  
ATOM    645  N   ILE A 114      54.636  81.169  41.415  1.00 31.15           N  
ATOM    646  CA  ILE A 114      53.667  80.259  41.992  1.00 31.77           C  
ATOM    647  C   ILE A 114      52.353  80.378  41.258  1.00 35.25           C  
ATOM    648  O   ILE A 114      51.771  81.462  41.143  1.00 36.20           O  
ATOM    649  CB  ILE A 114      53.528  80.357  43.534  1.00 34.77           C  
ATOM    650  CG1 ILE A 114      52.553  79.248  44.070  1.00 34.64           C  
ATOM    651  CG2 ILE A 114      53.126  81.770  43.989  1.00 34.87           C  
ATOM    652  CD1 ILE A 114      52.519  79.096  45.571  1.00 38.67           C  
ATOM    653  N   LEU A 115      51.911  79.252  40.720  1.00 30.31           N  
ATOM    654  CA  LEU A 115      50.656  79.137  40.017  1.00 30.08           C  
ATOM    655  C   LEU A 115      49.592  78.842  41.067  1.00 34.54           C  
ATOM    656  O   LEU A 115      49.751  77.909  41.860  1.00 33.28           O  
ATOM    657  CB  LEU A 115      50.799  77.993  39.010  1.00 30.90           C  
ATOM    658  CG  LEU A 115      49.658  77.698  38.064  1.00 36.03           C  
ATOM    659  CD1 LEU A 115      49.357  78.893  37.138  1.00 35.29           C  
ATOM    660  CD2 LEU A 115      49.985  76.455  37.252  1.00 38.92           C  
ATOM    661  N   LEU A 116      48.549  79.677  41.116  1.00 30.68           N  
ATOM    662  CA  LEU A 116      47.442  79.561  42.061  1.00 30.30           C  
ATOM    663  C   LEU A 116      46.202  79.085  41.359  1.00 34.67           C  
ATOM    664  O   LEU A 116      45.673  79.770  40.477  1.00 34.60           O  
ATOM    665  CB  LEU A 116      47.158  80.892  42.780  1.00 30.21           C  
ATOM    666  CG  LEU A 116      48.305  81.530  43.560  1.00 35.12           C  
ATOM    667  CD1 LEU A 116      47.861  82.871  44.131  1.00 36.11           C  
ATOM    668  CD2 LEU A 116      48.820  80.613  44.678  1.00 35.74           C  
ATOM    669  N   GLU A 117      45.711  77.909  41.777  1.00 29.48           N  
ATOM    670  CA  GLU A 117      44.534  77.278  41.212  1.00 27.41           C  
ATOM    671  C   GLU A 117      43.298  77.602  42.063  1.00 31.25           C  
ATOM    672  O   GLU A 117      43.326  77.405  43.271  1.00 31.70           O  
ATOM    673  CB  GLU A 117      44.776  75.754  41.155  1.00 27.99           C  
ATOM    674  CG  GLU A 117      43.680  74.953  40.475  1.00 31.11           C  
ATOM    675  CD  GLU A 117      44.106  73.503  40.355  1.00 40.07           C  
ATOM    676  OE1 GLU A 117      44.834  73.167  39.392  1.00 28.10           O  
ATOM    677  OE2 GLU A 117      43.829  72.737  41.303  1.00 31.72           O  
ATOM    678  N   TYR A 118      42.209  78.072  41.426  1.00 27.21           N  
ATOM    679  CA  TYR A 118      40.952  78.375  42.105  1.00 27.10           C  
ATOM    680  C   TYR A 118      39.798  78.151  41.154  1.00 30.84           C  
ATOM    681  O   TYR A 118      40.042  77.874  39.976  1.00 30.63           O  
ATOM    682  CB  TYR A 118      40.956  79.792  42.733  1.00 28.69           C  
ATOM    683  CG  TYR A 118      41.066  80.919  41.736  1.00 30.57           C  
ATOM    684  CD1 TYR A 118      42.301  81.304  41.224  1.00 32.28           C  
ATOM    685  CD2 TYR A 118      39.943  81.633  41.337  1.00 31.28           C  
ATOM    686  CE1 TYR A 118      42.408  82.339  40.304  1.00 34.16           C  
ATOM    687  CE2 TYR A 118      40.043  82.694  40.441  1.00 32.51           C  
ATOM    688  CZ  TYR A 118      41.279  83.040  39.923  1.00 38.69           C  
ATOM    689  OH  TYR A 118      41.392  84.074  39.032  1.00 38.36           O  
ATOM    690  N   ASN A 119      38.546  78.220  41.651  1.00 28.24           N  
ATOM    691  CA  ASN A 119      37.329  77.969  40.843  1.00 28.43           C  
ATOM    692  C   ASN A 119      37.376  76.544  40.253  1.00 29.95           C  
ATOM    693  O   ASN A 119      36.983  76.327  39.112  1.00 28.96           O  
ATOM    694  CB  ASN A 119      37.167  79.016  39.708  1.00 30.51           C  
ATOM    695  CG  ASN A 119      36.798  80.389  40.193  1.00 47.44           C  
ATOM    696  OD1 ASN A 119      36.177  80.553  41.248  1.00 33.67           O  
ATOM    697  ND2 ASN A 119      37.156  81.404  39.414  1.00 36.11           N  
ATOM    698  N   TYR A 120      37.916  75.598  41.030  1.00 27.30           N  
ATOM    699  CA  TYR A 120      38.036  74.202  40.617  1.00 27.68           C  
ATOM    700  C   TYR A 120      36.638  73.620  40.332  1.00 30.05           C  
ATOM    701  O   TYR A 120      35.738  73.789  41.152  1.00 28.70           O  
ATOM    702  CB  TYR A 120      38.776  73.414  41.712  1.00 29.65           C  
ATOM    703  CG  TYR A 120      38.645  71.908  41.621  1.00 32.25           C  
ATOM    704  CD1 TYR A 120      37.562  71.250  42.198  1.00 35.48           C  
ATOM    705  CD2 TYR A 120      39.629  71.138  41.009  1.00 32.60           C  
ATOM    706  CE1 TYR A 120      37.440  69.866  42.139  1.00 37.52           C  
ATOM    707  CE2 TYR A 120      39.518  69.746  40.943  1.00 33.41           C  
ATOM    708  CZ  TYR A 120      38.415  69.120  41.506  1.00 42.06           C  
ATOM    709  OH  TYR A 120      38.254  67.765  41.482  1.00 43.72           O  
ATOM    710  N   VAL A 121      36.444  73.004  39.155  1.00 25.54           N  
ATOM    711  CA  VAL A 121      35.174  72.346  38.797  1.00 25.02           C  
ATOM    712  C   VAL A 121      35.580  70.956  38.300  1.00 26.15           C  
ATOM    713  O   VAL A 121      36.164  70.847  37.236  1.00 23.86           O  
ATOM    714  CB  VAL A 121      34.285  73.085  37.759  1.00 29.03           C  
ATOM    715  CG1 VAL A 121      33.028  72.263  37.433  1.00 28.60           C  
ATOM    716  CG2 VAL A 121      33.893  74.485  38.238  1.00 28.92           C  
ATOM    717  N   LYS A 122      35.307  69.914  39.099  1.00 21.26           N  
ATOM    718  CA  LYS A 122      35.641  68.547  38.718  1.00 21.13           C  
ATOM    719  C   LYS A 122      34.929  68.121  37.444  1.00 23.69           C  
ATOM    720  O   LYS A 122      33.753  68.445  37.245  1.00 23.35           O  
ATOM    721  CB  LYS A 122      35.270  67.571  39.855  1.00 22.46           C  
ATOM    722  CG  LYS A 122      35.642  66.105  39.563  1.00 22.28           C  
ATOM    723  CD  LYS A 122      35.207  65.142  40.679  1.00 25.42           C  
ATOM    724  CE  LYS A 122      35.453  63.688  40.309  1.00 28.26           C  
ATOM    725  NZ  LYS A 122      34.558  63.235  39.189  1.00 27.59           N  
ATOM    726  N   GLN A 123      35.637  67.368  36.588  1.00 19.36           N  
ATOM    727  CA  GLN A 123      34.975  66.713  35.467  1.00 18.08           C  
ATOM    728  C   GLN A 123      34.965  65.175  35.731  1.00 20.38           C  
ATOM    729  O   GLN A 123      34.123  64.717  36.506  1.00 20.29           O  
ATOM    730  CB  GLN A 123      35.554  67.084  34.099  1.00 19.36           C  
ATOM    731  CG  GLN A 123      34.647  66.514  32.988  1.00 21.50           C  
ATOM    732  CD  GLN A 123      35.065  66.818  31.576  1.00 37.09           C  
ATOM    733  OE1 GLN A 123      34.226  67.131  30.726  1.00 28.60           O  
ATOM    734  NE2 GLN A 123      36.322  66.559  31.251  1.00 27.45           N  
ATOM    735  N   TRP A 124      35.893  64.385  35.132  1.00 16.08           N  
ATOM    736  CA  TRP A 124      35.832  62.913  35.322  1.00 15.08           C  
ATOM    737  C   TRP A 124      36.783  62.465  36.445  1.00 17.28           C  
ATOM    738  O   TRP A 124      36.905  63.198  37.438  1.00 16.23           O  
ATOM    739  CB  TRP A 124      36.012  62.143  33.990  1.00 14.33           C  
ATOM    740  CG  TRP A 124      35.187  62.670  32.821  1.00 16.27           C  
ATOM    741  CD1 TRP A 124      35.661  63.038  31.589  1.00 19.33           C  
ATOM    742  CD2 TRP A 124      33.765  62.943  32.801  1.00 16.02           C  
ATOM    743  NE1 TRP A 124      34.630  63.542  30.815  1.00 19.10           N  
ATOM    744  CE2 TRP A 124      33.454  63.457  31.516  1.00 20.22           C  
ATOM    745  CE3 TRP A 124      32.722  62.796  33.744  1.00 16.53           C  
ATOM    746  CZ2 TRP A 124      32.156  63.867  31.163  1.00 19.79           C  
ATOM    747  CZ3 TRP A 124      31.426  63.164  33.379  1.00 18.53           C  
ATOM    748  CH2 TRP A 124      31.150  63.694  32.107  1.00 19.38           C  
ATOM    749  N   ARG A 125      37.421  61.286  36.347  1.00 16.24           N  
ATOM    750  CA  ARG A 125      38.288  60.826  37.447  1.00 16.80           C  
ATOM    751  C   ARG A 125      39.495  61.743  37.675  1.00 20.33           C  
ATOM    752  O   ARG A 125      39.895  61.968  38.820  1.00 19.05           O  
ATOM    753  CB  ARG A 125      38.768  59.385  37.207  1.00 16.81           C  
ATOM    754  CG  ARG A 125      39.507  58.766  38.415  1.00 20.04           C  
ATOM    755  CD  ARG A 125      40.097  57.415  38.059  1.00 19.97           C  
ATOM    756  NE  ARG A 125      39.091  56.407  37.674  1.00 17.18           N  
ATOM    757  CZ  ARG A 125      38.560  55.519  38.506  1.00 30.80           C  
ATOM    758  NH1 ARG A 125      38.846  55.558  39.802  1.00 21.32           N  
ATOM    759  NH2 ARG A 125      37.693  54.617  38.058  1.00 19.23           N  
ATOM    760  N   HIS A 126      40.075  62.262  36.588  1.00 16.94           N  
ATOM    761  CA  HIS A 126      41.293  63.076  36.656  1.00 16.80           C  
ATOM    762  C   HIS A 126      41.087  64.504  36.121  1.00 19.82           C  
ATOM    763  O   HIS A 126      41.758  65.423  36.587  1.00 20.02           O  
ATOM    764  CB  HIS A 126      42.440  62.402  35.858  1.00 16.72           C  
ATOM    765  CG  HIS A 126      42.640  60.949  36.195  1.00 19.64           C  
ATOM    766  ND1 HIS A 126      43.155  60.553  37.429  1.00 21.32           N  
ATOM    767  CD2 HIS A 126      42.340  59.847  35.470  1.00 20.11           C  
ATOM    768  CE1 HIS A 126      43.206  59.226  37.393  1.00 20.09           C  
ATOM    769  NE2 HIS A 126      42.679  58.747  36.256  1.00 20.06           N  
ATOM    770  N   SER A 127      40.151  64.672  35.198  1.00 15.12           N  
ATOM    771  CA  SER A 127      39.853  65.956  34.550  1.00 15.62           C  
ATOM    772  C   SER A 127      39.068  66.934  35.421  1.00 21.97           C  
ATOM    773  O   SER A 127      38.269  66.532  36.266  1.00 20.81           O  
ATOM    774  CB  SER A 127      39.151  65.756  33.212  1.00 15.90           C  
ATOM    775  OG  SER A 127      37.958  64.992  33.277  1.00 18.08           O  
ATOM    776  N   TYR A 128      39.320  68.236  35.191  1.00 19.74           N  
ATOM    777  CA  TYR A 128      38.650  69.343  35.852  1.00 19.41           C  
ATOM    778  C   TYR A 128      39.029  70.623  35.109  1.00 24.79           C  
ATOM    779  O   TYR A 128      39.950  70.607  34.293  1.00 24.17           O  
ATOM    780  CB  TYR A 128      39.059  69.447  37.342  1.00 19.37           C  
ATOM    781  CG  TYR A 128      40.522  69.722  37.612  1.00 22.05           C  
ATOM    782  CD1 TYR A 128      41.002  71.029  37.701  1.00 23.72           C  
ATOM    783  CD2 TYR A 128      41.409  68.682  37.889  1.00 22.72           C  
ATOM    784  CE1 TYR A 128      42.342  71.289  37.970  1.00 22.13           C  
ATOM    785  CE2 TYR A 128      42.745  68.934  38.203  1.00 24.16           C  
ATOM    786  CZ  TYR A 128      43.201  70.243  38.260  1.00 29.59           C  
ATOM    787  OH  TYR A 128      44.518  70.514  38.555  1.00 27.09           O  
ATOM    788  N   THR A 129      38.296  71.704  35.363  1.00 24.27           N  
ATOM    789  CA  THR A 129      38.657  73.032  34.857  1.00 23.68           C  
ATOM    790  C   THR A 129      38.889  73.929  36.050  1.00 25.85           C  
ATOM    791  O   THR A 129      38.387  73.660  37.156  1.00 24.56           O  
ATOM    792  CB  THR A 129      37.644  73.646  33.895  1.00 29.73           C  
ATOM    793  OG1 THR A 129      36.399  73.811  34.566  1.00 31.89           O  
ATOM    794  CG2 THR A 129      37.513  72.885  32.599  1.00 28.75           C  
ATOM    795  N   ALA A 130      39.645  75.006  35.837  1.00 22.13           N  
ATOM    796  CA  ALA A 130      39.934  75.946  36.904  1.00 22.68           C  
ATOM    797  C   ALA A 130      40.385  77.283  36.332  1.00 27.55           C  
ATOM    798  O   ALA A 130      40.647  77.416  35.132  1.00 25.82           O  
ATOM    799  CB  ALA A 130      41.025  75.389  37.817  1.00 23.09           C  
ATOM    800  N   SER A 131      40.489  78.255  37.224  1.00 25.96           N  
ATOM    801  CA  SER A 131      41.005  79.588  36.954  1.00 26.20           C  
ATOM    802  C   SER A 131      42.376  79.613  37.572  1.00 29.29           C  
ATOM    803  O   SER A 131      42.625  78.893  38.546  1.00 29.23           O  
ATOM    804  CB  SER A 131      40.111  80.641  37.599  1.00 28.43           C  
ATOM    805  OG  SER A 131      38.863  80.676  36.928  1.00 33.57           O  
ATOM    806  N   TYR A 132      43.295  80.396  36.986  1.00 26.29           N  
ATOM    807  CA  TYR A 132      44.657  80.472  37.479  1.00 26.28           C  
ATOM    808  C   TYR A 132      45.194  81.899  37.569  1.00 30.99           C  
ATOM    809  O   TYR A 132      44.898  82.738  36.726  1.00 29.67           O  
ATOM    810  CB  TYR A 132      45.591  79.650  36.592  1.00 27.31           C  
ATOM    811  CG  TYR A 132      45.292  78.170  36.608  1.00 28.01           C  
ATOM    812  CD1 TYR A 132      44.387  77.613  35.709  1.00 29.43           C  
ATOM    813  CD2 TYR A 132      45.868  77.332  37.563  1.00 28.38           C  
ATOM    814  CE1 TYR A 132      44.082  76.250  35.739  1.00 27.39           C  
ATOM    815  CE2 TYR A 132      45.538  75.977  37.627  1.00 29.46           C  
ATOM    816  CZ  TYR A 132      44.636  75.443  36.718  1.00 31.38           C  
ATOM    817  OH  TYR A 132      44.314  74.108  36.766  1.00 32.29           O  
ATOM    818  N   ASP A 133      46.023  82.127  38.563  1.00 28.96           N  
ATOM    819  CA  ASP A 133      46.774  83.361  38.738  1.00 30.07           C  
ATOM    820  C   ASP A 133      48.211  83.013  38.978  1.00 33.63           C  
ATOM    821  O   ASP A 133      48.502  81.918  39.478  1.00 33.14           O  
ATOM    822  CB  ASP A 133      46.180  84.256  39.843  1.00 31.98           C  
ATOM    823  CG  ASP A 133      45.010  85.068  39.321  1.00 46.91           C  
ATOM    824  OD1 ASP A 133      45.091  85.559  38.181  1.00 49.41           O  
ATOM    825  OD2 ASP A 133      44.011  85.195  40.042  1.00 58.36           O  
ATOM    826  N   ILE A 134      49.123  83.886  38.531  1.00 29.64           N  
ATOM    827  CA  ILE A 134      50.552  83.679  38.744  1.00 29.30           C  
ATOM    828  C   ILE A 134      51.060  84.785  39.651  1.00 35.64           C  
ATOM    829  O   ILE A 134      50.778  85.966  39.423  1.00 34.66           O  
ATOM    830  CB  ILE A 134      51.403  83.540  37.466  1.00 31.40           C  
ATOM    831  CG1 ILE A 134      50.790  82.532  36.474  1.00 32.31           C  
ATOM    832  CG2 ILE A 134      52.871  83.190  37.813  1.00 30.61           C  
ATOM    833  CD1 ILE A 134      51.162  82.792  35.052  1.00 38.72           C  
ATOM    834  N   TYR A 135      51.782  84.389  40.683  1.00 32.41           N  
ATOM    835  CA  TYR A 135      52.378  85.310  41.615  1.00 32.74           C  
ATOM    836  C   TYR A 135      53.898  85.238  41.475  1.00 37.88           C  
ATOM    837  O   TYR A 135      54.487  84.154  41.499  1.00 35.56           O  
ATOM    838  CB  TYR A 135      51.895  84.980  43.020  1.00 34.40           C  
ATOM    839  CG  TYR A 135      52.376  85.904  44.111  1.00 36.34           C  
ATOM    840  CD1 TYR A 135      51.643  87.033  44.467  1.00 37.71           C  
ATOM    841  CD2 TYR A 135      53.499  85.589  44.871  1.00 37.74           C  
ATOM    842  CE1 TYR A 135      52.032  87.840  45.535  1.00 39.54           C  
ATOM    843  CE2 TYR A 135      53.907  86.396  45.932  1.00 39.19           C  
ATOM    844  CZ  TYR A 135      53.179  87.530  46.249  1.00 47.83           C  
ATOM    845  OH  TYR A 135      53.581  88.322  47.297  1.00 51.80           O  
ATOM    846  N   ASP A 136      54.525  86.409  41.248  1.00 36.47           N  
ATOM    847  CA  ASP A 136      55.968  86.545  41.145  1.00 36.84           C  
ATOM    848  C   ASP A 136      56.514  86.549  42.581  1.00 42.61           C  
ATOM    849  O   ASP A 136      56.160  87.424  43.367  1.00 43.52           O  
ATOM    850  CB  ASP A 136      56.306  87.858  40.407  1.00 39.08           C  
ATOM    851  CG  ASP A 136      57.747  87.981  39.974  1.00 44.23           C  
ATOM    852  OD1 ASP A 136      58.641  87.831  40.836  1.00 42.48           O  
ATOM    853  OD2 ASP A 136      57.982  88.284  38.783  1.00 52.43           O  
ATOM    854  N   LEU A 137      57.334  85.556  42.937  1.00 39.43           N  
ATOM    855  CA  LEU A 137      57.860  85.434  44.301  1.00 40.67           C  
ATOM    856  C   LEU A 137      59.004  86.402  44.631  1.00 49.92           C  
ATOM    857  O   LEU A 137      59.307  86.595  45.808  1.00 50.71           O  
ATOM    858  CB  LEU A 137      58.275  83.982  44.604  1.00 40.39           C  
ATOM    859  CG  LEU A 137      57.154  82.934  44.600  1.00 44.47           C  
ATOM    860  CD1 LEU A 137      57.721  81.539  44.576  1.00 44.19           C  
ATOM    861  CD2 LEU A 137      56.252  83.080  45.798  1.00 47.54           C  
ATOM    862  N   ASN A 138      59.645  86.997  43.609  1.00 48.70           N  
ATOM    863  CA  ASN A 138      60.751  87.928  43.829  1.00 49.36           C  
ATOM    864  C   ASN A 138      60.235  89.356  44.001  1.00 54.13           C  
ATOM    865  O   ASN A 138      60.577  90.006  44.993  1.00 55.52           O  
ATOM    866  CB  ASN A 138      61.816  87.807  42.729  1.00 50.27           C  
ATOM    867  CG  ASN A 138      62.377  86.401  42.578  1.00 79.20           C  
ATOM    868  OD1 ASN A 138      62.946  85.816  43.510  1.00 73.16           O  
ATOM    869  ND2 ASN A 138      62.232  85.826  41.393  1.00 72.27           N  
ATOM    870  N   LYS A 139      59.362  89.819  43.090  1.00 49.51           N  
ATOM    871  CA  LYS A 139      58.787  91.156  43.192  1.00 49.14           C  
ATOM    872  C   LYS A 139      57.527  91.197  44.090  1.00 53.51           C  
ATOM    873  O   LYS A 139      56.953  92.277  44.279  1.00 53.86           O  
ATOM    874  CB  LYS A 139      58.549  91.789  41.807  1.00 50.15           C  
ATOM    875  CG  LYS A 139      57.311  91.311  41.058  1.00 49.39           C  
ATOM    876  CD  LYS A 139      57.288  91.748  39.597  1.00 55.69           C  
ATOM    877  CE  LYS A 139      58.579  91.494  38.848  1.00 59.33           C  
ATOM    878  NZ  LYS A 139      58.370  91.508  37.384  1.00 65.71           N  
ATOM    879  N   ARG A 140      57.126  90.027  44.662  1.00 48.68           N  
ATOM    880  CA  ARG A 140      55.982  89.851  45.572  1.00 47.87           C  
ATOM    881  C   ARG A 140      54.673  90.418  45.000  1.00 49.85           C  
ATOM    882  O   ARG A 140      53.924  91.116  45.695  1.00 49.55           O  
ATOM    883  CB  ARG A 140      56.284  90.413  46.986  1.00 49.51           C  
ATOM    884  CG  ARG A 140      57.628  90.001  47.609  1.00 61.94           C  
ATOM    885  CD  ARG A 140      57.727  88.532  47.988  1.00 77.45           C  
ATOM    886  NE  ARG A 140      56.677  88.111  48.920  1.00 89.57           N  
ATOM    887  CZ  ARG A 140      56.459  86.852  49.285  1.00100.58           C  
ATOM    888  NH1 ARG A 140      57.217  85.872  48.806  1.00 83.13           N  
ATOM    889  NH2 ARG A 140      55.483  86.561  50.135  1.00 87.29           N  
ATOM    890  N   GLN A 141      54.409  90.124  43.722  1.00 44.55           N  
ATOM    891  CA  GLN A 141      53.231  90.647  43.037  1.00 43.89           C  
ATOM    892  C   GLN A 141      52.499  89.618  42.202  1.00 46.38           C  
ATOM    893  O   GLN A 141      53.136  88.785  41.553  1.00 45.31           O  
ATOM    894  CB  GLN A 141      53.656  91.783  42.080  1.00 45.21           C  
ATOM    895  CG  GLN A 141      53.923  93.134  42.732  1.00 68.34           C  
ATOM    896  CD  GLN A 141      53.813  94.281  41.746  1.00 91.85           C  
ATOM    897  OE1 GLN A 141      53.408  95.391  42.108  1.00 88.87           O  
ATOM    898  NE2 GLN A 141      54.151  94.048  40.476  1.00 81.50           N  
ATOM    899  N   LEU A 142      51.164  89.747  42.136  1.00 43.25           N  
ATOM    900  CA  LEU A 142      50.338  88.948  41.246  1.00 43.28           C  
ATOM    901  C   LEU A 142      50.537  89.537  39.858  1.00 46.69           C  
ATOM    902  O   LEU A 142      50.567  90.767  39.708  1.00 45.63           O  
ATOM    903  CB  LEU A 142      48.843  89.063  41.594  1.00 43.75           C  
ATOM    904  CG  LEU A 142      48.317  88.294  42.812  1.00 49.77           C  
ATOM    905  CD1 LEU A 142      46.914  88.760  43.165  1.00 50.08           C  
ATOM    906  CD2 LEU A 142      48.308  86.771  42.569  1.00 51.90           C  
ATOM    907  N   ILE A 143      50.671  88.672  38.845  1.00 41.39           N  
ATOM    908  CA  ILE A 143      50.785  89.103  37.464  1.00 39.72           C  
ATOM    909  C   ILE A 143      49.358  89.396  37.000  1.00 42.27           C  
ATOM    910  O   ILE A 143      48.465  88.561  37.174  1.00 40.18           O  
ATOM    911  CB  ILE A 143      51.557  88.072  36.597  1.00 42.68           C  
ATOM    912  CG1 ILE A 143      53.048  88.092  36.952  1.00 43.18           C  
ATOM    913  CG2 ILE A 143      51.370  88.342  35.105  1.00 43.56           C  
ATOM    914  CD1 ILE A 143      53.637  86.810  37.253  1.00 50.71           C  
ATOM    915  N   THR A 144      49.131  90.630  36.492  1.00 38.54           N  
ATOM    916  CA  THR A 144      47.825  91.101  36.033  1.00 37.69           C  
ATOM    917  C   THR A 144      47.740  91.128  34.513  1.00 41.12           C  
ATOM    918  O   THR A 144      46.649  91.191  33.955  1.00 41.64           O  
ATOM    919  CB  THR A 144      47.496  92.470  36.665  1.00 48.46           C  
ATOM    920  OG1 THR A 144      48.627  93.339  36.530  1.00 51.15           O  
ATOM    921  CG2 THR A 144      47.093  92.361  38.136  1.00 43.57           C  
ATOM    922  N   GLU A 145      48.874  91.051  33.839  1.00 38.65           N  
ATOM    923  CA  GLU A 145      48.870  91.079  32.378  1.00 39.65           C  
ATOM    924  C   GLU A 145      48.936  89.701  31.774  1.00 42.46           C  
ATOM    925  O   GLU A 145      49.631  88.823  32.297  1.00 42.11           O  
ATOM    926  CB  GLU A 145      49.994  91.979  31.803  1.00 41.88           C  
ATOM    927  CG  GLU A 145      51.356  91.841  32.469  1.00 59.22           C  
ATOM    928  CD  GLU A 145      51.540  92.667  33.730  1.00 88.49           C  
ATOM    929  OE1 GLU A 145      51.463  93.915  33.641  1.00 92.02           O  
ATOM    930  OE2 GLU A 145      51.743  92.065  34.811  1.00 77.83           O  
ATOM    931  N   GLU A 146      48.222  89.524  30.653  1.00 37.40           N  
ATOM    932  CA  GLU A 146      48.195  88.305  29.855  1.00 37.02           C  
ATOM    933  C   GLU A 146      47.884  87.063  30.721  1.00 40.55           C  
ATOM    934  O   GLU A 146      48.569  86.049  30.625  1.00 40.41           O  
ATOM    935  CB  GLU A 146      49.524  88.162  29.072  1.00 38.19           C  
ATOM    936  CG  GLU A 146      49.810  89.329  28.124  1.00 44.50           C  
ATOM    937  CD  GLU A 146      48.849  89.529  26.965  1.00 61.93           C  
ATOM    938  OE1 GLU A 146      48.305  88.527  26.444  1.00 51.80           O  
ATOM    939  OE2 GLU A 146      48.661  90.698  26.559  1.00 66.54           O  
ATOM    940  N   ARG A 147      46.871  87.179  31.588  1.00 36.18           N  
ATOM    941  CA  ARG A 147      46.453  86.122  32.512  1.00 35.23           C  
ATOM    942  C   ARG A 147      45.991  84.858  31.801  1.00 35.93           C  
ATOM    943  O   ARG A 147      45.429  84.912  30.701  1.00 34.27           O  
ATOM    944  CB  ARG A 147      45.321  86.621  33.428  1.00 34.31           C  
ATOM    945  CG  ARG A 147      45.802  87.521  34.559  1.00 47.94           C  
ATOM    946  CD  ARG A 147      44.775  88.571  34.921  1.00 66.18           C  
ATOM    947  NE  ARG A 147      43.744  88.069  35.830  1.00 81.60           N  
ATOM    948  CZ  ARG A 147      43.767  88.224  37.150  1.00 99.31           C  
ATOM    949  NH1 ARG A 147      44.783  88.845  37.736  1.00 86.35           N  
ATOM    950  NH2 ARG A 147      42.784  87.738  37.897  1.00 88.03           N  
ATOM    951  N   ILE A 148      46.199  83.709  32.456  1.00 31.48           N  
ATOM    952  CA  ILE A 148      45.678  82.429  31.972  1.00 30.42           C  
ATOM    953  C   ILE A 148      44.137  82.584  31.995  1.00 30.87           C  
ATOM    954  O   ILE A 148      43.602  83.150  32.944  1.00 30.01           O  
ATOM    955  CB  ILE A 148      46.196  81.287  32.896  1.00 33.55           C  
ATOM    956  CG1 ILE A 148      47.705  81.046  32.653  1.00 34.49           C  
ATOM    957  CG2 ILE A 148      45.374  79.992  32.738  1.00 34.49           C  
ATOM    958  CD1 ILE A 148      48.456  80.402  33.821  1.00 43.63           C  
ATOM    959  N   PRO A 149      43.402  82.171  30.954  1.00 28.25           N  
ATOM    960  CA  PRO A 149      41.953  82.377  30.979  1.00 28.82           C  
ATOM    961  C   PRO A 149      41.238  81.492  31.995  1.00 33.39           C  
ATOM    962  O   PRO A 149      41.835  80.558  32.559  1.00 31.75           O  
ATOM    963  CB  PRO A 149      41.533  82.050  29.550  1.00 30.95           C  
ATOM    964  CG  PRO A 149      42.578  81.118  29.055  1.00 35.23           C  
ATOM    965  CD  PRO A 149      43.839  81.513  29.708  1.00 30.61           C  
ATOM    966  N   ASN A 150      39.973  81.814  32.259  1.00 30.12           N  
ATOM    967  CA  ASN A 150      39.111  81.022  33.138  1.00 29.60           C  
ATOM    968  C   ASN A 150      38.738  79.749  32.379  1.00 31.21           C  
ATOM    969  O   ASN A 150      38.871  79.715  31.154  1.00 30.12           O  
ATOM    970  CB  ASN A 150      37.845  81.810  33.475  1.00 32.52           C  
ATOM    971  CG  ASN A 150      38.089  82.986  34.386  1.00 50.06           C  
ATOM    972  OD1 ASN A 150      38.843  82.900  35.368  1.00 41.95           O  
ATOM    973  ND2 ASN A 150      37.439  84.104  34.058  1.00 50.45           N  
ATOM    974  N   ASN A 151      38.260  78.693  33.086  1.00 26.42           N  
ATOM    975  CA  ASN A 151      37.885  77.435  32.396  1.00 25.46           C  
ATOM    976  C   ASN A 151      39.070  76.767  31.684  1.00 25.83           C  
ATOM    977  O   ASN A 151      38.881  76.101  30.671  1.00 25.81           O  
ATOM    978  CB  ASN A 151      36.705  77.635  31.428  1.00 28.36           C  
ATOM    979  CG  ASN A 151      35.589  78.474  32.015  1.00 48.55           C  
ATOM    980  OD1 ASN A 151      34.873  78.055  32.931  1.00 41.52           O  
ATOM    981  ND2 ASN A 151      35.462  79.700  31.532  1.00 37.43           N  
ATOM    982  N   THR A 152      40.292  76.971  32.201  1.00 23.53           N  
ATOM    983  CA  THR A 152      41.503  76.329  31.659  1.00 22.71           C  
ATOM    984  C   THR A 152      41.398  74.843  32.043  1.00 23.64           C  
ATOM    985  O   THR A 152      41.016  74.537  33.171  1.00 23.11           O  
ATOM    986  CB  THR A 152      42.760  77.029  32.168  1.00 29.41           C  
ATOM    987  OG1 THR A 152      42.867  78.239  31.417  1.00 30.22           O  
ATOM    988  CG2 THR A 152      44.041  76.176  31.996  1.00 25.26           C  
ATOM    989  N   GLN A 153      41.676  73.967  31.087  1.00 19.68           N  
ATOM    990  CA  GLN A 153      41.541  72.515  31.202  1.00 19.86           C  
ATOM    991  C   GLN A 153      42.748  71.823  31.762  1.00 26.80           C  
ATOM    992  O   GLN A 153      42.613  70.785  32.404  1.00 25.15           O  
ATOM    993  CB  GLN A 153      41.148  71.926  29.841  1.00 20.26           C  
ATOM    994  CG  GLN A 153      39.757  72.447  29.397  1.00 22.06           C  
ATOM    995  CD  GLN A 153      39.569  72.293  27.924  1.00 29.78           C  
ATOM    996  OE1 GLN A 153      40.320  72.849  27.124  1.00 25.14           O  
ATOM    997  NE2 GLN A 153      38.626  71.471  27.531  1.00 21.30           N  
ATOM    998  N   TRP A 154      43.942  72.373  31.517  1.00 23.11           N  
ATOM    999  CA  TRP A 154      45.178  71.787  32.009  1.00 22.43           C  
ATOM   1000  C   TRP A 154      46.253  72.850  31.922  1.00 23.65           C  
ATOM   1001  O   TRP A 154      46.290  73.600  30.944  1.00 19.97           O  
ATOM   1002  CB  TRP A 154      45.602  70.551  31.172  1.00 20.98           C  
ATOM   1003  CG  TRP A 154      46.884  69.941  31.672  1.00 22.95           C  
ATOM   1004  CD1 TRP A 154      48.094  69.944  31.041  1.00 26.20           C  
ATOM   1005  CD2 TRP A 154      47.105  69.355  32.965  1.00 23.26           C  
ATOM   1006  NE1 TRP A 154      49.064  69.424  31.874  1.00 26.18           N  
ATOM   1007  CE2 TRP A 154      48.482  69.047  33.058  1.00 27.62           C  
ATOM   1008  CE3 TRP A 154      46.273  69.064  34.057  1.00 25.21           C  
ATOM   1009  CZ2 TRP A 154      49.041  68.436  34.191  1.00 27.29           C  
ATOM   1010  CZ3 TRP A 154      46.830  68.468  35.182  1.00 27.50           C  
ATOM   1011  CH2 TRP A 154      48.199  68.170  35.244  1.00 27.97           C  
ATOM   1012  N   VAL A 155      47.160  72.856  32.896  1.00 21.36           N  
ATOM   1013  CA  VAL A 155      48.292  73.774  32.921  1.00 22.25           C  
ATOM   1014  C   VAL A 155      49.508  73.066  33.498  1.00 28.04           C  
ATOM   1015  O   VAL A 155      49.378  72.249  34.412  1.00 28.33           O  
ATOM   1016  CB  VAL A 155      47.957  75.147  33.605  1.00 26.67           C  
ATOM   1017  CG1 VAL A 155      47.567  74.971  35.060  1.00 27.56           C  
ATOM   1018  CG2 VAL A 155      49.111  76.156  33.470  1.00 26.11           C  
ATOM   1019  N   THR A 156      50.692  73.317  32.905  1.00 23.19           N  
ATOM   1020  CA  THR A 156      51.919  72.735  33.402  1.00 23.10           C  
ATOM   1021  C   THR A 156      53.114  73.633  33.156  1.00 27.62           C  
ATOM   1022  O   THR A 156      53.301  74.116  32.040  1.00 27.88           O  
ATOM   1023  CB  THR A 156      52.150  71.287  32.850  1.00 29.30           C  
ATOM   1024  OG1 THR A 156      53.362  70.785  33.402  1.00 36.71           O  
ATOM   1025  CG2 THR A 156      52.230  71.204  31.330  1.00 25.77           C  
ATOM   1026  N   TRP A 157      53.951  73.784  34.169  1.00 23.96           N  
ATOM   1027  CA  TRP A 157      55.233  74.474  34.045  1.00 24.90           C  
ATOM   1028  C   TRP A 157      56.144  73.570  33.214  1.00 27.14           C  
ATOM   1029  O   TRP A 157      55.968  72.342  33.244  1.00 25.31           O  
ATOM   1030  CB  TRP A 157      55.897  74.612  35.425  1.00 24.41           C  
ATOM   1031  CG  TRP A 157      55.256  75.590  36.353  1.00 26.12           C  
ATOM   1032  CD1 TRP A 157      54.613  75.306  37.521  1.00 29.09           C  
ATOM   1033  CD2 TRP A 157      55.250  77.023  36.225  1.00 26.18           C  
ATOM   1034  NE1 TRP A 157      54.214  76.473  38.138  1.00 28.48           N  
ATOM   1035  CE2 TRP A 157      54.562  77.540  37.345  1.00 30.06           C  
ATOM   1036  CE3 TRP A 157      55.798  77.924  35.288  1.00 27.99           C  
ATOM   1037  CZ2 TRP A 157      54.388  78.921  37.548  1.00 29.84           C  
ATOM   1038  CZ3 TRP A 157      55.621  79.287  35.489  1.00 29.45           C  
ATOM   1039  CH2 TRP A 157      54.886  79.771  36.581  1.00 29.98           C  
ATOM   1040  N   SER A 158      57.144  74.152  32.516  1.00 22.34           N  
ATOM   1041  CA  SER A 158      58.174  73.370  31.814  1.00 22.79           C  
ATOM   1042  C   SER A 158      58.967  72.659  32.940  1.00 27.30           C  
ATOM   1043  O   SER A 158      58.842  73.075  34.095  1.00 27.21           O  
ATOM   1044  CB  SER A 158      59.097  74.294  31.012  1.00 25.66           C  
ATOM   1045  OG  SER A 158      59.523  75.373  31.829  1.00 30.00           O  
ATOM   1046  N   PRO A 159      59.723  71.570  32.696  1.00 24.90           N  
ATOM   1047  CA  PRO A 159      60.412  70.901  33.826  1.00 25.29           C  
ATOM   1048  C   PRO A 159      61.589  71.678  34.403  1.00 31.52           C  
ATOM   1049  O   PRO A 159      62.015  71.403  35.514  1.00 31.74           O  
ATOM   1050  CB  PRO A 159      60.862  69.555  33.247  1.00 26.69           C  
ATOM   1051  CG  PRO A 159      60.374  69.512  31.833  1.00 30.94           C  
ATOM   1052  CD  PRO A 159      60.007  70.896  31.414  1.00 26.06           C  
ATOM   1053  N   VAL A 160      62.102  72.641  33.644  1.00 30.32           N  
ATOM   1054  CA  VAL A 160      63.200  73.536  34.017  1.00 31.63           C  
ATOM   1055  C   VAL A 160      62.709  74.958  33.719  1.00 36.21           C  
ATOM   1056  O   VAL A 160      62.014  75.162  32.720  1.00 35.54           O  
ATOM   1057  CB  VAL A 160      64.473  73.171  33.197  1.00 36.28           C  
ATOM   1058  CG1 VAL A 160      65.488  74.315  33.162  1.00 37.40           C  
ATOM   1059  CG2 VAL A 160      65.115  71.892  33.731  1.00 35.76           C  
ATOM   1060  N   GLY A 161      63.061  75.910  34.583  1.00 33.06           N  
ATOM   1061  CA  GLY A 161      62.705  77.307  34.379  1.00 32.44           C  
ATOM   1062  C   GLY A 161      61.287  77.670  34.748  1.00 33.65           C  
ATOM   1063  O   GLY A 161      60.838  77.347  35.845  1.00 32.68           O  
ATOM   1064  N   HIS A 162      60.604  78.428  33.869  1.00 30.51           N  
ATOM   1065  CA  HIS A 162      59.264  78.938  34.149  1.00 29.57           C  
ATOM   1066  C   HIS A 162      58.397  79.133  32.916  1.00 27.08           C  
ATOM   1067  O   HIS A 162      57.509  79.980  32.941  1.00 26.90           O  
ATOM   1068  CB  HIS A 162      59.321  80.233  34.991  1.00 31.65           C  
ATOM   1069  CG  HIS A 162      60.167  81.314  34.373  1.00 35.77           C  
ATOM   1070  ND1 HIS A 162      61.336  81.744  34.974  1.00 37.46           N  
ATOM   1071  CD2 HIS A 162      59.989  82.009  33.224  1.00 37.83           C  
ATOM   1072  CE1 HIS A 162      61.832  82.673  34.178  1.00 37.19           C  
ATOM   1073  NE2 HIS A 162      61.063  82.862  33.109  1.00 37.89           N  
ATOM   1074  N   LYS A 163      58.580  78.319  31.871  1.00 24.03           N  
ATOM   1075  CA  LYS A 163      57.655  78.366  30.732  1.00 24.13           C  
ATOM   1076  C   LYS A 163      56.358  77.689  31.206  1.00 28.42           C  
ATOM   1077  O   LYS A 163      56.404  76.904  32.160  1.00 26.67           O  
ATOM   1078  CB  LYS A 163      58.162  77.582  29.528  1.00 25.86           C  
ATOM   1079  CG  LYS A 163      59.428  78.112  28.879  1.00 29.21           C  
ATOM   1080  CD  LYS A 163      59.783  77.237  27.709  1.00 27.87           C  
ATOM   1081  CE  LYS A 163      60.995  77.759  26.971  1.00 33.26           C  
ATOM   1082  NZ  LYS A 163      61.366  76.876  25.837  1.00 29.75           N  
ATOM   1083  N   LEU A 164      55.228  77.987  30.554  1.00 24.45           N  
ATOM   1084  CA  LEU A 164      53.932  77.364  30.866  1.00 25.53           C  
ATOM   1085  C   LEU A 164      53.308  76.872  29.599  1.00 29.65           C  
ATOM   1086  O   LEU A 164      53.382  77.536  28.556  1.00 29.17           O  
ATOM   1087  CB  LEU A 164      52.948  78.378  31.496  1.00 26.01           C  
ATOM   1088  CG  LEU A 164      53.169  78.765  32.923  1.00 31.71           C  
ATOM   1089  CD1 LEU A 164      52.686  80.188  33.178  1.00 31.31           C  
ATOM   1090  CD2 LEU A 164      52.467  77.790  33.877  1.00 33.12           C  
ATOM   1091  N   ALA A 165      52.638  75.725  29.680  1.00 23.81           N  
ATOM   1092  CA  ALA A 165      51.840  75.256  28.573  1.00 22.68           C  
ATOM   1093  C   ALA A 165      50.439  75.050  29.166  1.00 27.86           C  
ATOM   1094  O   ALA A 165      50.320  74.548  30.290  1.00 28.82           O  
ATOM   1095  CB  ALA A 165      52.396  73.965  28.000  1.00 22.62           C  
ATOM   1096  N   TYR A 166      49.405  75.486  28.468  1.00 22.73           N  
ATOM   1097  CA  TYR A 166      48.045  75.291  28.969  1.00 22.97           C  
ATOM   1098  C   TYR A 166      47.098  74.990  27.846  1.00 25.06           C  
ATOM   1099  O   TYR A 166      47.405  75.238  26.674  1.00 25.00           O  
ATOM   1100  CB  TYR A 166      47.551  76.440  29.894  1.00 24.87           C  
ATOM   1101  CG  TYR A 166      47.332  77.769  29.200  1.00 27.85           C  
ATOM   1102  CD1 TYR A 166      46.121  78.062  28.579  1.00 28.91           C  
ATOM   1103  CD2 TYR A 166      48.337  78.739  29.172  1.00 29.22           C  
ATOM   1104  CE1 TYR A 166      45.919  79.276  27.925  1.00 30.52           C  
ATOM   1105  CE2 TYR A 166      48.153  79.952  28.504  1.00 29.52           C  
ATOM   1106  CZ  TYR A 166      46.933  80.221  27.900  1.00 35.76           C  
ATOM   1107  OH  TYR A 166      46.725  81.412  27.260  1.00 37.93           O  
ATOM   1108  N   VAL A 167      45.977  74.359  28.199  1.00 19.98           N  
ATOM   1109  CA  VAL A 167      44.945  73.942  27.270  1.00 19.09           C  
ATOM   1110  C   VAL A 167      43.686  74.690  27.662  1.00 24.86           C  
ATOM   1111  O   VAL A 167      43.317  74.699  28.831  1.00 24.05           O  
ATOM   1112  CB  VAL A 167      44.727  72.394  27.250  1.00 20.55           C  
ATOM   1113  CG1 VAL A 167      43.598  72.017  26.299  1.00 18.96           C  
ATOM   1114  CG2 VAL A 167      46.023  71.670  26.870  1.00 19.90           C  
ATOM   1115  N   TRP A 168      43.030  75.306  26.678  1.00 25.15           N  
ATOM   1116  CA  TRP A 168      41.803  76.089  26.882  1.00 26.74           C  
ATOM   1117  C   TRP A 168      40.981  75.951  25.626  1.00 25.90           C  
ATOM   1118  O   TRP A 168      41.520  76.098  24.529  1.00 24.17           O  
ATOM   1119  CB  TRP A 168      42.156  77.559  27.201  1.00 27.58           C  
ATOM   1120  CG  TRP A 168      40.971  78.454  27.380  1.00 30.20           C  
ATOM   1121  CD1 TRP A 168      40.202  78.593  28.501  1.00 33.26           C  
ATOM   1122  CD2 TRP A 168      40.442  79.366  26.409  1.00 30.99           C  
ATOM   1123  NE1 TRP A 168      39.209  79.525  28.281  1.00 33.54           N  
ATOM   1124  CE2 TRP A 168      39.354  80.038  27.013  1.00 35.56           C  
ATOM   1125  CE3 TRP A 168      40.816  79.717  25.099  1.00 33.23           C  
ATOM   1126  CZ2 TRP A 168      38.623  81.032  26.345  1.00 35.53           C  
ATOM   1127  CZ3 TRP A 168      40.087  80.695  24.434  1.00 35.65           C  
ATOM   1128  CH2 TRP A 168      39.013  81.351  25.059  1.00 36.41           C  
ATOM   1129  N   ASN A 169      39.707  75.570  25.764  1.00 22.14           N  
ATOM   1130  CA  ASN A 169      38.815  75.321  24.620  1.00 23.56           C  
ATOM   1131  C   ASN A 169      39.398  74.270  23.663  1.00 26.95           C  
ATOM   1132  O   ASN A 169      39.228  74.342  22.444  1.00 24.79           O  
ATOM   1133  CB  ASN A 169      38.396  76.632  23.888  1.00 26.29           C  
ATOM   1134  CG  ASN A 169      37.460  77.529  24.671  1.00 45.84           C  
ATOM   1135  OD1 ASN A 169      37.313  78.710  24.370  1.00 50.39           O  
ATOM   1136  ND2 ASN A 169      36.818  77.022  25.702  1.00 35.86           N  
ATOM   1137  N   ASN A 170      40.098  73.265  24.241  1.00 23.99           N  
ATOM   1138  CA  ASN A 170      40.651  72.118  23.497  1.00 22.40           C  
ATOM   1139  C   ASN A 170      41.856  72.479  22.634  1.00 22.65           C  
ATOM   1140  O   ASN A 170      42.253  71.678  21.803  1.00 22.34           O  
ATOM   1141  CB  ASN A 170      39.580  71.375  22.673  1.00 24.39           C  
ATOM   1142  CG  ASN A 170      38.557  70.605  23.495  1.00 28.04           C  
ATOM   1143  OD1 ASN A 170      38.045  69.552  23.104  1.00 26.19           O  
ATOM   1144  ND2 ASN A 170      38.213  71.129  24.619  1.00 17.34           N  
ATOM   1145  N   ASP A 171      42.431  73.665  22.832  1.00 20.65           N  
ATOM   1146  CA  ASP A 171      43.640  74.099  22.111  1.00 21.48           C  
ATOM   1147  C   ASP A 171      44.786  74.387  23.029  1.00 23.05           C  
ATOM   1148  O   ASP A 171      44.581  74.868  24.138  1.00 21.61           O  
ATOM   1149  CB  ASP A 171      43.370  75.326  21.213  1.00 23.57           C  
ATOM   1150  CG  ASP A 171      42.741  74.944  19.894  1.00 27.99           C  
ATOM   1151  OD1 ASP A 171      43.171  73.945  19.299  1.00 31.39           O  
ATOM   1152  OD2 ASP A 171      41.836  75.652  19.449  1.00 32.10           O  
ATOM   1153  N   ILE A 172      46.020  74.143  22.536  1.00 20.71           N  
ATOM   1154  CA  ILE A 172      47.251  74.368  23.300  1.00 21.10           C  
ATOM   1155  C   ILE A 172      47.809  75.776  23.125  1.00 26.59           C  
ATOM   1156  O   ILE A 172      47.893  76.255  22.002  1.00 25.97           O  
ATOM   1157  CB  ILE A 172      48.312  73.328  22.888  1.00 23.52           C  
ATOM   1158  CG1 ILE A 172      47.809  71.889  23.179  1.00 22.08           C  
ATOM   1159  CG2 ILE A 172      49.671  73.626  23.577  1.00 24.53           C  
ATOM   1160  CD1 ILE A 172      48.595  70.868  22.441  1.00 21.17           C  
ATOM   1161  N   TYR A 173      48.280  76.366  24.225  1.00 23.70           N  
ATOM   1162  CA  TYR A 173      48.920  77.675  24.290  1.00 24.48           C  
ATOM   1163  C   TYR A 173      50.197  77.553  25.092  1.00 27.56           C  
ATOM   1164  O   TYR A 173      50.243  76.790  26.070  1.00 24.13           O  
ATOM   1165  CB  TYR A 173      47.996  78.685  24.991  1.00 25.65           C  
ATOM   1166  CG  TYR A 173      46.712  78.946  24.241  1.00 27.58           C  
ATOM   1167  CD1 TYR A 173      45.607  78.099  24.384  1.00 28.37           C  
ATOM   1168  CD2 TYR A 173      46.587  80.048  23.392  1.00 28.19           C  
ATOM   1169  CE1 TYR A 173      44.433  78.318  23.672  1.00 27.34           C  
ATOM   1170  CE2 TYR A 173      45.407  80.289  22.693  1.00 28.31           C  
ATOM   1171  CZ  TYR A 173      44.324  79.439  22.859  1.00 32.54           C  
ATOM   1172  OH  TYR A 173      43.172  79.666  22.160  1.00 29.96           O  
ATOM   1173  N   VAL A 174      51.228  78.326  24.705  1.00 23.72           N  
ATOM   1174  CA  VAL A 174      52.514  78.354  25.402  1.00 23.73           C  
ATOM   1175  C   VAL A 174      52.843  79.796  25.832  1.00 30.01           C  
ATOM   1176  O   VAL A 174      52.736  80.719  25.021  1.00 30.25           O  
ATOM   1177  CB  VAL A 174      53.647  77.733  24.535  1.00 27.74           C  
ATOM   1178  CG1 VAL A 174      55.028  78.071  25.093  1.00 27.16           C  
ATOM   1179  CG2 VAL A 174      53.481  76.210  24.398  1.00 27.77           C  
ATOM   1180  N   LYS A 175      53.255  79.979  27.087  1.00 26.61           N  
ATOM   1181  CA  LYS A 175      53.726  81.256  27.614  1.00 26.71           C  
ATOM   1182  C   LYS A 175      55.196  81.072  27.970  1.00 32.51           C  
ATOM   1183  O   LYS A 175      55.518  80.234  28.813  1.00 31.42           O  
ATOM   1184  CB  LYS A 175      52.939  81.687  28.856  1.00 28.44           C  
ATOM   1185  CG  LYS A 175      51.646  82.389  28.523  1.00 38.01           C  
ATOM   1186  CD  LYS A 175      50.687  82.474  29.697  1.00 45.36           C  
ATOM   1187  CE  LYS A 175      51.091  83.480  30.737  1.00 55.25           C  
ATOM   1188  NZ  LYS A 175      51.040  84.864  30.209  1.00 66.56           N  
ATOM   1189  N   ILE A 176      56.095  81.869  27.355  1.00 29.13           N  
ATOM   1190  CA  ILE A 176      57.540  81.792  27.643  1.00 29.21           C  
ATOM   1191  C   ILE A 176      57.842  82.459  28.973  1.00 32.02           C  
ATOM   1192  O   ILE A 176      58.726  82.024  29.719  1.00 31.42           O  
ATOM   1193  CB  ILE A 176      58.369  82.390  26.460  1.00 32.97           C  
ATOM   1194  CG1 ILE A 176      58.056  81.680  25.121  1.00 33.96           C  
ATOM   1195  CG2 ILE A 176      59.872  82.437  26.750  1.00 33.15           C  
ATOM   1196  CD1 ILE A 176      58.326  80.097  25.020  1.00 39.48           C  
ATOM   1197  N   GLU A 177      57.121  83.537  29.262  1.00 30.32           N  
ATOM   1198  CA  GLU A 177      57.254  84.279  30.502  1.00 30.80           C  
ATOM   1199  C   GLU A 177      55.850  84.516  31.030  1.00 34.19           C  
ATOM   1200  O   GLU A 177      54.938  84.741  30.223  1.00 34.39           O  
ATOM   1201  CB  GLU A 177      58.001  85.618  30.288  1.00 32.92           C  
ATOM   1202  CG  GLU A 177      59.373  85.480  29.640  1.00 42.02           C  
ATOM   1203  CD  GLU A 177      60.498  85.033  30.546  1.00 62.73           C  
ATOM   1204  OE1 GLU A 177      60.368  85.190  31.781  1.00 68.58           O  
ATOM   1205  OE2 GLU A 177      61.537  84.580  30.014  1.00 56.33           O  
ATOM   1206  N   PRO A 178      55.645  84.411  32.363  1.00 29.99           N  
ATOM   1207  CA  PRO A 178      54.284  84.560  32.929  1.00 30.85           C  
ATOM   1208  C   PRO A 178      53.537  85.859  32.604  1.00 37.68           C  
ATOM   1209  O   PRO A 178      52.310  85.846  32.501  1.00 36.58           O  
ATOM   1210  CB  PRO A 178      54.509  84.416  34.436  1.00 32.46           C  
ATOM   1211  CG  PRO A 178      55.776  83.655  34.562  1.00 36.81           C  
ATOM   1212  CD  PRO A 178      56.631  84.097  33.421  1.00 31.93           C  
ATOM   1213  N   ASN A 179      54.260  86.976  32.453  1.00 37.36           N  
ATOM   1214  CA  ASN A 179      53.632  88.266  32.125  1.00 37.92           C  
ATOM   1215  C   ASN A 179      53.477  88.504  30.614  1.00 41.91           C  
ATOM   1216  O   ASN A 179      52.841  89.480  30.226  1.00 42.63           O  
ATOM   1217  CB  ASN A 179      54.392  89.432  32.791  1.00 36.86           C  
ATOM   1218  CG  ASN A 179      55.743  89.699  32.184  1.00 58.49           C  
ATOM   1219  OD1 ASN A 179      56.536  88.785  31.945  1.00 50.19           O  
ATOM   1220  ND2 ASN A 179      56.032  90.965  31.911  1.00 54.60           N  
ATOM   1221  N   LEU A 180      54.035  87.624  29.770  1.00 36.96           N  
ATOM   1222  CA  LEU A 180      54.003  87.815  28.321  1.00 36.40           C  
ATOM   1223  C   LEU A 180      52.829  87.143  27.597  1.00 40.81           C  
ATOM   1224  O   LEU A 180      52.328  86.133  28.087  1.00 40.02           O  
ATOM   1225  CB  LEU A 180      55.345  87.388  27.691  1.00 36.19           C  
ATOM   1226  CG  LEU A 180      56.550  88.298  27.997  1.00 41.25           C  
ATOM   1227  CD1 LEU A 180      57.757  87.895  27.191  1.00 42.44           C  
ATOM   1228  CD2 LEU A 180      56.232  89.769  27.726  1.00 42.18           C  
ATOM   1229  N   PRO A 181      52.387  87.680  26.417  1.00 38.17           N  
ATOM   1230  CA  PRO A 181      51.291  87.033  25.664  1.00 37.48           C  
ATOM   1231  C   PRO A 181      51.564  85.582  25.289  1.00 39.88           C  
ATOM   1232  O   PRO A 181      52.719  85.198  25.068  1.00 38.91           O  
ATOM   1233  CB  PRO A 181      51.178  87.882  24.392  1.00 39.38           C  
ATOM   1234  CG  PRO A 181      51.753  89.210  24.763  1.00 44.14           C  
ATOM   1235  CD  PRO A 181      52.864  88.896  25.715  1.00 40.04           C  
ATOM   1236  N   SER A 182      50.478  84.792  25.180  1.00 35.06           N  
ATOM   1237  CA  SER A 182      50.510  83.374  24.829  1.00 33.93           C  
ATOM   1238  C   SER A 182      50.646  83.180  23.350  1.00 36.20           C  
ATOM   1239  O   SER A 182      50.053  83.924  22.570  1.00 35.99           O  
ATOM   1240  CB  SER A 182      49.208  82.694  25.255  1.00 35.16           C  
ATOM   1241  OG  SER A 182      49.026  82.768  26.658  1.00 46.31           O  
ATOM   1242  N   TYR A 183      51.366  82.126  22.956  1.00 29.95           N  
ATOM   1243  CA  TYR A 183      51.446  81.703  21.574  1.00 28.32           C  
ATOM   1244  C   TYR A 183      50.438  80.585  21.441  1.00 31.78           C  
ATOM   1245  O   TYR A 183      50.509  79.605  22.198  1.00 30.55           O  
ATOM   1246  CB  TYR A 183      52.835  81.158  21.228  1.00 29.16           C  
ATOM   1247  CG  TYR A 183      53.955  82.158  21.371  1.00 32.32           C  
ATOM   1248  CD1 TYR A 183      54.328  82.979  20.303  1.00 34.20           C  
ATOM   1249  CD2 TYR A 183      54.687  82.247  22.548  1.00 32.87           C  
ATOM   1250  CE1 TYR A 183      55.369  83.900  20.429  1.00 32.47           C  
ATOM   1251  CE2 TYR A 183      55.725  83.169  22.687  1.00 34.53           C  
ATOM   1252  CZ  TYR A 183      56.071  83.984  21.620  1.00 40.24           C  
ATOM   1253  OH  TYR A 183      57.103  84.881  21.766  1.00 43.02           O  
ATOM   1254  N   ARG A 184      49.523  80.691  20.470  1.00 27.46           N  
ATOM   1255  CA  ARG A 184      48.552  79.641  20.222  1.00 26.80           C  
ATOM   1256  C   ARG A 184      49.199  78.568  19.352  1.00 31.93           C  
ATOM   1257  O   ARG A 184      49.686  78.864  18.256  1.00 30.65           O  
ATOM   1258  CB  ARG A 184      47.298  80.210  19.566  1.00 23.72           C  
ATOM   1259  CG  ARG A 184      46.241  79.163  19.273  1.00 28.44           C  
ATOM   1260  CD  ARG A 184      44.891  79.806  19.096  1.00 26.80           C  
ATOM   1261  NE  ARG A 184      43.847  78.828  18.782  1.00 26.53           N  
ATOM   1262  CZ  ARG A 184      42.561  79.134  18.673  1.00 30.67           C  
ATOM   1263  NH1 ARG A 184      41.674  78.198  18.370  1.00 23.15           N  
ATOM   1264  NH2 ARG A 184      42.153  80.382  18.846  1.00 25.52           N  
ATOM   1265  N   ILE A 185      49.232  77.309  19.856  1.00 26.46           N  
ATOM   1266  CA  ILE A 185      49.880  76.190  19.162  1.00 24.34           C  
ATOM   1267  C   ILE A 185      48.934  75.476  18.222  1.00 28.16           C  
ATOM   1268  O   ILE A 185      49.356  75.067  17.135  1.00 28.44           O  
ATOM   1269  CB  ILE A 185      50.564  75.226  20.190  1.00 26.39           C  
ATOM   1270  CG1 ILE A 185      51.471  75.991  21.191  1.00 25.71           C  
ATOM   1271  CG2 ILE A 185      51.305  74.053  19.524  1.00 26.73           C  
ATOM   1272  CD1 ILE A 185      52.713  76.845  20.555  1.00 24.47           C  
ATOM   1273  N   THR A 186      47.664  75.262  18.637  1.00 22.87           N  
ATOM   1274  CA  THR A 186      46.710  74.528  17.796  1.00 22.52           C  
ATOM   1275  C   THR A 186      45.476  75.364  17.591  1.00 24.94           C  
ATOM   1276  O   THR A 186      45.140  76.138  18.470  1.00 24.22           O  
ATOM   1277  CB  THR A 186      46.376  73.150  18.418  1.00 26.67           C  
ATOM   1278  OG1 THR A 186      45.766  73.396  19.684  1.00 21.43           O  
ATOM   1279  CG2 THR A 186      47.624  72.269  18.596  1.00 23.42           C  
ATOM   1280  N   TRP A 187      44.789  75.180  16.466  1.00 25.60           N  
ATOM   1281  CA  TRP A 187      43.596  75.964  16.075  1.00 27.33           C  
ATOM   1282  C   TRP A 187      42.391  75.082  15.725  1.00 29.37           C  
ATOM   1283  O   TRP A 187      41.340  75.600  15.342  1.00 27.93           O  
ATOM   1284  CB  TRP A 187      43.964  76.856  14.854  1.00 27.02           C  
ATOM   1285  CG  TRP A 187      45.046  77.864  15.136  1.00 28.90           C  
ATOM   1286  CD1 TRP A 187      46.393  77.640  15.154  1.00 31.67           C  
ATOM   1287  CD2 TRP A 187      44.868  79.262  15.428  1.00 29.32           C  
ATOM   1288  NE1 TRP A 187      47.063  78.802  15.478  1.00 31.07           N  
ATOM   1289  CE2 TRP A 187      46.155  79.820  15.612  1.00 32.48           C  
ATOM   1290  CE3 TRP A 187      43.748  80.103  15.522  1.00 31.25           C  
ATOM   1291  CZ2 TRP A 187      46.353  81.178  15.893  1.00 32.59           C  
ATOM   1292  CZ3 TRP A 187      43.946  81.451  15.798  1.00 33.05           C  
ATOM   1293  CH2 TRP A 187      45.236  81.974  15.986  1.00 33.62           C  
ATOM   1294  N   THR A 188      42.543  73.754  15.866  1.00 25.47           N  
ATOM   1295  CA  THR A 188      41.560  72.726  15.505  1.00 24.52           C  
ATOM   1296  C   THR A 188      40.633  72.261  16.654  1.00 26.85           C  
ATOM   1297  O   THR A 188      39.695  71.511  16.404  1.00 26.22           O  
ATOM   1298  CB  THR A 188      42.294  71.518  14.891  1.00 34.76           C  
ATOM   1299  OG1 THR A 188      43.297  71.097  15.821  1.00 29.78           O  
ATOM   1300  CG2 THR A 188      42.943  71.835  13.523  1.00 31.08           C  
ATOM   1301  N   GLY A 189      40.920  72.699  17.871  1.00 25.02           N  
ATOM   1302  CA  GLY A 189      40.202  72.323  19.087  1.00 25.67           C  
ATOM   1303  C   GLY A 189      38.715  72.534  18.984  1.00 30.45           C  
ATOM   1304  O   GLY A 189      38.271  73.626  18.619  1.00 30.32           O  
ATOM   1305  N   LYS A 190      37.923  71.476  19.273  1.00 24.55           N  
ATOM   1306  CA  LYS A 190      36.473  71.593  19.170  1.00 23.38           C  
ATOM   1307  C   LYS A 190      35.842  70.734  20.248  1.00 28.09           C  
ATOM   1308  O   LYS A 190      36.078  69.523  20.262  1.00 26.73           O  
ATOM   1309  CB  LYS A 190      36.015  71.152  17.752  1.00 24.98           C  
ATOM   1310  CG  LYS A 190      34.550  71.474  17.430  1.00 41.35           C  
ATOM   1311  CD  LYS A 190      34.241  71.146  15.966  1.00 52.83           C  
ATOM   1312  CE  LYS A 190      32.844  71.532  15.538  1.00 70.36           C  
ATOM   1313  NZ  LYS A 190      32.707  73.003  15.336  1.00 87.25           N  
ATOM   1314  N   GLU A 191      35.004  71.341  21.120  1.00 26.49           N  
ATOM   1315  CA  GLU A 191      34.317  70.624  22.215  1.00 26.35           C  
ATOM   1316  C   GLU A 191      33.710  69.289  21.750  1.00 25.21           C  
ATOM   1317  O   GLU A 191      33.047  69.238  20.710  1.00 22.99           O  
ATOM   1318  CB  GLU A 191      33.247  71.516  22.890  1.00 27.95           C  
ATOM   1319  CG  GLU A 191      32.685  70.912  24.170  1.00 37.63           C  
ATOM   1320  CD  GLU A 191      31.517  71.649  24.797  1.00 64.18           C  
ATOM   1321  OE1 GLU A 191      30.903  72.504  24.117  1.00 54.78           O  
ATOM   1322  OE2 GLU A 191      31.196  71.344  25.968  1.00 62.48           O  
ATOM   1323  N   ASP A 192      34.030  68.189  22.483  1.00 22.82           N  
ATOM   1324  CA  ASP A 192      33.579  66.798  22.208  1.00 21.52           C  
ATOM   1325  C   ASP A 192      34.042  66.214  20.881  1.00 25.56           C  
ATOM   1326  O   ASP A 192      33.541  65.164  20.486  1.00 26.68           O  
ATOM   1327  CB  ASP A 192      32.035  66.691  22.289  1.00 24.28           C  
ATOM   1328  CG  ASP A 192      31.446  67.058  23.636  1.00 33.70           C  
ATOM   1329  OD1 ASP A 192      32.128  66.847  24.659  1.00 33.30           O  
ATOM   1330  OD2 ASP A 192      30.325  67.598  23.661  1.00 38.38           O  
ATOM   1331  N   ILE A 193      34.971  66.870  20.161  1.00 22.04           N  
ATOM   1332  CA  ILE A 193      35.347  66.360  18.837  1.00 23.19           C  
ATOM   1333  C   ILE A 193      36.869  66.289  18.651  1.00 25.35           C  
ATOM   1334  O   ILE A 193      37.389  65.192  18.407  1.00 24.80           O  
ATOM   1335  CB  ILE A 193      34.630  67.162  17.686  1.00 27.30           C  
ATOM   1336  CG1 ILE A 193      33.082  66.964  17.741  1.00 29.14           C  
ATOM   1337  CG2 ILE A 193      35.149  66.712  16.294  1.00 27.62           C  
ATOM   1338  CD1 ILE A 193      32.241  68.026  16.967  1.00 37.76           C  
ATOM   1339  N   ILE A 194      37.561  67.431  18.758  1.00 21.84           N  
ATOM   1340  CA  ILE A 194      39.026  67.492  18.627  1.00 21.57           C  
ATOM   1341  C   ILE A 194      39.622  67.940  19.940  1.00 22.70           C  
ATOM   1342  O   ILE A 194      39.330  69.044  20.406  1.00 20.33           O  
ATOM   1343  CB  ILE A 194      39.524  68.416  17.457  1.00 24.51           C  
ATOM   1344  CG1 ILE A 194      38.908  68.046  16.092  1.00 24.82           C  
ATOM   1345  CG2 ILE A 194      41.069  68.463  17.389  1.00 26.56           C  
ATOM   1346  CD1 ILE A 194      39.063  66.657  15.579  1.00 26.84           C  
ATOM   1347  N   TYR A 195      40.491  67.095  20.514  1.00 19.64           N  
ATOM   1348  CA  TYR A 195      41.141  67.389  21.777  1.00 20.33           C  
ATOM   1349  C   TYR A 195      42.623  67.534  21.507  1.00 22.76           C  
ATOM   1350  O   TYR A 195      43.247  66.564  21.105  1.00 21.94           O  
ATOM   1351  CB  TYR A 195      40.941  66.217  22.753  1.00 21.50           C  
ATOM   1352  CG  TYR A 195      39.497  65.854  23.066  1.00 21.55           C  
ATOM   1353  CD1 TYR A 195      38.726  65.134  22.157  1.00 22.57           C  
ATOM   1354  CD2 TYR A 195      38.943  66.138  24.313  1.00 22.43           C  
ATOM   1355  CE1 TYR A 195      37.415  64.752  22.458  1.00 23.62           C  
ATOM   1356  CE2 TYR A 195      37.637  65.743  24.635  1.00 22.90           C  
ATOM   1357  CZ  TYR A 195      36.871  65.069  23.695  1.00 27.51           C  
ATOM   1358  OH  TYR A 195      35.606  64.622  24.011  1.00 25.11           O  
ATOM   1359  N   ASN A 196      43.187  68.731  21.703  1.00 20.29           N  
ATOM   1360  CA  ASN A 196      44.637  68.915  21.569  1.00 19.71           C  
ATOM   1361  C   ASN A 196      45.263  69.041  22.959  1.00 19.71           C  
ATOM   1362  O   ASN A 196      44.937  69.969  23.686  1.00 19.99           O  
ATOM   1363  CB  ASN A 196      44.980  70.202  20.745  1.00 18.26           C  
ATOM   1364  CG  ASN A 196      44.509  70.107  19.332  1.00 24.94           C  
ATOM   1365  OD1 ASN A 196      44.992  69.310  18.555  1.00 25.02           O  
ATOM   1366  ND2 ASN A 196      43.507  70.873  18.993  1.00 20.14           N  
ATOM   1367  N   GLY A 197      46.190  68.153  23.308  1.00 17.14           N  
ATOM   1368  CA  GLY A 197      46.925  68.267  24.569  1.00 16.59           C  
ATOM   1369  C   GLY A 197      46.167  67.845  25.824  1.00 19.84           C  
ATOM   1370  O   GLY A 197      46.698  67.961  26.947  1.00 17.77           O  
ATOM   1371  N   ILE A 198      44.938  67.347  25.629  1.00 17.43           N  
ATOM   1372  CA  ILE A 198      44.050  66.756  26.684  1.00 16.11           C  
ATOM   1373  C   ILE A 198      43.451  65.472  26.127  1.00 19.95           C  
ATOM   1374  O   ILE A 198      43.309  65.318  24.905  1.00 19.26           O  
ATOM   1375  CB  ILE A 198      42.937  67.700  27.216  1.00 18.04           C  
ATOM   1376  CG1 ILE A 198      42.053  68.274  26.023  1.00 18.56           C  
ATOM   1377  CG2 ILE A 198      43.525  68.778  28.139  1.00 19.38           C  
ATOM   1378  CD1 ILE A 198      40.804  69.098  26.439  1.00 24.39           C  
ATOM   1379  N   THR A 199      43.103  64.538  27.023  1.00 17.04           N  
ATOM   1380  CA  THR A 199      42.544  63.254  26.605  1.00 16.84           C  
ATOM   1381  C   THR A 199      41.021  63.358  26.515  1.00 19.44           C  
ATOM   1382  O   THR A 199      40.429  64.199  27.183  1.00 19.34           O  
ATOM   1383  CB  THR A 199      42.931  62.161  27.632  1.00 18.17           C  
ATOM   1384  OG1 THR A 199      42.609  62.635  28.948  1.00 16.06           O  
ATOM   1385  CG2 THR A 199      44.418  61.824  27.594  1.00 17.64           C  
ATOM   1386  N   ASP A 200      40.389  62.457  25.743  1.00 16.32           N  
ATOM   1387  CA  ASP A 200      38.945  62.348  25.721  1.00 16.74           C  
ATOM   1388  C   ASP A 200      38.592  61.394  26.903  1.00 20.06           C  
ATOM   1389  O   ASP A 200      39.513  60.963  27.629  1.00 17.77           O  
ATOM   1390  CB  ASP A 200      38.460  61.791  24.399  1.00 18.05           C  
ATOM   1391  CG  ASP A 200      38.817  60.335  24.136  1.00 21.33           C  
ATOM   1392  OD1 ASP A 200      39.727  59.803  24.817  1.00 19.70           O  
ATOM   1393  OD2 ASP A 200      38.200  59.740  23.269  1.00 24.42           O  
ATOM   1394  N   TRP A 201      37.316  61.039  27.053  1.00 15.69           N  
ATOM   1395  CA  TRP A 201      36.879  60.224  28.187  1.00 16.03           C  
ATOM   1396  C   TRP A 201      37.662  58.933  28.322  1.00 17.35           C  
ATOM   1397  O   TRP A 201      38.170  58.647  29.412  1.00 16.27           O  
ATOM   1398  CB  TRP A 201      35.338  59.947  28.160  1.00 15.17           C  
ATOM   1399  CG  TRP A 201      34.833  59.350  29.459  1.00 15.07           C  
ATOM   1400  CD1 TRP A 201      34.286  60.027  30.511  1.00 17.71           C  
ATOM   1401  CD2 TRP A 201      34.942  57.971  29.880  1.00 14.68           C  
ATOM   1402  NE1 TRP A 201      34.103  59.174  31.588  1.00 16.34           N  
ATOM   1403  CE2 TRP A 201      34.477  57.902  31.218  1.00 18.11           C  
ATOM   1404  CE3 TRP A 201      35.428  56.801  29.273  1.00 15.54           C  
ATOM   1405  CZ2 TRP A 201      34.497  56.712  31.959  1.00 16.85           C  
ATOM   1406  CZ3 TRP A 201      35.437  55.616  30.006  1.00 16.68           C  
ATOM   1407  CH2 TRP A 201      34.983  55.585  31.336  1.00 16.94           C  
ATOM   1408  N   VAL A 202      37.748  58.144  27.234  1.00 14.80           N  
ATOM   1409  CA  VAL A 202      38.325  56.797  27.327  1.00 14.51           C  
ATOM   1410  C   VAL A 202      39.852  56.811  27.480  1.00 18.02           C  
ATOM   1411  O   VAL A 202      40.389  55.998  28.246  1.00 17.21           O  
ATOM   1412  CB  VAL A 202      37.808  55.874  26.196  1.00 17.46           C  
ATOM   1413  CG1 VAL A 202      38.538  56.100  24.854  1.00 16.44           C  
ATOM   1414  CG2 VAL A 202      37.834  54.410  26.638  1.00 17.03           C  
ATOM   1415  N   TYR A 203      40.554  57.778  26.858  1.00 15.66           N  
ATOM   1416  CA  TYR A 203      42.007  57.860  27.064  1.00 14.94           C  
ATOM   1417  C   TYR A 203      42.311  58.329  28.496  1.00 16.85           C  
ATOM   1418  O   TYR A 203      43.306  57.909  29.091  1.00 16.75           O  
ATOM   1419  CB  TYR A 203      42.631  58.825  26.045  1.00 15.51           C  
ATOM   1420  CG  TYR A 203      43.137  58.117  24.804  1.00 16.37           C  
ATOM   1421  CD1 TYR A 203      44.433  57.626  24.744  1.00 17.59           C  
ATOM   1422  CD2 TYR A 203      42.310  57.926  23.692  1.00 16.15           C  
ATOM   1423  CE1 TYR A 203      44.910  56.976  23.610  1.00 18.07           C  
ATOM   1424  CE2 TYR A 203      42.788  57.294  22.538  1.00 16.56           C  
ATOM   1425  CZ  TYR A 203      44.107  56.863  22.494  1.00 20.93           C  
ATOM   1426  OH  TYR A 203      44.671  56.285  21.384  1.00 20.68           O  
ATOM   1427  N   GLU A 204      41.478  59.227  29.028  1.00 13.20           N  
ATOM   1428  CA  GLU A 204      41.675  59.733  30.386  1.00 13.39           C  
ATOM   1429  C   GLU A 204      41.538  58.567  31.383  1.00 16.22           C  
ATOM   1430  O   GLU A 204      42.395  58.370  32.247  1.00 15.19           O  
ATOM   1431  CB  GLU A 204      40.628  60.814  30.729  1.00 14.05           C  
ATOM   1432  CG  GLU A 204      40.610  61.117  32.226  1.00 17.84           C  
ATOM   1433  CD  GLU A 204      39.623  62.162  32.699  1.00 19.10           C  
ATOM   1434  OE1 GLU A 204      39.069  62.903  31.853  1.00 18.05           O  
ATOM   1435  OE2 GLU A 204      39.452  62.284  33.931  1.00 17.63           O  
ATOM   1436  N   GLU A 205      40.439  57.818  31.247  1.00 14.51           N  
ATOM   1437  CA  GLU A 205      40.131  56.751  32.188  1.00 15.21           C  
ATOM   1438  C   GLU A 205      41.021  55.511  32.048  1.00 18.28           C  
ATOM   1439  O   GLU A 205      41.546  55.003  33.050  1.00 17.54           O  
ATOM   1440  CB  GLU A 205      38.628  56.381  32.076  1.00 15.60           C  
ATOM   1441  CG  GLU A 205      38.191  55.204  32.968  1.00 15.88           C  
ATOM   1442  CD  GLU A 205      38.185  55.387  34.472  1.00 22.53           C  
ATOM   1443  OE1 GLU A 205      38.343  56.541  34.946  1.00 15.12           O  
ATOM   1444  OE2 GLU A 205      38.006  54.364  35.181  1.00 16.17           O  
ATOM   1445  N   GLU A 206      41.190  55.053  30.812  1.00 13.42           N  
ATOM   1446  CA  GLU A 206      41.752  53.757  30.516  1.00 13.81           C  
ATOM   1447  C   GLU A 206      43.173  53.706  29.983  1.00 19.68           C  
ATOM   1448  O   GLU A 206      43.742  52.628  29.972  1.00 19.52           O  
ATOM   1449  CB  GLU A 206      40.827  53.039  29.510  1.00 14.57           C  
ATOM   1450  CG  GLU A 206      39.366  52.963  29.937  1.00 18.02           C  
ATOM   1451  CD  GLU A 206      39.041  52.144  31.173  1.00 22.10           C  
ATOM   1452  OE1 GLU A 206      39.973  51.694  31.879  1.00 16.31           O  
ATOM   1453  OE2 GLU A 206      37.837  52.020  31.482  1.00 17.42           O  
ATOM   1454  N   VAL A 207      43.740  54.828  29.521  1.00 16.34           N  
ATOM   1455  CA  VAL A 207      45.070  54.747  28.912  1.00 16.71           C  
ATOM   1456  C   VAL A 207      46.079  55.516  29.727  1.00 21.25           C  
ATOM   1457  O   VAL A 207      47.023  54.920  30.239  1.00 21.97           O  
ATOM   1458  CB  VAL A 207      45.072  55.189  27.431  1.00 19.73           C  
ATOM   1459  CG1 VAL A 207      46.460  55.015  26.803  1.00 19.32           C  
ATOM   1460  CG2 VAL A 207      44.004  54.471  26.606  1.00 19.65           C  
ATOM   1461  N   PHE A 208      45.885  56.838  29.864  1.00 16.25           N  
ATOM   1462  CA  PHE A 208      46.858  57.674  30.553  1.00 16.62           C  
ATOM   1463  C   PHE A 208      46.629  57.899  32.024  1.00 20.92           C  
ATOM   1464  O   PHE A 208      47.553  58.397  32.670  1.00 19.49           O  
ATOM   1465  CB  PHE A 208      46.975  59.035  29.828  1.00 18.19           C  
ATOM   1466  CG  PHE A 208      47.702  58.842  28.515  1.00 19.16           C  
ATOM   1467  CD1 PHE A 208      49.081  58.625  28.487  1.00 23.55           C  
ATOM   1468  CD2 PHE A 208      47.007  58.810  27.319  1.00 22.77           C  
ATOM   1469  CE1 PHE A 208      49.748  58.421  27.276  1.00 25.27           C  
ATOM   1470  CE2 PHE A 208      47.679  58.601  26.096  1.00 25.33           C  
ATOM   1471  CZ  PHE A 208      49.039  58.415  26.086  1.00 24.11           C  
ATOM   1472  N   SER A 209      45.426  57.535  32.599  1.00 18.69           N  
ATOM   1473  CA  SER A 209      45.110  57.858  34.007  1.00 18.00           C  
ATOM   1474  C   SER A 209      45.378  59.349  34.273  1.00 20.85           C  
ATOM   1475  O   SER A 209      45.972  59.719  35.292  1.00 19.23           O  
ATOM   1476  CB  SER A 209      45.918  56.988  34.977  1.00 20.62           C  
ATOM   1477  OG  SER A 209      45.575  55.638  34.722  1.00 23.73           O  
ATOM   1478  N   ALA A 210      45.002  60.207  33.306  1.00 18.08           N  
ATOM   1479  CA  ALA A 210      45.287  61.644  33.376  1.00 17.27           C  
ATOM   1480  C   ALA A 210      44.538  62.361  32.293  1.00 18.66           C  
ATOM   1481  O   ALA A 210      44.278  61.774  31.248  1.00 17.79           O  
ATOM   1482  CB  ALA A 210      46.807  61.892  33.183  1.00 17.94           C  
ATOM   1483  N   TYR A 211      44.227  63.650  32.524  1.00 18.24           N  
ATOM   1484  CA  TYR A 211      43.561  64.502  31.519  1.00 17.82           C  
ATOM   1485  C   TYR A 211      44.633  65.087  30.593  1.00 20.32           C  
ATOM   1486  O   TYR A 211      44.371  65.297  29.422  1.00 17.56           O  
ATOM   1487  CB  TYR A 211      42.858  65.644  32.236  1.00 17.68           C  
ATOM   1488  CG  TYR A 211      41.923  66.525  31.430  1.00 17.06           C  
ATOM   1489  CD1 TYR A 211      41.217  66.019  30.341  1.00 18.19           C  
ATOM   1490  CD2 TYR A 211      41.610  67.809  31.864  1.00 17.57           C  
ATOM   1491  CE1 TYR A 211      40.248  66.778  29.692  1.00 20.77           C  
ATOM   1492  CE2 TYR A 211      40.617  68.560  31.245  1.00 18.30           C  
ATOM   1493  CZ  TYR A 211      39.985  68.069  30.127  1.00 21.86           C  
ATOM   1494  OH  TYR A 211      39.006  68.829  29.562  1.00 20.88           O  
ATOM   1495  N   SER A 212      45.847  65.316  31.120  1.00 19.10           N  
ATOM   1496  CA ASER A 212      46.914  65.881  30.303  0.50 18.87           C  
ATOM   1497  CA BSER A 212      46.956  65.868  30.333  0.50 18.76           C  
ATOM   1498  C   SER A 212      47.387  64.951  29.198  1.00 22.46           C  
ATOM   1499  O   SER A 212      47.507  63.729  29.387  1.00 20.90           O  
ATOM   1500  CB ASER A 212      48.085  66.313  31.168  0.50 21.48           C  
ATOM   1501  CB BSER A 212      48.158  66.157  31.225  0.50 21.17           C  
ATOM   1502  OG ASER A 212      48.669  65.209  31.833  0.50 24.93           O  
ATOM   1503  OG BSER A 212      49.287  66.578  30.471  0.50 22.63           O  
ATOM   1504  N   ALA A 213      47.660  65.541  28.029  1.00 17.59           N  
ATOM   1505  CA  ALA A 213      48.213  64.828  26.902  1.00 17.27           C  
ATOM   1506  C   ALA A 213      49.316  65.771  26.315  1.00 21.00           C  
ATOM   1507  O   ALA A 213      49.445  65.951  25.092  1.00 18.73           O  
ATOM   1508  CB  ALA A 213      47.146  64.466  25.885  1.00 18.61           C  
ATOM   1509  N   LEU A 214      50.102  66.354  27.242  1.00 19.69           N  
ATOM   1510  CA  LEU A 214      51.235  67.264  26.955  1.00 21.75           C  
ATOM   1511  C   LEU A 214      52.456  66.668  27.613  1.00 23.66           C  
ATOM   1512  O   LEU A 214      52.360  66.214  28.761  1.00 21.54           O  
ATOM   1513  CB  LEU A 214      51.003  68.673  27.591  1.00 21.95           C  
ATOM   1514  CG  LEU A 214      49.921  69.555  27.001  1.00 27.46           C  
ATOM   1515  CD1 LEU A 214      49.907  70.900  27.698  1.00 27.88           C  
ATOM   1516  CD2 LEU A 214      50.156  69.788  25.553  1.00 33.80           C  
ATOM   1517  N   TRP A 215      53.601  66.680  26.917  1.00 20.45           N  
ATOM   1518  CA  TRP A 215      54.858  66.176  27.467  1.00 20.18           C  
ATOM   1519  C   TRP A 215      56.021  67.109  27.072  1.00 23.27           C  
ATOM   1520  O   TRP A 215      56.478  67.072  25.927  1.00 21.35           O  
ATOM   1521  CB  TRP A 215      55.156  64.730  26.982  1.00 18.33           C  
ATOM   1522  CG  TRP A 215      54.113  63.721  27.372  1.00 19.32           C  
ATOM   1523  CD1 TRP A 215      54.081  62.952  28.506  1.00 22.40           C  
ATOM   1524  CD2 TRP A 215      52.938  63.377  26.616  1.00 19.21           C  
ATOM   1525  NE1 TRP A 215      52.936  62.173  28.516  1.00 22.12           N  
ATOM   1526  CE2 TRP A 215      52.238  62.391  27.348  1.00 23.12           C  
ATOM   1527  CE3 TRP A 215      52.405  63.819  25.390  1.00 20.38           C  
ATOM   1528  CZ2 TRP A 215      51.024  61.859  26.904  1.00 23.08           C  
ATOM   1529  CZ3 TRP A 215      51.242  63.234  24.915  1.00 22.45           C  
ATOM   1530  CH2 TRP A 215      50.553  62.278  25.678  1.00 23.18           C  
ATOM   1531  N   TRP A 216      56.500  67.917  28.026  1.00 22.51           N  
ATOM   1532  CA  TRP A 216      57.648  68.806  27.819  1.00 22.14           C  
ATOM   1533  C   TRP A 216      58.928  67.946  27.710  1.00 25.90           C  
ATOM   1534  O   TRP A 216      59.067  66.949  28.443  1.00 24.09           O  
ATOM   1535  CB  TRP A 216      57.805  69.698  29.060  1.00 20.99           C  
ATOM   1536  CG  TRP A 216      56.901  70.896  29.145  1.00 22.48           C  
ATOM   1537  CD1 TRP A 216      55.881  71.089  30.029  1.00 25.10           C  
ATOM   1538  CD2 TRP A 216      57.057  72.133  28.433  1.00 22.64           C  
ATOM   1539  NE1 TRP A 216      55.359  72.352  29.880  1.00 24.55           N  
ATOM   1540  CE2 TRP A 216      56.062  73.016  28.907  1.00 26.32           C  
ATOM   1541  CE3 TRP A 216      57.934  72.576  27.426  1.00 24.31           C  
ATOM   1542  CZ2 TRP A 216      55.932  74.327  28.426  1.00 25.47           C  
ATOM   1543  CZ3 TRP A 216      57.776  73.864  26.919  1.00 25.67           C  
ATOM   1544  CH2 TRP A 216      56.780  74.716  27.411  1.00 26.02           C  
ATOM   1545  N   SER A 217      59.907  68.372  26.868  1.00 21.59           N  
ATOM   1546  CA  SER A 217      61.203  67.707  26.775  1.00 20.79           C  
ATOM   1547  C   SER A 217      61.945  68.005  28.097  1.00 24.72           C  
ATOM   1548  O   SER A 217      61.510  68.916  28.821  1.00 23.75           O  
ATOM   1549  CB  SER A 217      61.986  68.199  25.554  1.00 23.23           C  
ATOM   1550  OG  SER A 217      62.305  69.569  25.724  1.00 28.22           O  
ATOM   1551  N   PRO A 218      63.013  67.262  28.469  1.00 22.39           N  
ATOM   1552  CA  PRO A 218      63.617  67.464  29.802  1.00 23.08           C  
ATOM   1553  C   PRO A 218      64.038  68.888  30.160  1.00 28.51           C  
ATOM   1554  O   PRO A 218      63.904  69.279  31.324  1.00 28.37           O  
ATOM   1555  CB  PRO A 218      64.813  66.500  29.789  1.00 24.98           C  
ATOM   1556  CG  PRO A 218      64.315  65.378  28.938  1.00 28.79           C  
ATOM   1557  CD  PRO A 218      63.617  66.085  27.803  1.00 23.41           C  
ATOM   1558  N   ASN A 219      64.507  69.672  29.191  1.00 26.01           N  
ATOM   1559  CA  ASN A 219      64.922  71.032  29.548  1.00 26.84           C  
ATOM   1560  C   ASN A 219      63.930  72.117  29.060  1.00 29.65           C  
ATOM   1561  O   ASN A 219      64.241  73.309  29.109  1.00 28.51           O  
ATOM   1562  CB  ASN A 219      66.358  71.270  29.065  1.00 27.89           C  
ATOM   1563  CG  ASN A 219      66.469  71.591  27.614  1.00 39.66           C  
ATOM   1564  OD1 ASN A 219      65.487  71.598  26.862  1.00 29.23           O  
ATOM   1565  ND2 ASN A 219      67.667  71.855  27.171  1.00 39.81           N  
ATOM   1566  N   GLY A 220      62.779  71.685  28.552  1.00 27.21           N  
ATOM   1567  CA  GLY A 220      61.710  72.584  28.120  1.00 26.68           C  
ATOM   1568  C   GLY A 220      61.779  73.119  26.705  1.00 30.99           C  
ATOM   1569  O   GLY A 220      60.946  73.954  26.335  1.00 29.73           O  
ATOM   1570  N   THR A 221      62.734  72.630  25.883  1.00 27.05           N  
ATOM   1571  CA  THR A 221      62.836  73.095  24.503  1.00 27.22           C  
ATOM   1572  C   THR A 221      61.612  72.709  23.689  1.00 30.20           C  
ATOM   1573  O   THR A 221      61.009  73.561  23.015  1.00 29.11           O  
ATOM   1574  CB  THR A 221      64.163  72.638  23.846  1.00 33.76           C  
ATOM   1575  OG1 THR A 221      65.214  73.324  24.504  1.00 36.89           O  
ATOM   1576  CG2 THR A 221      64.217  72.955  22.351  1.00 28.43           C  
ATOM   1577  N   PHE A 222      61.263  71.423  23.744  1.00 23.80           N  
ATOM   1578  CA  PHE A 222      60.160  70.913  22.971  1.00 22.43           C  
ATOM   1579  C   PHE A 222      58.953  70.601  23.846  1.00 24.33           C  
ATOM   1580  O   PHE A 222      59.081  70.268  25.023  1.00 23.25           O  
ATOM   1581  CB  PHE A 222      60.561  69.649  22.205  1.00 24.23           C  
ATOM   1582  CG  PHE A 222      61.710  69.786  21.230  1.00 26.32           C  
ATOM   1583  CD1 PHE A 222      61.508  70.331  19.963  1.00 30.09           C  
ATOM   1584  CD2 PHE A 222      62.969  69.284  21.543  1.00 28.91           C  
ATOM   1585  CE1 PHE A 222      62.571  70.439  19.052  1.00 32.08           C  
ATOM   1586  CE2 PHE A 222      64.030  69.373  20.622  1.00 32.78           C  
ATOM   1587  CZ  PHE A 222      63.822  69.948  19.384  1.00 30.54           C  
ATOM   1588  N   LEU A 223      57.798  70.705  23.239  1.00 21.23           N  
ATOM   1589  CA  LEU A 223      56.533  70.344  23.839  1.00 20.62           C  
ATOM   1590  C   LEU A 223      55.931  69.306  22.921  1.00 22.76           C  
ATOM   1591  O   LEU A 223      55.569  69.609  21.783  1.00 23.56           O  
ATOM   1592  CB  LEU A 223      55.570  71.565  24.022  1.00 20.24           C  
ATOM   1593  CG  LEU A 223      54.192  71.206  24.653  1.00 23.30           C  
ATOM   1594  CD1 LEU A 223      54.353  70.816  26.138  1.00 22.73           C  
ATOM   1595  CD2 LEU A 223      53.185  72.346  24.505  1.00 26.11           C  
ATOM   1596  N   ALA A 224      55.836  68.065  23.408  1.00 18.86           N  
ATOM   1597  CA  ALA A 224      55.194  67.018  22.646  1.00 18.16           C  
ATOM   1598  C   ALA A 224      53.704  66.977  23.065  1.00 21.46           C  
ATOM   1599  O   ALA A 224      53.391  67.267  24.221  1.00 19.05           O  
ATOM   1600  CB  ALA A 224      55.843  65.686  22.926  1.00 19.49           C  
ATOM   1601  N   TYR A 225      52.807  66.604  22.136  1.00 19.52           N  
ATOM   1602  CA  TYR A 225      51.389  66.498  22.473  1.00 19.83           C  
ATOM   1603  C   TYR A 225      50.623  65.554  21.584  1.00 22.63           C  
ATOM   1604  O   TYR A 225      51.025  65.290  20.449  1.00 22.40           O  
ATOM   1605  CB  TYR A 225      50.704  67.877  22.522  1.00 19.82           C  
ATOM   1606  CG  TYR A 225      50.600  68.540  21.169  1.00 20.97           C  
ATOM   1607  CD1 TYR A 225      51.584  69.430  20.726  1.00 23.56           C  
ATOM   1608  CD2 TYR A 225      49.474  68.356  20.365  1.00 21.28           C  
ATOM   1609  CE1 TYR A 225      51.469  70.081  19.490  1.00 23.87           C  
ATOM   1610  CE2 TYR A 225      49.344  69.011  19.140  1.00 21.22           C  
ATOM   1611  CZ  TYR A 225      50.356  69.852  18.698  1.00 27.89           C  
ATOM   1612  OH  TYR A 225      50.219  70.486  17.486  1.00 30.83           O  
ATOM   1613  N   ALA A 226      49.517  65.011  22.120  1.00 19.24           N  
ATOM   1614  CA  ALA A 226      48.652  64.161  21.336  1.00 18.48           C  
ATOM   1615  C   ALA A 226      47.408  64.940  20.993  1.00 20.28           C  
ATOM   1616  O   ALA A 226      47.018  65.894  21.689  1.00 21.27           O  
ATOM   1617  CB  ALA A 226      48.298  62.881  22.097  1.00 19.53           C  
ATOM   1618  N   GLN A 227      46.798  64.538  19.903  1.00 18.87           N  
ATOM   1619  CA  GLN A 227      45.540  65.074  19.435  1.00 19.53           C  
ATOM   1620  C   GLN A 227      44.558  63.914  19.291  1.00 21.64           C  
ATOM   1621  O   GLN A 227      44.822  62.971  18.536  1.00 21.14           O  
ATOM   1622  CB  GLN A 227      45.705  65.780  18.089  1.00 21.02           C  
ATOM   1623  CG  GLN A 227      44.373  66.340  17.589  1.00 23.01           C  
ATOM   1624  CD  GLN A 227      44.497  66.816  16.168  1.00 30.21           C  
ATOM   1625  OE1 GLN A 227      44.434  66.025  15.230  1.00 27.94           O  
ATOM   1626  NE2 GLN A 227      44.656  68.123  16.003  1.00 22.00           N  
ATOM   1627  N   PHE A 228      43.391  64.006  19.964  1.00 19.13           N  
ATOM   1628  CA  PHE A 228      42.372  62.941  19.834  1.00 17.88           C  
ATOM   1629  C   PHE A 228      41.233  63.441  18.968  1.00 21.37           C  
ATOM   1630  O   PHE A 228      40.853  64.597  19.076  1.00 21.56           O  
ATOM   1631  CB  PHE A 228      41.846  62.492  21.222  1.00 18.65           C  
ATOM   1632  CG  PHE A 228      43.006  62.042  22.081  1.00 18.89           C  
ATOM   1633  CD1 PHE A 228      43.552  60.768  21.930  1.00 19.99           C  
ATOM   1634  CD2 PHE A 228      43.600  62.909  22.984  1.00 19.06           C  
ATOM   1635  CE1 PHE A 228      44.661  60.374  22.687  1.00 19.64           C  
ATOM   1636  CE2 PHE A 228      44.719  62.514  23.734  1.00 21.10           C  
ATOM   1637  CZ  PHE A 228      45.250  61.256  23.564  1.00 19.96           C  
ATOM   1638  N   ASN A 229      40.686  62.561  18.149  1.00 19.11           N  
ATOM   1639  CA  ASN A 229      39.569  62.854  17.247  1.00 19.64           C  
ATOM   1640  C   ASN A 229      38.416  61.884  17.513  1.00 21.78           C  
ATOM   1641  O   ASN A 229      38.489  60.701  17.188  1.00 21.69           O  
ATOM   1642  CB  ASN A 229      40.048  62.826  15.785  1.00 20.53           C  
ATOM   1643  CG  ASN A 229      39.004  63.274  14.795  1.00 36.60           C  
ATOM   1644  OD1 ASN A 229      37.799  63.341  15.099  1.00 24.01           O  
ATOM   1645  ND2 ASN A 229      39.435  63.624  13.592  1.00 28.70           N  
ATOM   1646  N   ASP A 230      37.354  62.409  18.135  1.00 19.23           N  
ATOM   1647  CA  ASP A 230      36.164  61.661  18.557  1.00 19.70           C  
ATOM   1648  C   ASP A 230      34.969  61.844  17.622  1.00 25.55           C  
ATOM   1649  O   ASP A 230      33.845  61.460  17.975  1.00 22.05           O  
ATOM   1650  CB  ASP A 230      35.788  62.105  19.981  1.00 20.64           C  
ATOM   1651  CG  ASP A 230      36.701  61.454  21.013  1.00 26.68           C  
ATOM   1652  OD1 ASP A 230      37.921  61.540  20.857  1.00 26.35           O  
ATOM   1653  OD2 ASP A 230      36.190  60.812  21.916  1.00 29.86           O  
ATOM   1654  N   THR A 231      35.207  62.386  16.414  1.00 23.54           N  
ATOM   1655  CA  THR A 231      34.112  62.652  15.443  1.00 24.57           C  
ATOM   1656  C   THR A 231      33.034  61.546  15.354  1.00 29.53           C  
ATOM   1657  O   THR A 231      31.837  61.856  15.426  1.00 30.15           O  
ATOM   1658  CB  THR A 231      34.702  62.983  14.042  1.00 30.64           C  
ATOM   1659  OG1 THR A 231      35.405  64.213  14.192  1.00 26.98           O  
ATOM   1660  CG2 THR A 231      33.615  63.159  12.961  1.00 29.07           C  
ATOM   1661  N   GLU A 232      33.427  60.289  15.163  1.00 25.22           N  
ATOM   1662  CA  GLU A 232      32.412  59.260  14.970  1.00 24.81           C  
ATOM   1663  C   GLU A 232      32.216  58.368  16.205  1.00 24.79           C  
ATOM   1664  O   GLU A 232      31.626  57.306  16.110  1.00 23.62           O  
ATOM   1665  CB  GLU A 232      32.762  58.415  13.727  1.00 27.39           C  
ATOM   1666  CG  GLU A 232      32.911  59.247  12.461  1.00 43.30           C  
ATOM   1667  CD  GLU A 232      33.621  58.488  11.358  1.00 71.20           C  
ATOM   1668  OE1 GLU A 232      32.926  57.858  10.528  1.00 72.51           O  
ATOM   1669  OE2 GLU A 232      34.872  58.457  11.372  1.00 62.57           O  
ATOM   1670  N   VAL A 233      32.714  58.806  17.353  1.00 19.80           N  
ATOM   1671  CA  VAL A 233      32.544  58.037  18.586  1.00 18.27           C  
ATOM   1672  C   VAL A 233      31.099  58.297  19.073  1.00 20.69           C  
ATOM   1673  O   VAL A 233      30.722  59.466  19.241  1.00 19.36           O  
ATOM   1674  CB  VAL A 233      33.581  58.482  19.653  1.00 21.00           C  
ATOM   1675  CG1 VAL A 233      33.264  57.850  21.007  1.00 19.26           C  
ATOM   1676  CG2 VAL A 233      35.002  58.122  19.217  1.00 20.22           C  
ATOM   1677  N   PRO A 234      30.301  57.253  19.348  1.00 17.21           N  
ATOM   1678  CA  PRO A 234      28.928  57.493  19.836  1.00 16.58           C  
ATOM   1679  C   PRO A 234      28.916  58.140  21.214  1.00 20.92           C  
ATOM   1680  O   PRO A 234      29.872  58.006  21.984  1.00 20.43           O  
ATOM   1681  CB  PRO A 234      28.304  56.076  19.884  1.00 18.13           C  
ATOM   1682  CG  PRO A 234      29.201  55.221  19.053  1.00 22.24           C  
ATOM   1683  CD  PRO A 234      30.581  55.807  19.263  1.00 18.48           C  
ATOM   1684  N   LEU A 235      27.831  58.838  21.519  1.00 19.81           N  
ATOM   1685  CA  LEU A 235      27.680  59.548  22.784  1.00 21.04           C  
ATOM   1686  C   LEU A 235      26.851  58.750  23.779  1.00 21.65           C  
ATOM   1687  O   LEU A 235      25.815  58.216  23.421  1.00 20.36           O  
ATOM   1688  CB  LEU A 235      26.940  60.879  22.563  1.00 22.76           C  
ATOM   1689  CG  LEU A 235      27.509  61.910  21.580  1.00 30.38           C  
ATOM   1690  CD1 LEU A 235      26.392  62.895  21.165  1.00 32.28           C  
ATOM   1691  CD2 LEU A 235      28.655  62.681  22.195  1.00 28.50           C  
ATOM   1692  N   ILE A 236      27.285  58.706  25.034  1.00 17.24           N  
ATOM   1693  CA  ILE A 236      26.416  58.173  26.080  1.00 16.04           C  
ATOM   1694  C   ILE A 236      25.618  59.422  26.509  1.00 19.46           C  
ATOM   1695  O   ILE A 236      26.187  60.518  26.574  1.00 17.95           O  
ATOM   1696  CB  ILE A 236      27.156  57.533  27.284  1.00 18.00           C  
ATOM   1697  CG1 ILE A 236      26.150  57.020  28.378  1.00 16.78           C  
ATOM   1698  CG2 ILE A 236      28.208  58.478  27.920  1.00 15.62           C  
ATOM   1699  CD1 ILE A 236      25.099  56.008  27.870  1.00 16.21           C  
ATOM   1700  N   GLU A 237      24.314  59.267  26.756  1.00 15.64           N  
ATOM   1701  CA  GLU A 237      23.477  60.385  27.209  1.00 16.51           C  
ATOM   1702  C   GLU A 237      22.769  59.988  28.490  1.00 19.01           C  
ATOM   1703  O   GLU A 237      22.287  58.858  28.604  1.00 17.84           O  
ATOM   1704  CB  GLU A 237      22.424  60.727  26.141  1.00 18.14           C  
ATOM   1705  CG  GLU A 237      23.051  60.977  24.777  1.00 24.02           C  
ATOM   1706  CD  GLU A 237      22.062  61.301  23.683  1.00 38.47           C  
ATOM   1707  OE1 GLU A 237      22.332  62.260  22.933  1.00 30.57           O  
ATOM   1708  OE2 GLU A 237      21.093  60.531  23.496  1.00 37.87           O  
ATOM   1709  N   TYR A 238      22.731  60.896  29.455  1.00 16.95           N  
ATOM   1710  CA  TYR A 238      22.033  60.645  30.720  1.00 17.62           C  
ATOM   1711  C   TYR A 238      21.561  61.961  31.314  1.00 20.11           C  
ATOM   1712  O   TYR A 238      22.136  63.020  31.018  1.00 18.42           O  
ATOM   1713  CB  TYR A 238      22.910  59.828  31.717  1.00 18.15           C  
ATOM   1714  CG  TYR A 238      24.225  60.489  32.075  1.00 19.24           C  
ATOM   1715  CD1 TYR A 238      24.306  61.415  33.114  1.00 20.43           C  
ATOM   1716  CD2 TYR A 238      25.393  60.184  31.380  1.00 20.18           C  
ATOM   1717  CE1 TYR A 238      25.524  62.003  33.468  1.00 20.01           C  
ATOM   1718  CE2 TYR A 238      26.601  60.809  31.690  1.00 20.86           C  
ATOM   1719  CZ  TYR A 238      26.673  61.663  32.776  1.00 24.57           C  
ATOM   1720  OH  TYR A 238      27.874  62.235  33.100  1.00 26.07           O  
ATOM   1721  N   SER A 239      20.503  61.899  32.135  1.00 16.02           N  
ATOM   1722  CA  SER A 239      19.924  63.077  32.768  1.00 16.29           C  
ATOM   1723  C   SER A 239      20.719  63.560  33.964  1.00 19.44           C  
ATOM   1724  O   SER A 239      21.238  62.761  34.747  1.00 18.14           O  
ATOM   1725  CB  SER A 239      18.487  62.794  33.206  1.00 18.75           C  
ATOM   1726  OG  SER A 239      17.666  62.504  32.085  1.00 23.62           O  
ATOM   1727  N   PHE A 240      20.767  64.880  34.133  1.00 16.84           N  
ATOM   1728  CA  PHE A 240      21.384  65.475  35.313  1.00 16.29           C  
ATOM   1729  C   PHE A 240      20.314  66.394  35.861  1.00 19.35           C  
ATOM   1730  O   PHE A 240      19.838  67.297  35.158  1.00 17.57           O  
ATOM   1731  CB  PHE A 240      22.678  66.215  34.959  1.00 18.07           C  
ATOM   1732  CG  PHE A 240      23.466  66.547  36.202  1.00 19.09           C  
ATOM   1733  CD1 PHE A 240      24.340  65.617  36.760  1.00 21.87           C  
ATOM   1734  CD2 PHE A 240      23.304  67.768  36.837  1.00 20.60           C  
ATOM   1735  CE1 PHE A 240      25.046  65.909  37.941  1.00 23.45           C  
ATOM   1736  CE2 PHE A 240      23.988  68.053  38.033  1.00 23.79           C  
ATOM   1737  CZ  PHE A 240      24.864  67.118  38.570  1.00 21.96           C  
ATOM   1738  N   TYR A 241      19.931  66.174  37.121  1.00 16.86           N  
ATOM   1739  CA  TYR A 241      18.798  66.879  37.714  1.00 15.50           C  
ATOM   1740  C   TYR A 241      19.137  68.222  38.285  1.00 19.24           C  
ATOM   1741  O   TYR A 241      18.294  69.117  38.220  1.00 18.23           O  
ATOM   1742  CB  TYR A 241      18.094  65.976  38.755  1.00 15.78           C  
ATOM   1743  CG  TYR A 241      17.625  64.719  38.058  1.00 16.61           C  
ATOM   1744  CD1 TYR A 241      16.536  64.751  37.184  1.00 17.05           C  
ATOM   1745  CD2 TYR A 241      18.379  63.544  38.114  1.00 16.49           C  
ATOM   1746  CE1 TYR A 241      16.174  63.628  36.439  1.00 16.33           C  
ATOM   1747  CE2 TYR A 241      17.974  62.390  37.438  1.00 16.67           C  
ATOM   1748  CZ  TYR A 241      16.876  62.446  36.591  1.00 21.34           C  
ATOM   1749  OH  TYR A 241      16.483  61.349  35.870  1.00 20.47           O  
ATOM   1750  N   SER A 242      20.349  68.371  38.838  1.00 17.82           N  
ATOM   1751  CA  SER A 242      20.854  69.618  39.411  1.00 17.91           C  
ATOM   1752  C   SER A 242      20.024  70.046  40.646  1.00 22.13           C  
ATOM   1753  O   SER A 242      19.305  69.225  41.225  1.00 21.02           O  
ATOM   1754  CB  SER A 242      20.944  70.713  38.337  1.00 19.15           C  
ATOM   1755  OG  SER A 242      21.609  71.863  38.834  1.00 21.22           O  
ATOM   1756  N   ASP A 243      20.172  71.299  41.083  1.00 19.36           N  
ATOM   1757  CA  ASP A 243      19.437  71.831  42.223  1.00 20.00           C  
ATOM   1758  C   ASP A 243      17.956  71.804  41.912  1.00 21.95           C  
ATOM   1759  O   ASP A 243      17.545  71.835  40.745  1.00 21.22           O  
ATOM   1760  CB  ASP A 243      19.900  73.262  42.529  1.00 23.04           C  
ATOM   1761  CG  ASP A 243      21.375  73.341  42.930  1.00 39.65           C  
ATOM   1762  OD1 ASP A 243      21.885  72.362  43.563  1.00 37.26           O  
ATOM   1763  OD2 ASP A 243      22.021  74.367  42.612  1.00 50.26           O  
ATOM   1764  N   GLU A 244      17.156  71.746  42.959  1.00 18.38           N  
ATOM   1765  CA  GLU A 244      15.693  71.710  42.870  1.00 18.86           C  
ATOM   1766  C   GLU A 244      15.140  72.843  42.008  1.00 22.88           C  
ATOM   1767  O   GLU A 244      14.092  72.689  41.366  1.00 21.53           O  
ATOM   1768  CB  GLU A 244      15.181  71.842  44.305  1.00 20.87           C  
ATOM   1769  CG  GLU A 244      13.712  71.649  44.460  1.00 36.95           C  
ATOM   1770  CD  GLU A 244      13.239  72.078  45.824  1.00 41.10           C  
ATOM   1771  OE1 GLU A 244      12.073  72.518  45.906  1.00 36.72           O  
ATOM   1772  OE2 GLU A 244      14.026  71.998  46.798  1.00 31.60           O  
ATOM   1773  N   SER A 245      15.851  73.992  41.982  1.00 19.29           N  
ATOM   1774  CA  SER A 245      15.463  75.153  41.203  1.00 18.83           C  
ATOM   1775  C   SER A 245      15.467  74.903  39.703  1.00 21.29           C  
ATOM   1776  O   SER A 245      14.790  75.635  38.978  1.00 22.41           O  
ATOM   1777  CB  SER A 245      16.343  76.357  41.552  1.00 21.65           C  
ATOM   1778  OG  SER A 245      17.661  76.167  41.062  1.00 25.37           O  
ATOM   1779  N   LEU A 246      16.229  73.905  39.210  1.00 17.79           N  
ATOM   1780  CA  LEU A 246      16.263  73.615  37.769  1.00 16.26           C  
ATOM   1781  C   LEU A 246      14.948  72.966  37.310  1.00 21.03           C  
ATOM   1782  O   LEU A 246      14.649  71.823  37.675  1.00 18.68           O  
ATOM   1783  CB  LEU A 246      17.474  72.755  37.374  1.00 16.09           C  
ATOM   1784  CG  LEU A 246      17.655  72.489  35.872  1.00 20.13           C  
ATOM   1785  CD1 LEU A 246      17.915  73.792  35.053  1.00 21.04           C  
ATOM   1786  CD2 LEU A 246      18.792  71.515  35.625  1.00 21.35           C  
ATOM   1787  N   GLN A 247      14.190  73.688  36.453  1.00 18.79           N  
ATOM   1788  CA  GLN A 247      12.865  73.213  36.011  1.00 17.37           C  
ATOM   1789  C   GLN A 247      12.915  71.999  35.099  1.00 18.49           C  
ATOM   1790  O   GLN A 247      12.118  71.083  35.291  1.00 18.02           O  
ATOM   1791  CB  GLN A 247      12.044  74.341  35.364  1.00 17.12           C  
ATOM   1792  CG  GLN A 247      10.567  73.925  35.152  1.00 20.49           C  
ATOM   1793  CD  GLN A 247       9.718  75.073  34.670  1.00 25.05           C  
ATOM   1794  OE1 GLN A 247      10.143  75.868  33.835  1.00 21.65           O  
ATOM   1795  NE2 GLN A 247       8.496  75.164  35.162  1.00 15.68           N  
ATOM   1796  N   TYR A 248      13.789  72.021  34.072  1.00 15.87           N  
ATOM   1797  CA  TYR A 248      13.965  70.916  33.134  1.00 16.47           C  
ATOM   1798  C   TYR A 248      15.316  70.252  33.387  1.00 20.85           C  
ATOM   1799  O   TYR A 248      16.323  70.949  33.369  1.00 19.89           O  
ATOM   1800  CB  TYR A 248      13.924  71.410  31.682  1.00 17.15           C  
ATOM   1801  CG  TYR A 248      12.530  71.765  31.213  1.00 16.82           C  
ATOM   1802  CD1 TYR A 248      11.993  73.028  31.449  1.00 17.90           C  
ATOM   1803  CD2 TYR A 248      11.734  70.826  30.560  1.00 15.78           C  
ATOM   1804  CE1 TYR A 248      10.715  73.369  30.991  1.00 15.90           C  
ATOM   1805  CE2 TYR A 248      10.461  71.158  30.088  1.00 14.82           C  
ATOM   1806  CZ  TYR A 248       9.959  72.431  30.309  1.00 18.39           C  
ATOM   1807  OH  TYR A 248       8.716  72.782  29.833  1.00 19.40           O  
ATOM   1808  N   PRO A 249      15.393  68.905  33.540  1.00 17.19           N  
ATOM   1809  CA  PRO A 249      16.712  68.280  33.715  1.00 16.83           C  
ATOM   1810  C   PRO A 249      17.589  68.480  32.483  1.00 19.81           C  
ATOM   1811  O   PRO A 249      17.082  68.619  31.352  1.00 18.70           O  
ATOM   1812  CB  PRO A 249      16.392  66.786  33.868  1.00 19.69           C  
ATOM   1813  CG  PRO A 249      14.918  66.728  34.276  1.00 23.57           C  
ATOM   1814  CD  PRO A 249      14.306  67.903  33.536  1.00 19.13           C  
ATOM   1815  N   LYS A 250      18.898  68.492  32.708  1.00 15.84           N  
ATOM   1816  CA  LYS A 250      19.878  68.637  31.630  1.00 17.40           C  
ATOM   1817  C   LYS A 250      20.202  67.233  31.116  1.00 21.91           C  
ATOM   1818  O   LYS A 250      20.081  66.272  31.863  1.00 23.69           O  
ATOM   1819  CB  LYS A 250      21.163  69.305  32.193  1.00 19.90           C  
ATOM   1820  N   THR A 251      20.558  67.097  29.849  1.00 18.44           N  
ATOM   1821  CA  THR A 251      20.995  65.811  29.306  1.00 18.33           C  
ATOM   1822  C   THR A 251      22.496  65.996  29.092  1.00 22.28           C  
ATOM   1823  O   THR A 251      22.910  66.914  28.367  1.00 21.62           O  
ATOM   1824  CB  THR A 251      20.278  65.449  27.977  1.00 23.96           C  
ATOM   1825  OG1 THR A 251      18.902  65.204  28.258  1.00 21.21           O  
ATOM   1826  CG2 THR A 251      20.851  64.180  27.339  1.00 19.59           C  
ATOM   1827  N   VAL A 252      23.300  65.167  29.759  1.00 16.14           N  
ATOM   1828  CA  VAL A 252      24.756  65.171  29.613  1.00 15.25           C  
ATOM   1829  C   VAL A 252      25.073  64.261  28.452  1.00 18.93           C  
ATOM   1830  O   VAL A 252      24.496  63.188  28.363  1.00 17.92           O  
ATOM   1831  CB  VAL A 252      25.448  64.735  30.932  1.00 19.07           C  
ATOM   1832  CG1 VAL A 252      26.966  64.663  30.765  1.00 18.15           C  
ATOM   1833  CG2 VAL A 252      25.069  65.677  32.084  1.00 19.40           C  
ATOM   1834  N   ARG A 253      25.942  64.692  27.524  1.00 16.70           N  
ATOM   1835  CA  ARG A 253      26.287  63.886  26.344  1.00 17.44           C  
ATOM   1836  C   ARG A 253      27.810  63.746  26.295  1.00 20.81           C  
ATOM   1837  O   ARG A 253      28.510  64.747  26.260  1.00 20.83           O  
ATOM   1838  CB  ARG A 253      25.736  64.546  25.053  1.00 18.78           C  
ATOM   1839  CG  ARG A 253      24.206  64.657  25.087  1.00 23.66           C  
ATOM   1840  CD  ARG A 253      23.616  65.276  23.832  1.00 27.19           C  
ATOM   1841  NE  ARG A 253      22.143  65.232  23.836  1.00 38.26           N  
ATOM   1842  CZ  ARG A 253      21.352  66.185  24.336  1.00 46.93           C  
ATOM   1843  NH1 ARG A 253      21.876  67.257  24.926  1.00 29.87           N  
ATOM   1844  NH2 ARG A 253      20.030  66.069  24.257  1.00 30.41           N  
ATOM   1845  N   VAL A 254      28.319  62.514  26.363  1.00 17.72           N  
ATOM   1846  CA  VAL A 254      29.771  62.279  26.419  1.00 18.13           C  
ATOM   1847  C   VAL A 254      30.197  61.306  25.331  1.00 20.12           C  
ATOM   1848  O   VAL A 254      29.683  60.189  25.340  1.00 18.21           O  
ATOM   1849  CB  VAL A 254      30.205  61.699  27.810  1.00 21.15           C  
ATOM   1850  CG1 VAL A 254      31.729  61.621  27.931  1.00 20.85           C  
ATOM   1851  CG2 VAL A 254      29.607  62.490  28.974  1.00 20.67           C  
ATOM   1852  N   PRO A 255      31.208  61.642  24.472  1.00 17.83           N  
ATOM   1853  CA  PRO A 255      31.689  60.651  23.476  1.00 16.45           C  
ATOM   1854  C   PRO A 255      32.338  59.516  24.278  1.00 17.86           C  
ATOM   1855  O   PRO A 255      33.249  59.738  25.076  1.00 16.92           O  
ATOM   1856  CB  PRO A 255      32.729  61.437  22.638  1.00 18.77           C  
ATOM   1857  CG  PRO A 255      32.387  62.915  22.899  1.00 22.71           C  
ATOM   1858  CD  PRO A 255      31.922  62.934  24.340  1.00 18.97           C  
ATOM   1859  N   TYR A 256      31.764  58.336  24.173  1.00 15.95           N  
ATOM   1860  CA  TYR A 256      32.160  57.178  24.992  1.00 15.15           C  
ATOM   1861  C   TYR A 256      32.010  55.963  24.123  1.00 16.99           C  
ATOM   1862  O   TYR A 256      30.886  55.610  23.787  1.00 17.01           O  
ATOM   1863  CB  TYR A 256      31.172  57.065  26.191  1.00 15.23           C  
ATOM   1864  CG  TYR A 256      31.471  55.972  27.195  1.00 15.48           C  
ATOM   1865  CD1 TYR A 256      31.251  54.629  26.882  1.00 17.15           C  
ATOM   1866  CD2 TYR A 256      31.833  56.281  28.506  1.00 15.78           C  
ATOM   1867  CE1 TYR A 256      31.486  53.620  27.812  1.00 15.06           C  
ATOM   1868  CE2 TYR A 256      32.034  55.278  29.456  1.00 14.96           C  
ATOM   1869  CZ  TYR A 256      31.858  53.949  29.102  1.00 19.07           C  
ATOM   1870  OH  TYR A 256      32.031  52.936  30.017  1.00 15.74           O  
ATOM   1871  N   PRO A 257      33.111  55.300  23.739  1.00 15.42           N  
ATOM   1872  CA  PRO A 257      32.962  54.106  22.901  1.00 15.05           C  
ATOM   1873  C   PRO A 257      32.735  52.872  23.766  1.00 18.39           C  
ATOM   1874  O   PRO A 257      33.606  52.514  24.552  1.00 17.07           O  
ATOM   1875  CB  PRO A 257      34.309  54.017  22.161  1.00 16.44           C  
ATOM   1876  CG  PRO A 257      35.309  54.675  23.095  1.00 19.24           C  
ATOM   1877  CD  PRO A 257      34.531  55.599  24.040  1.00 16.06           C  
ATOM   1878  N   LYS A 258      31.572  52.231  23.623  1.00 15.11           N  
ATOM   1879  CA  LYS A 258      31.285  50.971  24.323  1.00 14.35           C  
ATOM   1880  C   LYS A 258      32.003  49.848  23.538  1.00 19.04           C  
ATOM   1881  O   LYS A 258      32.554  50.115  22.475  1.00 16.66           O  
ATOM   1882  CB  LYS A 258      29.763  50.741  24.453  1.00 16.52           C  
ATOM   1883  CG  LYS A 258      29.151  51.706  25.489  1.00 16.25           C  
ATOM   1884  CD  LYS A 258      27.615  51.711  25.434  1.00 17.47           C  
ATOM   1885  CE  LYS A 258      27.013  52.669  26.460  1.00 16.87           C  
ATOM   1886  NZ  LYS A 258      26.880  52.008  27.791  1.00 13.90           N  
ATOM   1887  N   ALA A 259      32.057  48.612  24.073  1.00 17.30           N  
ATOM   1888  CA  ALA A 259      32.793  47.505  23.422  1.00 16.90           C  
ATOM   1889  C   ALA A 259      32.378  47.311  21.942  1.00 21.70           C  
ATOM   1890  O   ALA A 259      31.192  47.233  21.641  1.00 19.91           O  
ATOM   1891  CB  ALA A 259      32.586  46.222  24.213  1.00 16.81           C  
ATOM   1892  N   GLY A 260      33.355  47.265  21.042  1.00 19.28           N  
ATOM   1893  CA  GLY A 260      33.087  47.050  19.614  1.00 19.22           C  
ATOM   1894  C   GLY A 260      32.711  48.299  18.843  1.00 23.35           C  
ATOM   1895  O   GLY A 260      32.647  48.252  17.614  1.00 23.13           O  
ATOM   1896  N   ALA A 261      32.457  49.437  19.541  1.00 17.71           N  
ATOM   1897  CA  ALA A 261      32.074  50.705  18.890  1.00 17.35           C  
ATOM   1898  C   ALA A 261      33.229  51.437  18.211  1.00 21.57           C  
ATOM   1899  O   ALA A 261      34.390  51.060  18.366  1.00 22.47           O  
ATOM   1900  CB  ALA A 261      31.390  51.640  19.892  1.00 18.28           C  
ATOM   1901  N   VAL A 262      32.914  52.509  17.445  1.00 18.81           N  
ATOM   1902  CA  VAL A 262      33.931  53.324  16.791  1.00 18.44           C  
ATOM   1903  C   VAL A 262      34.729  54.036  17.898  1.00 21.49           C  
ATOM   1904  O   VAL A 262      34.140  54.726  18.728  1.00 21.50           O  
ATOM   1905  CB  VAL A 262      33.321  54.321  15.750  1.00 22.17           C  
ATOM   1906  CG1 VAL A 262      34.390  55.298  15.241  1.00 22.27           C  
ATOM   1907  CG2 VAL A 262      32.711  53.553  14.565  1.00 22.51           C  
ATOM   1908  N   ASN A 263      36.059  53.864  17.890  1.00 18.50           N  
ATOM   1909  CA  ASN A 263      36.994  54.452  18.849  1.00 17.37           C  
ATOM   1910  C   ASN A 263      37.503  55.812  18.385  1.00 21.96           C  
ATOM   1911  O   ASN A 263      37.511  56.066  17.167  1.00 21.24           O  
ATOM   1912  CB  ASN A 263      38.213  53.531  18.978  1.00 20.12           C  
ATOM   1913  CG  ASN A 263      38.166  52.546  20.123  1.00 26.47           C  
ATOM   1914  OD1 ASN A 263      39.037  51.667  20.260  1.00 25.82           O  
ATOM   1915  ND2 ASN A 263      37.186  52.714  20.995  1.00 14.83           N  
ATOM   1916  N   PRO A 264      38.026  56.666  19.309  1.00 17.52           N  
ATOM   1917  CA  PRO A 264      38.684  57.898  18.859  1.00 16.98           C  
ATOM   1918  C   PRO A 264      39.958  57.533  18.088  1.00 20.48           C  
ATOM   1919  O   PRO A 264      40.530  56.459  18.294  1.00 18.78           O  
ATOM   1920  CB  PRO A 264      39.067  58.593  20.169  1.00 18.96           C  
ATOM   1921  CG  PRO A 264      39.216  57.457  21.170  1.00 22.85           C  
ATOM   1922  CD  PRO A 264      38.125  56.511  20.782  1.00 17.60           C  
ATOM   1923  N   THR A 265      40.423  58.445  17.222  1.00 19.28           N  
ATOM   1924  CA  THR A 265      41.707  58.221  16.542  1.00 18.52           C  
ATOM   1925  C   THR A 265      42.709  59.163  17.193  1.00 20.59           C  
ATOM   1926  O   THR A 265      42.326  60.092  17.910  1.00 20.08           O  
ATOM   1927  CB  THR A 265      41.601  58.391  15.023  1.00 23.18           C  
ATOM   1928  OG1 THR A 265      41.038  59.666  14.785  1.00 20.15           O  
ATOM   1929  CG2 THR A 265      40.791  57.287  14.360  1.00 20.14           C  
ATOM   1930  N   VAL A 266      44.001  58.920  16.978  1.00 18.17           N  
ATOM   1931  CA  VAL A 266      45.022  59.724  17.645  1.00 17.59           C  
ATOM   1932  C   VAL A 266      46.154  60.132  16.670  1.00 23.48           C  
ATOM   1933  O   VAL A 266      46.494  59.365  15.776  1.00 22.29           O  
ATOM   1934  CB  VAL A 266      45.568  58.945  18.891  1.00 20.36           C  
ATOM   1935  CG1 VAL A 266      46.119  57.563  18.516  1.00 20.00           C  
ATOM   1936  CG2 VAL A 266      46.613  59.740  19.666  1.00 20.15           C  
ATOM   1937  N   LYS A 267      46.741  61.321  16.903  1.00 18.80           N  
ATOM   1938  CA  LYS A 267      47.896  61.831  16.174  1.00 19.18           C  
ATOM   1939  C   LYS A 267      48.842  62.386  17.219  1.00 22.55           C  
ATOM   1940  O   LYS A 267      48.400  62.795  18.296  1.00 22.79           O  
ATOM   1941  CB  LYS A 267      47.480  62.932  15.177  1.00 18.75           C  
ATOM   1942  CG  LYS A 267      46.736  62.379  13.981  1.00 23.29           C  
ATOM   1943  CD  LYS A 267      46.465  63.523  12.994  1.00 31.40           C  
ATOM   1944  CE  LYS A 267      45.656  63.116  11.789  1.00 34.86           C  
ATOM   1945  NZ  LYS A 267      45.496  64.278  10.870  1.00 35.98           N  
ATOM   1946  N   PHE A 268      50.135  62.381  16.920  1.00 19.59           N  
ATOM   1947  CA  PHE A 268      51.166  62.845  17.838  1.00 19.59           C  
ATOM   1948  C   PHE A 268      52.040  63.916  17.178  1.00 23.85           C  
ATOM   1949  O   PHE A 268      52.443  63.738  16.037  1.00 23.90           O  
ATOM   1950  CB  PHE A 268      52.044  61.663  18.260  1.00 20.65           C  
ATOM   1951  CG  PHE A 268      52.939  62.021  19.409  1.00 23.26           C  
ATOM   1952  CD1 PHE A 268      52.441  62.068  20.713  1.00 26.05           C  
ATOM   1953  CD2 PHE A 268      54.284  62.319  19.198  1.00 26.61           C  
ATOM   1954  CE1 PHE A 268      53.273  62.427  21.778  1.00 27.89           C  
ATOM   1955  CE2 PHE A 268      55.112  62.671  20.268  1.00 29.38           C  
ATOM   1956  CZ  PHE A 268      54.608  62.695  21.551  1.00 27.09           C  
ATOM   1957  N   PHE A 269      52.349  64.992  17.912  1.00 20.99           N  
ATOM   1958  CA  PHE A 269      53.123  66.134  17.404  1.00 20.33           C  
ATOM   1959  C   PHE A 269      54.138  66.600  18.377  1.00 25.36           C  
ATOM   1960  O   PHE A 269      53.973  66.402  19.582  1.00 23.92           O  
ATOM   1961  CB  PHE A 269      52.193  67.329  17.085  1.00 21.57           C  
ATOM   1962  CG  PHE A 269      51.079  67.045  16.110  1.00 23.31           C  
ATOM   1963  CD1 PHE A 269      49.832  66.617  16.559  1.00 26.11           C  
ATOM   1964  CD2 PHE A 269      51.252  67.265  14.745  1.00 25.03           C  
ATOM   1965  CE1 PHE A 269      48.792  66.359  15.653  1.00 27.44           C  
ATOM   1966  CE2 PHE A 269      50.222  66.991  13.836  1.00 27.73           C  
ATOM   1967  CZ  PHE A 269      49.000  66.518  14.294  1.00 26.89           C  
ATOM   1968  N   VAL A 270      55.182  67.308  17.864  1.00 22.17           N  
ATOM   1969  CA  VAL A 270      56.237  67.913  18.678  1.00 21.97           C  
ATOM   1970  C   VAL A 270      56.458  69.317  18.134  1.00 26.29           C  
ATOM   1971  O   VAL A 270      56.614  69.501  16.927  1.00 25.19           O  
ATOM   1972  CB  VAL A 270      57.575  67.106  18.754  1.00 26.29           C  
ATOM   1973  CG1 VAL A 270      58.569  67.805  19.673  1.00 26.43           C  
ATOM   1974  CG2 VAL A 270      57.348  65.663  19.237  1.00 25.73           C  
ATOM   1975  N   VAL A 271      56.420  70.291  19.018  1.00 25.27           N  
ATOM   1976  CA  VAL A 271      56.631  71.694  18.663  1.00 26.93           C  
ATOM   1977  C   VAL A 271      57.864  72.233  19.396  1.00 29.21           C  
ATOM   1978  O   VAL A 271      58.059  71.935  20.578  1.00 25.79           O  
ATOM   1979  CB  VAL A 271      55.346  72.562  18.860  1.00 30.70           C  
ATOM   1980  CG1 VAL A 271      54.965  72.704  20.330  1.00 30.38           C  
ATOM   1981  CG2 VAL A 271      55.489  73.941  18.209  1.00 30.50           C  
ATOM   1982  N   ASN A 272      58.696  73.033  18.684  1.00 27.72           N  
ATOM   1983  CA  ASN A 272      59.849  73.679  19.299  1.00 26.73           C  
ATOM   1984  C   ASN A 272      59.359  74.978  19.920  1.00 31.21           C  
ATOM   1985  O   ASN A 272      58.965  75.900  19.195  1.00 31.01           O  
ATOM   1986  CB  ASN A 272      60.952  73.958  18.260  1.00 27.75           C  
ATOM   1987  CG  ASN A 272      62.254  74.415  18.874  1.00 38.11           C  
ATOM   1988  OD1 ASN A 272      62.295  75.098  19.901  1.00 30.80           O  
ATOM   1989  ND2 ASN A 272      63.355  74.018  18.270  1.00 32.22           N  
ATOM   1990  N   THR A 273      59.415  75.078  21.250  1.00 27.56           N  
ATOM   1991  CA  THR A 273      58.941  76.271  21.946  1.00 27.70           C  
ATOM   1992  C   THR A 273      60.007  77.398  21.969  1.00 33.82           C  
ATOM   1993  O   THR A 273      59.720  78.497  22.462  1.00 32.03           O  
ATOM   1994  CB  THR A 273      58.396  75.929  23.355  1.00 27.82           C  
ATOM   1995  OG1 THR A 273      59.465  75.552  24.216  1.00 29.55           O  
ATOM   1996  CG2 THR A 273      57.319  74.814  23.326  1.00 23.88           C  
ATOM   1997  N   ASP A 274      61.232  77.114  21.480  1.00 31.79           N  
ATOM   1998  CA  ASP A 274      62.322  78.106  21.477  1.00 32.64           C  
ATOM   1999  C   ASP A 274      62.295  78.970  20.205  1.00 40.21           C  
ATOM   2000  O   ASP A 274      62.864  80.066  20.185  1.00 40.66           O  
ATOM   2001  CB  ASP A 274      63.695  77.432  21.686  1.00 33.68           C  
ATOM   2002  CG  ASP A 274      64.014  77.005  23.113  1.00 42.91           C  
ATOM   2003  OD1 ASP A 274      63.413  77.569  24.056  1.00 43.32           O  
ATOM   2004  OD2 ASP A 274      64.922  76.158  23.292  1.00 48.43           O  
ATOM   2005  N   SER A 275      61.593  78.499  19.167  1.00 37.29           N  
ATOM   2006  CA  SER A 275      61.487  79.210  17.904  1.00 37.50           C  
ATOM   2007  C   SER A 275      60.055  79.670  17.606  1.00 41.89           C  
ATOM   2008  O   SER A 275      59.623  79.655  16.450  1.00 41.60           O  
ATOM   2009  CB  SER A 275      62.076  78.369  16.774  1.00 41.16           C  
ATOM   2010  OG  SER A 275      61.524  77.065  16.742  1.00 47.01           O  
ATOM   2011  N   LEU A 276      59.317  80.107  18.656  1.00 38.84           N  
ATOM   2012  CA  LEU A 276      57.952  80.604  18.475  1.00 38.30           C  
ATOM   2013  C   LEU A 276      57.973  82.079  18.044  1.00 45.23           C  
ATOM   2014  O   LEU A 276      58.763  82.862  18.573  1.00 45.07           O  
ATOM   2015  CB  LEU A 276      57.107  80.432  19.744  1.00 37.33           C  
ATOM   2016  CG  LEU A 276      56.794  78.993  20.173  1.00 39.82           C  
ATOM   2017  CD1 LEU A 276      56.165  78.970  21.537  1.00 38.96           C  
ATOM   2018  CD2 LEU A 276      55.927  78.290  19.159  1.00 39.85           C  
ATOM   2019  N   SER A 277      57.077  82.444  17.112  1.00 43.84           N  
ATOM   2020  CA  SER A 277      56.938  83.798  16.572  1.00 44.87           C  
ATOM   2021  C   SER A 277      55.554  84.389  16.815  1.00 49.20           C  
ATOM   2022  O   SER A 277      54.552  83.687  16.718  1.00 47.48           O  
ATOM   2023  CB  SER A 277      57.249  83.802  15.075  1.00 48.72           C  
ATOM   2024  OG  SER A 277      56.893  85.034  14.468  1.00 58.77           O  
ATOM   2025  N   SER A 278      55.503  85.697  17.078  1.00 48.74           N  
ATOM   2026  CA  SER A 278      54.249  86.430  17.270  1.00 49.82           C  
ATOM   2027  C   SER A 278      53.608  86.743  15.909  1.00 55.23           C  
ATOM   2028  O   SER A 278      52.391  86.946  15.824  1.00 56.23           O  
ATOM   2029  CB  SER A 278      54.509  87.727  18.033  1.00 54.69           C  
ATOM   2030  OG  SER A 278      55.159  87.492  19.274  1.00 65.48           O  
ATOM   2031  N   VAL A 279      54.434  86.761  14.852  1.00 51.31           N  
ATOM   2032  CA  VAL A 279      54.069  87.086  13.469  1.00 51.40           C  
ATOM   2033  C   VAL A 279      53.541  85.863  12.705  1.00 53.84           C  
ATOM   2034  O   VAL A 279      52.626  86.003  11.899  1.00 54.44           O  
ATOM   2035  CB  VAL A 279      55.274  87.749  12.720  1.00 55.63           C  
ATOM   2036  CG1 VAL A 279      54.869  88.263  11.341  1.00 55.74           C  
ATOM   2037  CG2 VAL A 279      55.896  88.875  13.542  1.00 55.55           C  
ATOM   2038  N   THR A 280      54.144  84.686  12.914  1.00 48.38           N  
ATOM   2039  CA  THR A 280      53.783  83.466  12.191  1.00 47.32           C  
ATOM   2040  C   THR A 280      53.258  82.373  13.144  1.00 47.41           C  
ATOM   2041  O   THR A 280      53.658  82.317  14.311  1.00 46.19           O  
ATOM   2042  CB  THR A 280      54.990  82.994  11.337  1.00 61.29           C  
ATOM   2043  OG1 THR A 280      55.604  84.126  10.716  1.00 63.28           O  
ATOM   2044  CG2 THR A 280      54.605  81.989  10.257  1.00 61.88           C  
ATOM   2045  N   ASN A 281      52.347  81.529  12.638  1.00 41.25           N  
ATOM   2046  CA  ASN A 281      51.759  80.419  13.383  1.00 40.14           C  
ATOM   2047  C   ASN A 281      52.807  79.314  13.599  1.00 43.39           C  
ATOM   2048  O   ASN A 281      53.628  79.060  12.720  1.00 42.93           O  
ATOM   2049  CB  ASN A 281      50.519  79.894  12.647  1.00 36.50           C  
ATOM   2050  CG  ASN A 281      49.245  80.658  12.954  1.00 48.32           C  
ATOM   2051  OD1 ASN A 281      49.137  81.319  14.003  1.00 39.59           O  
ATOM   2052  ND2 ASN A 281      48.249  80.543  12.045  1.00 42.89           N  
ATOM   2053  N   ALA A 282      52.800  78.694  14.786  1.00 39.84           N  
ATOM   2054  CA  ALA A 282      53.731  77.626  15.187  1.00 38.28           C  
ATOM   2055  C   ALA A 282      53.631  76.401  14.288  1.00 36.89           C  
ATOM   2056  O   ALA A 282      52.536  76.037  13.856  1.00 36.29           O  
ATOM   2057  CB  ALA A 282      53.457  77.228  16.630  1.00 39.31           C  
ATOM   2058  N   THR A 283      54.772  75.777  13.985  1.00 31.49           N  
ATOM   2059  CA  THR A 283      54.798  74.559  13.176  1.00 31.55           C  
ATOM   2060  C   THR A 283      54.939  73.357  14.126  1.00 34.78           C  
ATOM   2061  O   THR A 283      55.895  73.286  14.900  1.00 34.99           O  
ATOM   2062  CB  THR A 283      55.912  74.623  12.102  1.00 42.11           C  
ATOM   2063  OG1 THR A 283      55.541  75.586  11.112  1.00 43.39           O  
ATOM   2064  CG2 THR A 283      56.164  73.267  11.418  1.00 42.06           C  
ATOM   2065  N   SER A 284      53.988  72.424  14.057  1.00 28.74           N  
ATOM   2066  CA  SER A 284      54.049  71.212  14.863  1.00 28.15           C  
ATOM   2067  C   SER A 284      54.481  70.090  13.944  1.00 31.37           C  
ATOM   2068  O   SER A 284      53.925  69.939  12.854  1.00 31.18           O  
ATOM   2069  CB  SER A 284      52.685  70.893  15.463  1.00 29.90           C  
ATOM   2070  OG  SER A 284      52.380  71.820  16.484  1.00 31.51           O  
ATOM   2071  N   ILE A 285      55.501  69.330  14.357  1.00 26.91           N  
ATOM   2072  CA  ILE A 285      55.976  68.212  13.547  1.00 25.74           C  
ATOM   2073  C   ILE A 285      55.255  66.949  13.986  1.00 27.74           C  
ATOM   2074  O   ILE A 285      55.356  66.556  15.155  1.00 25.28           O  
ATOM   2075  CB  ILE A 285      57.523  68.054  13.629  1.00 28.50           C  
ATOM   2076  CG1 ILE A 285      58.270  69.380  13.288  1.00 29.20           C  
ATOM   2077  CG2 ILE A 285      58.003  66.872  12.777  1.00 28.28           C  
ATOM   2078  CD1 ILE A 285      58.081  69.959  11.778  1.00 33.43           C  
ATOM   2079  N   GLN A 286      54.589  66.284  13.044  1.00 23.84           N  
ATOM   2080  CA  GLN A 286      53.903  65.042  13.346  1.00 24.02           C  
ATOM   2081  C   GLN A 286      54.862  63.856  13.327  1.00 30.49           C  
ATOM   2082  O   GLN A 286      55.783  63.791  12.493  1.00 28.77           O  
ATOM   2083  CB  GLN A 286      52.764  64.803  12.362  1.00 24.63           C  
ATOM   2084  CG  GLN A 286      51.818  63.684  12.787  1.00 31.46           C  
ATOM   2085  CD  GLN A 286      50.661  63.474  11.850  1.00 40.10           C  
ATOM   2086  OE1 GLN A 286      50.379  64.301  10.980  1.00 35.09           O  
ATOM   2087  NE2 GLN A 286      49.960  62.362  12.023  1.00 23.38           N  
ATOM   2088  N   ILE A 287      54.641  62.926  14.277  1.00 25.15           N  
ATOM   2089  CA  ILE A 287      55.332  61.646  14.338  1.00 24.12           C  
ATOM   2090  C   ILE A 287      54.226  60.623  14.122  1.00 27.17           C  
ATOM   2091  O   ILE A 287      53.308  60.495  14.951  1.00 25.79           O  
ATOM   2092  CB  ILE A 287      56.143  61.384  15.628  1.00 26.64           C  
ATOM   2093  CG1 ILE A 287      57.250  62.456  15.813  1.00 26.95           C  
ATOM   2094  CG2 ILE A 287      56.742  59.956  15.538  1.00 26.09           C  
ATOM   2095  CD1 ILE A 287      57.926  62.516  17.182  1.00 33.49           C  
ATOM   2096  N   THR A 288      54.286  59.933  12.988  1.00 23.17           N  
ATOM   2097  CA  THR A 288      53.268  58.966  12.600  1.00 23.07           C  
ATOM   2098  C   THR A 288      53.541  57.628  13.268  1.00 26.42           C  
ATOM   2099  O   THR A 288      54.700  57.297  13.588  1.00 25.67           O  
ATOM   2100  CB  THR A 288      53.157  58.860  11.053  1.00 33.82           C  
ATOM   2101  OG1 THR A 288      54.432  58.488  10.545  1.00 37.53           O  
ATOM   2102  CG2 THR A 288      52.733  60.179  10.397  1.00 30.06           C  
ATOM   2103  N   ALA A 289      52.468  56.863  13.476  1.00 23.36           N  
ATOM   2104  CA  ALA A 289      52.525  55.546  14.099  1.00 22.96           C  
ATOM   2105  C   ALA A 289      53.196  54.556  13.131  1.00 28.83           C  
ATOM   2106  O   ALA A 289      53.052  54.726  11.914  1.00 28.08           O  
ATOM   2107  CB  ALA A 289      51.109  55.081  14.434  1.00 23.03           C  
ATOM   2108  N   PRO A 290      53.917  53.520  13.616  1.00 28.03           N  
ATOM   2109  CA  PRO A 290      54.532  52.552  12.676  1.00 28.80           C  
ATOM   2110  C   PRO A 290      53.504  51.835  11.798  1.00 32.41           C  
ATOM   2111  O   PRO A 290      52.332  51.752  12.160  1.00 30.71           O  
ATOM   2112  CB  PRO A 290      55.252  51.559  13.600  1.00 30.46           C  
ATOM   2113  CG  PRO A 290      54.668  51.762  14.942  1.00 33.84           C  
ATOM   2114  CD  PRO A 290      54.228  53.178  15.019  1.00 29.35           C  
ATOM   2115  N   ALA A 291      53.940  51.334  10.632  1.00 31.29           N  
ATOM   2116  CA  ALA A 291      53.084  50.611   9.673  1.00 31.22           C  
ATOM   2117  C   ALA A 291      52.276  49.444  10.300  1.00 32.10           C  
ATOM   2118  O   ALA A 291      51.122  49.232   9.932  1.00 31.67           O  
ATOM   2119  CB  ALA A 291      53.932  50.108   8.501  1.00 32.14           C  
ATOM   2120  N   SER A 292      52.877  48.699  11.249  1.00 27.61           N  
ATOM   2121  CA  SER A 292      52.219  47.588  11.942  1.00 27.20           C  
ATOM   2122  C   SER A 292      51.016  48.083  12.804  1.00 29.78           C  
ATOM   2123  O   SER A 292      50.181  47.272  13.184  1.00 30.60           O  
ATOM   2124  CB  SER A 292      53.218  46.841  12.823  1.00 29.67           C  
ATOM   2125  OG  SER A 292      53.740  47.724  13.804  1.00 35.72           O  
ATOM   2126  N   MET A 293      50.939  49.403  13.100  1.00 25.07           N  
ATOM   2127  CA  MET A 293      49.814  49.986  13.865  1.00 23.30           C  
ATOM   2128  C   MET A 293      48.783  50.574  12.904  1.00 29.85           C  
ATOM   2129  O   MET A 293      47.589  50.282  13.024  1.00 28.57           O  
ATOM   2130  CB  MET A 293      50.321  51.067  14.841  1.00 23.73           C  
ATOM   2131  CG  MET A 293      51.105  50.489  15.983  1.00 24.85           C  
ATOM   2132  SD  MET A 293      50.036  49.537  17.082  1.00 26.37           S  
ATOM   2133  CE  MET A 293      51.231  48.403  17.766  1.00 23.18           C  
ATOM   2134  N   LEU A 294      49.257  51.333  11.885  1.00 28.65           N  
ATOM   2135  CA  LEU A 294      48.407  51.985  10.879  1.00 28.70           C  
ATOM   2136  C   LEU A 294      47.506  51.034  10.075  1.00 31.10           C  
ATOM   2137  O   LEU A 294      46.508  51.497   9.525  1.00 31.26           O  
ATOM   2138  CB  LEU A 294      49.221  52.870   9.915  1.00 29.05           C  
ATOM   2139  CG  LEU A 294      49.963  54.054  10.506  1.00 34.31           C  
ATOM   2140  CD1 LEU A 294      50.820  54.723   9.440  1.00 34.92           C  
ATOM   2141  CD2 LEU A 294      49.010  55.060  11.143  1.00 36.39           C  
ATOM   2142  N   ILE A 295      47.815  49.732  10.044  1.00 27.38           N  
ATOM   2143  CA  ILE A 295      47.004  48.705   9.346  1.00 28.57           C  
ATOM   2144  C   ILE A 295      45.547  48.596   9.875  1.00 32.77           C  
ATOM   2145  O   ILE A 295      44.674  48.091   9.167  1.00 31.77           O  
ATOM   2146  CB  ILE A 295      47.680  47.301   9.319  1.00 31.99           C  
ATOM   2147  CG1 ILE A 295      48.048  46.808  10.737  1.00 32.68           C  
ATOM   2148  CG2 ILE A 295      48.876  47.251   8.358  1.00 33.92           C  
ATOM   2149  CD1 ILE A 295      47.930  45.314  10.935  1.00 41.08           C  
ATOM   2150  N   GLY A 296      45.323  49.019  11.123  1.00 27.05           N  
ATOM   2151  CA  GLY A 296      44.004  48.969  11.740  1.00 25.86           C  
ATOM   2152  C   GLY A 296      43.880  49.860  12.958  1.00 25.31           C  
ATOM   2153  O   GLY A 296      44.729  50.714  13.198  1.00 25.19           O  
ATOM   2154  N   ASP A 297      42.801  49.686  13.730  1.00 21.05           N  
ATOM   2155  CA  ASP A 297      42.609  50.501  14.931  1.00 19.57           C  
ATOM   2156  C   ASP A 297      43.773  50.289  15.917  1.00 21.36           C  
ATOM   2157  O   ASP A 297      44.281  49.167  16.073  1.00 20.61           O  
ATOM   2158  CB  ASP A 297      41.265  50.176  15.599  1.00 20.39           C  
ATOM   2159  CG  ASP A 297      40.023  50.631  14.833  1.00 27.40           C  
ATOM   2160  OD1 ASP A 297      40.174  51.322  13.818  1.00 28.29           O  
ATOM   2161  OD2 ASP A 297      38.905  50.340  15.291  1.00 27.92           O  
ATOM   2162  N   HIS A 298      44.186  51.377  16.576  1.00 18.96           N  
ATOM   2163  CA  HIS A 298      45.306  51.356  17.527  1.00 18.04           C  
ATOM   2164  C   HIS A 298      45.202  52.514  18.517  1.00 21.34           C  
ATOM   2165  O   HIS A 298      44.367  53.406  18.360  1.00 21.72           O  
ATOM   2166  CB  HIS A 298      46.667  51.470  16.752  1.00 16.84           C  
ATOM   2167  CG  HIS A 298      46.763  52.719  15.926  1.00 18.43           C  
ATOM   2168  ND1 HIS A 298      46.242  52.774  14.642  1.00 20.01           N  
ATOM   2169  CD2 HIS A 298      47.299  53.923  16.231  1.00 20.10           C  
ATOM   2170  CE1 HIS A 298      46.442  54.017  14.220  1.00 19.16           C  
ATOM   2171  NE2 HIS A 298      47.084  54.742  15.134  1.00 20.05           N  
ATOM   2172  N   TYR A 299      46.104  52.510  19.510  1.00 17.88           N  
ATOM   2173  CA  TYR A 299      46.182  53.530  20.539  1.00 17.10           C  
ATOM   2174  C   TYR A 299      47.601  54.004  20.678  1.00 18.92           C  
ATOM   2175  O   TYR A 299      48.533  53.228  20.442  1.00 17.83           O  
ATOM   2176  CB  TYR A 299      45.786  52.929  21.912  1.00 16.88           C  
ATOM   2177  CG  TYR A 299      44.446  52.221  21.948  1.00 18.29           C  
ATOM   2178  CD1 TYR A 299      43.253  52.934  21.836  1.00 21.00           C  
ATOM   2179  CD2 TYR A 299      44.370  50.841  22.103  1.00 18.22           C  
ATOM   2180  CE1 TYR A 299      42.019  52.288  21.888  1.00 21.67           C  
ATOM   2181  CE2 TYR A 299      43.141  50.187  22.160  1.00 18.03           C  
ATOM   2182  CZ  TYR A 299      41.968  50.915  22.054  1.00 19.56           C  
ATOM   2183  OH  TYR A 299      40.744  50.278  22.161  1.00 18.15           O  
ATOM   2184  N   LEU A 300      47.760  55.239  21.194  1.00 16.82           N  
ATOM   2185  CA  LEU A 300      49.039  55.748  21.662  1.00 16.77           C  
ATOM   2186  C   LEU A 300      48.965  55.404  23.166  1.00 21.24           C  
ATOM   2187  O   LEU A 300      47.986  55.791  23.801  1.00 20.58           O  
ATOM   2188  CB  LEU A 300      49.112  57.276  21.477  1.00 16.84           C  
ATOM   2189  CG  LEU A 300      50.348  57.938  22.083  1.00 20.80           C  
ATOM   2190  CD1 LEU A 300      51.633  57.503  21.340  1.00 20.34           C  
ATOM   2191  CD2 LEU A 300      50.192  59.451  22.115  1.00 25.85           C  
ATOM   2192  N   CYS A 301      49.922  54.639  23.737  1.00 19.18           N  
ATOM   2193  CA  CYS A 301      49.753  54.242  25.142  1.00 19.66           C  
ATOM   2194  C   CYS A 301      50.836  54.769  26.093  1.00 24.85           C  
ATOM   2195  O   CYS A 301      50.652  54.675  27.308  1.00 23.27           O  
ATOM   2196  CB  CYS A 301      49.581  52.726  25.274  1.00 20.72           C  
ATOM   2197  SG  CYS A 301      50.972  51.763  24.618  1.00 25.05           S  
ATOM   2198  N   ASP A 302      51.947  55.330  25.568  1.00 19.78           N  
ATOM   2199  CA  ASP A 302      53.003  55.866  26.451  1.00 17.85           C  
ATOM   2200  C   ASP A 302      53.841  56.858  25.676  1.00 20.63           C  
ATOM   2201  O   ASP A 302      54.148  56.633  24.511  1.00 19.66           O  
ATOM   2202  CB  ASP A 302      53.932  54.743  26.949  1.00 17.88           C  
ATOM   2203  CG  ASP A 302      55.003  55.245  27.913  1.00 27.13           C  
ATOM   2204  OD1 ASP A 302      56.074  55.747  27.430  1.00 25.36           O  
ATOM   2205  OD2 ASP A 302      54.719  55.309  29.108  1.00 29.44           O  
ATOM   2206  N   VAL A 303      54.265  57.918  26.352  1.00 18.73           N  
ATOM   2207  CA  VAL A 303      55.160  58.912  25.772  1.00 18.64           C  
ATOM   2208  C   VAL A 303      56.213  59.126  26.841  1.00 21.46           C  
ATOM   2209  O   VAL A 303      55.873  59.524  27.972  1.00 20.39           O  
ATOM   2210  CB  VAL A 303      54.446  60.250  25.426  1.00 21.79           C  
ATOM   2211  CG1 VAL A 303      55.472  61.294  24.950  1.00 20.96           C  
ATOM   2212  CG2 VAL A 303      53.335  60.047  24.382  1.00 21.03           C  
ATOM   2213  N   THR A 304      57.478  58.891  26.497  1.00 19.21           N  
ATOM   2214  CA  THR A 304      58.569  59.106  27.459  1.00 19.29           C  
ATOM   2215  C   THR A 304      59.753  59.740  26.745  1.00 23.67           C  
ATOM   2216  O   THR A 304      60.317  59.126  25.840  1.00 23.98           O  
ATOM   2217  CB  THR A 304      59.013  57.777  28.134  1.00 21.70           C  
ATOM   2218  OG1 THR A 304      57.900  57.192  28.811  1.00 21.31           O  
ATOM   2219  CG2 THR A 304      60.157  57.996  29.145  1.00 20.00           C  
ATOM   2220  N   TRP A 305      60.186  60.909  27.220  1.00 19.28           N  
ATOM   2221  CA  TRP A 305      61.358  61.588  26.670  1.00 19.98           C  
ATOM   2222  C   TRP A 305      62.607  60.834  27.152  1.00 23.79           C  
ATOM   2223  O   TRP A 305      62.657  60.470  28.320  1.00 23.75           O  
ATOM   2224  CB  TRP A 305      61.393  63.051  27.169  1.00 18.95           C  
ATOM   2225  CG  TRP A 305      60.545  63.971  26.350  1.00 20.13           C  
ATOM   2226  CD1 TRP A 305      59.276  64.388  26.625  1.00 23.01           C  
ATOM   2227  CD2 TRP A 305      60.884  64.523  25.072  1.00 20.34           C  
ATOM   2228  NE1 TRP A 305      58.811  65.192  25.613  1.00 21.93           N  
ATOM   2229  CE2 TRP A 305      59.792  65.314  24.655  1.00 23.37           C  
ATOM   2230  CE3 TRP A 305      62.050  64.504  24.279  1.00 21.09           C  
ATOM   2231  CZ2 TRP A 305      59.811  66.049  23.462  1.00 21.75           C  
ATOM   2232  CZ3 TRP A 305      62.060  65.213  23.085  1.00 22.07           C  
ATOM   2233  CH2 TRP A 305      60.956  65.981  22.691  1.00 22.74           C  
ATOM   2234  N   ALA A 306      63.562  60.543  26.255  1.00 20.71           N  
ATOM   2235  CA  ALA A 306      64.825  59.837  26.587  1.00 20.58           C  
ATOM   2236  C   ALA A 306      65.943  60.860  26.865  1.00 26.02           C  
ATOM   2237  O   ALA A 306      66.720  60.686  27.812  1.00 26.57           O  
ATOM   2238  CB  ALA A 306      65.244  58.929  25.436  1.00 20.36           C  
ATOM   2239  N   THR A 307      66.058  61.887  26.003  1.00 23.20           N  
ATOM   2240  CA  THR A 307      67.090  62.946  26.129  1.00 23.46           C  
ATOM   2241  C   THR A 307      66.469  64.258  25.672  1.00 26.91           C  
ATOM   2242  O   THR A 307      65.282  64.299  25.363  1.00 24.01           O  
ATOM   2243  CB  THR A 307      68.333  62.674  25.218  1.00 27.73           C  
ATOM   2244  OG1 THR A 307      67.974  62.938  23.867  1.00 28.53           O  
ATOM   2245  CG2 THR A 307      68.905  61.263  25.337  1.00 27.08           C  
ATOM   2246  N   GLN A 308      67.303  65.306  25.506  1.00 26.06           N  
ATOM   2247  CA  GLN A 308      66.827  66.601  25.010  1.00 25.13           C  
ATOM   2248  C   GLN A 308      66.299  66.513  23.594  1.00 26.57           C  
ATOM   2249  O   GLN A 308      65.500  67.359  23.207  1.00 27.14           O  
ATOM   2250  CB  GLN A 308      67.943  67.680  25.079  1.00 26.77           C  
ATOM   2251  CG  GLN A 308      68.579  67.856  26.461  1.00 22.90           C  
ATOM   2252  CD  GLN A 308      67.592  68.255  27.538  1.00 34.57           C  
ATOM   2253  OE1 GLN A 308      66.460  68.638  27.251  1.00 33.57           O  
ATOM   2254  NE2 GLN A 308      68.005  68.191  28.812  1.00 30.87           N  
ATOM   2255  N   GLU A 309      66.782  65.538  22.800  1.00 21.93           N  
ATOM   2256  CA  GLU A 309      66.413  65.390  21.392  1.00 21.78           C  
ATOM   2257  C   GLU A 309      65.989  63.996  21.002  1.00 25.30           C  
ATOM   2258  O   GLU A 309      66.037  63.660  19.824  1.00 23.80           O  
ATOM   2259  CB  GLU A 309      67.591  65.843  20.485  1.00 23.60           C  
ATOM   2260  CG  GLU A 309      68.047  67.259  20.795  1.00 28.47           C  
ATOM   2261  CD  GLU A 309      69.265  67.704  20.014  1.00 47.43           C  
ATOM   2262  OE1 GLU A 309      69.929  68.665  20.457  1.00 40.59           O  
ATOM   2263  OE2 GLU A 309      69.560  67.088  18.965  1.00 36.72           O  
ATOM   2264  N   ARG A 310      65.549  63.175  21.977  1.00 22.39           N  
ATOM   2265  CA  ARG A 310      65.117  61.815  21.702  1.00 21.19           C  
ATOM   2266  C   ARG A 310      63.856  61.519  22.504  1.00 23.46           C  
ATOM   2267  O   ARG A 310      63.842  61.690  23.734  1.00 24.67           O  
ATOM   2268  CB  ARG A 310      66.219  60.812  22.066  1.00 18.01           C  
ATOM   2269  CG  ARG A 310      65.875  59.352  21.724  1.00 18.16           C  
ATOM   2270  CD  ARG A 310      67.078  58.455  22.009  1.00 22.85           C  
ATOM   2271  NE  ARG A 310      68.103  58.669  20.978  1.00 25.76           N  
ATOM   2272  CZ  ARG A 310      69.406  58.443  21.123  1.00 38.33           C  
ATOM   2273  NH1 ARG A 310      69.881  57.951  22.262  1.00 24.19           N  
ATOM   2274  NH2 ARG A 310      70.242  58.695  20.126  1.00 28.36           N  
ATOM   2275  N   ILE A 311      62.818  61.082  21.804  1.00 20.27           N  
ATOM   2276  CA  ILE A 311      61.541  60.743  22.449  1.00 19.61           C  
ATOM   2277  C   ILE A 311      61.171  59.300  22.138  1.00 23.22           C  
ATOM   2278  O   ILE A 311      61.402  58.838  21.021  1.00 23.28           O  
ATOM   2279  CB  ILE A 311      60.405  61.748  22.054  1.00 22.78           C  
ATOM   2280  CG1 ILE A 311      59.121  61.555  22.937  1.00 23.60           C  
ATOM   2281  CG2 ILE A 311      60.062  61.690  20.531  1.00 22.98           C  
ATOM   2282  CD1 ILE A 311      58.128  62.711  22.882  1.00 25.25           C  
ATOM   2283  N   SER A 312      60.564  58.582  23.108  1.00 18.51           N  
ATOM   2284  CA  SER A 312      60.073  57.237  22.796  1.00 17.70           C  
ATOM   2285  C   SER A 312      58.543  57.253  22.906  1.00 22.58           C  
ATOM   2286  O   SER A 312      57.979  57.942  23.774  1.00 22.04           O  
ATOM   2287  CB  SER A 312      60.643  56.185  23.746  1.00 21.17           C  
ATOM   2288  OG  SER A 312      60.089  56.267  25.047  1.00 23.95           O  
ATOM   2289  N   LEU A 313      57.887  56.516  22.022  1.00 19.91           N  
ATOM   2290  CA  LEU A 313      56.439  56.378  22.019  1.00 21.00           C  
ATOM   2291  C   LEU A 313      56.091  54.920  21.961  1.00 23.12           C  
ATOM   2292  O   LEU A 313      56.679  54.183  21.175  1.00 23.07           O  
ATOM   2293  CB  LEU A 313      55.799  57.020  20.769  1.00 22.46           C  
ATOM   2294  CG  LEU A 313      56.209  58.399  20.350  1.00 29.30           C  
ATOM   2295  CD1 LEU A 313      55.432  58.798  19.115  1.00 30.31           C  
ATOM   2296  CD2 LEU A 313      55.953  59.398  21.479  1.00 29.15           C  
ATOM   2297  N   GLN A 314      55.058  54.517  22.700  1.00 19.59           N  
ATOM   2298  CA  GLN A 314      54.565  53.156  22.580  1.00 19.45           C  
ATOM   2299  C   GLN A 314      53.144  53.236  22.027  1.00 21.90           C  
ATOM   2300  O   GLN A 314      52.347  54.092  22.458  1.00 18.92           O  
ATOM   2301  CB  GLN A 314      54.608  52.414  23.922  1.00 20.74           C  
ATOM   2302  CG  GLN A 314      56.048  52.117  24.355  1.00 22.22           C  
ATOM   2303  CD  GLN A 314      56.073  51.474  25.711  1.00 24.59           C  
ATOM   2304  OE1 GLN A 314      55.770  50.285  25.864  1.00 23.95           O  
ATOM   2305  NE2 GLN A 314      56.387  52.252  26.720  1.00 23.20           N  
ATOM   2306  N   TRP A 315      52.866  52.366  21.037  1.00 18.38           N  
ATOM   2307  CA  TRP A 315      51.597  52.220  20.356  1.00 19.01           C  
ATOM   2308  C   TRP A 315      51.079  50.817  20.638  1.00 20.23           C  
ATOM   2309  O   TRP A 315      51.858  49.888  20.776  1.00 19.40           O  
ATOM   2310  CB  TRP A 315      51.778  52.405  18.850  1.00 19.26           C  
ATOM   2311  CG  TRP A 315      52.364  53.726  18.455  1.00 19.94           C  
ATOM   2312  CD1 TRP A 315      53.689  54.026  18.305  1.00 22.63           C  
ATOM   2313  CD2 TRP A 315      51.642  54.921  18.150  1.00 19.41           C  
ATOM   2314  NE1 TRP A 315      53.834  55.335  17.909  1.00 21.31           N  
ATOM   2315  CE2 TRP A 315      52.590  55.898  17.767  1.00 23.35           C  
ATOM   2316  CE3 TRP A 315      50.269  55.244  18.088  1.00 20.44           C  
ATOM   2317  CZ2 TRP A 315      52.217  57.207  17.408  1.00 22.90           C  
ATOM   2318  CZ3 TRP A 315      49.900  56.522  17.692  1.00 21.95           C  
ATOM   2319  CH2 TRP A 315      50.868  57.491  17.365  1.00 22.49           C  
ATOM   2320  N   LEU A 316      49.775  50.671  20.737  1.00 17.72           N  
ATOM   2321  CA  LEU A 316      49.122  49.412  21.057  1.00 17.19           C  
ATOM   2322  C   LEU A 316      48.012  49.131  20.047  1.00 20.88           C  
ATOM   2323  O   LEU A 316      47.190  50.002  19.777  1.00 20.85           O  
ATOM   2324  CB  LEU A 316      48.537  49.540  22.492  1.00 16.74           C  
ATOM   2325  CG  LEU A 316      47.803  48.349  23.149  1.00 19.64           C  
ATOM   2326  CD1 LEU A 316      48.732  47.143  23.380  1.00 17.89           C  
ATOM   2327  CD2 LEU A 316      47.226  48.810  24.496  1.00 20.39           C  
ATOM   2328  N   ARG A 317      47.942  47.903  19.539  1.00 17.77           N  
ATOM   2329  CA  ARG A 317      46.861  47.558  18.625  1.00 17.82           C  
ATOM   2330  C   ARG A 317      45.548  47.510  19.383  1.00 22.03           C  
ATOM   2331  O   ARG A 317      45.549  47.264  20.600  1.00 20.22           O  
ATOM   2332  CB  ARG A 317      47.120  46.201  17.948  1.00 19.72           C  
ATOM   2333  CG  ARG A 317      48.197  46.299  16.852  1.00 24.35           C  
ATOM   2334  CD  ARG A 317      48.300  44.994  16.103  1.00 31.97           C  
ATOM   2335  NE  ARG A 317      49.174  45.118  14.936  1.00 34.43           N  
ATOM   2336  CZ  ARG A 317      49.836  44.107  14.386  1.00 43.84           C  
ATOM   2337  NH1 ARG A 317      49.768  42.890  14.916  1.00 27.34           N  
ATOM   2338  NH2 ARG A 317      50.585  44.306  13.315  1.00 33.82           N  
ATOM   2339  N   ARG A 318      44.414  47.712  18.672  1.00 20.08           N  
ATOM   2340  CA  ARG A 318      43.101  47.605  19.330  1.00 19.50           C  
ATOM   2341  C   ARG A 318      42.946  46.196  19.952  1.00 22.83           C  
ATOM   2342  O   ARG A 318      42.338  46.068  21.016  1.00 20.69           O  
ATOM   2343  CB  ARG A 318      41.948  47.962  18.372  1.00 17.64           C  
ATOM   2344  CG  ARG A 318      40.617  48.047  19.121  1.00 19.46           C  
ATOM   2345  CD  ARG A 318      39.505  48.654  18.290  1.00 23.73           C  
ATOM   2346  NE  ARG A 318      38.256  48.626  19.055  1.00 22.21           N  
ATOM   2347  CZ  ARG A 318      37.168  49.318  18.753  1.00 28.53           C  
ATOM   2348  NH1 ARG A 318      37.154  50.115  17.691  1.00 18.83           N  
ATOM   2349  NH2 ARG A 318      36.085  49.230  19.520  1.00 18.40           N  
ATOM   2350  N   ILE A 319      43.576  45.153  19.330  1.00 20.80           N  
ATOM   2351  CA  ILE A 319      43.668  43.798  19.922  1.00 19.40           C  
ATOM   2352  C   ILE A 319      44.961  43.936  20.688  1.00 21.40           C  
ATOM   2353  O   ILE A 319      46.064  43.921  20.115  1.00 18.94           O  
ATOM   2354  CB  ILE A 319      43.679  42.647  18.871  1.00 23.15           C  
ATOM   2355  CG1 ILE A 319      42.390  42.714  17.979  1.00 23.19           C  
ATOM   2356  CG2 ILE A 319      43.836  41.268  19.573  1.00 24.10           C  
ATOM   2357  CD1 ILE A 319      40.971  42.782  18.776  1.00 31.61           C  
ATOM   2358  N   GLN A 320      44.805  44.184  21.993  1.00 18.53           N  
ATOM   2359  CA  GLN A 320      45.852  44.634  22.913  1.00 18.03           C  
ATOM   2360  C   GLN A 320      46.874  43.592  23.327  1.00 23.24           C  
ATOM   2361  O   GLN A 320      47.366  43.626  24.460  1.00 22.77           O  
ATOM   2362  CB  GLN A 320      45.206  45.278  24.145  1.00 18.66           C  
ATOM   2363  CG  GLN A 320      44.347  46.498  23.779  1.00 18.80           C  
ATOM   2364  CD  GLN A 320      43.739  47.111  25.012  1.00 22.43           C  
ATOM   2365  OE1 GLN A 320      44.419  47.353  26.024  1.00 21.69           O  
ATOM   2366  NE2 GLN A 320      42.481  47.457  24.914  1.00 18.65           N  
ATOM   2367  N   ASN A 321      47.280  42.732  22.397  1.00 20.71           N  
ATOM   2368  CA  ASN A 321      48.322  41.767  22.722  1.00 20.48           C  
ATOM   2369  C   ASN A 321      49.580  42.039  21.868  1.00 22.80           C  
ATOM   2370  O   ASN A 321      50.471  41.199  21.806  1.00 21.67           O  
ATOM   2371  CB  ASN A 321      47.831  40.336  22.534  1.00 22.05           C  
ATOM   2372  CG  ASN A 321      47.339  39.976  21.156  1.00 27.55           C  
ATOM   2373  OD1 ASN A 321      47.495  40.740  20.184  1.00 21.33           O  
ATOM   2374  ND2 ASN A 321      46.760  38.786  21.082  1.00 39.10           N  
ATOM   2375  N   TYR A 322      49.656  43.225  21.252  1.00 19.27           N  
ATOM   2376  CA  TYR A 322      50.785  43.604  20.399  1.00 19.13           C  
ATOM   2377  C   TYR A 322      51.055  45.091  20.528  1.00 20.54           C  
ATOM   2378  O   TYR A 322      50.205  45.897  20.213  1.00 19.57           O  
ATOM   2379  CB  TYR A 322      50.462  43.237  18.942  1.00 21.52           C  
ATOM   2380  CG  TYR A 322      51.646  43.289  18.005  1.00 24.62           C  
ATOM   2381  CD1 TYR A 322      51.959  44.451  17.313  1.00 27.34           C  
ATOM   2382  CD2 TYR A 322      52.412  42.152  17.752  1.00 26.54           C  
ATOM   2383  CE1 TYR A 322      53.037  44.501  16.429  1.00 29.42           C  
ATOM   2384  CE2 TYR A 322      53.492  42.189  16.864  1.00 28.45           C  
ATOM   2385  CZ  TYR A 322      53.790  43.364  16.196  1.00 36.81           C  
ATOM   2386  OH  TYR A 322      54.841  43.415  15.314  1.00 40.53           O  
ATOM   2387  N   SER A 323      52.239  45.457  20.992  1.00 17.60           N  
ATOM   2388  CA  SER A 323      52.612  46.858  21.163  1.00 17.16           C  
ATOM   2389  C   SER A 323      53.974  47.081  20.517  1.00 22.16           C  
ATOM   2390  O   SER A 323      54.745  46.131  20.365  1.00 21.49           O  
ATOM   2391  CB ASER A 323      52.602  47.294  22.629  0.65 18.18           C  
ATOM   2392  CB BSER A 323      52.696  47.174  22.657  0.35 18.35           C  
ATOM   2393  OG ASER A 323      53.585  46.628  23.395  0.65 21.95           O  
ATOM   2394  OG BSER A 323      53.099  48.504  22.921  0.35 20.91           O  
ATOM   2395  N   VAL A 324      54.225  48.314  20.090  1.00 19.28           N  
ATOM   2396  CA  VAL A 324      55.470  48.705  19.429  1.00 20.84           C  
ATOM   2397  C   VAL A 324      55.981  49.985  20.051  1.00 21.58           C  
ATOM   2398  O   VAL A 324      55.235  50.963  20.119  1.00 21.40           O  
ATOM   2399  CB  VAL A 324      55.286  48.910  17.885  1.00 25.96           C  
ATOM   2400  CG1 VAL A 324      56.589  49.408  17.238  1.00 25.78           C  
ATOM   2401  CG2 VAL A 324      54.797  47.637  17.188  1.00 26.62           C  
ATOM   2402  N   MET A 325      57.269  50.014  20.407  1.00 18.55           N  
ATOM   2403  CA  MET A 325      57.913  51.223  20.876  1.00 17.74           C  
ATOM   2404  C   MET A 325      58.762  51.772  19.718  1.00 23.30           C  
ATOM   2405  O   MET A 325      59.536  51.016  19.105  1.00 21.23           O  
ATOM   2406  CB  MET A 325      58.817  50.968  22.093  1.00 19.51           C  
ATOM   2407  CG  MET A 325      59.495  52.229  22.589  1.00 23.35           C  
ATOM   2408  SD  MET A 325      60.845  51.979  23.788  1.00 27.76           S  
ATOM   2409  CE  MET A 325      59.995  51.275  25.107  1.00 25.21           C  
ATOM   2410  N   ASP A 326      58.590  53.068  19.418  1.00 19.88           N  
ATOM   2411  CA  ASP A 326      59.418  53.786  18.450  1.00 20.35           C  
ATOM   2412  C   ASP A 326      60.325  54.704  19.250  1.00 23.10           C  
ATOM   2413  O   ASP A 326      59.895  55.257  20.268  1.00 22.75           O  
ATOM   2414  CB  ASP A 326      58.546  54.639  17.502  1.00 23.41           C  
ATOM   2415  CG  ASP A 326      58.439  54.117  16.078  1.00 32.47           C  
ATOM   2416  OD1 ASP A 326      59.296  53.292  15.673  1.00 37.10           O  
ATOM   2417  OD2 ASP A 326      57.544  54.571  15.354  1.00 35.91           O  
ATOM   2418  N   ILE A 327      61.589  54.871  18.819  1.00 20.77           N  
ATOM   2419  CA  ILE A 327      62.532  55.782  19.468  1.00 20.76           C  
ATOM   2420  C   ILE A 327      62.919  56.780  18.394  1.00 27.11           C  
ATOM   2421  O   ILE A 327      63.467  56.375  17.362  1.00 26.83           O  
ATOM   2422  CB  ILE A 327      63.728  55.030  20.096  1.00 23.78           C  
ATOM   2423  CG1 ILE A 327      63.234  54.132  21.249  1.00 24.24           C  
ATOM   2424  CG2 ILE A 327      64.751  56.021  20.637  1.00 25.15           C  
ATOM   2425  CD1 ILE A 327      64.176  52.974  21.608  1.00 26.59           C  
ATOM   2426  N   CYS A 328      62.547  58.054  18.592  1.00 25.54           N  
ATOM   2427  CA  CYS A 328      62.671  59.119  17.596  1.00 27.52           C  
ATOM   2428  C   CYS A 328      63.667  60.191  17.969  1.00 28.87           C  
ATOM   2429  O   CYS A 328      63.647  60.686  19.091  1.00 27.44           O  
ATOM   2430  CB  CYS A 328      61.296  59.713  17.293  1.00 30.04           C  
ATOM   2431  SG  CYS A 328      59.986  58.466  17.141  1.00 34.99           S  
ATOM   2432  N   ASP A 329      64.537  60.549  17.007  1.00 25.40           N  
ATOM   2433  CA  ASP A 329      65.603  61.542  17.173  1.00 25.77           C  
ATOM   2434  C   ASP A 329      65.336  62.809  16.379  1.00 29.62           C  
ATOM   2435  O   ASP A 329      64.897  62.738  15.232  1.00 28.40           O  
ATOM   2436  CB  ASP A 329      66.972  60.935  16.746  1.00 28.08           C  
ATOM   2437  CG  ASP A 329      67.606  60.051  17.817  1.00 38.88           C  
ATOM   2438  OD1 ASP A 329      66.857  59.511  18.663  1.00 37.14           O  
ATOM   2439  OD2 ASP A 329      68.850  59.880  17.793  1.00 41.99           O  
ATOM   2440  N   TYR A 330      65.595  63.962  16.995  1.00 27.18           N  
ATOM   2441  CA  TYR A 330      65.450  65.247  16.326  1.00 28.88           C  
ATOM   2442  C   TYR A 330      66.580  65.387  15.281  1.00 35.45           C  
ATOM   2443  O   TYR A 330      67.727  65.059  15.586  1.00 33.43           O  
ATOM   2444  CB  TYR A 330      65.553  66.393  17.339  1.00 30.34           C  
ATOM   2445  CG  TYR A 330      65.424  67.757  16.697  1.00 33.97           C  
ATOM   2446  CD1 TYR A 330      64.223  68.170  16.127  1.00 35.21           C  
ATOM   2447  CD2 TYR A 330      66.515  68.618  16.618  1.00 35.99           C  
ATOM   2448  CE1 TYR A 330      64.101  69.417  15.521  1.00 35.63           C  
ATOM   2449  CE2 TYR A 330      66.410  69.861  15.998  1.00 37.41           C  
ATOM   2450  CZ  TYR A 330      65.197  70.262  15.464  1.00 42.68           C  
ATOM   2451  OH  TYR A 330      65.075  71.502  14.896  1.00 43.21           O  
ATOM   2452  N   ASP A 331      66.243  65.862  14.072  1.00 34.59           N  
ATOM   2453  CA  ASP A 331      67.195  66.076  12.970  1.00 35.38           C  
ATOM   2454  C   ASP A 331      67.278  67.578  12.746  1.00 40.82           C  
ATOM   2455  O   ASP A 331      66.358  68.163  12.186  1.00 39.32           O  
ATOM   2456  CB  ASP A 331      66.710  65.342  11.700  1.00 37.32           C  
ATOM   2457  CG  ASP A 331      67.632  65.400  10.478  1.00 48.90           C  
ATOM   2458  OD1 ASP A 331      68.799  65.807  10.630  1.00 48.02           O  
ATOM   2459  OD2 ASP A 331      67.189  64.996   9.384  1.00 55.68           O  
ATOM   2460  N   GLU A 332      68.352  68.204  13.240  1.00 42.19           N  
ATOM   2461  CA  GLU A 332      68.609  69.647  13.164  1.00 44.48           C  
ATOM   2462  C   GLU A 332      68.567  70.215  11.735  1.00 52.25           C  
ATOM   2463  O   GLU A 332      68.095  71.333  11.546  1.00 52.31           O  
ATOM   2464  CB  GLU A 332      69.959  69.958  13.815  1.00 46.45           C  
ATOM   2465  CG  GLU A 332      70.052  71.337  14.429  1.00 60.58           C  
ATOM   2466  CD  GLU A 332      70.607  71.336  15.840  1.00 95.91           C  
ATOM   2467  OE1 GLU A 332      71.735  70.831  16.045  1.00 87.51           O  
ATOM   2468  OE2 GLU A 332      69.906  71.843  16.746  1.00102.07           O  
ATOM   2469  N   SER A 333      69.043  69.447  10.741  1.00 51.35           N  
ATOM   2470  CA  SER A 333      69.098  69.895   9.348  1.00 52.46           C  
ATOM   2471  C   SER A 333      67.727  69.991   8.677  1.00 57.73           C  
ATOM   2472  O   SER A 333      67.475  70.961   7.958  1.00 58.53           O  
ATOM   2473  CB  SER A 333      70.056  69.033   8.532  1.00 56.97           C  
ATOM   2474  OG  SER A 333      69.574  67.711   8.354  1.00 69.67           O  
ATOM   2475  N   SER A 334      66.841  69.006   8.922  1.00 52.76           N  
ATOM   2476  CA  SER A 334      65.502  68.983   8.334  1.00 51.81           C  
ATOM   2477  C   SER A 334      64.410  69.554   9.251  1.00 52.94           C  
ATOM   2478  O   SER A 334      63.318  69.858   8.772  1.00 52.70           O  
ATOM   2479  CB  SER A 334      65.137  67.570   7.880  1.00 56.03           C  
ATOM   2480  OG  SER A 334      65.001  66.675   8.972  1.00 64.99           O  
ATOM   2481  N   GLY A 335      64.706  69.678  10.548  1.00 46.81           N  
ATOM   2482  CA  GLY A 335      63.750  70.138  11.554  1.00 45.69           C  
ATOM   2483  C   GLY A 335      62.664  69.101  11.799  1.00 48.01           C  
ATOM   2484  O   GLY A 335      61.574  69.436  12.271  1.00 48.42           O  
ATOM   2485  N   ARG A 336      62.957  67.828  11.435  1.00 41.14           N  
ATOM   2486  CA  ARG A 336      62.054  66.692  11.545  1.00 39.73           C  
ATOM   2487  C   ARG A 336      62.494  65.693  12.621  1.00 38.37           C  
ATOM   2488  O   ARG A 336      63.624  65.738  13.108  1.00 36.65           O  
ATOM   2489  CB  ARG A 336      61.896  65.981  10.186  1.00 41.50           C  
ATOM   2490  CG  ARG A 336      61.347  66.853   9.046  1.00 56.95           C  
ATOM   2491  CD  ARG A 336      59.853  67.130   9.136  1.00 75.89           C  
ATOM   2492  NE  ARG A 336      59.341  67.804   7.938  1.00 92.60           N  
ATOM   2493  CZ  ARG A 336      59.336  69.122   7.750  1.00108.29           C  
ATOM   2494  NH1 ARG A 336      59.824  69.936   8.679  1.00 93.05           N  
ATOM   2495  NH2 ARG A 336      58.852  69.636   6.626  1.00 97.15           N  
ATOM   2496  N   TRP A 337      61.579  64.787  12.982  1.00 32.03           N  
ATOM   2497  CA  TRP A 337      61.812  63.734  13.969  1.00 28.79           C  
ATOM   2498  C   TRP A 337      61.858  62.407  13.224  1.00 33.66           C  
ATOM   2499  O   TRP A 337      60.925  62.071  12.495  1.00 35.13           O  
ATOM   2500  CB  TRP A 337      60.704  63.764  15.050  1.00 25.08           C  
ATOM   2501  CG  TRP A 337      60.846  64.940  15.978  1.00 23.75           C  
ATOM   2502  CD1 TRP A 337      60.344  66.198  15.796  1.00 25.99           C  
ATOM   2503  CD2 TRP A 337      61.556  64.966  17.224  1.00 23.03           C  
ATOM   2504  NE1 TRP A 337      60.709  67.014  16.845  1.00 25.20           N  
ATOM   2505  CE2 TRP A 337      61.447  66.280  17.743  1.00 26.07           C  
ATOM   2506  CE3 TRP A 337      62.260  63.999  17.964  1.00 23.09           C  
ATOM   2507  CZ2 TRP A 337      62.032  66.656  18.953  1.00 24.61           C  
ATOM   2508  CZ3 TRP A 337      62.858  64.376  19.152  1.00 24.20           C  
ATOM   2509  CH2 TRP A 337      62.754  65.690  19.635  1.00 25.01           C  
ATOM   2510  N   ASN A 338      62.969  61.677  13.346  1.00 30.08           N  
ATOM   2511  CA  ASN A 338      63.091  60.405  12.633  1.00 29.32           C  
ATOM   2512  C   ASN A 338      63.157  59.227  13.585  1.00 31.60           C  
ATOM   2513  O   ASN A 338      63.992  59.229  14.494  1.00 30.95           O  
ATOM   2514  CB  ASN A 338      64.303  60.420  11.690  1.00 31.01           C  
ATOM   2515  CG  ASN A 338      64.229  61.503  10.631  1.00 59.89           C  
ATOM   2516  OD1 ASN A 338      65.117  62.349  10.523  1.00 56.76           O  
ATOM   2517  ND2 ASN A 338      63.163  61.515   9.833  1.00 52.36           N  
ATOM   2518  N   CYS A 339      62.292  58.220  13.359  1.00 29.01           N  
ATOM   2519  CA  CYS A 339      62.219  57.010  14.165  1.00 30.47           C  
ATOM   2520  C   CYS A 339      62.779  55.862  13.333  1.00 35.63           C  
ATOM   2521  O   CYS A 339      62.069  55.316  12.490  1.00 35.42           O  
ATOM   2522  CB  CYS A 339      60.789  56.720  14.645  1.00 31.12           C  
ATOM   2523  SG  CYS A 339      59.831  58.192  15.117  1.00 35.10           S  
ATOM   2524  N   LEU A 340      64.059  55.503  13.557  1.00 32.90           N  
ATOM   2525  CA  LEU A 340      64.704  54.408  12.814  1.00 32.74           C  
ATOM   2526  C   LEU A 340      64.068  53.074  13.134  1.00 34.64           C  
ATOM   2527  O   LEU A 340      63.832  52.762  14.305  1.00 29.95           O  
ATOM   2528  CB  LEU A 340      66.210  54.323  13.099  1.00 33.22           C  
ATOM   2529  CG  LEU A 340      67.096  55.459  12.578  1.00 38.89           C  
ATOM   2530  CD1 LEU A 340      68.501  55.371  13.191  1.00 38.85           C  
ATOM   2531  CD2 LEU A 340      67.202  55.422  11.042  1.00 41.93           C  
ATOM   2532  N   VAL A 341      63.815  52.277  12.085  1.00 32.49           N  
ATOM   2533  CA  VAL A 341      63.241  50.937  12.191  1.00 33.42           C  
ATOM   2534  C   VAL A 341      64.163  50.026  13.045  1.00 37.07           C  
ATOM   2535  O   VAL A 341      63.654  49.226  13.824  1.00 39.11           O  
ATOM   2536  CB  VAL A 341      62.874  50.363  10.792  1.00 39.10           C  
ATOM   2537  CG1 VAL A 341      62.255  48.970  10.898  1.00 39.49           C  
ATOM   2538  CG2 VAL A 341      61.911  51.301  10.063  1.00 39.11           C  
ATOM   2539  N   ALA A 342      65.496  50.231  12.998  1.00 31.20           N  
ATOM   2540  CA  ALA A 342      66.444  49.466  13.823  1.00 30.90           C  
ATOM   2541  C   ALA A 342      66.318  49.807  15.337  1.00 32.96           C  
ATOM   2542  O   ALA A 342      66.915  49.126  16.170  1.00 31.50           O  
ATOM   2543  CB  ALA A 342      67.874  49.703  13.353  1.00 31.46           C  
ATOM   2544  N   ARG A 343      65.554  50.861  15.681  1.00 28.80           N  
ATOM   2545  CA  ARG A 343      65.352  51.245  17.081  1.00 27.55           C  
ATOM   2546  C   ARG A 343      63.917  50.919  17.556  1.00 30.03           C  
ATOM   2547  O   ARG A 343      63.515  51.336  18.638  1.00 30.10           O  
ATOM   2548  CB  ARG A 343      65.691  52.725  17.281  1.00 26.31           C  
ATOM   2549  CG  ARG A 343      67.178  53.002  17.185  1.00 32.67           C  
ATOM   2550  CD  ARG A 343      67.457  54.473  17.328  1.00 37.74           C  
ATOM   2551  NE  ARG A 343      68.896  54.738  17.342  1.00 33.66           N  
ATOM   2552  CZ  ARG A 343      69.429  55.952  17.346  1.00 45.28           C  
ATOM   2553  NH1 ARG A 343      68.651  57.028  17.290  1.00 32.89           N  
ATOM   2554  NH2 ARG A 343      70.744  56.102  17.388  1.00 37.29           N  
ATOM   2555  N   GLN A 344      63.191  50.121  16.788  1.00 25.76           N  
ATOM   2556  CA  GLN A 344      61.808  49.727  17.096  1.00 26.63           C  
ATOM   2557  C   GLN A 344      61.793  48.479  17.959  1.00 29.89           C  
ATOM   2558  O   GLN A 344      62.517  47.527  17.666  1.00 30.63           O  
ATOM   2559  CB  GLN A 344      61.052  49.460  15.794  1.00 28.84           C  
ATOM   2560  CG  GLN A 344      59.700  50.076  15.719  1.00 36.93           C  
ATOM   2561  CD  GLN A 344      59.046  49.804  14.390  1.00 46.06           C  
ATOM   2562  OE1 GLN A 344      58.819  48.653  14.006  1.00 38.62           O  
ATOM   2563  NE2 GLN A 344      58.707  50.862  13.679  1.00 38.34           N  
ATOM   2564  N   HIS A 345      60.966  48.474  19.029  1.00 23.25           N  
ATOM   2565  CA  HIS A 345      60.893  47.340  19.943  1.00 20.83           C  
ATOM   2566  C   HIS A 345      59.487  46.816  20.023  1.00 26.12           C  
ATOM   2567  O   HIS A 345      58.569  47.573  20.293  1.00 25.56           O  
ATOM   2568  CB  HIS A 345      61.450  47.715  21.339  1.00 20.81           C  
ATOM   2569  CG  HIS A 345      62.898  48.123  21.298  1.00 23.07           C  
ATOM   2570  ND1 HIS A 345      63.916  47.205  21.496  1.00 24.10           N  
ATOM   2571  CD2 HIS A 345      63.448  49.324  20.986  1.00 24.34           C  
ATOM   2572  CE1 HIS A 345      65.051  47.880  21.350  1.00 23.29           C  
ATOM   2573  NE2 HIS A 345      64.825  49.156  21.033  1.00 23.78           N  
ATOM   2574  N   ILE A 346      59.318  45.516  19.822  1.00 23.20           N  
ATOM   2575  CA  ILE A 346      58.016  44.872  19.863  1.00 23.85           C  
ATOM   2576  C   ILE A 346      57.808  44.200  21.203  1.00 27.27           C  
ATOM   2577  O   ILE A 346      58.682  43.477  21.681  1.00 25.11           O  
ATOM   2578  CB  ILE A 346      57.896  43.859  18.681  1.00 27.54           C  
ATOM   2579  CG1 ILE A 346      57.951  44.602  17.321  1.00 29.03           C  
ATOM   2580  CG2 ILE A 346      56.628  43.004  18.789  1.00 28.63           C  
ATOM   2581  CD1 ILE A 346      58.182  43.645  16.064  1.00 42.87           C  
ATOM   2582  N   GLU A 347      56.599  44.359  21.764  1.00 22.91           N  
ATOM   2583  CA  GLU A 347      56.250  43.677  23.000  1.00 21.52           C  
ATOM   2584  C   GLU A 347      54.907  43.022  22.756  1.00 25.72           C  
ATOM   2585  O   GLU A 347      53.944  43.690  22.367  1.00 24.86           O  
ATOM   2586  CB  GLU A 347      56.228  44.654  24.185  1.00 22.05           C  
ATOM   2587  CG  GLU A 347      56.010  43.984  25.536  1.00 26.76           C  
ATOM   2588  CD  GLU A 347      55.974  44.933  26.721  1.00 41.27           C  
ATOM   2589  OE1 GLU A 347      56.264  46.138  26.547  1.00 32.61           O  
ATOM   2590  OE2 GLU A 347      55.618  44.471  27.826  1.00 28.56           O  
ATOM   2591  N   MET A 348      54.872  41.700  22.851  1.00 24.10           N  
ATOM   2592  CA  MET A 348      53.632  40.972  22.565  1.00 25.00           C  
ATOM   2593  C   MET A 348      53.335  39.938  23.629  1.00 27.58           C  
ATOM   2594  O   MET A 348      54.187  39.658  24.458  1.00 26.59           O  
ATOM   2595  CB  MET A 348      53.623  40.383  21.126  1.00 28.43           C  
ATOM   2596  CG  MET A 348      54.650  39.288  20.897  1.00 35.42           C  
ATOM   2597  SD  MET A 348      54.708  38.817  19.140  1.00 44.07           S  
ATOM   2598  CE  MET A 348      55.930  37.488  19.239  1.00 41.71           C  
ATOM   2599  N   SER A 349      52.106  39.441  23.659  1.00 25.73           N  
ATOM   2600  CA  SER A 349      51.717  38.428  24.631  1.00 25.88           C  
ATOM   2601  C   SER A 349      50.957  37.329  23.901  1.00 28.95           C  
ATOM   2602  O   SER A 349      50.105  37.623  23.070  1.00 28.61           O  
ATOM   2603  CB  SER A 349      50.875  39.026  25.755  1.00 29.13           C  
ATOM   2604  OG  SER A 349      50.524  38.000  26.673  1.00 35.28           O  
ATOM   2605  N   THR A 350      51.306  36.072  24.168  1.00 25.93           N  
ATOM   2606  CA  THR A 350      50.585  34.940  23.570  1.00 26.34           C  
ATOM   2607  C   THR A 350      49.473  34.427  24.514  1.00 29.20           C  
ATOM   2608  O   THR A 350      48.545  33.781  24.047  1.00 30.68           O  
ATOM   2609  CB  THR A 350      51.557  33.786  23.213  1.00 38.59           C  
ATOM   2610  OG1 THR A 350      52.271  33.393  24.390  1.00 40.66           O  
ATOM   2611  CG2 THR A 350      52.528  34.153  22.089  1.00 35.77           C  
ATOM   2612  N   THR A 351      49.550  34.739  25.824  1.00 24.90           N  
ATOM   2613  CA  THR A 351      48.566  34.281  26.822  1.00 24.23           C  
ATOM   2614  C   THR A 351      47.487  35.324  27.178  1.00 26.05           C  
ATOM   2615  O   THR A 351      46.454  34.972  27.752  1.00 23.61           O  
ATOM   2616  CB  THR A 351      49.286  33.800  28.093  1.00 29.55           C  
ATOM   2617  OG1 THR A 351      50.064  34.878  28.635  1.00 29.27           O  
ATOM   2618  CG2 THR A 351      50.178  32.571  27.835  1.00 31.36           C  
ATOM   2619  N   GLY A 352      47.754  36.596  26.899  1.00 22.13           N  
ATOM   2620  CA  GLY A 352      46.798  37.643  27.236  1.00 21.41           C  
ATOM   2621  C   GLY A 352      47.101  38.958  26.561  1.00 23.72           C  
ATOM   2622  O   GLY A 352      47.509  38.988  25.399  1.00 21.53           O  
ATOM   2623  N   TRP A 353      46.937  40.045  27.310  1.00 18.64           N  
ATOM   2624  CA  TRP A 353      47.162  41.408  26.848  1.00 18.11           C  
ATOM   2625  C   TRP A 353      48.601  41.832  27.205  1.00 22.47           C  
ATOM   2626  O   TRP A 353      49.291  41.085  27.895  1.00 20.57           O  
ATOM   2627  CB  TRP A 353      46.099  42.338  27.494  1.00 15.85           C  
ATOM   2628  CG  TRP A 353      46.073  42.306  29.003  1.00 15.59           C  
ATOM   2629  CD1 TRP A 353      46.706  43.178  29.835  1.00 17.90           C  
ATOM   2630  CD2 TRP A 353      45.429  41.325  29.863  1.00 15.34           C  
ATOM   2631  NE1 TRP A 353      46.446  42.852  31.163  1.00 16.51           N  
ATOM   2632  CE2 TRP A 353      45.702  41.697  31.204  1.00 17.83           C  
ATOM   2633  CE3 TRP A 353      44.658  40.163  29.632  1.00 16.00           C  
ATOM   2634  CZ2 TRP A 353      45.220  40.966  32.308  1.00 16.63           C  
ATOM   2635  CZ3 TRP A 353      44.159  39.455  30.730  1.00 17.03           C  
ATOM   2636  CH2 TRP A 353      44.447  39.850  32.043  1.00 18.08           C  
ATOM   2637  N   VAL A 354      49.045  43.033  26.779  1.00 18.73           N  
ATOM   2638  CA  VAL A 354      50.391  43.515  27.113  1.00 19.06           C  
ATOM   2639  C   VAL A 354      50.310  44.450  28.337  1.00 21.27           C  
ATOM   2640  O   VAL A 354      49.498  45.384  28.354  1.00 20.05           O  
ATOM   2641  CB  VAL A 354      51.056  44.252  25.907  1.00 24.01           C  
ATOM   2642  CG1 VAL A 354      52.455  44.772  26.272  1.00 23.15           C  
ATOM   2643  CG2 VAL A 354      51.137  43.347  24.694  1.00 24.32           C  
ATOM   2644  N   GLY A 355      51.178  44.211  29.308  1.00 17.76           N  
ATOM   2645  CA  GLY A 355      51.278  45.021  30.520  1.00 18.66           C  
ATOM   2646  C   GLY A 355      50.201  44.709  31.536  1.00 20.09           C  
ATOM   2647  O   GLY A 355      49.291  43.932  31.254  1.00 18.96           O  
ATOM   2648  N   ARG A 356      50.299  45.299  32.737  1.00 14.81           N  
ATOM   2649  CA  ARG A 356      49.251  45.078  33.761  1.00 15.16           C  
ATOM   2650  C   ARG A 356      47.918  45.686  33.301  1.00 19.03           C  
ATOM   2651  O   ARG A 356      46.912  44.979  33.176  1.00 19.29           O  
ATOM   2652  CB  ARG A 356      49.717  45.649  35.119  1.00 16.03           C  
ATOM   2653  CG  ARG A 356      50.826  44.753  35.708  1.00 21.36           C  
ATOM   2654  CD  ARG A 356      51.174  45.115  37.123  1.00 19.55           C  
ATOM   2655  NE  ARG A 356      52.089  44.128  37.699  1.00 17.97           N  
ATOM   2656  CZ  ARG A 356      53.353  44.369  38.015  1.00 26.05           C  
ATOM   2657  NH1 ARG A 356      53.881  45.573  37.806  1.00 17.38           N  
ATOM   2658  NH2 ARG A 356      54.098  43.418  38.545  1.00 18.96           N  
ATOM   2659  N   PHE A 357      47.916  46.994  33.031  1.00 14.58           N  
ATOM   2660  CA  PHE A 357      46.760  47.698  32.459  1.00 14.84           C  
ATOM   2661  C   PHE A 357      47.160  48.277  31.094  1.00 21.67           C  
ATOM   2662  O   PHE A 357      46.306  48.560  30.271  1.00 23.49           O  
ATOM   2663  CB  PHE A 357      46.235  48.782  33.405  1.00 16.29           C  
ATOM   2664  CG  PHE A 357      45.584  48.170  34.621  1.00 17.51           C  
ATOM   2665  CD1 PHE A 357      44.238  47.817  34.605  1.00 18.55           C  
ATOM   2666  CD2 PHE A 357      46.319  47.933  35.778  1.00 18.95           C  
ATOM   2667  CE1 PHE A 357      43.634  47.252  35.732  1.00 17.80           C  
ATOM   2668  CE2 PHE A 357      45.724  47.336  36.891  1.00 20.93           C  
ATOM   2669  CZ  PHE A 357      44.385  47.007  36.861  1.00 18.55           C  
ATOM   2670  N   ARG A 358      48.464  48.441  30.858  1.00 18.51           N  
ATOM   2671  CA  ARG A 358      49.012  48.950  29.594  1.00 17.50           C  
ATOM   2672  C   ARG A 358      50.503  48.623  29.551  1.00 21.02           C  
ATOM   2673  O   ARG A 358      51.095  48.388  30.611  1.00 19.87           O  
ATOM   2674  CB  ARG A 358      48.785  50.479  29.465  1.00 18.82           C  
ATOM   2675  CG  ARG A 358      49.408  51.321  30.593  1.00 24.81           C  
ATOM   2676  CD  ARG A 358      49.470  52.797  30.197  1.00 31.58           C  
ATOM   2677  NE  ARG A 358      49.896  53.651  31.309  1.00 28.67           N  
ATOM   2678  CZ  ARG A 358      50.322  54.909  31.188  1.00 44.28           C  
ATOM   2679  NH1 ARG A 358      50.398  55.486  29.986  1.00 29.66           N  
ATOM   2680  NH2 ARG A 358      50.696  55.592  32.260  1.00 31.17           N  
ATOM   2681  N   PRO A 359      51.147  48.676  28.373  1.00 18.99           N  
ATOM   2682  CA  PRO A 359      52.605  48.458  28.327  1.00 18.84           C  
ATOM   2683  C   PRO A 359      53.324  49.414  29.289  1.00 22.26           C  
ATOM   2684  O   PRO A 359      52.927  50.579  29.458  1.00 21.27           O  
ATOM   2685  CB  PRO A 359      52.960  48.736  26.863  1.00 19.86           C  
ATOM   2686  CG  PRO A 359      51.665  48.429  26.098  1.00 24.66           C  
ATOM   2687  CD  PRO A 359      50.589  48.947  27.025  1.00 21.09           C  
ATOM   2688  N   SER A 360      54.317  48.899  29.990  1.00 18.80           N  
ATOM   2689  CA  SER A 360      55.044  49.666  31.013  1.00 17.86           C  
ATOM   2690  C   SER A 360      55.922  50.781  30.423  1.00 20.01           C  
ATOM   2691  O   SER A 360      56.265  50.752  29.248  1.00 19.69           O  
ATOM   2692  CB  SER A 360      55.914  48.729  31.836  1.00 21.27           C  
ATOM   2693  OG  SER A 360      56.793  48.114  30.906  1.00 24.54           O  
ATOM   2694  N   GLU A 361      56.266  51.768  31.246  1.00 18.32           N  
ATOM   2695  CA  GLU A 361      57.075  52.885  30.772  1.00 18.60           C  
ATOM   2696  C   GLU A 361      58.577  52.547  30.796  1.00 22.12           C  
ATOM   2697  O   GLU A 361      59.024  51.886  31.747  1.00 20.19           O  
ATOM   2698  CB  GLU A 361      56.757  54.164  31.573  1.00 19.19           C  
ATOM   2699  CG  GLU A 361      57.313  54.270  32.984  1.00 27.68           C  
ATOM   2700  CD  GLU A 361      56.839  53.324  34.074  1.00 44.65           C  
ATOM   2701  OE1 GLU A 361      55.822  52.609  33.884  1.00 29.21           O  
ATOM   2702  OE2 GLU A 361      57.494  53.325  35.145  1.00 32.57           O  
ATOM   2703  N   PRO A 362      59.372  52.995  29.787  1.00 18.63           N  
ATOM   2704  CA  PRO A 362      60.828  52.734  29.842  1.00 17.68           C  
ATOM   2705  C   PRO A 362      61.519  53.759  30.729  1.00 20.19           C  
ATOM   2706  O   PRO A 362      61.020  54.883  30.902  1.00 20.50           O  
ATOM   2707  CB  PRO A 362      61.272  52.902  28.377  1.00 19.48           C  
ATOM   2708  CG  PRO A 362      60.317  53.983  27.828  1.00 23.80           C  
ATOM   2709  CD  PRO A 362      58.990  53.741  28.559  1.00 20.27           C  
ATOM   2710  N   HIS A 363      62.658  53.369  31.320  1.00 16.19           N  
ATOM   2711  CA  HIS A 363      63.465  54.267  32.156  1.00 15.48           C  
ATOM   2712  C   HIS A 363      64.814  54.370  31.454  1.00 19.78           C  
ATOM   2713  O   HIS A 363      65.596  53.441  31.513  1.00 17.92           O  
ATOM   2714  CB  HIS A 363      63.595  53.727  33.606  1.00 15.94           C  
ATOM   2715  CG  HIS A 363      62.291  53.801  34.338  1.00 18.56           C  
ATOM   2716  ND1 HIS A 363      62.064  54.757  35.318  1.00 20.92           N  
ATOM   2717  CD2 HIS A 363      61.150  53.103  34.136  1.00 20.22           C  
ATOM   2718  CE1 HIS A 363      60.802  54.594  35.700  1.00 19.55           C  
ATOM   2719  NE2 HIS A 363      60.219  53.592  35.029  1.00 19.87           N  
ATOM   2720  N   PHE A 364      65.059  55.487  30.757  1.00 16.96           N  
ATOM   2721  CA  PHE A 364      66.292  55.669  30.006  1.00 16.27           C  
ATOM   2722  C   PHE A 364      67.453  56.062  30.868  1.00 20.39           C  
ATOM   2723  O   PHE A 364      67.294  56.813  31.834  1.00 18.28           O  
ATOM   2724  CB  PHE A 364      66.111  56.750  28.922  1.00 18.04           C  
ATOM   2725  CG  PHE A 364      65.316  56.252  27.746  1.00 18.13           C  
ATOM   2726  CD1 PHE A 364      65.952  55.636  26.667  1.00 19.69           C  
ATOM   2727  CD2 PHE A 364      63.926  56.376  27.723  1.00 19.50           C  
ATOM   2728  CE1 PHE A 364      65.211  55.152  25.586  1.00 18.88           C  
ATOM   2729  CE2 PHE A 364      63.188  55.894  26.639  1.00 22.11           C  
ATOM   2730  CZ  PHE A 364      63.834  55.283  25.583  1.00 20.09           C  
ATOM   2731  N   THR A 365      68.654  55.651  30.442  1.00 18.51           N  
ATOM   2732  CA  THR A 365      69.881  56.081  31.110  1.00 19.44           C  
ATOM   2733  C   THR A 365      70.136  57.566  30.735  1.00 23.59           C  
ATOM   2734  O   THR A 365      69.454  58.095  29.857  1.00 21.53           O  
ATOM   2735  CB  THR A 365      71.034  55.183  30.691  1.00 25.71           C  
ATOM   2736  OG1 THR A 365      71.169  55.284  29.264  1.00 23.75           O  
ATOM   2737  CG2 THR A 365      70.822  53.726  31.129  1.00 20.90           C  
ATOM   2738  N   LEU A 366      71.110  58.218  31.383  1.00 23.09           N  
ATOM   2739  CA  LEU A 366      71.462  59.630  31.120  1.00 25.49           C  
ATOM   2740  C   LEU A 366      71.755  59.930  29.632  1.00 26.49           C  
ATOM   2741  O   LEU A 366      71.245  60.907  29.109  1.00 24.63           O  
ATOM   2742  CB  LEU A 366      72.656  60.025  32.011  1.00 27.68           C  
ATOM   2743  CG  LEU A 366      72.973  61.513  32.233  1.00 35.98           C  
ATOM   2744  CD1 LEU A 366      71.730  62.411  32.152  1.00 36.51           C  
ATOM   2745  CD2 LEU A 366      73.705  61.703  33.567  1.00 42.15           C  
ATOM   2746  N   ASP A 367      72.490  59.055  28.936  1.00 23.16           N  
ATOM   2747  CA  ASP A 367      72.792  59.260  27.513  1.00 21.84           C  
ATOM   2748  C   ASP A 367      71.658  58.847  26.565  1.00 26.05           C  
ATOM   2749  O   ASP A 367      71.760  59.090  25.361  1.00 26.28           O  
ATOM   2750  CB  ASP A 367      74.116  58.569  27.114  1.00 22.24           C  
ATOM   2751  CG  ASP A 367      74.201  57.055  27.370  1.00 33.08           C  
ATOM   2752  OD1 ASP A 367      73.132  56.386  27.453  1.00 29.07           O  
ATOM   2753  OD2 ASP A 367      75.322  56.540  27.465  1.00 38.03           O  
ATOM   2754  N   GLY A 368      70.619  58.173  27.094  1.00 20.62           N  
ATOM   2755  CA  GLY A 368      69.477  57.733  26.303  1.00 19.12           C  
ATOM   2756  C   GLY A 368      69.751  56.591  25.356  1.00 22.05           C  
ATOM   2757  O   GLY A 368      68.940  56.355  24.461  1.00 21.48           O  
ATOM   2758  N   ASN A 369      70.916  55.904  25.492  1.00 18.22           N  
ATOM   2759  CA  ASN A 369      71.300  54.807  24.591  1.00 16.96           C  
ATOM   2760  C   ASN A 369      70.766  53.472  25.011  1.00 18.17           C  
ATOM   2761  O   ASN A 369      70.841  52.511  24.262  1.00 18.52           O  
ATOM   2762  CB  ASN A 369      72.830  54.729  24.370  1.00 18.54           C  
ATOM   2763  CG  ASN A 369      73.362  55.955  23.678  1.00 28.57           C  
ATOM   2764  OD1 ASN A 369      72.695  56.545  22.837  1.00 22.31           O  
ATOM   2765  ND2 ASN A 369      74.551  56.386  24.058  1.00 22.67           N  
ATOM   2766  N   SER A 370      70.232  53.401  26.211  1.00 16.51           N  
ATOM   2767  CA  SER A 370      69.685  52.162  26.720  1.00 16.51           C  
ATOM   2768  C   SER A 370      68.594  52.477  27.738  1.00 19.22           C  
ATOM   2769  O   SER A 370      68.452  53.627  28.136  1.00 17.90           O  
ATOM   2770  CB  SER A 370      70.809  51.284  27.285  1.00 21.46           C  
ATOM   2771  OG  SER A 370      71.481  51.883  28.373  1.00 27.33           O  
ATOM   2772  N   PHE A 371      67.767  51.487  28.083  1.00 16.62           N  
ATOM   2773  CA  PHE A 371      66.672  51.721  29.041  1.00 14.73           C  
ATOM   2774  C   PHE A 371      66.313  50.450  29.750  1.00 17.76           C  
ATOM   2775  O   PHE A 371      66.603  49.343  29.262  1.00 15.62           O  
ATOM   2776  CB  PHE A 371      65.422  52.289  28.332  1.00 15.99           C  
ATOM   2777  CG  PHE A 371      64.859  51.435  27.228  1.00 16.23           C  
ATOM   2778  CD1 PHE A 371      65.349  51.537  25.931  1.00 18.10           C  
ATOM   2779  CD2 PHE A 371      63.799  50.566  27.470  1.00 16.79           C  
ATOM   2780  CE1 PHE A 371      64.787  50.791  24.896  1.00 18.65           C  
ATOM   2781  CE2 PHE A 371      63.241  49.810  26.437  1.00 19.43           C  
ATOM   2782  CZ  PHE A 371      63.727  49.940  25.153  1.00 17.77           C  
ATOM   2783  N   TYR A 372      65.585  50.628  30.855  1.00 15.30           N  
ATOM   2784  CA  TYR A 372      65.127  49.555  31.710  1.00 15.31           C  
ATOM   2785  C   TYR A 372      63.625  49.577  31.678  1.00 19.98           C  
ATOM   2786  O   TYR A 372      63.022  50.652  31.699  1.00 18.08           O  
ATOM   2787  CB  TYR A 372      65.657  49.775  33.138  1.00 15.70           C  
ATOM   2788  CG  TYR A 372      67.173  49.684  33.226  1.00 16.59           C  
ATOM   2789  CD1 TYR A 372      67.977  50.813  33.031  1.00 16.72           C  
ATOM   2790  CD2 TYR A 372      67.804  48.468  33.481  1.00 17.60           C  
ATOM   2791  CE1 TYR A 372      69.372  50.734  33.109  1.00 16.98           C  
ATOM   2792  CE2 TYR A 372      69.195  48.388  33.604  1.00 18.91           C  
ATOM   2793  CZ  TYR A 372      69.972  49.519  33.402  1.00 20.62           C  
ATOM   2794  OH  TYR A 372      71.340  49.404  33.469  1.00 21.16           O  
ATOM   2795  N   LYS A 373      63.007  48.403  31.581  1.00 16.59           N  
ATOM   2796  CA  LYS A 373      61.552  48.350  31.445  1.00 16.58           C  
ATOM   2797  C   LYS A 373      61.065  47.066  32.077  1.00 19.77           C  
ATOM   2798  O   LYS A 373      61.705  46.028  31.916  1.00 20.82           O  
ATOM   2799  CB  LYS A 373      61.226  48.351  29.943  1.00 18.43           C  
ATOM   2800  CG  LYS A 373      59.773  48.539  29.584  1.00 18.19           C  
ATOM   2801  CD  LYS A 373      59.618  48.457  28.038  1.00 24.22           C  
ATOM   2802  CE  LYS A 373      58.359  49.097  27.519  1.00 31.22           C  
ATOM   2803  NZ  LYS A 373      57.115  48.367  27.929  1.00 28.20           N  
ATOM   2804  N   ILE A 374      59.910  47.117  32.747  1.00 14.98           N  
ATOM   2805  CA  ILE A 374      59.322  45.919  33.329  1.00 14.27           C  
ATOM   2806  C   ILE A 374      58.529  45.212  32.247  1.00 19.31           C  
ATOM   2807  O   ILE A 374      57.615  45.803  31.668  1.00 19.96           O  
ATOM   2808  CB  ILE A 374      58.388  46.271  34.521  1.00 16.56           C  
ATOM   2809  CG1 ILE A 374      59.182  46.908  35.667  1.00 16.92           C  
ATOM   2810  CG2 ILE A 374      57.605  45.001  35.000  1.00 15.38           C  
ATOM   2811  CD1 ILE A 374      58.269  47.606  36.689  1.00 19.54           C  
ATOM   2812  N   ILE A 375      58.829  43.926  32.019  1.00 16.75           N  
ATOM   2813  CA  ILE A 375      58.104  43.117  31.036  1.00 18.18           C  
ATOM   2814  C   ILE A 375      57.881  41.707  31.588  1.00 18.99           C  
ATOM   2815  O   ILE A 375      58.620  41.267  32.457  1.00 18.77           O  
ATOM   2816  CB  ILE A 375      58.767  43.095  29.623  1.00 22.35           C  
ATOM   2817  CG1 ILE A 375      60.116  42.380  29.642  1.00 24.51           C  
ATOM   2818  CG2 ILE A 375      58.875  44.512  28.951  1.00 23.66           C  
ATOM   2819  CD1 ILE A 375      60.597  41.913  28.239  1.00 30.25           C  
ATOM   2820  N   SER A 376      56.913  40.979  31.042  1.00 15.65           N  
ATOM   2821  CA  SER A 376      56.670  39.622  31.516  1.00 15.50           C  
ATOM   2822  C   SER A 376      57.771  38.680  31.003  1.00 20.43           C  
ATOM   2823  O   SER A 376      57.990  38.622  29.793  1.00 19.24           O  
ATOM   2824  CB  SER A 376      55.287  39.157  31.068  1.00 21.76           C  
ATOM   2825  OG  SER A 376      55.085  37.856  31.587  1.00 34.05           O  
ATOM   2826  N   ASN A 377      58.482  37.973  31.908  1.00 18.53           N  
ATOM   2827  CA  ASN A 377      59.538  37.044  31.457  1.00 18.31           C  
ATOM   2828  C   ASN A 377      58.946  35.717  30.863  1.00 23.32           C  
ATOM   2829  O   ASN A 377      57.722  35.578  30.757  1.00 21.13           O  
ATOM   2830  CB  ASN A 377      60.568  36.800  32.556  1.00 15.88           C  
ATOM   2831  CG  ASN A 377      60.089  35.929  33.697  1.00 22.77           C  
ATOM   2832  OD1 ASN A 377      59.022  35.303  33.641  1.00 20.80           O  
ATOM   2833  ND2 ASN A 377      60.873  35.874  34.744  1.00 17.06           N  
ATOM   2834  N   GLU A 378      59.800  34.743  30.515  1.00 24.30           N  
ATOM   2835  CA  GLU A 378      59.336  33.471  29.923  1.00 26.41           C  
ATOM   2836  C   GLU A 378      58.503  32.602  30.898  1.00 29.51           C  
ATOM   2837  O   GLU A 378      57.716  31.781  30.431  1.00 29.96           O  
ATOM   2838  CB  GLU A 378      60.502  32.668  29.296  1.00 28.46           C  
ATOM   2839  CG  GLU A 378      61.179  33.382  28.131  1.00 43.39           C  
ATOM   2840  CD  GLU A 378      60.403  33.502  26.828  1.00 82.79           C  
ATOM   2841  OE1 GLU A 378      60.612  34.510  26.114  1.00 86.65           O  
ATOM   2842  OE2 GLU A 378      59.607  32.587  26.506  1.00 82.54           O  
ATOM   2843  N   GLU A 379      58.620  32.821  32.230  1.00 25.66           N  
ATOM   2844  CA  GLU A 379      57.801  32.118  33.241  1.00 25.63           C  
ATOM   2845  C   GLU A 379      56.478  32.900  33.523  1.00 27.44           C  
ATOM   2846  O   GLU A 379      55.631  32.431  34.292  1.00 26.38           O  
ATOM   2847  CB  GLU A 379      58.567  31.933  34.569  1.00 27.83           C  
ATOM   2848  CG  GLU A 379      60.049  31.605  34.458  1.00 47.18           C  
ATOM   2849  CD  GLU A 379      60.405  30.292  33.791  1.00 82.02           C  
ATOM   2850  OE1 GLU A 379      59.791  29.258  34.143  1.00 87.50           O  
ATOM   2851  OE2 GLU A 379      61.310  30.295  32.924  1.00 80.81           O  
ATOM   2852  N   GLY A 380      56.302  34.056  32.875  1.00 21.96           N  
ATOM   2853  CA  GLY A 380      55.120  34.885  33.072  1.00 20.90           C  
ATOM   2854  C   GLY A 380      55.227  35.821  34.267  1.00 23.81           C  
ATOM   2855  O   GLY A 380      54.227  36.421  34.655  1.00 24.33           O  
ATOM   2856  N   TYR A 381      56.438  36.018  34.830  1.00 18.76           N  
ATOM   2857  CA  TYR A 381      56.608  36.949  35.962  1.00 17.20           C  
ATOM   2858  C   TYR A 381      57.218  38.259  35.469  1.00 20.77           C  
ATOM   2859  O   TYR A 381      58.167  38.244  34.675  1.00 18.98           O  
ATOM   2860  CB  TYR A 381      57.493  36.322  37.045  1.00 18.18           C  
ATOM   2861  CG  TYR A 381      56.798  35.211  37.790  1.00 20.93           C  
ATOM   2862  CD1 TYR A 381      56.008  35.480  38.904  1.00 21.67           C  
ATOM   2863  CD2 TYR A 381      56.873  33.891  37.344  1.00 22.54           C  
ATOM   2864  CE1 TYR A 381      55.350  34.461  39.586  1.00 21.21           C  
ATOM   2865  CE2 TYR A 381      56.236  32.859  38.034  1.00 23.79           C  
ATOM   2866  CZ  TYR A 381      55.467  33.153  39.144  1.00 25.94           C  
ATOM   2867  OH  TYR A 381      54.831  32.153  39.831  1.00 28.55           O  
ATOM   2868  N   ARG A 382      56.674  39.397  35.941  1.00 18.12           N  
ATOM   2869  CA  ARG A 382      57.131  40.728  35.539  1.00 17.70           C  
ATOM   2870  C   ARG A 382      58.427  41.112  36.243  1.00 17.83           C  
ATOM   2871  O   ARG A 382      58.512  41.215  37.477  1.00 15.30           O  
ATOM   2872  CB  ARG A 382      56.022  41.791  35.705  1.00 16.42           C  
ATOM   2873  CG  ARG A 382      54.939  41.568  34.657  1.00 25.16           C  
ATOM   2874  CD  ARG A 382      53.599  42.264  34.885  1.00 22.02           C  
ATOM   2875  NE  ARG A 382      52.593  41.527  34.112  1.00 20.28           N  
ATOM   2876  CZ  ARG A 382      52.415  41.624  32.801  1.00 26.02           C  
ATOM   2877  NH1 ARG A 382      53.047  42.558  32.103  1.00 22.12           N  
ATOM   2878  NH2 ARG A 382      51.582  40.812  32.182  1.00 20.56           N  
ATOM   2879  N   HIS A 383      59.447  41.292  35.429  1.00 15.80           N  
ATOM   2880  CA  HIS A 383      60.792  41.615  35.894  1.00 14.95           C  
ATOM   2881  C   HIS A 383      61.402  42.717  35.056  1.00 17.91           C  
ATOM   2882  O   HIS A 383      60.890  43.035  33.979  1.00 18.05           O  
ATOM   2883  CB  HIS A 383      61.654  40.344  35.851  1.00 15.13           C  
ATOM   2884  CG  HIS A 383      61.331  39.463  37.019  1.00 17.63           C  
ATOM   2885  ND1 HIS A 383      61.722  39.801  38.305  1.00 18.46           N  
ATOM   2886  CD2 HIS A 383      60.568  38.347  37.072  1.00 17.95           C  
ATOM   2887  CE1 HIS A 383      61.234  38.850  39.087  1.00 17.70           C  
ATOM   2888  NE2 HIS A 383      60.546  37.949  38.385  1.00 17.92           N  
ATOM   2889  N   ILE A 384      62.508  43.263  35.524  1.00 15.66           N  
ATOM   2890  CA  ILE A 384      63.176  44.356  34.817  1.00 15.44           C  
ATOM   2891  C   ILE A 384      64.080  43.798  33.731  1.00 21.02           C  
ATOM   2892  O   ILE A 384      64.967  42.983  34.030  1.00 19.69           O  
ATOM   2893  CB  ILE A 384      63.982  45.229  35.802  1.00 17.51           C  
ATOM   2894  CG1 ILE A 384      63.072  45.797  36.943  1.00 17.01           C  
ATOM   2895  CG2 ILE A 384      64.714  46.380  35.036  1.00 16.06           C  
ATOM   2896  CD1 ILE A 384      63.864  46.162  38.191  1.00 19.35           C  
ATOM   2897  N   CYS A 385      63.872  44.272  32.488  1.00 18.86           N  
ATOM   2898  CA  CYS A 385      64.702  43.904  31.344  1.00 20.93           C  
ATOM   2899  C   CYS A 385      65.500  45.142  30.915  1.00 21.44           C  
ATOM   2900  O   CYS A 385      65.001  46.272  30.962  1.00 20.89           O  
ATOM   2901  CB  CYS A 385      63.869  43.337  30.193  1.00 24.13           C  
ATOM   2902  SG  CYS A 385      64.712  42.007  29.291  1.00 30.82           S  
ATOM   2903  N   TYR A 386      66.750  44.932  30.551  1.00 18.00           N  
ATOM   2904  CA  TYR A 386      67.651  45.990  30.123  1.00 17.12           C  
ATOM   2905  C   TYR A 386      67.807  45.894  28.612  1.00 21.78           C  
ATOM   2906  O   TYR A 386      68.247  44.863  28.089  1.00 20.16           O  
ATOM   2907  CB  TYR A 386      68.999  45.823  30.827  1.00 17.52           C  
ATOM   2908  CG  TYR A 386      70.063  46.810  30.396  1.00 21.43           C  
ATOM   2909  CD1 TYR A 386      69.804  48.171  30.361  1.00 22.61           C  
ATOM   2910  CD2 TYR A 386      71.348  46.383  30.068  1.00 24.33           C  
ATOM   2911  CE1 TYR A 386      70.790  49.088  30.012  1.00 24.07           C  
ATOM   2912  CE2 TYR A 386      72.349  47.295  29.732  1.00 25.41           C  
ATOM   2913  CZ  TYR A 386      72.062  48.646  29.703  1.00 32.41           C  
ATOM   2914  OH  TYR A 386      73.025  49.557  29.349  1.00 34.18           O  
ATOM   2915  N   PHE A 387      67.457  46.982  27.924  1.00 17.97           N  
ATOM   2916  CA  PHE A 387      67.492  47.054  26.476  1.00 16.97           C  
ATOM   2917  C   PHE A 387      68.519  48.050  25.979  1.00 20.78           C  
ATOM   2918  O   PHE A 387      68.705  49.077  26.615  1.00 17.88           O  
ATOM   2919  CB  PHE A 387      66.151  47.606  25.989  1.00 18.10           C  
ATOM   2920  CG  PHE A 387      64.924  46.749  26.164  1.00 19.50           C  
ATOM   2921  CD1 PHE A 387      64.265  46.691  27.390  1.00 19.81           C  
ATOM   2922  CD2 PHE A 387      64.380  46.065  25.085  1.00 22.26           C  
ATOM   2923  CE1 PHE A 387      63.095  45.953  27.536  1.00 20.08           C  
ATOM   2924  CE2 PHE A 387      63.202  45.323  25.231  1.00 24.77           C  
ATOM   2925  CZ  PHE A 387      62.566  45.279  26.454  1.00 21.87           C  
ATOM   2926  N   GLN A 388      69.116  47.795  24.782  1.00 20.00           N  
ATOM   2927  CA  GLN A 388      69.975  48.754  24.071  1.00 20.26           C  
ATOM   2928  C   GLN A 388      69.015  49.337  23.041  1.00 22.96           C  
ATOM   2929  O   GLN A 388      68.204  48.571  22.510  1.00 23.26           O  
ATOM   2930  CB  GLN A 388      71.133  48.043  23.326  1.00 22.54           C  
ATOM   2931  CG  GLN A 388      72.073  47.209  24.194  1.00 35.71           C  
ATOM   2932  CD  GLN A 388      72.449  47.892  25.476  1.00 41.35           C  
ATOM   2933  OE1 GLN A 388      72.108  47.431  26.565  1.00 42.30           O  
ATOM   2934  NE2 GLN A 388      73.119  49.022  25.376  1.00 28.32           N  
ATOM   2935  N   ILE A 389      69.052  50.649  22.742  1.00 20.24           N  
ATOM   2936  CA  ILE A 389      68.024  51.209  21.825  1.00 19.72           C  
ATOM   2937  C   ILE A 389      68.005  50.568  20.444  1.00 29.11           C  
ATOM   2938  O   ILE A 389      66.930  50.525  19.819  1.00 28.26           O  
ATOM   2939  CB  ILE A 389      68.000  52.755  21.699  1.00 21.76           C  
ATOM   2940  CG1 ILE A 389      69.329  53.319  21.130  1.00 21.90           C  
ATOM   2941  CG2 ILE A 389      67.604  53.393  23.060  1.00 21.32           C  
ATOM   2942  CD1 ILE A 389      69.262  54.813  20.801  1.00 29.09           C  
ATOM   2943  N   ASP A 390      69.157  50.040  19.981  1.00 27.44           N  
ATOM   2944  CA  ASP A 390      69.248  49.439  18.655  1.00 28.41           C  
ATOM   2945  C   ASP A 390      69.499  47.922  18.668  1.00 33.50           C  
ATOM   2946  O   ASP A 390      70.061  47.391  17.709  1.00 33.85           O  
ATOM   2947  CB  ASP A 390      70.319  50.170  17.814  1.00 30.47           C  
ATOM   2948  CG  ASP A 390      71.713  50.168  18.422  1.00 45.49           C  
ATOM   2949  OD1 ASP A 390      71.887  49.596  19.537  1.00 43.31           O  
ATOM   2950  OD2 ASP A 390      72.622  50.774  17.814  1.00 59.21           O  
ATOM   2951  N   LYS A 391      69.075  47.219  19.735  1.00 27.94           N  
ATOM   2952  CA  LYS A 391      69.210  45.767  19.804  1.00 26.86           C  
ATOM   2953  C   LYS A 391      67.887  45.157  20.139  1.00 32.85           C  
ATOM   2954  O   LYS A 391      67.153  45.701  20.981  1.00 31.63           O  
ATOM   2955  CB  LYS A 391      70.296  45.327  20.811  1.00 29.76           C  
ATOM   2956  CG  LYS A 391      71.707  45.846  20.498  1.00 42.71           C  
ATOM   2957  CD  LYS A 391      72.369  45.173  19.277  1.00 54.79           C  
ATOM   2958  CE  LYS A 391      73.706  45.792  18.926  1.00 63.15           C  
ATOM   2959  NZ  LYS A 391      74.738  45.518  19.965  1.00 73.64           N  
ATOM   2960  N   LYS A 392      67.573  44.016  19.495  1.00 29.51           N  
ATOM   2961  CA  LYS A 392      66.307  43.321  19.694  1.00 29.73           C  
ATOM   2962  C   LYS A 392      66.207  42.618  21.045  1.00 33.42           C  
ATOM   2963  O   LYS A 392      65.186  42.727  21.722  1.00 32.81           O  
ATOM   2964  CB  LYS A 392      66.045  42.329  18.542  1.00 32.98           C  
ATOM   2965  CG  LYS A 392      64.682  41.634  18.593  1.00 52.56           C  
ATOM   2966  CD  LYS A 392      64.494  40.679  17.417  1.00 64.82           C  
ATOM   2967  CE  LYS A 392      63.665  39.475  17.794  1.00 79.82           C  
ATOM   2968  NZ  LYS A 392      63.463  38.557  16.640  1.00 91.85           N  
ATOM   2969  N   ASP A 393      67.229  41.877  21.421  1.00 30.83           N  
ATOM   2970  CA  ASP A 393      67.183  41.113  22.668  1.00 30.93           C  
ATOM   2971  C   ASP A 393      67.475  41.967  23.882  1.00 34.19           C  
ATOM   2972  O   ASP A 393      68.429  42.753  23.879  1.00 33.71           O  
ATOM   2973  CB  ASP A 393      68.183  39.946  22.628  1.00 33.39           C  
ATOM   2974  CG  ASP A 393      68.010  38.988  21.462  1.00 52.05           C  
ATOM   2975  OD1 ASP A 393      66.840  38.693  21.095  1.00 52.82           O  
ATOM   2976  OD2 ASP A 393      69.039  38.499  20.942  1.00 60.50           O  
ATOM   2977  N   CYS A 394      66.664  41.799  24.939  1.00 29.63           N  
ATOM   2978  CA  CYS A 394      66.932  42.490  26.184  1.00 27.86           C  
ATOM   2979  C   CYS A 394      67.461  41.481  27.186  1.00 28.54           C  
ATOM   2980  O   CYS A 394      67.315  40.277  26.977  1.00 29.48           O  
ATOM   2981  CB  CYS A 394      65.701  43.235  26.703  1.00 28.08           C  
ATOM   2982  SG  CYS A 394      64.355  42.174  27.284  1.00 31.73           S  
ATOM   2983  N   THR A 395      68.086  41.958  28.261  1.00 22.40           N  
ATOM   2984  CA  THR A 395      68.598  41.076  29.297  1.00 21.75           C  
ATOM   2985  C   THR A 395      67.826  41.341  30.584  1.00 22.66           C  
ATOM   2986  O   THR A 395      67.829  42.474  31.070  1.00 21.95           O  
ATOM   2987  CB  THR A 395      70.096  41.342  29.509  1.00 30.39           C  
ATOM   2988  OG1 THR A 395      70.758  41.185  28.256  1.00 31.33           O  
ATOM   2989  CG2 THR A 395      70.709  40.418  30.551  1.00 28.78           C  
ATOM   2990  N   PHE A 396      67.247  40.295  31.167  1.00 18.11           N  
ATOM   2991  CA  PHE A 396      66.551  40.397  32.458  1.00 18.74           C  
ATOM   2992  C   PHE A 396      67.573  40.565  33.541  1.00 23.31           C  
ATOM   2993  O   PHE A 396      68.556  39.814  33.591  1.00 22.80           O  
ATOM   2994  CB  PHE A 396      65.664  39.163  32.748  1.00 20.12           C  
ATOM   2995  CG  PHE A 396      64.340  39.235  32.038  1.00 21.40           C  
ATOM   2996  CD1 PHE A 396      63.341  40.097  32.481  1.00 23.79           C  
ATOM   2997  CD2 PHE A 396      64.117  38.508  30.874  1.00 23.48           C  
ATOM   2998  CE1 PHE A 396      62.127  40.188  31.804  1.00 23.99           C  
ATOM   2999  CE2 PHE A 396      62.903  38.608  30.189  1.00 26.40           C  
ATOM   3000  CZ  PHE A 396      61.918  39.454  30.654  1.00 24.02           C  
ATOM   3001  N   ILE A 397      67.381  41.581  34.382  1.00 17.93           N  
ATOM   3002  CA  ILE A 397      68.312  41.886  35.462  1.00 17.01           C  
ATOM   3003  C   ILE A 397      67.779  41.360  36.789  1.00 20.87           C  
ATOM   3004  O   ILE A 397      68.544  41.238  37.753  1.00 20.40           O  
ATOM   3005  CB  ILE A 397      68.738  43.375  35.494  1.00 20.19           C  
ATOM   3006  CG1 ILE A 397      67.678  44.288  36.188  1.00 20.48           C  
ATOM   3007  CG2 ILE A 397      69.095  43.842  34.072  1.00 20.77           C  
ATOM   3008  CD1 ILE A 397      68.154  45.724  36.455  1.00 21.27           C  
ATOM   3009  N   THR A 398      66.482  40.992  36.827  1.00 19.19           N  
ATOM   3010  CA  THR A 398      65.860  40.395  38.026  1.00 18.79           C  
ATOM   3011  C   THR A 398      65.098  39.174  37.562  1.00 21.10           C  
ATOM   3012  O   THR A 398      64.707  39.083  36.390  1.00 19.71           O  
ATOM   3013  CB  THR A 398      64.899  41.378  38.781  1.00 22.99           C  
ATOM   3014  OG1 THR A 398      63.785  41.705  37.949  1.00 17.45           O  
ATOM   3015  CG2 THR A 398      65.596  42.641  39.275  1.00 18.16           C  
ATOM   3016  N   LYS A 399      64.851  38.248  38.486  1.00 19.59           N  
ATOM   3017  CA  LYS A 399      64.136  37.018  38.159  1.00 20.24           C  
ATOM   3018  C   LYS A 399      63.623  36.341  39.435  1.00 21.43           C  
ATOM   3019  O   LYS A 399      64.094  36.648  40.508  1.00 21.56           O  
ATOM   3020  CB  LYS A 399      65.058  36.071  37.344  1.00 23.95           C  
ATOM   3021  CG  LYS A 399      65.937  35.127  38.167  1.00 43.67           C  
ATOM   3022  CD  LYS A 399      67.306  35.677  38.494  1.00 59.57           C  
ATOM   3023  CE  LYS A 399      68.398  34.637  38.309  1.00 67.29           C  
ATOM   3024  NZ  LYS A 399      68.390  33.614  39.385  1.00 71.56           N  
ATOM   3025  N   GLY A 400      62.662  35.454  39.294  1.00 19.20           N  
ATOM   3026  CA  GLY A 400      62.089  34.744  40.436  1.00 19.82           C  
ATOM   3027  C   GLY A 400      60.580  34.734  40.395  1.00 22.73           C  
ATOM   3028  O   GLY A 400      59.961  35.383  39.539  1.00 21.84           O  
ATOM   3029  N   THR A 401      59.978  33.960  41.302  1.00 18.40           N  
ATOM   3030  CA  THR A 401      58.529  33.762  41.349  1.00 17.82           C  
ATOM   3031  C   THR A 401      57.933  34.817  42.252  1.00 21.24           C  
ATOM   3032  O   THR A 401      57.425  34.515  43.327  1.00 21.70           O  
ATOM   3033  CB  THR A 401      58.178  32.307  41.793  1.00 24.25           C  
ATOM   3034  OG1 THR A 401      58.762  32.124  43.074  1.00 24.62           O  
ATOM   3035  CG2 THR A 401      58.723  31.247  40.832  1.00 23.90           C  
ATOM   3036  N   TRP A 402      58.086  36.072  41.841  1.00 16.67           N  
ATOM   3037  CA  TRP A 402      57.568  37.274  42.499  1.00 16.31           C  
ATOM   3038  C   TRP A 402      57.628  38.317  41.395  1.00 19.65           C  
ATOM   3039  O   TRP A 402      58.092  37.988  40.283  1.00 18.61           O  
ATOM   3040  CB  TRP A 402      58.432  37.691  43.717  1.00 15.34           C  
ATOM   3041  CG  TRP A 402      59.922  37.687  43.459  1.00 16.70           C  
ATOM   3042  CD1 TRP A 402      60.796  36.664  43.716  1.00 19.53           C  
ATOM   3043  CD2 TRP A 402      60.715  38.776  42.956  1.00 16.21           C  
ATOM   3044  NE1 TRP A 402      62.070  37.023  43.337  1.00 18.51           N  
ATOM   3045  CE2 TRP A 402      62.056  38.325  42.893  1.00 19.58           C  
ATOM   3046  CE3 TRP A 402      60.423  40.099  42.555  1.00 16.91           C  
ATOM   3047  CZ2 TRP A 402      63.101  39.136  42.429  1.00 19.14           C  
ATOM   3048  CZ3 TRP A 402      61.463  40.908  42.112  1.00 18.24           C  
ATOM   3049  CH2 TRP A 402      62.780  40.429  42.044  1.00 19.09           C  
ATOM   3050  N   GLU A 403      57.153  39.557  41.649  1.00 15.04           N  
ATOM   3051  CA  GLU A 403      57.187  40.536  40.564  1.00 14.44           C  
ATOM   3052  C   GLU A 403      57.718  41.895  40.966  1.00 17.54           C  
ATOM   3053  O   GLU A 403      57.539  42.319  42.098  1.00 15.83           O  
ATOM   3054  CB  GLU A 403      55.786  40.732  39.969  1.00 15.72           C  
ATOM   3055  CG  GLU A 403      55.246  39.484  39.254  1.00 15.70           C  
ATOM   3056  CD  GLU A 403      54.084  39.722  38.313  1.00 17.21           C  
ATOM   3057  OE1 GLU A 403      53.314  40.690  38.523  1.00 22.59           O  
ATOM   3058  OE2 GLU A 403      54.038  39.030  37.273  1.00 21.23           O  
ATOM   3059  N   VAL A 404      58.305  42.613  39.995  1.00 15.21           N  
ATOM   3060  CA  VAL A 404      58.716  43.992  40.211  1.00 13.51           C  
ATOM   3061  C   VAL A 404      57.429  44.801  40.007  1.00 17.03           C  
ATOM   3062  O   VAL A 404      56.740  44.601  38.998  1.00 16.95           O  
ATOM   3063  CB  VAL A 404      59.799  44.431  39.202  1.00 16.11           C  
ATOM   3064  CG1 VAL A 404      60.106  45.938  39.373  1.00 14.46           C  
ATOM   3065  CG2 VAL A 404      61.064  43.603  39.393  1.00 15.84           C  
ATOM   3066  N   ILE A 405      57.097  45.679  40.953  1.00 13.88           N  
ATOM   3067  CA  ILE A 405      55.896  46.529  40.875  1.00 14.70           C  
ATOM   3068  C   ILE A 405      56.197  47.760  40.029  1.00 19.00           C  
ATOM   3069  O   ILE A 405      55.403  48.130  39.154  1.00 18.12           O  
ATOM   3070  CB  ILE A 405      55.409  46.933  42.309  1.00 18.93           C  
ATOM   3071  CG1 ILE A 405      55.219  45.674  43.202  1.00 20.13           C  
ATOM   3072  CG2 ILE A 405      54.126  47.846  42.255  1.00 19.31           C  
ATOM   3073  CD1 ILE A 405      54.237  44.628  42.730  1.00 24.64           C  
ATOM   3074  N   GLY A 406      57.313  48.406  40.319  1.00 15.07           N  
ATOM   3075  CA  GLY A 406      57.676  49.608  39.573  1.00 14.80           C  
ATOM   3076  C   GLY A 406      59.131  49.959  39.702  1.00 17.21           C  
ATOM   3077  O   GLY A 406      59.777  49.589  40.686  1.00 17.00           O  
ATOM   3078  N   ILE A 407      59.679  50.633  38.672  1.00 14.89           N  
ATOM   3079  CA  ILE A 407      61.051  51.154  38.731  1.00 13.94           C  
ATOM   3080  C   ILE A 407      60.877  52.567  39.302  1.00 18.72           C  
ATOM   3081  O   ILE A 407      60.112  53.357  38.740  1.00 17.72           O  
ATOM   3082  CB  ILE A 407      61.720  51.202  37.331  1.00 16.76           C  
ATOM   3083  CG1 ILE A 407      61.941  49.763  36.795  1.00 16.60           C  
ATOM   3084  CG2 ILE A 407      63.050  51.992  37.429  1.00 16.03           C  
ATOM   3085  CD1 ILE A 407      62.232  49.644  35.242  1.00 16.43           C  
ATOM   3086  N   GLU A 408      61.611  52.903  40.361  1.00 15.55           N  
ATOM   3087  CA  GLU A 408      61.433  54.194  41.037  1.00 15.77           C  
ATOM   3088  C   GLU A 408      62.519  55.244  40.768  1.00 20.81           C  
ATOM   3089  O   GLU A 408      62.222  56.435  40.817  1.00 19.62           O  
ATOM   3090  CB  GLU A 408      61.314  53.936  42.545  1.00 17.55           C  
ATOM   3091  CG  GLU A 408      60.240  52.890  42.901  1.00 20.87           C  
ATOM   3092  CD  GLU A 408      58.836  53.291  42.489  1.00 38.34           C  
ATOM   3093  OE1 GLU A 408      58.158  52.479  41.818  1.00 37.39           O  
ATOM   3094  OE2 GLU A 408      58.469  54.468  42.713  1.00 31.84           O  
ATOM   3095  N   ALA A 409      63.783  54.820  40.604  1.00 17.51           N  
ATOM   3096  CA  ALA A 409      64.893  55.758  40.330  1.00 18.08           C  
ATOM   3097  C   ALA A 409      66.015  54.993  39.668  1.00 20.78           C  
ATOM   3098  O   ALA A 409      66.151  53.768  39.857  1.00 17.30           O  
ATOM   3099  CB  ALA A 409      65.398  56.415  41.614  1.00 18.53           C  
ATOM   3100  N   LEU A 410      66.829  55.732  38.888  1.00 18.48           N  
ATOM   3101  CA  LEU A 410      67.932  55.141  38.171  1.00 18.07           C  
ATOM   3102  C   LEU A 410      69.154  56.067  38.238  1.00 20.54           C  
ATOM   3103  O   LEU A 410      69.040  57.243  37.928  1.00 19.45           O  
ATOM   3104  CB  LEU A 410      67.509  54.938  36.693  1.00 17.86           C  
ATOM   3105  CG  LEU A 410      68.553  54.264  35.775  1.00 20.62           C  
ATOM   3106  CD1 LEU A 410      68.838  52.817  36.205  1.00 19.52           C  
ATOM   3107  CD2 LEU A 410      68.125  54.341  34.303  1.00 21.78           C  
ATOM   3108  N   THR A 411      70.297  55.532  38.645  1.00 18.76           N  
ATOM   3109  CA  THR A 411      71.570  56.281  38.640  1.00 19.96           C  
ATOM   3110  C   THR A 411      72.539  55.460  37.781  1.00 24.17           C  
ATOM   3111  O   THR A 411      72.178  54.359  37.343  1.00 21.52           O  
ATOM   3112  CB  THR A 411      72.129  56.489  40.077  1.00 26.39           C  
ATOM   3113  OG1 THR A 411      72.712  55.270  40.529  1.00 25.01           O  
ATOM   3114  CG2 THR A 411      71.087  57.015  41.064  1.00 24.29           C  
ATOM   3115  N   SER A 412      73.797  55.934  37.602  1.00 22.49           N  
ATOM   3116  CA  SER A 412      74.764  55.151  36.811  1.00 22.09           C  
ATOM   3117  C   SER A 412      75.145  53.859  37.519  1.00 24.58           C  
ATOM   3118  O   SER A 412      75.538  52.888  36.867  1.00 25.92           O  
ATOM   3119  CB  SER A 412      76.011  55.983  36.519  1.00 25.91           C  
ATOM   3120  OG  SER A 412      76.616  56.346  37.750  1.00 28.09           O  
ATOM   3121  N   ASP A 413      75.016  53.825  38.854  1.00 19.81           N  
ATOM   3122  CA  ASP A 413      75.384  52.629  39.597  1.00 19.93           C  
ATOM   3123  C   ASP A 413      74.240  51.732  40.020  1.00 23.15           C  
ATOM   3124  O   ASP A 413      74.450  50.529  40.157  1.00 22.19           O  
ATOM   3125  CB  ASP A 413      76.201  52.999  40.847  1.00 22.04           C  
ATOM   3126  CG  ASP A 413      77.562  53.617  40.532  1.00 33.67           C  
ATOM   3127  OD1 ASP A 413      78.065  53.409  39.411  1.00 35.87           O  
ATOM   3128  OD2 ASP A 413      78.106  54.309  41.398  1.00 35.18           O  
ATOM   3129  N   TYR A 414      73.071  52.317  40.303  1.00 20.10           N  
ATOM   3130  CA  TYR A 414      71.942  51.558  40.847  1.00 19.18           C  
ATOM   3131  C   TYR A 414      70.625  51.798  40.168  1.00 19.78           C  
ATOM   3132  O   TYR A 414      70.345  52.894  39.704  1.00 18.31           O  
ATOM   3133  CB  TYR A 414      71.773  51.924  42.332  1.00 19.49           C  
ATOM   3134  CG  TYR A 414      72.863  51.336  43.196  1.00 22.38           C  
ATOM   3135  CD1 TYR A 414      72.868  49.983  43.520  1.00 23.41           C  
ATOM   3136  CD2 TYR A 414      73.889  52.133  43.696  1.00 24.72           C  
ATOM   3137  CE1 TYR A 414      73.884  49.429  44.288  1.00 24.90           C  
ATOM   3138  CE2 TYR A 414      74.893  51.595  44.505  1.00 26.04           C  
ATOM   3139  CZ  TYR A 414      74.885  50.241  44.794  1.00 34.71           C  
ATOM   3140  OH  TYR A 414      75.863  49.686  45.577  1.00 35.98           O  
ATOM   3141  N   LEU A 415      69.769  50.780  40.199  1.00 16.16           N  
ATOM   3142  CA  LEU A 415      68.389  50.968  39.781  1.00 14.76           C  
ATOM   3143  C   LEU A 415      67.607  50.634  41.053  1.00 19.01           C  
ATOM   3144  O   LEU A 415      67.860  49.607  41.669  1.00 18.10           O  
ATOM   3145  CB  LEU A 415      68.010  50.023  38.626  1.00 14.41           C  
ATOM   3146  CG  LEU A 415      66.553  50.130  38.119  1.00 18.88           C  
ATOM   3147  CD1 LEU A 415      66.454  49.677  36.710  1.00 18.90           C  
ATOM   3148  CD2 LEU A 415      65.587  49.237  38.998  1.00 15.70           C  
ATOM   3149  N   TYR A 416      66.670  51.506  41.447  1.00 17.79           N  
ATOM   3150  CA  TYR A 416      65.825  51.342  42.635  1.00 16.09           C  
ATOM   3151  C   TYR A 416      64.443  50.920  42.169  1.00 18.42           C  
ATOM   3152  O   TYR A 416      63.874  51.534  41.265  1.00 17.55           O  
ATOM   3153  CB  TYR A 416      65.728  52.657  43.400  1.00 17.28           C  
ATOM   3154  CG  TYR A 416      67.054  53.135  43.964  1.00 18.89           C  
ATOM   3155  CD1 TYR A 416      67.966  53.828  43.168  1.00 20.47           C  
ATOM   3156  CD2 TYR A 416      67.403  52.881  45.284  1.00 18.80           C  
ATOM   3157  CE1 TYR A 416      69.198  54.247  43.673  1.00 20.16           C  
ATOM   3158  CE2 TYR A 416      68.627  53.312  45.807  1.00 19.12           C  
ATOM   3159  CZ  TYR A 416      69.510  54.010  45.004  1.00 22.17           C  
ATOM   3160  OH  TYR A 416      70.705  54.427  45.525  1.00 21.85           O  
ATOM   3161  N   TYR A 417      63.876  49.889  42.816  1.00 14.99           N  
ATOM   3162  CA  TYR A 417      62.570  49.394  42.424  1.00 12.97           C  
ATOM   3163  C   TYR A 417      61.781  48.862  43.628  1.00 15.75           C  
ATOM   3164  O   TYR A 417      62.367  48.532  44.651  1.00 16.54           O  
ATOM   3165  CB  TYR A 417      62.723  48.294  41.357  1.00 13.38           C  
ATOM   3166  CG  TYR A 417      63.389  47.021  41.854  1.00 16.15           C  
ATOM   3167  CD1 TYR A 417      64.770  46.860  41.791  1.00 18.14           C  
ATOM   3168  CD2 TYR A 417      62.627  45.943  42.309  1.00 15.71           C  
ATOM   3169  CE1 TYR A 417      65.382  45.669  42.213  1.00 18.73           C  
ATOM   3170  CE2 TYR A 417      63.227  44.766  42.745  1.00 16.38           C  
ATOM   3171  CZ  TYR A 417      64.602  44.626  42.687  1.00 21.29           C  
ATOM   3172  OH  TYR A 417      65.171  43.458  43.152  1.00 21.23           O  
ATOM   3173  N   ILE A 418      60.471  48.759  43.471  1.00 13.39           N  
ATOM   3174  CA  ILE A 418      59.578  48.178  44.488  1.00 13.84           C  
ATOM   3175  C   ILE A 418      59.232  46.772  44.017  1.00 16.08           C  
ATOM   3176  O   ILE A 418      58.931  46.591  42.832  1.00 15.12           O  
ATOM   3177  CB  ILE A 418      58.284  49.043  44.673  1.00 16.45           C  
ATOM   3178  CG1 ILE A 418      58.616  50.477  45.198  1.00 18.56           C  
ATOM   3179  CG2 ILE A 418      57.257  48.339  45.617  1.00 15.10           C  
ATOM   3180  CD1 ILE A 418      59.074  50.586  46.644  1.00 25.23           C  
ATOM   3181  N   SER A 419      59.231  45.785  44.919  1.00 13.74           N  
ATOM   3182  CA  SER A 419      58.808  44.424  44.513  1.00 13.28           C  
ATOM   3183  C   SER A 419      58.116  43.740  45.686  1.00 14.82           C  
ATOM   3184  O   SER A 419      58.212  44.201  46.816  1.00 14.60           O  
ATOM   3185  CB  SER A 419      59.998  43.577  44.054  1.00 13.81           C  
ATOM   3186  OG  SER A 419      60.650  42.952  45.160  1.00 16.54           O  
ATOM   3187  N   ASN A 420      57.439  42.635  45.409  1.00 13.79           N  
ATOM   3188  CA  ASN A 420      56.813  41.843  46.465  1.00 14.37           C  
ATOM   3189  C   ASN A 420      57.665  40.571  46.725  1.00 18.04           C  
ATOM   3190  O   ASN A 420      57.126  39.525  47.067  1.00 17.93           O  
ATOM   3191  CB  ASN A 420      55.352  41.498  46.096  1.00 10.32           C  
ATOM   3192  CG  ASN A 420      55.168  40.800  44.773  1.00 20.75           C  
ATOM   3193  OD1 ASN A 420      56.114  40.344  44.135  1.00 15.31           O  
ATOM   3194  ND2 ASN A 420      53.934  40.714  44.336  1.00 14.06           N  
ATOM   3195  N   GLU A 421      58.972  40.664  46.528  1.00 15.47           N  
ATOM   3196  CA  GLU A 421      59.851  39.520  46.756  1.00 15.63           C  
ATOM   3197  C   GLU A 421      59.878  39.051  48.229  1.00 20.36           C  
ATOM   3198  O   GLU A 421      59.860  37.848  48.487  1.00 20.80           O  
ATOM   3199  CB  GLU A 421      61.289  39.821  46.324  1.00 16.29           C  
ATOM   3200  CG  GLU A 421      62.169  38.574  46.466  1.00 20.72           C  
ATOM   3201  CD  GLU A 421      63.623  38.683  46.064  1.00 32.20           C  
ATOM   3202  OE1 GLU A 421      64.078  39.787  45.687  1.00 20.62           O  
ATOM   3203  OE2 GLU A 421      64.312  37.641  46.119  1.00 26.33           O  
ATOM   3204  N   TYR A 422      59.945  39.985  49.160  1.00 17.69           N  
ATOM   3205  CA  TYR A 422      60.140  39.693  50.575  1.00 18.07           C  
ATOM   3206  C   TYR A 422      59.140  38.688  51.174  1.00 22.07           C  
ATOM   3207  O   TYR A 422      57.912  38.878  51.127  1.00 18.73           O  
ATOM   3208  CB  TYR A 422      60.189  40.962  51.406  1.00 19.29           C  
ATOM   3209  CG  TYR A 422      60.750  40.742  52.796  1.00 22.55           C  
ATOM   3210  CD1 TYR A 422      62.037  40.240  52.982  1.00 24.17           C  
ATOM   3211  CD2 TYR A 422      59.989  41.025  53.928  1.00 25.20           C  
ATOM   3212  CE1 TYR A 422      62.562  40.049  54.261  1.00 25.64           C  
ATOM   3213  CE2 TYR A 422      60.496  40.822  55.208  1.00 27.38           C  
ATOM   3214  CZ  TYR A 422      61.788  40.342  55.368  1.00 33.81           C  
ATOM   3215  OH  TYR A 422      62.293  40.179  56.632  1.00 39.37           O  
ATOM   3216  N   LYS A 423      59.714  37.594  51.723  1.00 20.36           N  
ATOM   3217  CA  LYS A 423      58.988  36.492  52.378  1.00 20.97           C  
ATOM   3218  C   LYS A 423      57.967  35.815  51.435  1.00 24.19           C  
ATOM   3219  O   LYS A 423      57.085  35.090  51.882  1.00 25.62           O  
ATOM   3220  CB  LYS A 423      58.340  36.973  53.698  1.00 23.44           C  
ATOM   3221  CG  LYS A 423      59.346  37.337  54.771  1.00 32.55           C  
ATOM   3222  CD  LYS A 423      58.676  37.730  56.086  1.00 44.47           C  
ATOM   3223  CE  LYS A 423      59.688  37.968  57.191  1.00 55.93           C  
ATOM   3224  NZ  LYS A 423      59.230  38.999  58.180  1.00 50.98           N  
ATOM   3225  N   GLY A 424      58.101  36.056  50.138  1.00 20.95           N  
ATOM   3226  CA  GLY A 424      57.179  35.518  49.142  1.00 21.54           C  
ATOM   3227  C   GLY A 424      55.744  35.963  49.377  1.00 23.12           C  
ATOM   3228  O   GLY A 424      54.812  35.211  49.099  1.00 22.52           O  
ATOM   3229  N   MET A 425      55.552  37.166  49.932  1.00 18.99           N  
ATOM   3230  CA  MET A 425      54.214  37.699  50.194  1.00 18.90           C  
ATOM   3231  C   MET A 425      53.822  38.639  49.038  1.00 19.39           C  
ATOM   3232  O   MET A 425      54.364  39.745  48.951  1.00 18.24           O  
ATOM   3233  CB  MET A 425      54.148  38.426  51.541  1.00 21.51           C  
ATOM   3234  CG  MET A 425      54.334  37.451  52.726  1.00 27.34           C  
ATOM   3235  SD  MET A 425      54.597  38.330  54.263  1.00 33.61           S  
ATOM   3236  CE  MET A 425      52.991  39.042  54.492  1.00 30.90           C  
ATOM   3237  N   PRO A 426      52.911  38.201  48.143  1.00 17.35           N  
ATOM   3238  CA  PRO A 426      52.536  39.060  46.991  1.00 17.33           C  
ATOM   3239  C   PRO A 426      51.844  40.372  47.370  1.00 20.31           C  
ATOM   3240  O   PRO A 426      51.844  41.311  46.555  1.00 17.98           O  
ATOM   3241  CB  PRO A 426      51.615  38.181  46.132  1.00 19.51           C  
ATOM   3242  CG  PRO A 426      51.580  36.846  46.766  1.00 24.76           C  
ATOM   3243  CD  PRO A 426      52.181  36.913  48.134  1.00 19.93           C  
ATOM   3244  N   GLY A 427      51.266  40.403  48.579  1.00 17.57           N  
ATOM   3245  CA  GLY A 427      50.560  41.564  49.121  1.00 18.07           C  
ATOM   3246  C   GLY A 427      51.401  42.496  49.972  1.00 19.86           C  
ATOM   3247  O   GLY A 427      50.862  43.400  50.605  1.00 20.13           O  
ATOM   3248  N   GLY A 428      52.713  42.276  49.983  1.00 16.39           N  
ATOM   3249  CA  GLY A 428      53.699  43.128  50.657  1.00 16.19           C  
ATOM   3250  C   GLY A 428      54.529  43.868  49.610  1.00 19.82           C  
ATOM   3251  O   GLY A 428      54.514  43.487  48.433  1.00 18.15           O  
ATOM   3252  N   ARG A 429      55.175  44.979  49.985  1.00 15.20           N  
ATOM   3253  CA  ARG A 429      55.932  45.808  49.003  1.00 14.91           C  
ATOM   3254  C   ARG A 429      57.164  46.357  49.703  1.00 16.87           C  
ATOM   3255  O   ARG A 429      57.047  46.919  50.787  1.00 16.97           O  
ATOM   3256  CB  ARG A 429      55.111  47.050  48.532  1.00 15.72           C  
ATOM   3257  CG  ARG A 429      53.737  46.826  47.840  1.00 18.78           C  
ATOM   3258  CD  ARG A 429      53.828  46.463  46.383  1.00 20.84           C  
ATOM   3259  NE  ARG A 429      52.525  46.306  45.698  1.00 17.49           N  
ATOM   3260  CZ  ARG A 429      51.819  45.169  45.646  1.00 31.57           C  
ATOM   3261  NH1 ARG A 429      52.202  44.107  46.340  1.00 19.94           N  
ATOM   3262  NH2 ARG A 429      50.699  45.109  44.944  1.00 22.47           N  
ATOM   3263  N   ASN A 430      58.324  46.226  49.079  1.00 14.33           N  
ATOM   3264  CA  ASN A 430      59.550  46.758  49.654  1.00 14.67           C  
ATOM   3265  C   ASN A 430      60.400  47.370  48.586  1.00 17.06           C  
ATOM   3266  O   ASN A 430      60.299  47.003  47.402  1.00 15.55           O  
ATOM   3267  CB  ASN A 430      60.332  45.660  50.400  1.00 16.03           C  
ATOM   3268  CG  ASN A 430      59.784  45.381  51.776  1.00 20.63           C  
ATOM   3269  OD1 ASN A 430      59.990  46.132  52.727  1.00 18.14           O  
ATOM   3270  ND2 ASN A 430      59.060  44.305  51.900  1.00 18.05           N  
ATOM   3271  N   LEU A 431      61.246  48.298  49.008  1.00 15.60           N  
ATOM   3272  CA  LEU A 431      62.221  48.974  48.145  1.00 14.23           C  
ATOM   3273  C   LEU A 431      63.522  48.194  48.122  1.00 18.48           C  
ATOM   3274  O   LEU A 431      64.058  47.825  49.175  1.00 18.82           O  
ATOM   3275  CB  LEU A 431      62.484  50.392  48.682  1.00 13.97           C  
ATOM   3276  CG  LEU A 431      63.530  51.242  47.902  1.00 18.13           C  
ATOM   3277  CD1 LEU A 431      63.011  51.620  46.505  1.00 17.72           C  
ATOM   3278  CD2 LEU A 431      63.831  52.517  48.678  1.00 18.82           C  
ATOM   3279  N   TYR A 432      64.074  48.022  46.909  1.00 15.16           N  
ATOM   3280  CA  TYR A 432      65.333  47.331  46.669  1.00 14.79           C  
ATOM   3281  C   TYR A 432      66.186  48.194  45.755  1.00 20.04           C  
ATOM   3282  O   TYR A 432      65.662  49.023  44.983  1.00 17.39           O  
ATOM   3283  CB  TYR A 432      65.080  46.008  45.907  1.00 15.74           C  
ATOM   3284  CG  TYR A 432      64.340  44.972  46.709  1.00 16.67           C  
ATOM   3285  CD1 TYR A 432      62.950  45.000  46.804  1.00 17.16           C  
ATOM   3286  CD2 TYR A 432      65.024  43.957  47.377  1.00 17.78           C  
ATOM   3287  CE1 TYR A 432      62.260  44.061  47.565  1.00 18.36           C  
ATOM   3288  CE2 TYR A 432      64.335  42.973  48.093  1.00 18.93           C  
ATOM   3289  CZ  TYR A 432      62.953  43.056  48.214  1.00 19.79           C  
ATOM   3290  OH  TYR A 432      62.237  42.127  48.933  1.00 19.34           O  
ATOM   3291  N   LYS A 433      67.480  47.901  45.747  1.00 17.36           N  
ATOM   3292  CA  LYS A 433      68.392  48.497  44.778  1.00 17.30           C  
ATOM   3293  C   LYS A 433      69.206  47.389  44.194  1.00 21.10           C  
ATOM   3294  O   LYS A 433      69.524  46.408  44.887  1.00 19.32           O  
ATOM   3295  CB  LYS A 433      69.255  49.649  45.344  1.00 20.84           C  
ATOM   3296  CG  LYS A 433      70.322  49.232  46.366  1.00 22.87           C  
ATOM   3297  CD  LYS A 433      71.157  50.451  46.797  1.00 23.90           C  
ATOM   3298  CE  LYS A 433      72.357  50.031  47.632  1.00 22.11           C  
ATOM   3299  NZ  LYS A 433      73.038  51.246  48.196  1.00 24.20           N  
ATOM   3300  N   ILE A 434      69.474  47.483  42.892  1.00 17.35           N  
ATOM   3301  CA  ILE A 434      70.260  46.460  42.222  1.00 17.45           C  
ATOM   3302  C   ILE A 434      71.503  47.140  41.639  1.00 22.48           C  
ATOM   3303  O   ILE A 434      71.381  48.162  40.967  1.00 20.82           O  
ATOM   3304  CB  ILE A 434      69.436  45.640  41.170  1.00 20.24           C  
ATOM   3305  CG1 ILE A 434      70.329  44.573  40.449  1.00 20.55           C  
ATOM   3306  CG2 ILE A 434      68.657  46.526  40.171  1.00 20.72           C  
ATOM   3307  CD1 ILE A 434      69.604  43.628  39.601  1.00 18.97           C  
ATOM   3308  N   GLN A 435      72.686  46.569  41.894  1.00 21.00           N  
ATOM   3309  CA  GLN A 435      73.937  47.096  41.362  1.00 20.86           C  
ATOM   3310  C   GLN A 435      73.987  46.831  39.873  1.00 22.04           C  
ATOM   3311  O   GLN A 435      73.947  45.693  39.450  1.00 22.22           O  
ATOM   3312  CB  GLN A 435      75.134  46.460  42.081  1.00 22.12           C  
ATOM   3313  CG  GLN A 435      76.418  47.236  41.880  1.00 29.19           C  
ATOM   3314  CD  GLN A 435      77.588  46.537  42.530  1.00 44.17           C  
ATOM   3315  OE1 GLN A 435      78.628  46.304  41.903  1.00 41.12           O  
ATOM   3316  NE2 GLN A 435      77.437  46.169  43.796  1.00 23.21           N  
ATOM   3317  N   LEU A 436      74.071  47.888  39.077  1.00 19.88           N  
ATOM   3318  CA  LEU A 436      74.043  47.746  37.629  1.00 20.76           C  
ATOM   3319  C   LEU A 436      75.301  47.050  37.044  1.00 27.20           C  
ATOM   3320  O   LEU A 436      75.193  46.418  36.006  1.00 26.02           O  
ATOM   3321  CB  LEU A 436      73.767  49.101  36.964  1.00 21.02           C  
ATOM   3322  CG  LEU A 436      72.395  49.725  37.331  1.00 23.32           C  
ATOM   3323  CD1 LEU A 436      72.200  51.022  36.653  1.00 21.68           C  
ATOM   3324  CD2 LEU A 436      71.224  48.755  37.032  1.00 22.07           C  
ATOM   3325  N   SER A 437      76.445  47.089  37.749  1.00 26.19           N  
ATOM   3326  CA  SER A 437      77.653  46.392  37.276  1.00 26.77           C  
ATOM   3327  C   SER A 437      77.662  44.906  37.732  1.00 33.23           C  
ATOM   3328  O   SER A 437      78.468  44.117  37.229  1.00 33.65           O  
ATOM   3329  CB  SER A 437      78.898  47.115  37.768  1.00 30.20           C  
ATOM   3330  OG  SER A 437      78.985  47.035  39.182  1.00 35.34           O  
ATOM   3331  N   ASP A 438      76.732  44.505  38.642  1.00 27.17           N  
ATOM   3332  CA  ASP A 438      76.672  43.126  39.137  1.00 26.73           C  
ATOM   3333  C   ASP A 438      75.261  42.793  39.609  1.00 27.27           C  
ATOM   3334  O   ASP A 438      74.932  43.067  40.762  1.00 25.98           O  
ATOM   3335  CB  ASP A 438      77.695  42.951  40.289  1.00 28.85           C  
ATOM   3336  CG  ASP A 438      77.885  41.539  40.817  1.00 37.12           C  
ATOM   3337  OD1 ASP A 438      77.092  40.646  40.444  1.00 37.91           O  
ATOM   3338  OD2 ASP A 438      78.805  41.335  41.628  1.00 42.69           O  
ATOM   3339  N   TYR A 439      74.453  42.148  38.748  1.00 23.82           N  
ATOM   3340  CA  TYR A 439      73.037  41.836  39.044  1.00 24.15           C  
ATOM   3341  C   TYR A 439      72.815  40.893  40.240  1.00 28.44           C  
ATOM   3342  O   TYR A 439      71.699  40.856  40.762  1.00 27.04           O  
ATOM   3343  CB  TYR A 439      72.276  41.317  37.812  1.00 25.09           C  
ATOM   3344  CG  TYR A 439      72.352  42.209  36.585  1.00 25.65           C  
ATOM   3345  CD1 TYR A 439      72.417  43.596  36.706  1.00 26.12           C  
ATOM   3346  CD2 TYR A 439      72.301  41.666  35.300  1.00 26.11           C  
ATOM   3347  CE1 TYR A 439      72.469  44.419  35.585  1.00 26.73           C  
ATOM   3348  CE2 TYR A 439      72.369  42.481  34.168  1.00 26.19           C  
ATOM   3349  CZ  TYR A 439      72.443  43.857  34.317  1.00 30.38           C  
ATOM   3350  OH  TYR A 439      72.499  44.676  33.212  1.00 25.29           O  
ATOM   3351  N   THR A 440      73.870  40.206  40.726  1.00 26.17           N  
ATOM   3352  CA  THR A 440      73.749  39.316  41.895  1.00 26.32           C  
ATOM   3353  C   THR A 440      73.707  40.127  43.190  1.00 30.04           C  
ATOM   3354  O   THR A 440      73.361  39.578  44.232  1.00 31.54           O  
ATOM   3355  CB  THR A 440      74.888  38.260  41.932  1.00 35.00           C  
ATOM   3356  OG1 THR A 440      76.116  38.918  42.208  1.00 36.95           O  
ATOM   3357  CG2 THR A 440      74.995  37.450  40.656  1.00 32.87           C  
ATOM   3358  N   LYS A 441      74.057  41.430  43.122  1.00 26.09           N  
ATOM   3359  CA  LYS A 441      74.101  42.343  44.264  1.00 25.23           C  
ATOM   3360  C   LYS A 441      72.794  43.165  44.364  1.00 26.62           C  
ATOM   3361  O   LYS A 441      72.715  44.315  43.903  1.00 24.23           O  
ATOM   3362  CB  LYS A 441      75.334  43.262  44.201  1.00 27.77           C  
ATOM   3363  CG  LYS A 441      76.675  42.524  44.100  1.00 39.55           C  
ATOM   3364  CD  LYS A 441      77.445  42.552  45.405  1.00 51.31           C  
ATOM   3365  CE  LYS A 441      78.939  42.438  45.184  1.00 67.09           C  
ATOM   3366  NZ  LYS A 441      79.549  43.742  44.782  1.00 74.09           N  
ATOM   3367  N   VAL A 442      71.796  42.561  45.005  1.00 23.70           N  
ATOM   3368  CA  VAL A 442      70.483  43.172  45.258  1.00 23.27           C  
ATOM   3369  C   VAL A 442      70.372  43.436  46.763  1.00 27.10           C  
ATOM   3370  O   VAL A 442      70.558  42.509  47.551  1.00 26.36           O  
ATOM   3371  CB  VAL A 442      69.327  42.283  44.717  1.00 26.85           C  
ATOM   3372  CG1 VAL A 442      67.940  42.887  45.047  1.00 25.56           C  
ATOM   3373  CG2 VAL A 442      69.480  42.044  43.214  1.00 26.46           C  
ATOM   3374  N   THR A 443      70.090  44.690  47.163  1.00 21.41           N  
ATOM   3375  CA  THR A 443      69.966  45.022  48.578  1.00 21.31           C  
ATOM   3376  C   THR A 443      68.531  45.438  48.879  1.00 24.46           C  
ATOM   3377  O   THR A 443      68.027  46.348  48.209  1.00 21.77           O  
ATOM   3378  CB  THR A 443      70.939  46.180  48.957  1.00 29.93           C  
ATOM   3379  OG1 THR A 443      72.294  45.866  48.584  1.00 29.31           O  
ATOM   3380  CG2 THR A 443      70.882  46.546  50.447  1.00 28.57           C  
ATOM   3381  N   CYS A 444      67.883  44.837  49.909  1.00 22.12           N  
ATOM   3382  CA  CYS A 444      66.567  45.356  50.317  1.00 22.06           C  
ATOM   3383  C   CYS A 444      66.794  46.538  51.229  1.00 25.57           C  
ATOM   3384  O   CYS A 444      67.525  46.432  52.229  1.00 26.73           O  
ATOM   3385  CB  CYS A 444      65.658  44.320  50.971  1.00 23.26           C  
ATOM   3386  SG  CYS A 444      63.957  44.937  51.176  1.00 27.10           S  
ATOM   3387  N   LEU A 445      66.183  47.679  50.898  1.00 19.09           N  
ATOM   3388  CA  LEU A 445      66.367  48.916  51.648  1.00 18.08           C  
ATOM   3389  C   LEU A 445      65.306  49.180  52.700  1.00 20.93           C  
ATOM   3390  O   LEU A 445      65.514  50.009  53.597  1.00 20.12           O  
ATOM   3391  CB  LEU A 445      66.448  50.103  50.662  1.00 18.38           C  
ATOM   3392  CG  LEU A 445      67.560  49.994  49.576  1.00 23.07           C  
ATOM   3393  CD1 LEU A 445      67.522  51.192  48.640  1.00 21.62           C  
ATOM   3394  CD2 LEU A 445      68.960  49.878  50.211  1.00 23.42           C  
ATOM   3395  N   SER A 446      64.158  48.507  52.600  1.00 16.94           N  
ATOM   3396  CA  SER A 446      63.096  48.760  53.576  1.00 15.18           C  
ATOM   3397  C   SER A 446      62.673  47.513  54.371  1.00 20.51           C  
ATOM   3398  O   SER A 446      61.937  47.687  55.340  1.00 19.28           O  
ATOM   3399  CB  SER A 446      61.883  49.353  52.863  1.00 17.28           C  
ATOM   3400  OG  SER A 446      61.404  48.379  51.949  1.00 18.80           O  
ATOM   3401  N   CYS A 447      63.041  46.276  53.917  1.00 19.26           N  
ATOM   3402  CA  CYS A 447      62.594  44.994  54.514  1.00 21.41           C  
ATOM   3403  C   CYS A 447      62.752  44.948  56.009  1.00 26.07           C  
ATOM   3404  O   CYS A 447      61.811  44.588  56.703  1.00 25.85           O  
ATOM   3405  CB  CYS A 447      63.279  43.788  53.861  1.00 22.98           C  
ATOM   3406  SG  CYS A 447      62.855  43.531  52.116  1.00 27.85           S  
ATOM   3407  N   GLU A 448      63.956  45.276  56.502  1.00 23.60           N  
ATOM   3408  CA  GLU A 448      64.266  45.157  57.928  1.00 24.30           C  
ATOM   3409  C   GLU A 448      64.173  46.427  58.760  1.00 25.01           C  
ATOM   3410  O   GLU A 448      64.610  46.389  59.911  1.00 23.79           O  
ATOM   3411  CB  GLU A 448      65.667  44.536  58.106  1.00 25.76           C  
ATOM   3412  CG  GLU A 448      65.876  43.231  57.355  1.00 35.82           C  
ATOM   3413  CD  GLU A 448      64.969  42.070  57.711  1.00 58.66           C  
ATOM   3414  OE1 GLU A 448      64.505  41.986  58.874  1.00 43.02           O  
ATOM   3415  OE2 GLU A 448      64.766  41.209  56.826  1.00 58.47           O  
ATOM   3416  N   LEU A 449      63.621  47.539  58.230  1.00 19.97           N  
ATOM   3417  CA  LEU A 449      63.514  48.780  59.023  1.00 19.68           C  
ATOM   3418  C   LEU A 449      62.621  48.561  60.247  1.00 24.67           C  
ATOM   3419  O   LEU A 449      63.000  48.907  61.364  1.00 24.69           O  
ATOM   3420  CB  LEU A 449      62.969  49.952  58.179  1.00 19.12           C  
ATOM   3421  CG  LEU A 449      63.890  50.426  57.037  1.00 21.91           C  
ATOM   3422  CD1 LEU A 449      63.176  51.478  56.205  1.00 21.00           C  
ATOM   3423  CD2 LEU A 449      65.221  50.994  57.581  1.00 23.00           C  
ATOM   3424  N   ASN A 450      61.441  47.965  60.032  1.00 21.24           N  
ATOM   3425  CA  ASN A 450      60.511  47.642  61.115  1.00 19.76           C  
ATOM   3426  C   ASN A 450      59.611  46.540  60.580  1.00 22.66           C  
ATOM   3427  O   ASN A 450      58.488  46.820  60.144  1.00 19.53           O  
ATOM   3428  CB  ASN A 450      59.728  48.889  61.571  1.00 18.05           C  
ATOM   3429  CG  ASN A 450      58.940  48.614  62.840  1.00 27.11           C  
ATOM   3430  OD1 ASN A 450      58.545  47.483  63.142  1.00 24.76           O  
ATOM   3431  ND2 ASN A 450      58.721  49.635  63.614  1.00 21.96           N  
ATOM   3432  N   PRO A 451      60.099  45.271  60.626  1.00 21.44           N  
ATOM   3433  CA  PRO A 451      59.360  44.173  59.971  1.00 22.62           C  
ATOM   3434  C   PRO A 451      57.973  43.865  60.523  1.00 25.83           C  
ATOM   3435  O   PRO A 451      57.132  43.396  59.764  1.00 25.24           O  
ATOM   3436  CB  PRO A 451      60.295  42.956  60.072  1.00 24.95           C  
ATOM   3437  CG  PRO A 451      61.431  43.370  60.906  1.00 28.60           C  
ATOM   3438  CD  PRO A 451      61.434  44.838  61.096  1.00 23.90           C  
ATOM   3439  N   GLU A 452      57.726  44.140  61.803  1.00 23.02           N  
ATOM   3440  CA  GLU A 452      56.409  43.898  62.418  1.00 23.58           C  
ATOM   3441  C   GLU A 452      55.402  44.982  61.988  1.00 24.90           C  
ATOM   3442  O   GLU A 452      54.254  44.680  61.690  1.00 25.55           O  
ATOM   3443  CB  GLU A 452      56.558  43.906  63.955  1.00 25.78           C  
ATOM   3444  CG  GLU A 452      55.368  43.373  64.733  1.00 42.96           C  
ATOM   3445  CD  GLU A 452      55.677  43.142  66.203  1.00 76.73           C  
ATOM   3446  OE1 GLU A 452      55.900  44.136  66.933  1.00 64.16           O  
ATOM   3447  OE2 GLU A 452      55.735  41.961  66.618  1.00 80.86           O  
ATOM   3448  N   ARG A 453      55.837  46.241  61.943  1.00 19.76           N  
ATOM   3449  CA  ARG A 453      54.933  47.334  61.613  1.00 18.76           C  
ATOM   3450  C   ARG A 453      54.827  47.606  60.106  1.00 19.44           C  
ATOM   3451  O   ARG A 453      53.777  48.055  59.643  1.00 18.24           O  
ATOM   3452  CB  ARG A 453      55.428  48.613  62.320  1.00 19.35           C  
ATOM   3453  CG  ARG A 453      54.520  49.832  62.152  1.00 20.73           C  
ATOM   3454  CD  ARG A 453      55.140  51.053  62.781  1.00 17.40           C  
ATOM   3455  NE  ARG A 453      54.350  52.247  62.489  1.00 16.77           N  
ATOM   3456  CZ  ARG A 453      54.439  53.394  63.151  1.00 21.89           C  
ATOM   3457  NH1 ARG A 453      55.238  53.500  64.209  1.00 19.40           N  
ATOM   3458  NH2 ARG A 453      53.694  54.427  62.796  1.00 16.82           N  
ATOM   3459  N   CYS A 454      55.921  47.404  59.377  1.00 16.54           N  
ATOM   3460  CA  CYS A 454      56.034  47.840  57.990  1.00 17.70           C  
ATOM   3461  C   CYS A 454      56.396  46.775  56.987  1.00 18.32           C  
ATOM   3462  O   CYS A 454      57.521  46.298  56.944  1.00 17.07           O  
ATOM   3463  CB  CYS A 454      57.022  48.994  57.941  1.00 18.06           C  
ATOM   3464  SG  CYS A 454      56.464  50.439  58.861  1.00 21.62           S  
ATOM   3465  N   GLN A 455      55.421  46.424  56.135  1.00 14.98           N  
ATOM   3466  CA  GLN A 455      55.621  45.407  55.080  1.00 15.05           C  
ATOM   3467  C   GLN A 455      55.085  45.928  53.744  1.00 19.12           C  
ATOM   3468  O   GLN A 455      55.059  45.172  52.790  1.00 20.10           O  
ATOM   3469  CB  GLN A 455      54.844  44.127  55.445  1.00 16.75           C  
ATOM   3470  CG  GLN A 455      55.371  43.425  56.726  1.00 24.36           C  
ATOM   3471  CD  GLN A 455      54.371  42.485  57.391  1.00 33.47           C  
ATOM   3472  OE1 GLN A 455      53.367  42.066  56.810  1.00 24.30           O  
ATOM   3473  NE2 GLN A 455      54.580  42.201  58.676  1.00 32.38           N  
ATOM   3474  N   TYR A 456      54.634  47.189  53.685  1.00 15.50           N  
ATOM   3475  CA  TYR A 456      54.086  47.756  52.449  1.00 16.07           C  
ATOM   3476  C   TYR A 456      54.615  49.166  52.327  1.00 18.85           C  
ATOM   3477  O   TYR A 456      54.203  50.060  53.063  1.00 18.54           O  
ATOM   3478  CB  TYR A 456      52.559  47.785  52.483  1.00 16.50           C  
ATOM   3479  CG  TYR A 456      51.884  47.825  51.125  1.00 16.66           C  
ATOM   3480  CD1 TYR A 456      51.703  49.034  50.443  1.00 18.19           C  
ATOM   3481  CD2 TYR A 456      51.334  46.675  50.569  1.00 16.48           C  
ATOM   3482  CE1 TYR A 456      51.027  49.083  49.221  1.00 16.49           C  
ATOM   3483  CE2 TYR A 456      50.605  46.724  49.379  1.00 16.10           C  
ATOM   3484  CZ  TYR A 456      50.479  47.920  48.694  1.00 20.66           C  
ATOM   3485  OH  TYR A 456      49.746  47.943  47.513  1.00 17.55           O  
ATOM   3486  N   TYR A 457      55.519  49.360  51.390  1.00 15.37           N  
ATOM   3487  CA  TYR A 457      56.150  50.658  51.176  1.00 14.35           C  
ATOM   3488  C   TYR A 457      55.937  51.234  49.801  1.00 18.32           C  
ATOM   3489  O   TYR A 457      55.862  50.490  48.815  1.00 16.23           O  
ATOM   3490  CB  TYR A 457      57.666  50.499  51.324  1.00 13.67           C  
ATOM   3491  CG  TYR A 457      58.146  50.338  52.758  1.00 15.30           C  
ATOM   3492  CD1 TYR A 457      58.533  51.446  53.512  1.00 16.78           C  
ATOM   3493  CD2 TYR A 457      58.317  49.072  53.321  1.00 16.10           C  
ATOM   3494  CE1 TYR A 457      59.058  51.302  54.792  1.00 17.76           C  
ATOM   3495  CE2 TYR A 457      58.855  48.915  54.608  1.00 16.02           C  
ATOM   3496  CZ  TYR A 457      59.226  50.036  55.332  1.00 20.95           C  
ATOM   3497  OH  TYR A 457      59.743  49.905  56.595  1.00 17.96           O  
ATOM   3498  N   SER A 458      55.995  52.567  49.734  1.00 16.29           N  
ATOM   3499  CA  SER A 458      56.108  53.325  48.491  1.00 16.62           C  
ATOM   3500  C   SER A 458      57.249  54.309  48.774  1.00 19.28           C  
ATOM   3501  O   SER A 458      57.652  54.463  49.940  1.00 17.20           O  
ATOM   3502  CB  SER A 458      54.811  54.016  48.084  1.00 19.76           C  
ATOM   3503  OG  SER A 458      54.449  55.017  49.014  1.00 22.76           O  
ATOM   3504  N   VAL A 459      57.803  54.931  47.726  1.00 15.45           N  
ATOM   3505  CA  VAL A 459      58.975  55.796  47.889  1.00 14.42           C  
ATOM   3506  C   VAL A 459      58.876  57.059  47.049  1.00 18.38           C  
ATOM   3507  O   VAL A 459      58.242  57.046  46.000  1.00 16.44           O  
ATOM   3508  CB  VAL A 459      60.274  54.982  47.559  1.00 17.28           C  
ATOM   3509  CG1 VAL A 459      60.365  54.615  46.067  1.00 16.11           C  
ATOM   3510  CG2 VAL A 459      61.536  55.723  48.005  1.00 16.90           C  
ATOM   3511  N   SER A 460      59.526  58.141  47.504  1.00 16.59           N  
ATOM   3512  CA  SER A 460      59.666  59.370  46.727  1.00 16.07           C  
ATOM   3513  C   SER A 460      61.146  59.769  46.754  1.00 19.41           C  
ATOM   3514  O   SER A 460      61.649  60.155  47.812  1.00 18.08           O  
ATOM   3515  CB  SER A 460      58.828  60.483  47.327  1.00 20.32           C  
ATOM   3516  OG  SER A 460      58.998  61.637  46.524  1.00 24.42           O  
ATOM   3517  N   PHE A 461      61.824  59.728  45.596  1.00 16.69           N  
ATOM   3518  CA  PHE A 461      63.235  60.124  45.509  1.00 16.92           C  
ATOM   3519  C   PHE A 461      63.398  61.610  45.196  1.00 21.52           C  
ATOM   3520  O   PHE A 461      62.553  62.180  44.507  1.00 21.51           O  
ATOM   3521  CB  PHE A 461      63.926  59.301  44.398  1.00 17.90           C  
ATOM   3522  CG  PHE A 461      64.314  57.926  44.838  1.00 17.79           C  
ATOM   3523  CD1 PHE A 461      63.427  56.865  44.717  1.00 19.40           C  
ATOM   3524  CD2 PHE A 461      65.575  57.679  45.366  1.00 19.21           C  
ATOM   3525  CE1 PHE A 461      63.782  55.590  45.157  1.00 19.80           C  
ATOM   3526  CE2 PHE A 461      65.930  56.401  45.794  1.00 21.00           C  
ATOM   3527  CZ  PHE A 461      65.025  55.370  45.700  1.00 18.46           C  
ATOM   3528  N   SER A 462      64.501  62.223  45.649  1.00 19.01           N  
ATOM   3529  CA  SER A 462      64.816  63.624  45.309  1.00 19.36           C  
ATOM   3530  C   SER A 462      65.270  63.648  43.828  1.00 22.77           C  
ATOM   3531  O   SER A 462      65.466  62.583  43.228  1.00 19.33           O  
ATOM   3532  CB  SER A 462      65.896  64.199  46.235  1.00 19.42           C  
ATOM   3533  OG  SER A 462      67.117  63.509  46.049  1.00 21.64           O  
ATOM   3534  N   LYS A 463      65.449  64.834  43.257  1.00 23.05           N  
ATOM   3535  CA  LYS A 463      65.735  65.039  41.821  1.00 25.71           C  
ATOM   3536  C   LYS A 463      66.815  64.157  41.202  1.00 32.22           C  
ATOM   3537  O   LYS A 463      66.592  63.688  40.081  1.00 35.25           O  
ATOM   3538  CB  LYS A 463      66.013  66.518  41.492  1.00 30.07           C  
ATOM   3539  CG  LYS A 463      64.753  67.383  41.513  1.00 49.97           C  
ATOM   3540  CD  LYS A 463      63.886  67.271  40.254  1.00 65.62           C  
ATOM   3541  CE  LYS A 463      62.672  68.174  40.310  1.00 75.02           C  
ATOM   3542  NZ  LYS A 463      61.624  67.659  41.235  1.00 81.95           N  
ATOM   3543  N   GLU A 464      67.950  63.908  41.877  1.00 27.64           N  
ATOM   3544  CA  GLU A 464      69.003  63.025  41.318  1.00 26.89           C  
ATOM   3545  C   GLU A 464      69.237  61.817  42.233  1.00 28.97           C  
ATOM   3546  O   GLU A 464      70.344  61.262  42.296  1.00 26.35           O  
ATOM   3547  CB  GLU A 464      70.337  63.790  41.035  1.00 28.84           C  
ATOM   3548  CG  GLU A 464      70.196  65.087  40.238  1.00 37.02           C  
ATOM   3549  CD  GLU A 464      69.711  65.002  38.801  1.00 68.08           C  
ATOM   3550  OE1 GLU A 464      69.848  63.923  38.180  1.00 69.37           O  
ATOM   3551  OE2 GLU A 464      69.222  66.033  38.284  1.00 74.32           O  
ATOM   3552  N   ALA A 465      68.157  61.401  42.947  1.00 25.05           N  
ATOM   3553  CA  ALA A 465      68.147  60.252  43.859  1.00 22.74           C  
ATOM   3554  C   ALA A 465      69.146  60.341  45.019  1.00 24.85           C  
ATOM   3555  O   ALA A 465      69.585  59.301  45.511  1.00 23.84           O  
ATOM   3556  CB  ALA A 465      68.344  58.940  43.079  1.00 23.08           C  
ATOM   3557  N   LYS A 466      69.515  61.550  45.450  1.00 21.71           N  
ATOM   3558  CA  LYS A 466      70.434  61.718  46.590  1.00 21.47           C  
ATOM   3559  C   LYS A 466      69.712  61.335  47.901  1.00 22.30           C  
ATOM   3560  O   LYS A 466      70.351  60.858  48.837  1.00 21.14           O  
ATOM   3561  CB  LYS A 466      70.900  63.175  46.693  1.00 22.99           C  
ATOM   3562  CG  LYS A 466      72.128  63.383  47.563  1.00 36.22           C  
ATOM   3563  CD  LYS A 466      72.642  64.823  47.421  1.00 40.59           C  
ATOM   3564  CE  LYS A 466      74.081  64.959  47.858  1.00 55.95           C  
ATOM   3565  NZ  LYS A 466      74.204  65.073  49.330  1.00 58.50           N  
ATOM   3566  N   TYR A 467      68.400  61.587  47.967  1.00 19.90           N  
ATOM   3567  CA  TYR A 467      67.599  61.253  49.156  1.00 20.40           C  
ATOM   3568  C   TYR A 467      66.334  60.540  48.759  1.00 21.87           C  
ATOM   3569  O   TYR A 467      65.848  60.723  47.646  1.00 19.86           O  
ATOM   3570  CB  TYR A 467      67.200  62.539  49.925  1.00 21.93           C  
ATOM   3571  CG  TYR A 467      68.399  63.327  50.401  1.00 23.83           C  
ATOM   3572  CD1 TYR A 467      68.991  63.059  51.631  1.00 24.85           C  
ATOM   3573  CD2 TYR A 467      68.952  64.337  49.614  1.00 24.34           C  
ATOM   3574  CE1 TYR A 467      70.124  63.754  52.054  1.00 24.84           C  
ATOM   3575  CE2 TYR A 467      70.078  65.045  50.031  1.00 24.56           C  
ATOM   3576  CZ  TYR A 467      70.667  64.742  51.246  1.00 33.42           C  
ATOM   3577  OH  TYR A 467      71.802  65.410  51.636  1.00 32.38           O  
ATOM   3578  N   TYR A 468      65.726  59.816  49.708  1.00 17.86           N  
ATOM   3579  CA  TYR A 468      64.439  59.192  49.464  1.00 16.14           C  
ATOM   3580  C   TYR A 468      63.554  59.198  50.699  1.00 20.30           C  
ATOM   3581  O   TYR A 468      64.047  59.019  51.820  1.00 19.38           O  
ATOM   3582  CB  TYR A 468      64.540  57.787  48.858  1.00 17.02           C  
ATOM   3583  CG  TYR A 468      65.378  56.767  49.606  1.00 17.99           C  
ATOM   3584  CD1 TYR A 468      66.756  56.674  49.392  1.00 19.12           C  
ATOM   3585  CD2 TYR A 468      64.778  55.806  50.415  1.00 17.29           C  
ATOM   3586  CE1 TYR A 468      67.521  55.697  50.027  1.00 21.54           C  
ATOM   3587  CE2 TYR A 468      65.532  54.826  51.055  1.00 17.58           C  
ATOM   3588  CZ  TYR A 468      66.906  54.777  50.862  1.00 23.39           C  
ATOM   3589  OH  TYR A 468      67.652  53.818  51.500  1.00 21.32           O  
ATOM   3590  N   GLN A 469      62.265  59.439  50.488  1.00 15.14           N  
ATOM   3591  CA  GLN A 469      61.275  59.344  51.559  1.00 14.93           C  
ATOM   3592  C   GLN A 469      60.605  57.991  51.396  1.00 18.16           C  
ATOM   3593  O   GLN A 469      60.104  57.680  50.305  1.00 15.61           O  
ATOM   3594  CB  GLN A 469      60.220  60.447  51.448  1.00 15.15           C  
ATOM   3595  CG  GLN A 469      59.107  60.322  52.503  1.00 17.09           C  
ATOM   3596  CD  GLN A 469      57.858  61.075  52.151  1.00 26.41           C  
ATOM   3597  OE1 GLN A 469      57.395  61.090  51.011  1.00 23.42           O  
ATOM   3598  NE2 GLN A 469      57.311  61.754  53.119  1.00 17.43           N  
ATOM   3599  N   LEU A 470      60.595  57.188  52.466  1.00 16.55           N  
ATOM   3600  CA  LEU A 470      59.870  55.925  52.499  1.00 15.71           C  
ATOM   3601  C   LEU A 470      58.535  56.164  53.209  1.00 19.70           C  
ATOM   3602  O   LEU A 470      58.471  56.897  54.208  1.00 17.48           O  
ATOM   3603  CB  LEU A 470      60.663  54.827  53.232  1.00 15.50           C  
ATOM   3604  CG  LEU A 470      61.740  54.137  52.401  1.00 18.37           C  
ATOM   3605  CD1 LEU A 470      62.543  53.211  53.264  1.00 18.89           C  
ATOM   3606  CD2 LEU A 470      61.118  53.366  51.205  1.00 18.61           C  
ATOM   3607  N   ARG A 471      57.456  55.596  52.636  1.00 16.27           N  
ATOM   3608  CA  ARG A 471      56.120  55.703  53.192  1.00 16.56           C  
ATOM   3609  C   ARG A 471      55.652  54.274  53.443  1.00 19.02           C  
ATOM   3610  O   ARG A 471      55.394  53.516  52.505  1.00 18.33           O  
ATOM   3611  CB  ARG A 471      55.157  56.418  52.224  1.00 18.53           C  
ATOM   3612  CG  ARG A 471      53.703  56.212  52.661  1.00 37.30           C  
ATOM   3613  CD  ARG A 471      52.647  56.795  51.756  1.00 58.37           C  
ATOM   3614  NE  ARG A 471      51.394  56.869  52.501  1.00 78.16           N  
ATOM   3615  CZ  ARG A 471      50.408  55.986  52.409  1.00103.80           C  
ATOM   3616  NH1 ARG A 471      50.486  54.979  51.547  1.00 99.18           N  
ATOM   3617  NH2 ARG A 471      49.319  56.121  53.151  1.00 93.72           N  
ATOM   3618  N   CYS A 472      55.582  53.914  54.691  1.00 16.90           N  
ATOM   3619  CA  CYS A 472      55.145  52.584  55.145  1.00 17.26           C  
ATOM   3620  C   CYS A 472      53.629  52.749  55.362  1.00 19.84           C  
ATOM   3621  O   CYS A 472      53.216  53.661  56.083  1.00 19.28           O  
ATOM   3622  CB  CYS A 472      55.893  52.212  56.441  1.00 18.72           C  
ATOM   3623  SG  CYS A 472      54.994  51.098  57.577  1.00 22.79           S  
ATOM   3624  N   SER A 473      52.798  51.923  54.698  1.00 17.60           N  
ATOM   3625  CA  SER A 473      51.340  52.044  54.849  1.00 17.17           C  
ATOM   3626  C   SER A 473      50.683  50.866  55.621  1.00 20.80           C  
ATOM   3627  O   SER A 473      49.461  50.809  55.744  1.00 19.82           O  
ATOM   3628  CB  SER A 473      50.672  52.271  53.496  1.00 21.27           C  
ATOM   3629  OG  SER A 473      50.832  51.096  52.735  1.00 29.62           O  
ATOM   3630  N   GLY A 474      51.492  49.955  56.143  1.00 16.95           N  
ATOM   3631  CA  GLY A 474      50.949  48.858  56.926  1.00 16.97           C  
ATOM   3632  C   GLY A 474      51.896  47.688  57.085  1.00 19.15           C  
ATOM   3633  O   GLY A 474      52.943  47.673  56.436  1.00 18.31           O  
ATOM   3634  N   PRO A 475      51.555  46.676  57.920  1.00 15.68           N  
ATOM   3635  CA  PRO A 475      50.259  46.458  58.616  1.00 16.22           C  
ATOM   3636  C   PRO A 475      49.958  47.346  59.831  1.00 20.60           C  
ATOM   3637  O   PRO A 475      48.809  47.424  60.254  1.00 20.27           O  
ATOM   3638  CB  PRO A 475      50.317  44.969  59.000  1.00 17.73           C  
ATOM   3639  CG  PRO A 475      51.789  44.712  59.199  1.00 20.89           C  
ATOM   3640  CD  PRO A 475      52.423  45.480  58.042  1.00 17.28           C  
ATOM   3641  N   GLY A 476      50.984  47.985  60.376  1.00 18.58           N  
ATOM   3642  CA  GLY A 476      50.857  48.897  61.508  1.00 18.70           C  
ATOM   3643  C   GLY A 476      50.487  50.281  61.018  1.00 21.13           C  
ATOM   3644  O   GLY A 476      50.173  50.462  59.836  1.00 18.62           O  
ATOM   3645  N   LEU A 477      50.509  51.278  61.902  1.00 17.57           N  
ATOM   3646  CA  LEU A 477      50.162  52.636  61.477  1.00 17.16           C  
ATOM   3647  C   LEU A 477      51.194  53.194  60.513  1.00 18.60           C  
ATOM   3648  O   LEU A 477      52.382  52.964  60.700  1.00 17.99           O  
ATOM   3649  CB  LEU A 477      49.983  53.603  62.662  1.00 17.49           C  
ATOM   3650  CG  LEU A 477      48.882  53.245  63.675  1.00 22.29           C  
ATOM   3651  CD1 LEU A 477      48.751  54.329  64.731  1.00 22.43           C  
ATOM   3652  CD2 LEU A 477      47.544  53.130  62.998  1.00 23.32           C  
ATOM   3653  N   PRO A 478      50.751  53.971  59.505  1.00 17.18           N  
ATOM   3654  CA  PRO A 478      51.705  54.533  58.536  1.00 16.14           C  
ATOM   3655  C   PRO A 478      52.855  55.288  59.180  1.00 19.16           C  
ATOM   3656  O   PRO A 478      52.677  55.999  60.191  1.00 16.45           O  
ATOM   3657  CB  PRO A 478      50.842  55.440  57.657  1.00 17.64           C  
ATOM   3658  CG  PRO A 478      49.476  54.799  57.698  1.00 23.47           C  
ATOM   3659  CD  PRO A 478      49.358  54.280  59.131  1.00 18.66           C  
ATOM   3660  N   LEU A 479      54.052  55.089  58.592  1.00 15.42           N  
ATOM   3661  CA  LEU A 479      55.316  55.634  59.085  1.00 14.61           C  
ATOM   3662  C   LEU A 479      56.075  56.244  57.914  1.00 16.73           C  
ATOM   3663  O   LEU A 479      56.304  55.560  56.918  1.00 16.95           O  
ATOM   3664  CB  LEU A 479      56.123  54.496  59.706  1.00 14.40           C  
ATOM   3665  CG  LEU A 479      57.526  54.803  60.265  1.00 18.18           C  
ATOM   3666  CD1 LEU A 479      57.494  55.970  61.268  1.00 17.71           C  
ATOM   3667  CD2 LEU A 479      58.105  53.574  60.946  1.00 19.82           C  
ATOM   3668  N   TYR A 480      56.443  57.534  58.036  1.00 14.16           N  
ATOM   3669  CA  TYR A 480      57.140  58.286  56.984  1.00 14.38           C  
ATOM   3670  C   TYR A 480      58.539  58.584  57.473  1.00 17.53           C  
ATOM   3671  O   TYR A 480      58.707  59.106  58.585  1.00 17.94           O  
ATOM   3672  CB  TYR A 480      56.389  59.592  56.669  1.00 14.99           C  
ATOM   3673  CG  TYR A 480      54.999  59.372  56.122  1.00 16.69           C  
ATOM   3674  CD1 TYR A 480      53.933  59.064  56.970  1.00 17.70           C  
ATOM   3675  CD2 TYR A 480      54.744  59.469  54.757  1.00 17.94           C  
ATOM   3676  CE1 TYR A 480      52.649  58.864  56.474  1.00 19.51           C  
ATOM   3677  CE2 TYR A 480      53.460  59.266  54.247  1.00 20.22           C  
ATOM   3678  CZ  TYR A 480      52.422  58.935  55.108  1.00 28.70           C  
ATOM   3679  OH  TYR A 480      51.156  58.720  54.623  1.00 29.76           O  
ATOM   3680  N   THR A 481      59.549  58.206  56.678  1.00 13.89           N  
ATOM   3681  CA  THR A 481      60.954  58.378  57.089  1.00 14.03           C  
ATOM   3682  C   THR A 481      61.750  58.941  55.927  1.00 18.50           C  
ATOM   3683  O   THR A 481      61.351  58.785  54.776  1.00 16.94           O  
ATOM   3684  CB  THR A 481      61.551  57.031  57.577  1.00 21.94           C  
ATOM   3685  OG1 THR A 481      61.304  56.038  56.575  1.00 21.17           O  
ATOM   3686  CG2 THR A 481      60.947  56.541  58.918  1.00 17.32           C  
ATOM   3687  N   LEU A 482      62.853  59.619  56.236  1.00 16.05           N  
ATOM   3688  CA  LEU A 482      63.736  60.217  55.237  1.00 16.01           C  
ATOM   3689  C   LEU A 482      65.096  59.530  55.279  1.00 20.62           C  
ATOM   3690  O   LEU A 482      65.643  59.270  56.360  1.00 19.86           O  
ATOM   3691  CB  LEU A 482      63.876  61.739  55.454  1.00 15.73           C  
ATOM   3692  CG  LEU A 482      64.384  62.506  54.186  1.00 21.30           C  
ATOM   3693  CD1 LEU A 482      63.379  62.391  53.021  1.00 20.69           C  
ATOM   3694  CD2 LEU A 482      64.590  64.000  54.495  1.00 23.90           C  
ATOM   3695  N   HIS A 483      65.649  59.239  54.088  1.00 16.73           N  
ATOM   3696  CA  HIS A 483      66.884  58.502  53.953  1.00 14.71           C  
ATOM   3697  C   HIS A 483      67.841  59.136  52.951  1.00 20.04           C  
ATOM   3698  O   HIS A 483      67.386  59.835  52.041  1.00 18.77           O  
ATOM   3699  CB  HIS A 483      66.558  57.075  53.475  1.00 14.68           C  
ATOM   3700  CG  HIS A 483      65.525  56.381  54.317  1.00 16.83           C  
ATOM   3701  ND1 HIS A 483      65.882  55.403  55.211  1.00 18.01           N  
ATOM   3702  CD2 HIS A 483      64.187  56.602  54.413  1.00 18.06           C  
ATOM   3703  CE1 HIS A 483      64.761  55.033  55.813  1.00 17.34           C  
ATOM   3704  NE2 HIS A 483      63.719  55.748  55.383  1.00 17.35           N  
ATOM   3705  N   SER A 484      69.163  58.899  53.124  1.00 19.13           N  
ATOM   3706  CA  SER A 484      70.161  59.349  52.133  1.00 20.24           C  
ATOM   3707  C   SER A 484      70.658  58.145  51.368  1.00 23.58           C  
ATOM   3708  O   SER A 484      70.905  57.098  51.954  1.00 24.54           O  
ATOM   3709  CB  SER A 484      71.310  60.126  52.770  1.00 25.29           C  
ATOM   3710  OG  SER A 484      71.921  59.360  53.786  1.00 36.02           O  
ATOM   3711  N   SER A 485      70.763  58.262  50.043  1.00 19.85           N  
ATOM   3712  CA  SER A 485      71.177  57.123  49.227  1.00 20.42           C  
ATOM   3713  C   SER A 485      72.630  56.661  49.350  1.00 27.51           C  
ATOM   3714  O   SER A 485      72.878  55.476  49.135  1.00 27.33           O  
ATOM   3715  CB  SER A 485      70.881  57.397  47.760  1.00 23.10           C  
ATOM   3716  OG  SER A 485      69.492  57.634  47.611  1.00 27.00           O  
ATOM   3717  N   VAL A 486      73.599  57.557  49.611  1.00 28.46           N  
ATOM   3718  CA  VAL A 486      75.030  57.162  49.569  1.00 30.43           C  
ATOM   3719  C   VAL A 486      75.346  55.902  50.403  1.00 33.84           C  
ATOM   3720  O   VAL A 486      75.982  54.970  49.878  1.00 34.53           O  
ATOM   3721  CB  VAL A 486      76.064  58.296  49.840  1.00 36.72           C  
ATOM   3722  CG1 VAL A 486      76.155  59.218  48.642  1.00 37.56           C  
ATOM   3723  CG2 VAL A 486      75.752  59.093  51.103  1.00 36.57           C  
ATOM   3724  N   ASN A 487      74.854  55.840  51.642  1.00 28.13           N  
ATOM   3725  CA  ASN A 487      75.069  54.686  52.514  1.00 28.08           C  
ATOM   3726  C   ASN A 487      73.759  54.177  53.118  1.00 28.32           C  
ATOM   3727  O   ASN A 487      73.780  53.470  54.125  1.00 26.98           O  
ATOM   3728  CB  ASN A 487      76.044  55.066  53.640  1.00 32.10           C  
ATOM   3729  CG  ASN A 487      77.453  55.261  53.154  1.00 52.07           C  
ATOM   3730  OD1 ASN A 487      78.065  54.356  52.580  1.00 46.29           O  
ATOM   3731  ND2 ASN A 487      77.996  56.447  53.384  1.00 40.92           N  
ATOM   3732  N   ASP A 488      72.625  54.549  52.505  1.00 24.11           N  
ATOM   3733  CA  ASP A 488      71.264  54.204  52.955  1.00 21.85           C  
ATOM   3734  C   ASP A 488      71.047  54.499  54.434  1.00 25.44           C  
ATOM   3735  O   ASP A 488      70.519  53.667  55.185  1.00 25.35           O  
ATOM   3736  CB  ASP A 488      70.932  52.766  52.583  1.00 23.05           C  
ATOM   3737  CG  ASP A 488      70.909  52.586  51.079  1.00 30.08           C  
ATOM   3738  OD1 ASP A 488      70.089  53.254  50.409  1.00 30.47           O  
ATOM   3739  OD2 ASP A 488      71.718  51.804  50.573  1.00 27.84           O  
ATOM   3740  N   LYS A 489      71.480  55.691  54.857  1.00 22.74           N  
ATOM   3741  CA  LYS A 489      71.290  56.131  56.242  1.00 21.57           C  
ATOM   3742  C   LYS A 489      69.824  56.461  56.457  1.00 23.39           C  
ATOM   3743  O   LYS A 489      69.181  57.022  55.572  1.00 21.87           O  
ATOM   3744  CB  LYS A 489      72.106  57.397  56.532  1.00 23.02           C  
ATOM   3745  CG  LYS A 489      73.580  57.135  56.794  1.00 32.87           C  
ATOM   3746  CD  LYS A 489      74.302  58.461  57.103  1.00 38.76           C  
ATOM   3747  CE  LYS A 489      75.814  58.305  57.130  1.00 55.27           C  
ATOM   3748  NZ  LYS A 489      76.315  57.608  58.349  1.00 53.66           N  
ATOM   3749  N   GLY A 490      69.311  56.095  57.622  1.00 18.49           N  
ATOM   3750  CA  GLY A 490      67.960  56.453  58.029  1.00 18.21           C  
ATOM   3751  C   GLY A 490      68.093  57.776  58.749  1.00 22.88           C  
ATOM   3752  O   GLY A 490      68.435  57.805  59.932  1.00 23.53           O  
ATOM   3753  N   LEU A 491      67.905  58.886  58.036  1.00 18.23           N  
ATOM   3754  CA  LEU A 491      68.111  60.214  58.632  1.00 17.77           C  
ATOM   3755  C   LEU A 491      67.165  60.528  59.773  1.00 22.56           C  
ATOM   3756  O   LEU A 491      67.627  60.793  60.883  1.00 22.11           O  
ATOM   3757  CB  LEU A 491      68.072  61.356  57.574  1.00 17.79           C  
ATOM   3758  CG  LEU A 491      69.109  61.284  56.428  1.00 21.75           C  
ATOM   3759  CD1 LEU A 491      68.737  62.265  55.278  1.00 20.24           C  
ATOM   3760  CD2 LEU A 491      70.533  61.569  56.924  1.00 25.18           C  
ATOM   3761  N   ARG A 492      65.854  60.547  59.502  1.00 19.15           N  
ATOM   3762  CA  ARG A 492      64.876  60.897  60.531  1.00 17.97           C  
ATOM   3763  C   ARG A 492      63.485  60.368  60.276  1.00 21.47           C  
ATOM   3764  O   ARG A 492      63.125  60.044  59.136  1.00 18.39           O  
ATOM   3765  CB  ARG A 492      64.834  62.436  60.746  1.00 19.60           C  
ATOM   3766  CG  ARG A 492      64.127  63.265  59.644  1.00 23.44           C  
ATOM   3767  CD  ARG A 492      64.468  64.770  59.760  1.00 27.60           C  
ATOM   3768  NE  ARG A 492      65.911  64.901  59.642  1.00 27.29           N  
ATOM   3769  CZ  ARG A 492      66.557  65.123  58.505  1.00 30.14           C  
ATOM   3770  NH1 ARG A 492      65.889  65.465  57.409  1.00 23.27           N  
ATOM   3771  NH2 ARG A 492      67.876  65.076  58.472  1.00 22.51           N  
ATOM   3772  N   VAL A 493      62.684  60.346  61.353  1.00 17.06           N  
ATOM   3773  CA  VAL A 493      61.266  59.999  61.306  1.00 16.62           C  
ATOM   3774  C   VAL A 493      60.538  61.303  61.002  1.00 21.57           C  
ATOM   3775  O   VAL A 493      60.678  62.277  61.752  1.00 22.07           O  
ATOM   3776  CB  VAL A 493      60.780  59.365  62.637  1.00 19.25           C  
ATOM   3777  CG1 VAL A 493      59.253  59.178  62.623  1.00 18.94           C  
ATOM   3778  CG2 VAL A 493      61.488  58.028  62.894  1.00 18.70           C  
ATOM   3779  N   LEU A 494      59.791  61.352  59.882  1.00 15.91           N  
ATOM   3780  CA  LEU A 494      59.032  62.554  59.504  1.00 16.20           C  
ATOM   3781  C   LEU A 494      57.667  62.591  60.163  1.00 21.00           C  
ATOM   3782  O   LEU A 494      57.229  63.646  60.621  1.00 20.98           O  
ATOM   3783  CB  LEU A 494      58.879  62.622  57.964  1.00 15.63           C  
ATOM   3784  CG  LEU A 494      60.211  62.636  57.190  1.00 19.81           C  
ATOM   3785  CD1 LEU A 494      59.966  62.425  55.692  1.00 19.88           C  
ATOM   3786  CD2 LEU A 494      61.004  63.973  57.428  1.00 19.16           C  
ATOM   3787  N   GLU A 495      56.983  61.439  60.211  1.00 16.89           N  
ATOM   3788  CA  GLU A 495      55.658  61.308  60.823  1.00 15.41           C  
ATOM   3789  C   GLU A 495      55.454  59.848  61.223  1.00 20.18           C  
ATOM   3790  O   GLU A 495      55.561  58.957  60.370  1.00 19.15           O  
ATOM   3791  CB  GLU A 495      54.544  61.748  59.825  1.00 15.27           C  
ATOM   3792  CG  GLU A 495      53.116  61.527  60.322  1.00 17.56           C  
ATOM   3793  CD  GLU A 495      52.783  62.282  61.599  1.00 30.51           C  
ATOM   3794  OE1 GLU A 495      52.869  63.531  61.587  1.00 27.81           O  
ATOM   3795  OE2 GLU A 495      52.453  61.629  62.617  1.00 23.22           O  
ATOM   3796  N   ASP A 496      55.128  59.604  62.504  1.00 16.60           N  
ATOM   3797  CA  ASP A 496      54.947  58.227  62.986  1.00 16.21           C  
ATOM   3798  C   ASP A 496      53.550  57.912  63.461  1.00 20.26           C  
ATOM   3799  O   ASP A 496      53.334  56.813  63.991  1.00 20.39           O  
ATOM   3800  CB  ASP A 496      55.987  57.886  64.090  1.00 18.21           C  
ATOM   3801  CG  ASP A 496      55.900  58.760  65.330  1.00 22.98           C  
ATOM   3802  OD1 ASP A 496      54.883  59.462  65.494  1.00 20.88           O  
ATOM   3803  OD2 ASP A 496      56.887  58.810  66.086  1.00 28.38           O  
ATOM   3804  N   ASN A 497      52.596  58.859  63.303  1.00 17.35           N  
ATOM   3805  CA  ASN A 497      51.209  58.675  63.713  1.00 17.44           C  
ATOM   3806  C   ASN A 497      51.076  58.298  65.200  1.00 20.81           C  
ATOM   3807  O   ASN A 497      50.176  57.542  65.573  1.00 19.16           O  
ATOM   3808  CB  ASN A 497      50.500  57.645  62.793  1.00 19.71           C  
ATOM   3809  CG  ASN A 497      49.895  58.328  61.600  1.00 21.63           C  
ATOM   3810  OD1 ASN A 497      48.979  59.157  61.725  1.00 20.58           O  
ATOM   3811  ND2 ASN A 497      50.488  58.097  60.444  1.00 18.18           N  
ATOM   3812  N   SER A 498      51.991  58.790  66.045  1.00 20.87           N  
ATOM   3813  CA  SER A 498      51.922  58.459  67.476  1.00 21.54           C  
ATOM   3814  C   SER A 498      50.651  59.062  68.123  1.00 24.29           C  
ATOM   3815  O   SER A 498      50.097  58.429  69.012  1.00 23.51           O  
ATOM   3816  CB  SER A 498      53.201  58.857  68.215  1.00 24.83           C  
ATOM   3817  OG  SER A 498      53.503  60.221  67.996  1.00 32.23           O  
ATOM   3818  N   ALA A 499      50.133  60.207  67.617  1.00 22.43           N  
ATOM   3819  CA  ALA A 499      48.885  60.790  68.146  1.00 23.55           C  
ATOM   3820  C   ALA A 499      47.707  59.822  67.937  1.00 27.48           C  
ATOM   3821  O   ALA A 499      46.974  59.541  68.887  1.00 25.26           O  
ATOM   3822  CB  ALA A 499      48.583  62.144  67.504  1.00 24.56           C  
ATOM   3823  N   LEU A 500      47.578  59.242  66.716  1.00 23.68           N  
ATOM   3824  CA  LEU A 500      46.516  58.275  66.418  1.00 21.56           C  
ATOM   3825  C   LEU A 500      46.677  56.993  67.211  1.00 23.90           C  
ATOM   3826  O   LEU A 500      45.674  56.414  67.668  1.00 23.62           O  
ATOM   3827  CB  LEU A 500      46.505  57.958  64.908  1.00 21.87           C  
ATOM   3828  CG  LEU A 500      45.482  56.938  64.429  1.00 26.15           C  
ATOM   3829  CD1 LEU A 500      44.054  57.390  64.755  1.00 26.57           C  
ATOM   3830  CD2 LEU A 500      45.668  56.666  62.952  1.00 25.38           C  
ATOM   3831  N   ASP A 501      47.930  56.528  67.363  1.00 20.44           N  
ATOM   3832  CA  ASP A 501      48.224  55.331  68.141  1.00 21.17           C  
ATOM   3833  C   ASP A 501      47.675  55.519  69.565  1.00 24.97           C  
ATOM   3834  O   ASP A 501      47.045  54.607  70.090  1.00 25.11           O  
ATOM   3835  CB  ASP A 501      49.737  55.077  68.193  1.00 23.66           C  
ATOM   3836  CG  ASP A 501      50.074  53.846  68.987  1.00 33.74           C  
ATOM   3837  OD1 ASP A 501      49.852  52.736  68.473  1.00 34.50           O  
ATOM   3838  OD2 ASP A 501      50.439  53.991  70.168  1.00 47.92           O  
ATOM   3839  N   LYS A 502      47.869  56.716  70.148  1.00 23.35           N  
ATOM   3840  CA  LYS A 502      47.376  57.039  71.504  1.00 24.90           C  
ATOM   3841  C   LYS A 502      45.818  57.006  71.528  1.00 30.16           C  
ATOM   3842  O   LYS A 502      45.226  56.422  72.442  1.00 28.08           O  
ATOM   3843  CB  LYS A 502      47.931  58.414  71.938  1.00 28.65           C  
ATOM   3844  CG  LYS A 502      47.699  58.735  73.424  1.00 52.05           C  
ATOM   3845  CD  LYS A 502      47.931  60.209  73.748  1.00 62.55           C  
ATOM   3846  CE  LYS A 502      47.494  60.540  75.160  1.00 75.76           C  
ATOM   3847  NZ  LYS A 502      47.922  61.903  75.582  1.00 84.18           N  
ATOM   3848  N   MET A 503      45.163  57.560  70.493  1.00 28.71           N  
ATOM   3849  CA  MET A 503      43.694  57.554  70.428  1.00 29.25           C  
ATOM   3850  C   MET A 503      43.148  56.144  70.298  1.00 29.11           C  
ATOM   3851  O   MET A 503      42.186  55.791  70.986  1.00 28.54           O  
ATOM   3852  CB  MET A 503      43.178  58.415  69.276  1.00 33.08           C  
ATOM   3853  CG  MET A 503      43.282  59.908  69.499  1.00 39.62           C  
ATOM   3854  SD  MET A 503      42.654  60.751  68.016  1.00 47.53           S  
ATOM   3855  CE  MET A 503      40.857  60.695  68.319  1.00 44.97           C  
ATOM   3856  N   LEU A 504      43.781  55.322  69.443  1.00 22.82           N  
ATOM   3857  CA  LEU A 504      43.341  53.950  69.163  1.00 21.69           C  
ATOM   3858  C   LEU A 504      43.551  52.971  70.312  1.00 29.59           C  
ATOM   3859  O   LEU A 504      42.862  51.954  70.347  1.00 27.98           O  
ATOM   3860  CB  LEU A 504      43.962  53.412  67.866  1.00 21.17           C  
ATOM   3861  CG  LEU A 504      43.527  54.135  66.573  1.00 24.16           C  
ATOM   3862  CD1 LEU A 504      44.216  53.500  65.351  1.00 25.61           C  
ATOM   3863  CD2 LEU A 504      41.973  54.112  66.381  1.00 22.79           C  
ATOM   3864  N   GLN A 505      44.432  53.285  71.291  1.00 29.10           N  
ATOM   3865  CA  GLN A 505      44.598  52.385  72.441  1.00 30.75           C  
ATOM   3866  C   GLN A 505      43.297  52.316  73.319  1.00 33.05           C  
ATOM   3867  O   GLN A 505      43.074  51.317  73.985  1.00 32.45           O  
ATOM   3868  CB  GLN A 505      45.875  52.724  73.249  1.00 33.09           C  
ATOM   3869  CG  GLN A 505      45.732  53.849  74.260  1.00 60.30           C  
ATOM   3870  CD  GLN A 505      46.961  54.035  75.128  1.00 84.14           C  
ATOM   3871  OE1 GLN A 505      48.113  53.957  74.669  1.00 78.63           O  
ATOM   3872  NE2 GLN A 505      46.737  54.316  76.406  1.00 77.47           N  
ATOM   3873  N   ASN A 506      42.410  53.321  73.208  1.00 29.23           N  
ATOM   3874  CA  ASN A 506      41.127  53.386  73.916  1.00 30.44           C  
ATOM   3875  C   ASN A 506      39.968  52.803  73.080  1.00 33.37           C  
ATOM   3876  O   ASN A 506      38.805  53.016  73.435  1.00 34.08           O  
ATOM   3877  CB  ASN A 506      40.791  54.853  74.283  1.00 33.45           C  
ATOM   3878  CG  ASN A 506      41.900  55.612  74.982  1.00 72.64           C  
ATOM   3879  OD1 ASN A 506      42.371  56.651  74.494  1.00 72.35           O  
ATOM   3880  ND2 ASN A 506      42.353  55.111  76.128  1.00 65.63           N  
ATOM   3881  N   VAL A 507      40.267  52.107  71.957  1.00 26.47           N  
ATOM   3882  CA  VAL A 507      39.221  51.544  71.075  1.00 23.96           C  
ATOM   3883  C   VAL A 507      39.444  50.053  70.919  1.00 26.59           C  
ATOM   3884  O   VAL A 507      40.591  49.618  70.803  1.00 25.40           O  
ATOM   3885  CB  VAL A 507      39.166  52.272  69.689  1.00 26.69           C  
ATOM   3886  CG1 VAL A 507      38.051  51.722  68.797  1.00 25.35           C  
ATOM   3887  CG2 VAL A 507      38.979  53.764  69.873  1.00 26.18           C  
ATOM   3888  N   GLN A 508      38.360  49.256  70.885  1.00 22.48           N  
ATOM   3889  CA  GLN A 508      38.526  47.806  70.686  1.00 22.54           C  
ATOM   3890  C   GLN A 508      38.656  47.590  69.179  1.00 26.17           C  
ATOM   3891  O   GLN A 508      37.653  47.471  68.475  1.00 24.72           O  
ATOM   3892  CB  GLN A 508      37.317  47.034  71.224  1.00 24.39           C  
ATOM   3893  CG  GLN A 508      37.069  47.225  72.719  1.00 36.01           C  
ATOM   3894  CD  GLN A 508      35.853  46.450  73.148  1.00 52.90           C  
ATOM   3895  OE1 GLN A 508      34.872  47.011  73.633  1.00 51.69           O  
ATOM   3896  NE2 GLN A 508      35.870  45.148  72.928  1.00 45.69           N  
ATOM   3897  N   MET A 509      39.887  47.643  68.680  1.00 22.69           N  
ATOM   3898  CA  MET A 509      40.146  47.530  67.248  1.00 22.17           C  
ATOM   3899  C   MET A 509      40.151  46.111  66.737  1.00 26.55           C  
ATOM   3900  O   MET A 509      40.611  45.215  67.445  1.00 26.10           O  
ATOM   3901  CB  MET A 509      41.452  48.255  66.871  1.00 24.29           C  
ATOM   3902  CG  MET A 509      41.361  49.770  67.061  1.00 27.23           C  
ATOM   3903  SD  MET A 509      40.146  50.569  65.977  1.00 32.25           S  
ATOM   3904  CE  MET A 509      41.042  50.457  64.424  1.00 28.33           C  
ATOM   3905  N   PRO A 510      39.695  45.883  65.479  1.00 23.27           N  
ATOM   3906  CA  PRO A 510      39.786  44.537  64.915  1.00 22.61           C  
ATOM   3907  C   PRO A 510      41.228  44.226  64.525  1.00 25.24           C  
ATOM   3908  O   PRO A 510      42.061  45.130  64.468  1.00 24.62           O  
ATOM   3909  CB  PRO A 510      38.882  44.609  63.675  1.00 24.84           C  
ATOM   3910  CG  PRO A 510      38.854  46.035  63.282  1.00 28.67           C  
ATOM   3911  CD  PRO A 510      39.153  46.858  64.494  1.00 25.12           C  
ATOM   3912  N   SER A 511      41.523  42.961  64.259  1.00 23.09           N  
ATOM   3913  CA  SER A 511      42.845  42.547  63.791  1.00 23.76           C  
ATOM   3914  C   SER A 511      42.715  42.111  62.344  1.00 28.19           C  
ATOM   3915  O   SER A 511      41.601  41.985  61.828  1.00 27.55           O  
ATOM   3916  CB  SER A 511      43.386  41.390  64.628  1.00 26.00           C  
ATOM   3917  OG  SER A 511      42.538  40.259  64.552  1.00 30.89           O  
ATOM   3918  N   LYS A 512      43.850  41.864  61.698  1.00 24.81           N  
ATOM   3919  CA  LYS A 512      43.881  41.402  60.325  1.00 23.81           C  
ATOM   3920  C   LYS A 512      44.732  40.164  60.172  1.00 28.18           C  
ATOM   3921  O   LYS A 512      45.879  40.141  60.604  1.00 29.39           O  
ATOM   3922  CB  LYS A 512      44.339  42.520  59.405  1.00 24.97           C  
ATOM   3923  CG  LYS A 512      44.296  42.198  57.952  1.00 33.56           C  
ATOM   3924  CD  LYS A 512      44.491  43.490  57.226  1.00 38.34           C  
ATOM   3925  CE  LYS A 512      44.783  43.226  55.804  1.00 26.34           C  
ATOM   3926  NZ  LYS A 512      45.121  44.481  55.053  1.00 26.78           N  
ATOM   3927  N   LYS A 513      44.165  39.136  59.557  1.00 23.96           N  
ATOM   3928  CA  LYS A 513      44.900  37.918  59.269  1.00 24.40           C  
ATOM   3929  C   LYS A 513      45.121  37.876  57.762  1.00 26.07           C  
ATOM   3930  O   LYS A 513      44.172  38.048  57.000  1.00 23.10           O  
ATOM   3931  CB  LYS A 513      44.116  36.684  59.723  1.00 26.56           C  
ATOM   3932  CG  LYS A 513      44.870  35.389  59.419  1.00 39.77           C  
ATOM   3933  CD  LYS A 513      44.061  34.119  59.629  1.00 47.03           C  
ATOM   3934  CE  LYS A 513      45.014  32.939  59.700  1.00 53.11           C  
ATOM   3935  NZ  LYS A 513      44.331  31.649  59.423  1.00 61.98           N  
ATOM   3936  N   LEU A 514      46.369  37.683  57.340  1.00 21.76           N  
ATOM   3937  CA  LEU A 514      46.706  37.542  55.930  1.00 21.53           C  
ATOM   3938  C   LEU A 514      47.313  36.159  55.797  1.00 26.40           C  
ATOM   3939  O   LEU A 514      48.266  35.847  56.516  1.00 26.31           O  
ATOM   3940  CB  LEU A 514      47.701  38.658  55.505  1.00 21.44           C  
ATOM   3941  CG  LEU A 514      48.169  38.613  54.049  1.00 26.08           C  
ATOM   3942  CD1 LEU A 514      47.044  39.036  53.082  1.00 25.36           C  
ATOM   3943  CD2 LEU A 514      49.361  39.534  53.850  1.00 28.87           C  
ATOM   3944  N   ASP A 515      46.712  35.304  54.958  1.00 24.12           N  
ATOM   3945  CA  ASP A 515      47.142  33.923  54.782  1.00 24.68           C  
ATOM   3946  C   ASP A 515      46.750  33.432  53.410  1.00 27.32           C  
ATOM   3947  O   ASP A 515      46.258  34.220  52.594  1.00 22.49           O  
ATOM   3948  CB  ASP A 515      46.515  33.035  55.895  1.00 27.04           C  
ATOM   3949  CG  ASP A 515      47.333  31.810  56.290  1.00 41.01           C  
ATOM   3950  OD1 ASP A 515      48.324  31.497  55.587  1.00 39.97           O  
ATOM   3951  OD2 ASP A 515      46.960  31.148  57.273  1.00 51.61           O  
ATOM   3952  N   PHE A 516      46.939  32.123  53.150  1.00 25.05           N  
ATOM   3953  CA  PHE A 516      46.630  31.553  51.853  1.00 26.26           C  
ATOM   3954  C   PHE A 516      45.922  30.201  51.941  1.00 31.99           C  
ATOM   3955  O   PHE A 516      46.028  29.507  52.951  1.00 31.54           O  
ATOM   3956  CB  PHE A 516      47.921  31.460  50.997  1.00 28.34           C  
ATOM   3957  CG  PHE A 516      48.992  30.549  51.569  1.00 30.55           C  
ATOM   3958  CD1 PHE A 516      48.992  29.185  51.291  1.00 35.08           C  
ATOM   3959  CD2 PHE A 516      50.021  31.064  52.349  1.00 33.31           C  
ATOM   3960  CE1 PHE A 516      49.977  28.341  51.827  1.00 36.39           C  
ATOM   3961  CE2 PHE A 516      51.010  30.223  52.882  1.00 36.91           C  
ATOM   3962  CZ  PHE A 516      50.988  28.871  52.607  1.00 35.15           C  
ATOM   3963  N   ILE A 517      45.201  29.850  50.879  1.00 30.22           N  
ATOM   3964  CA  ILE A 517      44.572  28.558  50.667  1.00 31.76           C  
ATOM   3965  C   ILE A 517      45.192  27.976  49.401  1.00 38.01           C  
ATOM   3966  O   ILE A 517      45.696  28.728  48.557  1.00 35.08           O  
ATOM   3967  CB  ILE A 517      43.011  28.541  50.677  1.00 35.42           C  
ATOM   3968  CG1 ILE A 517      42.407  29.336  49.484  1.00 35.72           C  
ATOM   3969  CG2 ILE A 517      42.463  29.012  52.055  1.00 36.93           C  
ATOM   3970  CD1 ILE A 517      40.776  29.440  49.448  1.00 43.00           C  
ATOM   3971  N   ILE A 518      45.203  26.641  49.288  1.00 38.46           N  
ATOM   3972  CA  ILE A 518      45.790  25.971  48.132  1.00 40.04           C  
ATOM   3973  C   ILE A 518      44.687  25.382  47.268  1.00 46.02           C  
ATOM   3974  O   ILE A 518      43.823  24.665  47.764  1.00 47.20           O  
ATOM   3975  CB  ILE A 518      46.914  24.963  48.535  1.00 43.85           C  
ATOM   3976  CG1 ILE A 518      48.133  25.729  49.098  1.00 45.18           C  
ATOM   3977  CG2 ILE A 518      47.341  24.080  47.349  1.00 44.95           C  
ATOM   3978  CD1 ILE A 518      49.194  24.883  49.826  1.00 60.47           C  
ATOM   3979  N   LEU A 519      44.675  25.767  45.992  1.00 42.09           N  
ATOM   3980  CA  LEU A 519      43.720  25.298  44.993  1.00 41.46           C  
ATOM   3981  C   LEU A 519      44.523  24.814  43.806  1.00 46.82           C  
ATOM   3982  O   LEU A 519      45.275  25.603  43.227  1.00 45.43           O  
ATOM   3983  CB  LEU A 519      42.751  26.415  44.538  1.00 40.73           C  
ATOM   3984  CG  LEU A 519      41.738  26.954  45.538  1.00 44.84           C  
ATOM   3985  CD1 LEU A 519      40.894  28.060  44.908  1.00 44.32           C  
ATOM   3986  CD2 LEU A 519      40.841  25.846  46.059  1.00 47.41           C  
ATOM   3987  N   ASN A 520      44.386  23.511  43.453  1.00 45.49           N  
ATOM   3988  CA  ASN A 520      45.063  22.882  42.303  1.00 45.46           C  
ATOM   3989  C   ASN A 520      46.569  23.186  42.270  1.00 49.18           C  
ATOM   3990  O   ASN A 520      47.088  23.718  41.276  1.00 50.26           O  
ATOM   3991  CB  ASN A 520      44.364  23.279  40.982  1.00 47.84           C  
ATOM   3992  CG  ASN A 520      44.217  22.181  39.958  1.00 83.56           C  
ATOM   3993  OD1 ASN A 520      44.556  21.013  40.188  1.00 85.41           O  
ATOM   3994  ND2 ASN A 520      43.686  22.538  38.793  1.00 75.81           N  
ATOM   3995  N   GLU A 521      47.244  22.908  43.404  1.00 44.27           N  
ATOM   3996  CA  GLU A 521      48.684  23.101  43.647  1.00 44.10           C  
ATOM   3997  C   GLU A 521      49.129  24.581  43.631  1.00 44.72           C  
ATOM   3998  O   GLU A 521      50.329  24.839  43.664  1.00 45.29           O  
ATOM   3999  CB  GLU A 521      49.566  22.244  42.689  1.00 46.20           C  
ATOM   4000  CG  GLU A 521      49.455  20.733  42.882  1.00 60.67           C  
ATOM   4001  CD  GLU A 521      48.337  20.028  42.129  1.00 95.71           C  
ATOM   4002  OE1 GLU A 521      48.172  20.281  40.912  1.00 90.53           O  
ATOM   4003  OE2 GLU A 521      47.659  19.177  42.749  1.00 97.51           O  
ATOM   4004  N   THR A 522      48.182  25.546  43.610  1.00 37.09           N  
ATOM   4005  CA  THR A 522      48.516  26.984  43.611  1.00 33.88           C  
ATOM   4006  C   THR A 522      48.070  27.665  44.908  1.00 30.39           C  
ATOM   4007  O   THR A 522      46.933  27.459  45.342  1.00 29.17           O  
ATOM   4008  CB  THR A 522      47.895  27.688  42.386  1.00 36.56           C  
ATOM   4009  OG1 THR A 522      48.375  27.069  41.197  1.00 39.49           O  
ATOM   4010  CG2 THR A 522      48.244  29.183  42.317  1.00 30.18           C  
ATOM   4011  N   LYS A 523      48.930  28.526  45.487  1.00 24.91           N  
ATOM   4012  CA  LYS A 523      48.496  29.276  46.647  1.00 25.01           C  
ATOM   4013  C   LYS A 523      47.747  30.518  46.198  1.00 26.40           C  
ATOM   4014  O   LYS A 523      48.165  31.199  45.249  1.00 24.43           O  
ATOM   4015  CB  LYS A 523      49.612  29.663  47.645  1.00 30.52           C  
ATOM   4016  CG  LYS A 523      51.039  29.668  47.176  1.00 51.44           C  
ATOM   4017  CD  LYS A 523      51.983  29.341  48.334  1.00 56.04           C  
ATOM   4018  CE  LYS A 523      52.157  30.450  49.346  1.00 54.60           C  
ATOM   4019  NZ  LYS A 523      53.349  30.207  50.203  1.00 64.28           N  
ATOM   4020  N   PHE A 524      46.604  30.762  46.840  1.00 20.95           N  
ATOM   4021  CA  PHE A 524      45.795  31.959  46.606  1.00 19.51           C  
ATOM   4022  C   PHE A 524      45.619  32.590  47.975  1.00 22.91           C  
ATOM   4023  O   PHE A 524      45.261  31.912  48.944  1.00 22.10           O  
ATOM   4024  CB  PHE A 524      44.440  31.649  45.945  1.00 20.60           C  
ATOM   4025  CG  PHE A 524      44.536  31.144  44.523  1.00 21.77           C  
ATOM   4026  CD1 PHE A 524      44.732  32.031  43.461  1.00 23.94           C  
ATOM   4027  CD2 PHE A 524      44.499  29.784  44.250  1.00 23.24           C  
ATOM   4028  CE1 PHE A 524      44.841  31.565  42.148  1.00 24.59           C  
ATOM   4029  CE2 PHE A 524      44.643  29.312  42.943  1.00 25.33           C  
ATOM   4030  CZ  PHE A 524      44.807  30.204  41.896  1.00 24.14           C  
ATOM   4031  N   TRP A 525      45.926  33.872  48.058  1.00 17.90           N  
ATOM   4032  CA  TRP A 525      45.905  34.649  49.284  1.00 16.84           C  
ATOM   4033  C   TRP A 525      44.551  35.257  49.607  1.00 19.47           C  
ATOM   4034  O   TRP A 525      43.789  35.676  48.726  1.00 18.39           O  
ATOM   4035  CB  TRP A 525      46.991  35.748  49.208  1.00 16.76           C  
ATOM   4036  CG  TRP A 525      48.384  35.184  49.173  1.00 18.04           C  
ATOM   4037  CD1 TRP A 525      49.032  34.637  48.101  1.00 20.32           C  
ATOM   4038  CD2 TRP A 525      49.279  35.082  50.280  1.00 18.36           C  
ATOM   4039  NE1 TRP A 525      50.261  34.168  48.484  1.00 19.57           N  
ATOM   4040  CE2 TRP A 525      50.440  34.425  49.821  1.00 21.75           C  
ATOM   4041  CE3 TRP A 525      49.218  35.499  51.623  1.00 20.95           C  
ATOM   4042  CZ2 TRP A 525      51.547  34.197  50.647  1.00 21.80           C  
ATOM   4043  CZ3 TRP A 525      50.315  35.263  52.450  1.00 23.66           C  
ATOM   4044  CH2 TRP A 525      51.460  34.614  51.958  1.00 24.37           C  
ATOM   4045  N   TYR A 526      44.289  35.364  50.911  1.00 17.14           N  
ATOM   4046  CA  TYR A 526      43.105  35.994  51.435  1.00 17.61           C  
ATOM   4047  C   TYR A 526      43.456  36.796  52.674  1.00 19.72           C  
ATOM   4048  O   TYR A 526      44.506  36.582  53.302  1.00 19.24           O  
ATOM   4049  CB  TYR A 526      41.984  34.965  51.743  1.00 19.83           C  
ATOM   4050  CG  TYR A 526      42.278  34.079  52.938  1.00 22.76           C  
ATOM   4051  CD1 TYR A 526      41.931  34.475  54.224  1.00 25.04           C  
ATOM   4052  CD2 TYR A 526      42.933  32.858  52.781  1.00 25.29           C  
ATOM   4053  CE1 TYR A 526      42.238  33.684  55.332  1.00 28.05           C  
ATOM   4054  CE2 TYR A 526      43.219  32.046  53.879  1.00 26.33           C  
ATOM   4055  CZ  TYR A 526      42.859  32.458  55.150  1.00 35.30           C  
ATOM   4056  OH  TYR A 526      43.146  31.662  56.232  1.00 41.64           O  
ATOM   4057  N   GLN A 527      42.563  37.696  53.040  1.00 15.68           N  
ATOM   4058  CA  GLN A 527      42.691  38.435  54.285  1.00 15.77           C  
ATOM   4059  C   GLN A 527      41.383  38.400  55.004  1.00 19.58           C  
ATOM   4060  O   GLN A 527      40.331  38.311  54.359  1.00 18.12           O  
ATOM   4061  CB  GLN A 527      43.167  39.888  54.093  1.00 16.96           C  
ATOM   4062  CG  GLN A 527      42.174  40.786  53.310  1.00 14.46           C  
ATOM   4063  CD  GLN A 527      42.599  42.231  53.325  1.00 25.28           C  
ATOM   4064  OE1 GLN A 527      43.775  42.559  53.108  1.00 20.15           O  
ATOM   4065  NE2 GLN A 527      41.646  43.144  53.549  1.00 19.22           N  
ATOM   4066  N   MET A 528      41.434  38.521  56.335  1.00 16.97           N  
ATOM   4067  CA  MET A 528      40.239  38.579  57.156  1.00 17.85           C  
ATOM   4068  C   MET A 528      40.394  39.677  58.172  1.00 20.87           C  
ATOM   4069  O   MET A 528      41.420  39.767  58.849  1.00 20.85           O  
ATOM   4070  CB  MET A 528      39.998  37.233  57.904  1.00 20.59           C  
ATOM   4071  CG  MET A 528      39.391  36.172  57.060  1.00 24.89           C  
ATOM   4072  SD  MET A 528      39.102  34.663  58.037  1.00 28.57           S  
ATOM   4073  CE  MET A 528      38.449  33.639  56.806  1.00 25.58           C  
ATOM   4074  N   ILE A 529      39.393  40.529  58.252  1.00 17.95           N  
ATOM   4075  CA  ILE A 529      39.289  41.553  59.272  1.00 18.18           C  
ATOM   4076  C   ILE A 529      38.486  40.863  60.375  1.00 22.42           C  
ATOM   4077  O   ILE A 529      37.307  40.545  60.199  1.00 18.96           O  
ATOM   4078  CB  ILE A 529      38.640  42.874  58.791  1.00 19.80           C  
ATOM   4079  CG1 ILE A 529      39.325  43.417  57.499  1.00 19.76           C  
ATOM   4080  CG2 ILE A 529      38.648  43.901  59.923  1.00 18.97           C  
ATOM   4081  CD1 ILE A 529      40.829  43.696  57.579  1.00 20.34           C  
ATOM   4082  N   LEU A 530      39.178  40.555  61.472  1.00 20.90           N  
ATOM   4083  CA  LEU A 530      38.602  39.792  62.584  1.00 20.49           C  
ATOM   4084  C   LEU A 530      38.125  40.661  63.703  1.00 22.12           C  
ATOM   4085  O   LEU A 530      38.848  41.556  64.111  1.00 21.21           O  
ATOM   4086  CB  LEU A 530      39.620  38.757  63.101  1.00 20.41           C  
ATOM   4087  CG  LEU A 530      40.139  37.770  62.067  1.00 23.81           C  
ATOM   4088  CD1 LEU A 530      41.407  37.067  62.562  1.00 25.13           C  
ATOM   4089  CD2 LEU A 530      39.039  36.758  61.633  1.00 22.76           C  
ATOM   4090  N   PRO A 531      36.929  40.380  64.269  1.00 20.27           N  
ATOM   4091  CA  PRO A 531      36.434  41.195  65.388  1.00 20.60           C  
ATOM   4092  C   PRO A 531      37.389  41.239  66.597  1.00 24.87           C  
ATOM   4093  O   PRO A 531      38.166  40.304  66.747  1.00 23.75           O  
ATOM   4094  CB  PRO A 531      35.130  40.491  65.780  1.00 22.02           C  
ATOM   4095  CG  PRO A 531      34.668  39.843  64.480  1.00 26.99           C  
ATOM   4096  CD  PRO A 531      35.935  39.365  63.848  1.00 22.37           C  
ATOM   4097  N   PRO A 532      37.369  42.302  67.443  1.00 24.76           N  
ATOM   4098  CA  PRO A 532      38.232  42.302  68.644  1.00 26.42           C  
ATOM   4099  C   PRO A 532      37.879  41.132  69.572  1.00 31.95           C  
ATOM   4100  O   PRO A 532      36.751  40.639  69.510  1.00 30.15           O  
ATOM   4101  CB  PRO A 532      37.929  43.654  69.302  1.00 28.06           C  
ATOM   4102  CG  PRO A 532      36.602  44.047  68.789  1.00 32.02           C  
ATOM   4103  CD  PRO A 532      36.499  43.498  67.408  1.00 26.97           C  
ATOM   4104  N   HIS A 533      38.851  40.633  70.363  1.00 31.71           N  
ATOM   4105  CA  HIS A 533      38.655  39.467  71.264  1.00 33.64           C  
ATOM   4106  C   HIS A 533      38.167  38.259  70.479  1.00 36.07           C  
ATOM   4107  O   HIS A 533      37.304  37.518  70.952  1.00 35.94           O  
ATOM   4108  CB  HIS A 533      37.673  39.776  72.419  1.00 35.82           C  
ATOM   4109  CG  HIS A 533      37.953  41.062  73.115  1.00 41.19           C  
ATOM   4110  ND1 HIS A 533      39.104  41.242  73.864  1.00 44.13           N  
ATOM   4111  CD2 HIS A 533      37.228  42.203  73.139  1.00 44.50           C  
ATOM   4112  CE1 HIS A 533      39.040  42.482  74.322  1.00 44.39           C  
ATOM   4113  NE2 HIS A 533      37.925  43.097  73.918  1.00 44.82           N  
ATOM   4114  N   PHE A 534      38.685  38.092  69.246  1.00 32.41           N  
ATOM   4115  CA  PHE A 534      38.312  37.003  68.354  1.00 30.30           C  
ATOM   4116  C   PHE A 534      38.429  35.646  69.049  1.00 36.61           C  
ATOM   4117  O   PHE A 534      39.485  35.312  69.585  1.00 37.37           O  
ATOM   4118  CB  PHE A 534      39.145  37.033  67.067  1.00 30.23           C  
ATOM   4119  CG  PHE A 534      38.747  35.929  66.123  1.00 29.31           C  
ATOM   4120  CD1 PHE A 534      37.543  35.984  65.430  1.00 31.04           C  
ATOM   4121  CD2 PHE A 534      39.578  34.838  65.916  1.00 30.72           C  
ATOM   4122  CE1 PHE A 534      37.171  34.954  64.568  1.00 30.92           C  
ATOM   4123  CE2 PHE A 534      39.202  33.811  65.049  1.00 32.62           C  
ATOM   4124  CZ  PHE A 534      37.997  33.874  64.392  1.00 29.49           C  
ATOM   4125  N   ASP A 535      37.343  34.873  69.025  1.00 34.22           N  
ATOM   4126  CA  ASP A 535      37.277  33.559  69.666  1.00 33.89           C  
ATOM   4127  C   ASP A 535      36.962  32.500  68.614  1.00 37.21           C  
ATOM   4128  O   ASP A 535      35.821  32.412  68.169  1.00 37.51           O  
ATOM   4129  CB  ASP A 535      36.198  33.615  70.764  1.00 35.87           C  
ATOM   4130  CG  ASP A 535      36.113  32.424  71.708  1.00 43.73           C  
ATOM   4131  OD1 ASP A 535      36.649  31.337  71.358  1.00 41.26           O  
ATOM   4132  OD2 ASP A 535      35.476  32.565  72.774  1.00 46.81           O  
ATOM   4133  N   LYS A 536      37.980  31.693  68.222  1.00 35.21           N  
ATOM   4134  CA  LYS A 536      37.900  30.635  67.203  1.00 36.48           C  
ATOM   4135  C   LYS A 536      36.937  29.490  67.558  1.00 42.02           C  
ATOM   4136  O   LYS A 536      36.653  28.642  66.702  1.00 41.86           O  
ATOM   4137  CB  LYS A 536      39.293  30.090  66.833  1.00 40.24           C  
ATOM   4138  CG  LYS A 536      40.102  29.535  68.014  1.00 57.03           C  
ATOM   4139  CD  LYS A 536      41.532  29.166  67.602  1.00 69.75           C  
ATOM   4140  CE  LYS A 536      41.736  27.680  67.406  1.00 80.27           C  
ATOM   4141  NZ  LYS A 536      41.913  26.962  68.697  1.00 85.68           N  
ATOM   4142  N   SER A 537      36.412  29.489  68.797  1.00 40.09           N  
ATOM   4143  CA  SER A 537      35.428  28.510  69.265  1.00 40.00           C  
ATOM   4144  C   SER A 537      33.995  29.019  69.013  1.00 44.04           C  
ATOM   4145  O   SER A 537      33.048  28.243  69.139  1.00 45.44           O  
ATOM   4146  CB  SER A 537      35.660  28.151  70.734  1.00 42.32           C  
ATOM   4147  OG  SER A 537      35.140  29.110  71.641  1.00 51.37           O  
ATOM   4148  N   LYS A 538      33.842  30.311  68.629  1.00 38.33           N  
ATOM   4149  CA  LYS A 538      32.541  30.939  68.326  1.00 36.78           C  
ATOM   4150  C   LYS A 538      32.291  31.002  66.818  1.00 38.90           C  
ATOM   4151  O   LYS A 538      33.246  30.958  66.044  1.00 38.12           O  
ATOM   4152  CB  LYS A 538      32.453  32.336  68.956  1.00 39.27           C  
ATOM   4153  CG  LYS A 538      32.485  32.303  70.478  1.00 55.48           C  
ATOM   4154  CD  LYS A 538      31.977  33.590  71.092  1.00 68.93           C  
ATOM   4155  CE  LYS A 538      31.007  33.303  72.211  1.00 81.88           C  
ATOM   4156  NZ  LYS A 538      30.338  34.543  72.689  1.00 94.09           N  
ATOM   4157  N   LYS A 539      31.018  31.083  66.395  1.00 34.88           N  
ATOM   4158  CA  LYS A 539      30.661  31.139  64.973  1.00 34.63           C  
ATOM   4159  C   LYS A 539      30.232  32.566  64.605  1.00 35.16           C  
ATOM   4160  O   LYS A 539      29.288  33.102  65.175  1.00 35.00           O  
ATOM   4161  CB  LYS A 539      29.585  30.104  64.620  1.00 38.12           C  
ATOM   4162  CG  LYS A 539      29.996  28.654  64.881  1.00 53.58           C  
ATOM   4163  CD  LYS A 539      30.185  27.880  63.593  1.00 64.48           C  
ATOM   4164  CE  LYS A 539      30.325  26.398  63.829  1.00 79.76           C  
ATOM   4165  NZ  LYS A 539      29.007  25.750  64.068  1.00 90.58           N  
ATOM   4166  N   TYR A 540      30.998  33.209  63.715  1.00 26.77           N  
ATOM   4167  CA  TYR A 540      30.738  34.587  63.318  1.00 23.67           C  
ATOM   4168  C   TYR A 540      30.102  34.653  61.941  1.00 23.01           C  
ATOM   4169  O   TYR A 540      30.468  33.871  61.050  1.00 21.36           O  
ATOM   4170  CB  TYR A 540      32.066  35.384  63.265  1.00 23.75           C  
ATOM   4171  CG  TYR A 540      32.767  35.532  64.595  1.00 24.70           C  
ATOM   4172  CD1 TYR A 540      33.581  34.519  65.093  1.00 26.75           C  
ATOM   4173  CD2 TYR A 540      32.680  36.717  65.322  1.00 25.01           C  
ATOM   4174  CE1 TYR A 540      34.211  34.641  66.332  1.00 26.48           C  
ATOM   4175  CE2 TYR A 540      33.332  36.864  66.548  1.00 25.06           C  
ATOM   4176  CZ  TYR A 540      34.087  35.816  67.051  1.00 31.33           C  
ATOM   4177  OH  TYR A 540      34.724  35.938  68.258  1.00 34.05           O  
ATOM   4178  N   PRO A 541      29.236  35.662  61.694  1.00 18.68           N  
ATOM   4179  CA  PRO A 541      28.766  35.856  60.322  1.00 17.53           C  
ATOM   4180  C   PRO A 541      29.977  36.372  59.512  1.00 22.19           C  
ATOM   4181  O   PRO A 541      30.939  36.882  60.104  1.00 19.58           O  
ATOM   4182  CB  PRO A 541      27.681  36.923  60.455  1.00 19.16           C  
ATOM   4183  CG  PRO A 541      27.981  37.659  61.709  1.00 24.61           C  
ATOM   4184  CD  PRO A 541      28.761  36.729  62.609  1.00 20.03           C  
ATOM   4185  N   LEU A 542      29.966  36.157  58.197  1.00 19.75           N  
ATOM   4186  CA  LEU A 542      31.094  36.552  57.356  1.00 19.50           C  
ATOM   4187  C   LEU A 542      30.595  37.351  56.142  1.00 20.28           C  
ATOM   4188  O   LEU A 542      29.655  36.940  55.473  1.00 17.51           O  
ATOM   4189  CB  LEU A 542      31.890  35.313  56.875  1.00 19.86           C  
ATOM   4190  CG  LEU A 542      33.215  35.662  56.106  1.00 24.74           C  
ATOM   4191  CD1 LEU A 542      34.346  34.809  56.529  1.00 25.41           C  
ATOM   4192  CD2 LEU A 542      33.027  35.633  54.585  1.00 28.23           C  
ATOM   4193  N   LEU A 543      31.269  38.471  55.852  1.00 17.01           N  
ATOM   4194  CA  LEU A 543      30.968  39.261  54.670  1.00 15.42           C  
ATOM   4195  C   LEU A 543      32.189  39.156  53.740  1.00 19.23           C  
ATOM   4196  O   LEU A 543      33.307  39.440  54.153  1.00 18.48           O  
ATOM   4197  CB  LEU A 543      30.692  40.720  55.068  1.00 14.59           C  
ATOM   4198  CG  LEU A 543      30.597  41.706  53.878  1.00 17.45           C  
ATOM   4199  CD1 LEU A 543      29.364  41.394  52.985  1.00 14.97           C  
ATOM   4200  CD2 LEU A 543      30.572  43.122  54.368  1.00 19.09           C  
ATOM   4201  N   LEU A 544      31.970  38.729  52.514  1.00 16.61           N  
ATOM   4202  CA  LEU A 544      33.038  38.637  51.525  1.00 16.13           C  
ATOM   4203  C   LEU A 544      33.063  39.955  50.748  1.00 17.54           C  
ATOM   4204  O   LEU A 544      32.104  40.296  50.060  1.00 16.34           O  
ATOM   4205  CB  LEU A 544      32.794  37.442  50.591  1.00 15.85           C  
ATOM   4206  CG  LEU A 544      33.944  37.071  49.637  1.00 19.95           C  
ATOM   4207  CD1 LEU A 544      35.241  36.698  50.401  1.00 19.47           C  
ATOM   4208  CD2 LEU A 544      33.549  35.887  48.761  1.00 20.18           C  
ATOM   4209  N   ASP A 545      34.138  40.710  50.912  1.00 16.14           N  
ATOM   4210  CA  ASP A 545      34.360  42.009  50.282  1.00 14.98           C  
ATOM   4211  C   ASP A 545      35.123  41.700  48.992  1.00 16.79           C  
ATOM   4212  O   ASP A 545      36.256  41.246  49.043  1.00 16.44           O  
ATOM   4213  CB  ASP A 545      35.147  42.901  51.243  1.00 15.48           C  
ATOM   4214  CG  ASP A 545      35.583  44.239  50.671  1.00 21.69           C  
ATOM   4215  OD1 ASP A 545      35.366  44.469  49.455  1.00 19.73           O  
ATOM   4216  OD2 ASP A 545      36.148  45.044  51.431  1.00 25.08           O  
ATOM   4217  N   VAL A 546      34.490  41.951  47.835  1.00 13.99           N  
ATOM   4218  CA  VAL A 546      35.067  41.547  46.563  1.00 15.06           C  
ATOM   4219  C   VAL A 546      35.357  42.691  45.586  1.00 17.20           C  
ATOM   4220  O   VAL A 546      34.581  43.637  45.463  1.00 14.76           O  
ATOM   4221  CB  VAL A 546      34.186  40.441  45.875  1.00 21.33           C  
ATOM   4222  CG1 VAL A 546      32.758  40.871  45.699  1.00 23.28           C  
ATOM   4223  CG2 VAL A 546      34.749  39.985  44.521  1.00 20.83           C  
ATOM   4224  N   TYR A 547      36.431  42.522  44.843  1.00 15.71           N  
ATOM   4225  CA  TYR A 547      36.732  43.355  43.672  1.00 15.85           C  
ATOM   4226  C   TYR A 547      36.958  42.379  42.525  1.00 16.35           C  
ATOM   4227  O   TYR A 547      36.073  42.220  41.693  1.00 15.87           O  
ATOM   4228  CB  TYR A 547      37.888  44.340  43.884  1.00 17.30           C  
ATOM   4229  CG  TYR A 547      37.948  45.294  42.704  1.00 19.59           C  
ATOM   4230  CD1 TYR A 547      36.983  46.297  42.539  1.00 21.81           C  
ATOM   4231  CD2 TYR A 547      38.839  45.078  41.660  1.00 19.62           C  
ATOM   4232  CE1 TYR A 547      37.005  47.148  41.429  1.00 24.13           C  
ATOM   4233  CE2 TYR A 547      38.856  45.906  40.533  1.00 19.29           C  
ATOM   4234  CZ  TYR A 547      37.962  46.960  40.440  1.00 25.80           C  
ATOM   4235  OH  TYR A 547      38.010  47.787  39.340  1.00 25.51           O  
ATOM   4236  N   ALA A 548      38.100  41.659  42.536  1.00 15.92           N  
ATOM   4237  CA  ALA A 548      38.426  40.532  41.660  1.00 16.11           C  
ATOM   4238  C   ALA A 548      38.543  40.879  40.176  1.00 19.14           C  
ATOM   4239  O   ALA A 548      38.494  39.976  39.333  1.00 16.95           O  
ATOM   4240  CB  ALA A 548      37.419  39.370  41.870  1.00 17.45           C  
ATOM   4241  N   GLY A 549      38.765  42.154  39.871  1.00 16.38           N  
ATOM   4242  CA  GLY A 549      39.003  42.574  38.486  1.00 15.68           C
[truncated: 807,409 more chars]
