# Supplementary material for: Exploring the potential mechanism of emetine against coronavirus disease 2019 combined with lung adenocarcinoma: bioinformatics and molecular simulation analyses
Source: BMC Cancer. 2022 Jun 22;22:687. doi: 10.1186/s12885-022-09763-2 (PMC9214478; doi:10.1186/s12885-022-09763-2)
Supplement: Supplementary file 8 — Additional file 8. The redocking files. [file 12885_2022_9763_MOESM8_ESM.zip › Additional file 8/DDP4-Omarigliptin/DDP4.pdb]

ATOM      1  N   THR A  39      34.604  47.213  77.731  1.00 59.42           N  
ATOM      2  CA  THR A  39      34.598  48.448  78.524  1.00 58.88           C  
ATOM      3  C   THR A  39      34.981  49.648  77.644  1.00 58.68           C  
ATOM      4  O   THR A  39      34.380  50.726  77.764  1.00 58.88           O  
ATOM      5  CB  THR A  39      35.461  48.281  79.789  1.00 73.43           C  
ATOM      6  CG2 THR A  39      35.438  49.520  80.696  1.00 72.90           C  
ATOM      7  OG1 THR A  39      34.991  47.142  80.520  1.00 77.43           O  
ATOM      8  N   ARG A  40      35.976  49.450  76.756  1.00 50.11           N  
ATOM      9  CA  ARG A  40      36.424  50.462  75.797  1.00 46.99           C  
ATOM     10  C   ARG A  40      35.352  50.619  74.700  1.00 43.40           C  
ATOM     11  O   ARG A  40      34.554  49.709  74.471  1.00 41.66           O  
ATOM     12  CB  ARG A  40      37.747  50.027  75.133  1.00 45.10           C  
ATOM     13  CG  ARG A  40      38.979  50.098  76.031  1.00 49.23           C  
ATOM     14  CD  ARG A  40      40.230  49.668  75.291  1.00 53.70           C  
ATOM     15  NE  ARG A  40      40.167  48.268  74.863  1.00 56.73           N  
ATOM     16  CZ  ARG A  40      40.989  47.708  73.983  1.00 72.54           C  
ATOM     17  NH1 ARG A  40      41.955  48.424  73.416  1.00 59.06           N1+
ATOM     18  NH2 ARG A  40      40.851  46.428  73.659  1.00 59.50           N  
ATOM     19  N   LYS A  41      35.358  51.757  74.004  1.00 36.17           N  
ATOM     20  CA  LYS A  41      34.439  51.972  72.891  1.00 34.46           C  
ATOM     21  C   LYS A  41      34.864  51.124  71.672  1.00 32.28           C  
ATOM     22  O   LYS A  41      35.985  50.623  71.629  1.00 29.51           O  
ATOM     23  CB  LYS A  41      34.340  53.472  72.536  1.00 37.68           C  
ATOM     24  CG  LYS A  41      35.667  54.232  72.440  1.00 58.69           C  
ATOM     25  CD  LYS A  41      35.421  55.744  72.476  1.00 71.64           C  
ATOM     26  CE  LYS A  41      36.670  56.579  72.306  1.00 88.69           C  
ATOM     27  NZ  LYS A  41      37.495  56.635  73.544  1.00100.72           N1+
ATOM     28  N   THR A  42      33.957  50.911  70.720  1.00 27.27           N  
ATOM     29  CA  THR A  42      34.325  50.174  69.503  1.00 25.51           C  
ATOM     30  C   THR A  42      34.490  51.213  68.395  1.00 26.33           C  
ATOM     31  O   THR A  42      34.207  52.387  68.622  1.00 26.52           O  
ATOM     32  CB  THR A  42      33.258  49.140  69.137  1.00 29.10           C  
ATOM     33  CG2 THR A  42      33.088  48.039  70.211  1.00 30.00           C  
ATOM     34  OG1 THR A  42      32.029  49.819  68.849  1.00 22.54           O  
ATOM     35  N   TYR A  43      34.970  50.799  67.212  1.00 22.21           N  
ATOM     36  CA  TYR A  43      35.115  51.710  66.085  1.00 20.52           C  
ATOM     37  C   TYR A  43      33.736  51.698  65.411  1.00 20.66           C  
ATOM     38  O   TYR A  43      33.313  50.675  64.866  1.00 19.77           O  
ATOM     39  CB  TYR A  43      36.237  51.234  65.158  1.00 21.56           C  
ATOM     40  CG  TYR A  43      36.457  52.155  63.985  1.00 21.73           C  
ATOM     41  CD1 TYR A  43      37.304  53.256  64.084  1.00 22.87           C  
ATOM     42  CD2 TYR A  43      35.806  51.936  62.772  1.00 21.95           C  
ATOM     43  CE1 TYR A  43      37.502  54.116  63.002  1.00 23.15           C  
ATOM     44  CE2 TYR A  43      36.048  52.750  61.667  1.00 21.60           C  
ATOM     45  CZ  TYR A  43      36.871  53.852  61.795  1.00 24.48           C  
ATOM     46  OH  TYR A  43      37.076  54.646  60.704  1.00 22.91           O  
ATOM     47  N   THR A  44      33.010  52.791  65.552  1.00 17.42           N  
ATOM     48  CA  THR A  44      31.602  52.834  65.125  1.00 17.44           C  
ATOM     49  C   THR A  44      31.395  53.303  63.678  1.00 21.46           C  
ATOM     50  O   THR A  44      32.321  53.830  63.042  1.00 20.21           O  
ATOM     51  CB  THR A  44      30.778  53.723  66.079  1.00 21.18           C  
ATOM     52  CG2 THR A  44      30.910  53.344  67.575  1.00 21.57           C  
ATOM     53  OG1 THR A  44      31.149  55.064  65.843  1.00 22.98           O  
ATOM     54  N   LEU A  45      30.142  53.177  63.188  1.00 18.90           N  
ATOM     55  CA  LEU A  45      29.816  53.672  61.844  1.00 18.61           C  
ATOM     56  C   LEU A  45      29.998  55.181  61.814  1.00 22.12           C  
ATOM     57  O   LEU A  45      30.523  55.702  60.839  1.00 22.48           O  
ATOM     58  CB  LEU A  45      28.369  53.291  61.444  1.00 18.75           C  
ATOM     59  CG  LEU A  45      27.936  53.798  60.045  1.00 22.15           C  
ATOM     60  CD1 LEU A  45      28.843  53.186  58.913  1.00 19.75           C  
ATOM     61  CD2 LEU A  45      26.431  53.569  59.820  1.00 21.88           C  
ATOM     62  N   THR A  46      29.629  55.889  62.901  1.00 19.81           N  
ATOM     63  CA  THR A  46      29.839  57.352  62.961  1.00 19.85           C  
ATOM     64  C   THR A  46      31.324  57.697  62.929  1.00 23.35           C  
ATOM     65  O   THR A  46      31.687  58.656  62.270  1.00 24.04           O  
ATOM     66  CB  THR A  46      29.101  57.981  64.166  1.00 31.97           C  
ATOM     67  CG2 THR A  46      29.255  59.507  64.224  1.00 30.01           C  
ATOM     68  OG1 THR A  46      27.714  57.672  64.044  1.00 39.44           O  
ATOM     69  N   ASP A  47      32.189  56.916  63.604  1.00 20.70           N  
ATOM     70  CA  ASP A  47      33.638  57.174  63.550  1.00 19.64           C  
ATOM     71  C   ASP A  47      34.142  57.109  62.117  1.00 23.18           C  
ATOM     72  O   ASP A  47      34.985  57.929  61.735  1.00 24.74           O  
ATOM     73  CB  ASP A  47      34.428  56.163  64.396  1.00 20.06           C  
ATOM     74  CG  ASP A  47      34.166  56.271  65.888  1.00 23.49           C  
ATOM     75  OD1 ASP A  47      33.944  57.406  66.374  1.00 26.34           O  
ATOM     76  OD2 ASP A  47      34.271  55.247  66.572  1.00 26.56           O1-
ATOM     77  N   TYR A  48      33.676  56.110  61.346  1.00 18.28           N  
ATOM     78  CA  TYR A  48      34.097  55.961  59.945  1.00 16.93           C  
ATOM     79  C   TYR A  48      33.580  57.159  59.123  1.00 20.51           C  
ATOM     80  O   TYR A  48      34.346  57.795  58.372  1.00 19.75           O  
ATOM     81  CB  TYR A  48      33.552  54.638  59.335  1.00 17.83           C  
ATOM     82  CG  TYR A  48      33.709  54.559  57.823  1.00 19.67           C  
ATOM     83  CD1 TYR A  48      34.954  54.735  57.219  1.00 20.14           C  
ATOM     84  CD2 TYR A  48      32.602  54.370  56.996  1.00 21.22           C  
ATOM     85  CE1 TYR A  48      35.090  54.734  55.830  1.00 20.66           C  
ATOM     86  CE2 TYR A  48      32.732  54.350  55.607  1.00 21.15           C  
ATOM     87  CZ  TYR A  48      33.984  54.501  55.032  1.00 24.40           C  
ATOM     88  OH  TYR A  48      34.116  54.444  53.667  1.00 23.42           O  
ATOM     89  N   LEU A  49      32.282  57.443  59.261  1.00 18.45           N  
ATOM     90  CA  LEU A  49      31.637  58.496  58.464  1.00 19.86           C  
ATOM     91  C   LEU A  49      32.081  59.918  58.805  1.00 25.74           C  
ATOM     92  O   LEU A  49      32.142  60.747  57.910  1.00 26.00           O  
ATOM     93  CB  LEU A  49      30.097  58.357  58.554  1.00 19.40           C  
ATOM     94  CG  LEU A  49      29.518  57.064  57.939  1.00 22.74           C  
ATOM     95  CD1 LEU A  49      27.991  57.072  58.043  1.00 22.81           C  
ATOM     96  CD2 LEU A  49      29.979  56.876  56.445  1.00 22.55           C  
ATOM     97  N   LYS A  50      32.396  60.195  60.083  1.00 23.43           N  
ATOM     98  CA  LYS A  50      32.822  61.527  60.537  1.00 23.37           C  
ATOM     99  C   LYS A  50      34.341  61.668  60.655  1.00 28.56           C  
ATOM    100  O   LYS A  50      34.828  62.718  61.083  1.00 28.05           O  
ATOM    101  CB  LYS A  50      32.114  61.876  61.856  1.00 27.44           C  
ATOM    102  CG  LYS A  50      30.909  62.791  61.674  1.00 45.27           C  
ATOM    103  CD  LYS A  50      29.692  62.122  61.083  1.00 55.24           C  
ATOM    104  CE  LYS A  50      28.688  63.170  60.678  1.00 72.91           C  
ATOM    105  NZ  LYS A  50      27.320  62.611  60.541  1.00 83.67           N1+
ATOM    106  N   ASN A  51      35.102  60.620  60.268  1.00 24.39           N  
ATOM    107  CA  ASN A  51      36.566  60.661  60.295  1.00 25.22           C  
ATOM    108  C   ASN A  51      37.134  61.022  61.671  1.00 29.59           C  
ATOM    109  O   ASN A  51      38.072  61.814  61.757  1.00 28.51           O  
ATOM    110  CB  ASN A  51      37.101  61.614  59.199  1.00 29.71           C  
ATOM    111  CG  ASN A  51      36.781  61.159  57.808  1.00 58.54           C  
ATOM    112  ND2 ASN A  51      35.826  61.828  57.169  1.00 53.80           N  
ATOM    113  OD1 ASN A  51      37.371  60.207  57.295  1.00 57.31           O  
ATOM    114  N   THR A  52      36.578  60.424  62.741  1.00 25.77           N  
ATOM    115  CA  THR A  52      37.015  60.661  64.122  1.00 25.63           C  
ATOM    116  C   THR A  52      38.491  60.321  64.304  1.00 29.74           C  
ATOM    117  O   THR A  52      39.193  61.060  64.982  1.00 29.22           O  
ATOM    118  CB  THR A  52      36.136  59.870  65.103  1.00 32.27           C  
ATOM    119  CG2 THR A  52      36.522  60.109  66.572  1.00 32.63           C  
ATOM    120  OG1 THR A  52      34.781  60.264  64.900  1.00 37.78           O  
ATOM    121  N   TYR A  53      38.953  59.205  63.706  1.00 25.72           N  
ATOM    122  CA  TYR A  53      40.341  58.745  63.832  1.00 25.69           C  
ATOM    123  C   TYR A  53      41.071  58.984  62.533  1.00 31.13           C  
ATOM    124  O   TYR A  53      40.886  58.236  61.574  1.00 31.09           O  
ATOM    125  CB  TYR A  53      40.375  57.269  64.251  1.00 25.92           C  
ATOM    126  CG  TYR A  53      39.651  57.054  65.559  1.00 27.39           C  
ATOM    127  CD1 TYR A  53      40.248  57.386  66.772  1.00 29.49           C  
ATOM    128  CD2 TYR A  53      38.365  56.523  65.586  1.00 27.49           C  
ATOM    129  CE1 TYR A  53      39.568  57.220  67.983  1.00 30.18           C  
ATOM    130  CE2 TYR A  53      37.684  56.336  66.789  1.00 27.76           C  
ATOM    131  CZ  TYR A  53      38.293  56.684  67.983  1.00 32.43           C  
ATOM    132  OH  TYR A  53      37.627  56.506  69.162  1.00 32.77           O  
ATOM    133  N   ARG A  54      41.861  60.068  62.480  1.00 28.16           N  
ATOM    134  CA  ARG A  54      42.523  60.462  61.244  1.00 27.98           C  
ATOM    135  C   ARG A  54      43.958  59.993  61.130  1.00 27.66           C  
ATOM    136  O   ARG A  54      44.723  60.114  62.084  1.00 26.54           O  
ATOM    137  CB  ARG A  54      42.446  61.991  61.095  1.00 32.70           C  
ATOM    138  CG  ARG A  54      41.152  62.475  60.446  1.00 51.89           C  
ATOM    139  CD  ARG A  54      40.892  63.950  60.692  1.00 66.69           C  
ATOM    140  NE  ARG A  54      40.251  64.180  61.989  1.00 78.02           N  
ATOM    141  CZ  ARG A  54      39.043  64.714  62.151  1.00 90.39           C  
ATOM    142  NH1 ARG A  54      38.326  65.085  61.096  1.00 73.53           N1+
ATOM    143  NH2 ARG A  54      38.538  64.870  63.368  1.00 77.40           N  
ATOM    144  N   LEU A  55      44.326  59.470  59.962  1.00 24.65           N  
ATOM    145  CA  LEU A  55      45.712  59.098  59.664  1.00 24.08           C  
ATOM    146  C   LEU A  55      46.437  60.389  59.265  1.00 28.06           C  
ATOM    147  O   LEU A  55      45.892  61.183  58.495  1.00 27.24           O  
ATOM    148  CB  LEU A  55      45.789  58.109  58.497  1.00 24.33           C  
ATOM    149  CG  LEU A  55      45.275  56.689  58.732  1.00 31.09           C  
ATOM    150  CD1 LEU A  55      45.131  55.947  57.406  1.00 32.68           C  
ATOM    151  CD2 LEU A  55      46.208  55.912  59.609  1.00 33.60           C  
ATOM    152  N   LYS A  56      47.640  60.624  59.798  1.00 21.74           N  
ATOM    153  CA  LYS A  56      48.411  61.791  59.400  1.00 21.50           C  
ATOM    154  C   LYS A  56      49.313  61.321  58.249  1.00 23.88           C  
ATOM    155  O   LYS A  56      49.743  60.160  58.212  1.00 22.28           O  
ATOM    156  CB  LYS A  56      49.275  62.353  60.555  1.00 23.23           C  
ATOM    157  CG  LYS A  56      48.488  63.084  61.619  1.00 36.21           C  
ATOM    158  CD  LYS A  56      49.429  63.721  62.634  1.00 43.69           C  
ATOM    159  CE  LYS A  56      48.708  64.506  63.705  1.00 47.49           C  
ATOM    160  NZ  LYS A  56      49.567  64.696  64.903  1.00 44.46           N1+
ATOM    161  N   LEU A  57      49.567  62.221  57.315  1.00 22.75           N  
ATOM    162  CA  LEU A  57      50.401  61.984  56.140  1.00 24.57           C  
ATOM    163  C   LEU A  57      51.634  62.878  56.251  1.00 26.58           C  
ATOM    164  O   LEU A  57      51.742  63.707  57.165  1.00 26.35           O  
ATOM    165  CB  LEU A  57      49.631  62.415  54.842  1.00 26.44           C  
ATOM    166  CG  LEU A  57      48.178  62.008  54.584  1.00 33.33           C  
ATOM    167  CD1 LEU A  57      47.760  62.409  53.173  1.00 34.14           C  
ATOM    168  CD2 LEU A  57      47.993  60.553  54.686  1.00 38.21           C  
ATOM    169  N   TYR A  58      52.533  62.766  55.275  1.00 21.41           N  
ATOM    170  CA  TYR A  58      53.665  63.678  55.189  1.00 19.06           C  
ATOM    171  C   TYR A  58      53.912  63.834  53.715  1.00 22.14           C  
ATOM    172  O   TYR A  58      54.796  63.190  53.145  1.00 22.06           O  
ATOM    173  CB  TYR A  58      54.905  63.184  55.964  1.00 18.86           C  
ATOM    174  CG  TYR A  58      55.914  64.289  56.214  1.00 19.49           C  
ATOM    175  CD1 TYR A  58      56.840  64.654  55.234  1.00 20.86           C  
ATOM    176  CD2 TYR A  58      55.928  64.991  57.417  1.00 19.56           C  
ATOM    177  CE1 TYR A  58      57.802  65.639  55.477  1.00 20.08           C  
ATOM    178  CE2 TYR A  58      56.863  66.002  57.655  1.00 20.27           C  
ATOM    179  CZ  TYR A  58      57.768  66.354  56.663  1.00 24.79           C  
ATOM    180  OH  TYR A  58      58.721  67.321  56.896  1.00 23.11           O  
ATOM    181  N   SER A  59      53.083  64.664  53.078  1.00 19.45           N  
ATOM    182  CA  SER A  59      53.165  64.879  51.637  1.00 19.18           C  
ATOM    183  C   SER A  59      54.178  65.969  51.331  1.00 24.41           C  
ATOM    184  O   SER A  59      53.941  67.136  51.618  1.00 26.87           O  
ATOM    185  CB  SER A  59      51.784  65.240  51.084  1.00 24.05           C  
ATOM    186  OG  SER A  59      50.871  64.211  51.427  1.00 33.40           O  
ATOM    187  N   LEU A  60      55.326  65.595  50.800  1.00 20.75           N  
ATOM    188  CA  LEU A  60      56.346  66.585  50.477  1.00 19.94           C  
ATOM    189  C   LEU A  60      56.472  66.723  48.957  1.00 24.34           C  
ATOM    190  O   LEU A  60      56.007  65.850  48.221  1.00 22.59           O  
ATOM    191  CB  LEU A  60      57.696  66.235  51.151  1.00 19.40           C  
ATOM    192  CG  LEU A  60      58.345  64.860  50.830  1.00 21.84           C  
ATOM    193  CD1 LEU A  60      59.134  64.900  49.525  1.00 20.81           C  
ATOM    194  CD2 LEU A  60      59.306  64.445  51.930  1.00 22.78           C  
ATOM    195  N   ARG A  61      57.126  67.801  48.491  1.00 21.97           N  
ATOM    196  CA  ARG A  61      57.340  68.006  47.047  1.00 21.82           C  
ATOM    197  C   ARG A  61      58.812  68.305  46.859  1.00 22.73           C  
ATOM    198  O   ARG A  61      59.269  69.342  47.312  1.00 23.76           O  
ATOM    199  CB  ARG A  61      56.506  69.191  46.541  1.00 25.09           C  
ATOM    200  CG  ARG A  61      55.024  69.149  46.886  1.00 33.82           C  
ATOM    201  CD  ARG A  61      54.293  70.312  46.236  1.00 38.56           C  
ATOM    202  NE  ARG A  61      52.844  70.130  46.272  1.00 43.05           N  
ATOM    203  CZ  ARG A  61      51.978  70.874  45.590  1.00 54.39           C  
ATOM    204  NH1 ARG A  61      52.409  71.849  44.799  1.00 44.14           N1+
ATOM    205  NH2 ARG A  61      50.676  70.647  45.691  1.00 35.61           N  
ATOM    206  N   TRP A  62      59.565  67.396  46.258  1.00 20.24           N  
ATOM    207  CA  TRP A  62      61.002  67.603  46.049  1.00 21.67           C  
ATOM    208  C   TRP A  62      61.216  68.756  45.041  1.00 28.61           C  
ATOM    209  O   TRP A  62      60.519  68.803  44.023  1.00 27.82           O  
ATOM    210  CB  TRP A  62      61.626  66.327  45.498  1.00 20.39           C  
ATOM    211  CG  TRP A  62      61.779  65.244  46.527  1.00 20.25           C  
ATOM    212  CD1 TRP A  62      61.097  64.066  46.587  1.00 22.29           C  
ATOM    213  CD2 TRP A  62      62.713  65.227  47.611  1.00 19.64           C  
ATOM    214  CE2 TRP A  62      62.562  63.987  48.275  1.00 22.62           C  
ATOM    215  CE3 TRP A  62      63.655  66.149  48.101  1.00 20.33           C  
ATOM    216  NE1 TRP A  62      61.559  63.308  47.638  1.00 21.71           N  
ATOM    217  CZ2 TRP A  62      63.298  63.655  49.416  1.00 21.68           C  
ATOM    218  CZ3 TRP A  62      64.404  65.809  49.220  1.00 21.61           C  
ATOM    219  CH2 TRP A  62      64.237  64.567  49.855  1.00 21.95           C  
ATOM    220  N   ILE A  63      62.130  69.696  45.340  1.00 25.57           N  
ATOM    221  CA  ILE A  63      62.363  70.834  44.421  1.00 25.13           C  
ATOM    222  C   ILE A  63      63.742  70.814  43.826  1.00 29.49           C  
ATOM    223  O   ILE A  63      64.039  71.619  42.949  1.00 29.89           O  
ATOM    224  CB  ILE A  63      62.037  72.209  45.041  1.00 27.46           C  
ATOM    225  CG1 ILE A  63      62.885  72.486  46.323  1.00 26.65           C  
ATOM    226  CG2 ILE A  63      60.534  72.344  45.269  1.00 29.31           C  
ATOM    227  CD1 ILE A  63      62.893  73.973  46.830  1.00 31.63           C  
ATOM    228  N   SER A  64      64.600  69.930  44.331  1.00 25.72           N  
ATOM    229  CA  SER A  64      65.986  69.796  43.893  1.00 25.55           C  
ATOM    230  C   SER A  64      66.467  68.465  44.418  1.00 29.57           C  
ATOM    231  O   SER A  64      65.656  67.662  44.902  1.00 29.14           O  
ATOM    232  CB  SER A  64      66.837  70.936  44.458  1.00 28.32           C  
ATOM    233  OG  SER A  64      66.968  70.831  45.867  1.00 32.11           O  
ATOM    234  N   ASP A  65      67.775  68.222  44.327  1.00 23.92           N  
ATOM    235  CA  ASP A  65      68.363  67.017  44.851  1.00 23.41           C  
ATOM    236  C   ASP A  65      68.533  67.048  46.379  1.00 27.20           C  
ATOM    237  O   ASP A  65      68.886  66.016  46.950  1.00 26.61           O  
ATOM    238  CB  ASP A  65      69.738  66.814  44.215  1.00 25.32           C  
ATOM    239  CG  ASP A  65      70.152  65.369  44.192  1.00 39.29           C  
ATOM    240  OD1 ASP A  65      69.247  64.485  44.210  1.00 42.02           O  
ATOM    241  OD2 ASP A  65      71.369  65.107  44.150  1.00 42.09           O1-
ATOM    242  N   HIS A  66      68.290  68.202  47.042  1.00 24.52           N  
ATOM    243  CA AHIS A  66      68.510  68.211  48.486  0.50 24.76           C  
ATOM    244  CA BHIS A  66      68.586  68.422  48.464  0.50 25.00           C  
ATOM    245  C   HIS A  66      67.446  68.965  49.303  1.00 27.94           C  
ATOM    246  O   HIS A  66      67.540  68.977  50.544  1.00 28.13           O  
ATOM    247  CB AHIS A  66      69.930  68.731  48.790  0.50 25.85           C  
ATOM    248  CB BHIS A  66      69.736  69.463  48.575  0.50 26.19           C  
ATOM    249  CG AHIS A  66      70.058  70.221  48.752  0.50 29.18           C  
ATOM    250  CG BHIS A  66      70.897  69.235  47.656  0.50 29.54           C  
ATOM    251  CD2AHIS A  66      70.291  71.090  49.760  0.50 30.87           C  
ATOM    252  CD2BHIS A  66      71.174  69.793  46.455  0.50 31.61           C  
ATOM    253  ND1AHIS A  66      69.957  70.923  47.568  0.50 31.21           N  
ATOM    254  ND1BHIS A  66      71.928  68.379  47.997  0.50 31.54           N  
ATOM    255  CE1AHIS A  66      70.114  72.199  47.893  0.50 30.77           C  
ATOM    256  CE1BHIS A  66      72.786  68.424  46.991  0.50 31.07           C  
ATOM    257  NE2AHIS A  66      70.324  72.346  49.202  0.50 30.89           N  
ATOM    258  NE2BHIS A  66      72.378  69.262  46.040  0.50 31.38           N  
ATOM    259  N   GLU A  67      66.440  69.551  48.656  1.00 23.49           N  
ATOM    260  CA  GLU A  67      65.370  70.261  49.355  1.00 22.91           C  
ATOM    261  C   GLU A  67      63.992  69.865  48.928  1.00 25.79           C  
ATOM    262  O   GLU A  67      63.777  69.448  47.793  1.00 27.01           O  
ATOM    263  CB  GLU A  67      65.505  71.790  49.152  1.00 24.62           C  
ATOM    264  CG  GLU A  67      66.725  72.399  49.822  1.00 35.46           C  
ATOM    265  CD  GLU A  67      66.737  73.914  49.820  1.00 53.52           C  
ATOM    266  OE1 GLU A  67      66.495  74.514  48.748  1.00 37.57           O  
ATOM    267  OE2 GLU A  67      66.958  74.503  50.901  1.00 46.98           O1-
ATOM    268  N   TYR A  68      63.037  70.017  49.844  1.00 21.11           N  
ATOM    269  CA  TYR A  68      61.645  69.745  49.553  1.00 19.96           C  
ATOM    270  C   TYR A  68      60.738  70.770  50.184  1.00 24.83           C  
ATOM    271  O   TYR A  68      61.106  71.387  51.187  1.00 25.38           O  
ATOM    272  CB  TYR A  68      61.275  68.290  49.977  1.00 18.25           C  
ATOM    273  CG  TYR A  68      61.263  68.020  51.476  1.00 19.12           C  
ATOM    274  CD1 TYR A  68      60.164  68.380  52.265  1.00 21.29           C  
ATOM    275  CD2 TYR A  68      62.288  67.301  52.081  1.00 19.20           C  
ATOM    276  CE1 TYR A  68      60.120  68.079  53.631  1.00 21.21           C  
ATOM    277  CE2 TYR A  68      62.232  66.954  53.435  1.00 20.98           C  
ATOM    278  CZ  TYR A  68      61.146  67.345  54.205  1.00 24.26           C  
ATOM    279  OH  TYR A  68      61.093  66.986  55.539  1.00 22.50           O  
ATOM    280  N   LEU A  69      59.521  70.895  49.638  1.00 24.84           N  
ATOM    281  CA  LEU A  69      58.457  71.764  50.144  1.00 25.98           C  
ATOM    282  C   LEU A  69      57.478  70.928  50.913  1.00 29.59           C  
ATOM    283  O   LEU A  69      57.169  69.794  50.528  1.00 26.24           O  
ATOM    284  CB  LEU A  69      57.696  72.484  49.018  1.00 26.85           C  
ATOM    285  CG  LEU A  69      58.507  73.441  48.159  1.00 32.80           C  
ATOM    286  CD1 LEU A  69      57.679  73.939  47.021  1.00 33.77           C  
ATOM    287  CD2 LEU A  69      58.961  74.621  48.946  1.00 36.71           C  
ATOM    288  N   TYR A  70      56.933  71.522  51.964  1.00 29.84           N  
ATOM    289  CA  TYR A  70      55.977  70.885  52.858  1.00 30.82           C  
ATOM    290  C   TYR A  70      55.080  71.972  53.430  1.00 38.95           C  
ATOM    291  O   TYR A  70      55.573  72.999  53.907  1.00 38.35           O  
ATOM    292  CB  TYR A  70      56.728  70.121  53.977  1.00 31.57           C  
ATOM    293  CG  TYR A  70      55.836  69.499  55.028  1.00 33.20           C  
ATOM    294  CD1 TYR A  70      55.139  68.318  54.774  1.00 34.00           C  
ATOM    295  CD2 TYR A  70      55.683  70.089  56.278  1.00 35.28           C  
ATOM    296  CE1 TYR A  70      54.290  67.759  55.729  1.00 33.72           C  
ATOM    297  CE2 TYR A  70      54.854  69.524  57.251  1.00 36.70           C  
ATOM    298  CZ  TYR A  70      54.173  68.351  56.976  1.00 41.13           C  
ATOM    299  OH  TYR A  70      53.359  67.802  57.936  1.00 42.51           O  
ATOM    300  N   LYS A  71      53.765  71.741  53.366  1.00 39.18           N  
ATOM    301  CA  LYS A  71      52.751  72.665  53.855  1.00 40.50           C  
ATOM    302  C   LYS A  71      52.443  72.393  55.332  1.00 47.70           C  
ATOM    303  O   LYS A  71      52.021  71.293  55.692  1.00 47.73           O  
ATOM    304  CB  LYS A  71      51.495  72.577  52.974  1.00 42.71           C  
ATOM    305  CG  LYS A  71      50.546  73.771  53.120  1.00 62.86           C  
ATOM    306  CD  LYS A  71      49.550  73.872  51.958  1.00 74.30           C  
ATOM    307  CE  LYS A  71      48.295  73.047  52.149  1.00 88.07           C  
ATOM    308  NZ  LYS A  71      47.373  73.660  53.141  1.00 99.98           N1+
ATOM    309  N   GLN A  72      52.681  73.397  56.183  1.00 45.48           N  
ATOM    310  CA  GLN A  72      52.440  73.321  57.618  1.00 46.32           C  
ATOM    311  C   GLN A  72      51.704  74.586  58.060  1.00 54.46           C  
ATOM    312  O   GLN A  72      52.218  75.688  57.845  1.00 54.39           O  
ATOM    313  CB  GLN A  72      53.770  73.162  58.374  1.00 47.00           C  
ATOM    314  CG  GLN A  72      53.611  72.810  59.845  1.00 57.98           C  
ATOM    315  CD  GLN A  72      54.937  72.492  60.477  1.00 77.14           C  
ATOM    316  NE2 GLN A  72      55.287  71.217  60.490  1.00 74.80           N  
ATOM    317  OE1 GLN A  72      55.662  73.376  60.952  1.00 68.16           O  
ATOM    318  N   GLU A  73      50.497  74.429  58.666  1.00 52.92           N  
ATOM    319  CA  GLU A  73      49.652  75.537  59.158  1.00 53.48           C  
ATOM    320  C   GLU A  73      49.355  76.557  58.029  1.00 56.35           C  
ATOM    321  O   GLU A  73      49.421  77.776  58.231  1.00 55.17           O  
ATOM    322  CB  GLU A  73      50.276  76.204  60.415  1.00 55.36           C  
ATOM    323  CG  GLU A  73      50.407  75.274  61.617  1.00 68.37           C  
ATOM    324  CD  GLU A  73      51.441  75.699  62.644  1.00 98.95           C  
ATOM    325  OE1 GLU A  73      51.039  76.094  63.762  1.00 98.75           O  
ATOM    326  OE2 GLU A  73      52.654  75.633  62.333  1.00 95.65           O1-
ATOM    327  N   ASN A  74      49.069  76.018  56.820  1.00 52.75           N  
ATOM    328  CA  ASN A  74      48.786  76.729  55.569  1.00 52.54           C  
ATOM    329  C   ASN A  74      50.031  77.457  55.000  1.00 54.56           C  
ATOM    330  O   ASN A  74      49.965  77.982  53.887  1.00 54.29           O  
ATOM    331  CB  ASN A  74      47.561  77.661  55.683  1.00 54.66           C  
ATOM    332  CG  ASN A  74      46.248  76.931  55.851  1.00 86.11           C  
ATOM    333  ND2 ASN A  74      45.844  76.172  54.837  1.00 77.51           N  
ATOM    334  OD1 ASN A  74      45.573  77.048  56.882  1.00 85.60           O  
ATOM    335  N   ASN A  75      51.168  77.441  55.743  1.00 48.52           N  
ATOM    336  CA  ASN A  75      52.436  78.036  55.325  1.00 47.07           C  
ATOM    337  C   ASN A  75      53.228  77.002  54.551  1.00 47.91           C  
ATOM    338  O   ASN A  75      53.282  75.842  54.961  1.00 48.42           O  
ATOM    339  CB  ASN A  75      53.263  78.473  56.531  1.00 46.25           C  
ATOM    340  CG  ASN A  75      52.573  79.489  57.398  1.00 71.38           C  
ATOM    341  ND2 ASN A  75      51.992  79.027  58.499  1.00 69.40           N  
ATOM    342  OD1 ASN A  75      52.564  80.688  57.101  1.00 53.36           O  
ATOM    343  N   ILE A  76      53.858  77.414  53.453  1.00 40.61           N  
ATOM    344  CA  ILE A  76      54.698  76.509  52.677  1.00 38.86           C  
ATOM    345  C   ILE A  76      56.116  76.665  53.216  1.00 39.97           C  
ATOM    346  O   ILE A  76      56.642  77.779  53.224  1.00 39.22           O  
ATOM    347  CB  ILE A  76      54.603  76.768  51.148  1.00 41.84           C  
ATOM    348  CG1 ILE A  76      53.151  76.559  50.639  1.00 42.52           C  
ATOM    349  CG2 ILE A  76      55.614  75.876  50.375  1.00 41.43           C  
ATOM    350  CD1 ILE A  76      52.820  77.232  49.287  1.00 49.90           C  
ATOM    351  N   LEU A  77      56.712  75.562  53.710  1.00 34.06           N  
ATOM    352  CA  LEU A  77      58.076  75.563  54.231  1.00 32.94           C  
ATOM    353  C   LEU A  77      58.997  74.821  53.264  1.00 33.81           C  
ATOM    354  O   LEU A  77      58.537  73.939  52.544  1.00 33.56           O  
ATOM    355  CB  LEU A  77      58.156  74.889  55.628  1.00 33.52           C  
ATOM    356  CG  LEU A  77      57.252  75.420  56.774  1.00 38.27           C  
ATOM    357  CD1 LEU A  77      57.431  74.591  58.032  1.00 37.95           C  
ATOM    358  CD2 LEU A  77      57.587  76.842  57.134  1.00 41.31           C  
ATOM    359  N   VAL A  78      60.281  75.175  53.255  1.00 28.61           N  
ATOM    360  CA  VAL A  78      61.338  74.506  52.492  1.00 29.09           C  
ATOM    361  C   VAL A  78      62.221  73.841  53.525  1.00 30.60           C  
ATOM    362  O   VAL A  78      62.655  74.496  54.478  1.00 29.70           O  
ATOM    363  CB  VAL A  78      62.199  75.417  51.568  1.00 33.48           C  
ATOM    364  CG1 VAL A  78      63.326  74.628  50.896  1.00 31.97           C  
ATOM    365  CG2 VAL A  78      61.349  76.046  50.512  1.00 34.64           C  
ATOM    366  N   PHE A  79      62.499  72.548  53.319  1.00 24.05           N  
ATOM    367  CA  PHE A  79      63.333  71.753  54.192  1.00 21.60           C  
ATOM    368  C   PHE A  79      64.584  71.328  53.496  1.00 27.01           C  
ATOM    369  O   PHE A  79      64.549  70.988  52.314  1.00 26.85           O  
ATOM    370  CB  PHE A  79      62.582  70.469  54.600  1.00 23.05           C  
ATOM    371  CG  PHE A  79      61.535  70.676  55.663  1.00 23.84           C  
ATOM    372  CD1 PHE A  79      60.274  71.160  55.334  1.00 24.27           C  
ATOM    373  CD2 PHE A  79      61.810  70.387  56.997  1.00 26.40           C  
ATOM    374  CE1 PHE A  79      59.320  71.390  56.325  1.00 25.76           C  
ATOM    375  CE2 PHE A  79      60.851  70.607  57.983  1.00 28.11           C  
ATOM    376  CZ  PHE A  79      59.611  71.105  57.641  1.00 26.57           C  
ATOM    377  N   ASN A  80      65.677  71.253  54.261  1.00 24.06           N  
ATOM    378  CA  ASN A  80      66.953  70.738  53.831  1.00 23.83           C  
ATOM    379  C   ASN A  80      66.890  69.254  54.242  1.00 27.67           C  
ATOM    380  O   ASN A  80      66.658  68.959  55.417  1.00 27.59           O  
ATOM    381  CB  ASN A  80      68.083  71.480  54.555  1.00 24.73           C  
ATOM    382  CG  ASN A  80      69.457  70.967  54.247  1.00 35.66           C  
ATOM    383  ND2 ASN A  80      70.191  71.686  53.403  1.00 34.63           N  
ATOM    384  OD1 ASN A  80      69.891  69.942  54.774  1.00 34.41           O  
ATOM    385  N   ALA A  81      67.057  68.334  53.280  1.00 24.64           N  
ATOM    386  CA  ALA A  81      66.955  66.887  53.533  1.00 23.56           C  
ATOM    387  C   ALA A  81      68.064  66.380  54.447  1.00 26.23           C  
ATOM    388  O   ALA A  81      67.821  65.524  55.302  1.00 24.23           O  
ATOM    389  CB  ALA A  81      66.973  66.119  52.213  1.00 24.12           C  
ATOM    390  N   GLU A  82      69.286  66.898  54.262  1.00 22.63           N  
ATOM    391  CA  GLU A  82      70.422  66.438  55.060  1.00 23.60           C  
ATOM    392  C   GLU A  82      70.261  66.692  56.560  1.00 27.82           C  
ATOM    393  O   GLU A  82      70.512  65.785  57.363  1.00 26.27           O  
ATOM    394  CB  GLU A  82      71.755  67.038  54.543  1.00 25.23           C  
ATOM    395  CG  GLU A  82      73.001  66.477  55.227  1.00 32.22           C  
ATOM    396  CD  GLU A  82      73.259  64.987  55.077  1.00 58.02           C  
ATOM    397  OE1 GLU A  82      72.869  64.402  54.039  1.00 54.02           O  
ATOM    398  OE2 GLU A  82      73.873  64.404  55.999  1.00 60.36           O1-
ATOM    399  N   TYR A  83      69.808  67.891  56.929  1.00 27.27           N  
ATOM    400  CA  TYR A  83      69.740  68.276  58.340  1.00 28.28           C  
ATOM    401  C   TYR A  83      68.352  68.384  58.945  1.00 29.00           C  
ATOM    402  O   TYR A  83      68.242  68.407  60.170  1.00 27.08           O  
ATOM    403  CB  TYR A  83      70.513  69.591  58.552  1.00 31.46           C  
ATOM    404  CG  TYR A  83      71.957  69.489  58.106  1.00 37.32           C  
ATOM    405  CD1 TYR A  83      72.844  68.624  58.742  1.00 40.00           C  
ATOM    406  CD2 TYR A  83      72.422  70.206  57.004  1.00 39.54           C  
ATOM    407  CE1 TYR A  83      74.164  68.496  58.314  1.00 43.45           C  
ATOM    408  CE2 TYR A  83      73.739  70.076  56.559  1.00 40.87           C  
ATOM    409  CZ  TYR A  83      74.611  69.231  57.230  1.00 52.33           C  
ATOM    410  OH  TYR A  83      75.921  69.103  56.833  1.00 60.05           O  
ATOM    411  N   GLY A  84      67.324  68.521  58.117  1.00 24.07           N  
ATOM    412  CA  GLY A  84      65.962  68.656  58.615  1.00 23.79           C  
ATOM    413  C   GLY A  84      65.557  70.054  59.041  1.00 29.85           C  
ATOM    414  O   GLY A  84      64.440  70.235  59.526  1.00 29.71           O  
ATOM    415  N   ASN A  85      66.444  71.057  58.851  1.00 29.03           N  
ATOM    416  CA  ASN A  85      66.128  72.459  59.153  1.00 29.55           C  
ATOM    417  C   ASN A  85      65.239  73.035  58.049  1.00 34.22           C  
ATOM    418  O   ASN A  85      65.262  72.546  56.913  1.00 31.67           O  
ATOM    419  CB  ASN A  85      67.397  73.313  59.382  1.00 30.04           C  
ATOM    420  CG  ASN A  85      68.377  73.338  58.240  1.00 44.72           C  
ATOM    421  ND2 ASN A  85      68.701  74.541  57.761  1.00 39.11           N  
ATOM    422  OD1 ASN A  85      68.857  72.292  57.787  1.00 42.11           O  
ATOM    423  N   SER A  86      64.385  73.997  58.409  1.00 31.81           N  
ATOM    424  CA  SER A  86      63.457  74.588  57.459  1.00 32.13           C  
ATOM    425  C   SER A  86      63.428  76.119  57.517  1.00 38.01           C  
ATOM    426  O   SER A  86      63.863  76.709  58.503  1.00 38.00           O  
ATOM    427  CB  SER A  86      62.049  74.034  57.671  1.00 35.22           C  
ATOM    428  OG  SER A  86      61.521  74.355  58.947  1.00 43.05           O  
ATOM    429  N   SER A  87      62.900  76.742  56.455  1.00 34.75           N  
ATOM    430  CA  SER A  87      62.645  78.178  56.344  1.00 35.16           C  
ATOM    431  C   SER A  87      61.246  78.329  55.766  1.00 40.17           C  
ATOM    432  O   SER A  87      60.722  77.386  55.146  1.00 37.55           O  
ATOM    433  CB  SER A  87      63.667  78.858  55.439  1.00 39.02           C  
ATOM    434  OG  SER A  87      64.935  78.920  56.074  1.00 44.59           O  
ATOM    435  N   VAL A  88      60.623  79.494  55.982  1.00 38.21           N  
ATOM    436  CA  VAL A  88      59.292  79.751  55.438  1.00 38.46           C  
ATOM    437  C   VAL A  88      59.496  80.137  53.976  1.00 43.50           C  
ATOM    438  O   VAL A  88      60.284  81.041  53.686  1.00 44.85           O  
ATOM    439  CB  VAL A  88      58.491  80.816  56.238  1.00 42.75           C  
ATOM    440  CG1 VAL A  88      57.091  81.013  55.647  1.00 42.77           C  
ATOM    441  CG2 VAL A  88      58.391  80.434  57.719  1.00 42.57           C  
ATOM    442  N   PHE A  89      58.851  79.409  53.057  1.00 38.68           N  
ATOM    443  CA  PHE A  89      58.966  79.691  51.629  1.00 37.63           C  
ATOM    444  C   PHE A  89      57.893  80.700  51.245  1.00 44.26           C  
ATOM    445  O   PHE A  89      58.160  81.630  50.483  1.00 44.92           O  
ATOM    446  CB  PHE A  89      58.812  78.404  50.806  1.00 38.37           C  
ATOM    447  CG  PHE A  89      59.011  78.586  49.320  1.00 38.12           C  
ATOM    448  CD1 PHE A  89      60.284  78.593  48.770  1.00 40.78           C  
ATOM    449  CD2 PHE A  89      57.925  78.758  48.473  1.00 39.33           C  
ATOM    450  CE1 PHE A  89      60.471  78.743  47.399  1.00 41.37           C  
ATOM    451  CE2 PHE A  89      58.115  78.929  47.104  1.00 42.13           C  
ATOM    452  CZ  PHE A  89      59.387  78.907  46.575  1.00 40.45           C  
ATOM    453  N   LEU A  90      56.672  80.488  51.746  1.00 41.79           N  
ATOM    454  CA  LEU A  90      55.531  81.347  51.491  1.00 42.57           C  
ATOM    455  C   LEU A  90      54.588  81.339  52.678  1.00 46.01           C  
ATOM    456  O   LEU A  90      54.099  80.281  53.080  1.00 42.28           O  
ATOM    457  CB  LEU A  90      54.805  80.926  50.199  1.00 43.04           C  
ATOM    458  CG  LEU A  90      54.088  82.027  49.438  1.00 48.27           C  
ATOM    459  CD1 LEU A  90      54.998  83.237  49.199  1.00 48.12           C  
ATOM    460  CD2 LEU A  90      53.568  81.502  48.130  1.00 51.65           C  
ATOM    461  N   GLU A  91      54.354  82.537  53.251  1.00 45.63           N  
ATOM    462  CA  GLU A  91      53.484  82.738  54.412  1.00 46.67           C  
ATOM    463  C   GLU A  91      52.023  82.517  54.063  1.00 51.87           C  
ATOM    464  O   GLU A  91      51.603  82.830  52.948  1.00 51.77           O  
ATOM    465  CB  GLU A  91      53.716  84.126  55.046  1.00 48.44           C  
ATOM    466  CG  GLU A  91      55.063  84.236  55.741  1.00 61.89           C  
ATOM    467  CD  GLU A  91      55.325  85.542  56.464  1.00 98.27           C  
ATOM    468  OE1 GLU A  91      55.541  86.570  55.781  1.00101.19           O  
ATOM    469  OE2 GLU A  91      55.359  85.530  57.716  1.00 98.54           O1-
ATOM    470  N   ASN A  92      51.257  81.957  55.015  1.00 50.40           N  
ATOM    471  CA  ASN A  92      49.822  81.660  54.884  1.00 51.54           C  
ATOM    472  C   ASN A  92      48.966  82.914  54.675  1.00 56.92           C  
ATOM    473  O   ASN A  92      47.877  82.821  54.108  1.00 57.47           O  
ATOM    474  CB  ASN A  92      49.315  80.851  56.096  1.00 55.38           C  
ATOM    475  CG  ASN A  92      49.455  81.502  57.466  1.00 75.45           C  
ATOM    476  ND2 ASN A  92      48.925  80.840  58.486  1.00 63.56           N  
ATOM    477  OD1 ASN A  92      50.061  82.570  57.641  1.00 71.63           O  
ATOM    478  N   SER A  93      49.471  84.080  55.124  1.00 53.09           N  
ATOM    479  CA  SER A  93      48.806  85.380  55.025  1.00 52.56           C  
ATOM    480  C   SER A  93      48.993  86.080  53.666  1.00 54.90           C  
ATOM    481  O   SER A  93      48.229  86.998  53.368  1.00 54.66           O  
ATOM    482  CB  SER A  93      49.274  86.294  56.155  1.00 56.21           C  
ATOM    483  OG  SER A  93      50.634  86.666  55.985  1.00 67.14           O  
ATOM    484  N   THR A  94      50.002  85.657  52.851  1.00 49.79           N  
ATOM    485  CA  THR A  94      50.339  86.230  51.533  1.00 48.95           C  
ATOM    486  C   THR A  94      49.104  86.484  50.643  1.00 50.47           C  
ATOM    487  O   THR A  94      49.027  87.547  50.020  1.00 49.73           O  
ATOM    488  CB  THR A  94      51.404  85.377  50.807  1.00 58.13           C  
ATOM    489  CG2 THR A  94      51.963  86.052  49.559  1.00 53.76           C  
ATOM    490  OG1 THR A  94      52.478  85.093  51.701  1.00 62.96           O  
ATOM    491  N   PHE A  95      48.139  85.538  50.605  1.00 46.02           N  
ATOM    492  CA  PHE A  95      46.942  85.685  49.765  1.00 45.64           C  
ATOM    493  C   PHE A  95      45.633  85.878  50.572  1.00 52.93           C  
ATOM    494  O   PHE A  95      44.554  85.481  50.113  1.00 52.55           O  
ATOM    495  CB  PHE A  95      46.836  84.520  48.747  1.00 46.30           C  
ATOM    496  CG  PHE A  95      48.119  84.259  47.985  1.00 46.32           C  
ATOM    497  CD1 PHE A  95      48.580  85.164  47.034  1.00 47.82           C  
ATOM    498  CD2 PHE A  95      48.895  83.138  48.258  1.00 47.12           C  
ATOM    499  CE1 PHE A  95      49.787  84.943  46.363  1.00 48.17           C  
ATOM    500  CE2 PHE A  95      50.097  82.910  47.573  1.00 49.23           C  
ATOM    501  CZ  PHE A  95      50.535  83.814  46.630  1.00 47.14           C  
ATOM    502  N   ASP A  96      45.719  86.556  51.739  1.00 52.05           N  
ATOM    503  CA  ASP A  96      44.552  86.861  52.583  1.00 52.84           C  
ATOM    504  C   ASP A  96      43.526  87.780  51.886  1.00 57.69           C  
ATOM    505  O   ASP A  96      42.332  87.693  52.186  1.00 58.44           O  
ATOM    506  CB  ASP A  96      44.984  87.466  53.932  1.00 55.25           C  
ATOM    507  CG  ASP A  96      45.274  86.455  55.035  1.00 70.69           C  
ATOM    508  OD1 ASP A  96      44.930  85.257  54.858  1.00 71.57           O  
ATOM    509  OD2 ASP A  96      45.812  86.867  56.092  1.00 78.16           O1-
ATOM    510  N   GLU A  97      43.987  88.626  50.944  1.00 53.42           N  
ATOM    511  CA  GLU A  97      43.148  89.563  50.182  1.00 53.85           C  
ATOM    512  C   GLU A  97      42.894  89.111  48.726  1.00 56.44           C  
ATOM    513  O   GLU A  97      42.399  89.906  47.917  1.00 56.10           O  
ATOM    514  CB  GLU A  97      43.786  90.973  50.205  1.00 55.55           C  
ATOM    515  CG  GLU A  97      42.837  92.085  50.628  1.00 70.46           C  
ATOM    516  CD  GLU A  97      42.337  92.046  52.062  1.00 98.73           C  
ATOM    517  OE1 GLU A  97      43.127  91.689  52.967  1.00 91.48           O  
ATOM    518  OE2 GLU A  97      41.153  92.392  52.281  1.00 98.47           O1-
ATOM    519  N   PHE A  98      43.220  87.833  48.399  1.00 51.75           N  
ATOM    520  CA  PHE A  98      43.091  87.267  47.049  1.00 49.88           C  
ATOM    521  C   PHE A  98      41.645  87.250  46.524  1.00 53.62           C  
ATOM    522  O   PHE A  98      41.432  87.402  45.318  1.00 53.61           O  
ATOM    523  CB  PHE A  98      43.749  85.881  46.974  1.00 50.98           C  
ATOM    524  CG  PHE A  98      43.837  85.271  45.596  1.00 51.53           C  
ATOM    525  CD1 PHE A  98      44.646  85.836  44.618  1.00 54.31           C  
ATOM    526  CD2 PHE A  98      43.139  84.109  45.287  1.00 52.59           C  
ATOM    527  CE1 PHE A  98      44.724  85.268  43.341  1.00 55.38           C  
ATOM    528  CE2 PHE A  98      43.226  83.537  44.016  1.00 54.98           C  
ATOM    529  CZ  PHE A  98      44.024  84.113  43.055  1.00 53.41           C  
ATOM    530  N   GLY A  99      40.679  87.098  47.426  1.00 49.86           N  
ATOM    531  CA  GLY A  99      39.261  87.124  47.086  1.00 49.73           C  
ATOM    532  C   GLY A  99      38.710  85.854  46.477  1.00 53.64           C  
ATOM    533  O   GLY A  99      37.580  85.846  45.974  1.00 54.95           O  
ATOM    534  N   HIS A 100      39.506  84.776  46.509  1.00 47.36           N  
ATOM    535  CA  HIS A 100      39.136  83.463  45.990  1.00 45.46           C  
ATOM    536  C   HIS A 100      39.748  82.391  46.879  1.00 47.18           C  
ATOM    537  O   HIS A 100      40.866  82.563  47.384  1.00 46.52           O  
ATOM    538  CB  HIS A 100      39.647  83.267  44.548  1.00 45.61           C  
ATOM    539  CG  HIS A 100      39.278  84.346  43.570  1.00 48.47           C  
ATOM    540  CD2 HIS A 100      40.066  85.255  42.948  1.00 49.40           C  
ATOM    541  ND1 HIS A 100      37.979  84.497  43.113  1.00 49.69           N  
ATOM    542  CE1 HIS A 100      38.014  85.506  42.256  1.00 48.64           C  
ATOM    543  NE2 HIS A 100      39.248  85.991  42.121  1.00 48.89           N  
ATOM    544  N   SER A 101      39.031  81.273  47.055  1.00 42.70           N  
ATOM    545  CA  SER A 101      39.554  80.138  47.826  1.00 41.82           C  
ATOM    546  C   SER A 101      40.525  79.369  46.917  1.00 41.47           C  
ATOM    547  O   SER A 101      40.136  78.906  45.842  1.00 41.17           O  
ATOM    548  CB  SER A 101      38.429  79.220  48.295  1.00 45.67           C  
ATOM    549  OG  SER A 101      38.896  78.443  49.386  1.00 55.01           O  
ATOM    550  N   ILE A 102      41.783  79.271  47.330  1.00 35.40           N  
ATOM    551  CA  ILE A 102      42.807  78.591  46.541  1.00 35.05           C  
ATOM    552  C   ILE A 102      42.728  77.066  46.763  1.00 39.31           C  
ATOM    553  O   ILE A 102      42.851  76.591  47.893  1.00 40.02           O  
ATOM    554  CB  ILE A 102      44.202  79.216  46.803  1.00 38.02           C  
ATOM    555  CG1 ILE A 102      44.180  80.719  46.414  1.00 39.22           C  
ATOM    556  CG2 ILE A 102      45.306  78.482  46.031  1.00 36.63           C  
ATOM    557  CD1 ILE A 102      45.065  81.578  47.258  1.00 53.18           C  
ATOM    558  N   ASN A 103      42.470  76.323  45.679  1.00 34.78           N  
ATOM    559  CA  ASN A 103      42.358  74.860  45.675  1.00 34.47           C  
ATOM    560  C   ASN A 103      43.733  74.220  45.786  1.00 38.64           C  
ATOM    561  O   ASN A 103      43.915  73.260  46.539  1.00 38.06           O  
ATOM    562  CB  ASN A 103      41.693  74.378  44.362  1.00 32.28           C  
ATOM    563  CG  ASN A 103      41.386  72.902  44.371  1.00 52.41           C  
ATOM    564  ND2 ASN A 103      42.170  72.122  43.635  1.00 35.91           N  
ATOM    565  OD1 ASN A 103      40.472  72.445  45.062  1.00 49.65           O  
ATOM    566  N   ASP A 104      44.692  74.713  44.979  1.00 33.85           N  
ATOM    567  CA  ASP A 104      46.033  74.147  44.925  1.00 33.29           C  
ATOM    568  C   ASP A 104      47.030  75.171  44.407  1.00 35.65           C  
ATOM    569  O   ASP A 104      46.651  76.276  44.016  1.00 33.70           O  
ATOM    570  CB  ASP A 104      46.041  72.898  44.013  1.00 34.08           C  
ATOM    571  CG  ASP A 104      47.118  71.870  44.326  1.00 37.88           C  
ATOM    572  OD1 ASP A 104      47.938  72.116  45.255  1.00 34.54           O  
ATOM    573  OD2 ASP A 104      47.184  70.849  43.609  1.00 45.19           O1-
ATOM    574  N   TYR A 105      48.300  74.796  44.422  1.00 33.07           N  
ATOM    575  CA  TYR A 105      49.389  75.648  43.981  1.00 33.98           C  
ATOM    576  C   TYR A 105      50.452  74.819  43.306  1.00 35.81           C  
ATOM    577  O   TYR A 105      50.610  73.631  43.598  1.00 35.62           O  
ATOM    578  CB  TYR A 105      49.985  76.415  45.178  1.00 36.09           C  
ATOM    579  CG  TYR A 105      50.839  75.561  46.090  1.00 39.54           C  
ATOM    580  CD1 TYR A 105      50.269  74.829  47.131  1.00 42.00           C  
ATOM    581  CD2 TYR A 105      52.208  75.434  45.877  1.00 40.50           C  
ATOM    582  CE1 TYR A 105      51.051  74.024  47.961  1.00 42.87           C  
ATOM    583  CE2 TYR A 105      52.991  74.601  46.674  1.00 41.66           C  
ATOM    584  CZ  TYR A 105      52.415  73.923  47.734  1.00 49.22           C  
ATOM    585  OH  TYR A 105      53.213  73.137  48.531  1.00 52.09           O  
ATOM    586  N   SER A 106      51.250  75.465  42.476  1.00 29.08           N  
ATOM    587  CA  SER A 106      52.346  74.795  41.809  1.00 28.20           C  
ATOM    588  C   SER A 106      53.464  75.822  41.662  1.00 33.12           C  
ATOM    589  O   SER A 106      53.292  76.820  40.955  1.00 32.73           O  
ATOM    590  CB  SER A 106      51.891  74.294  40.444  1.00 27.87           C  
ATOM    591  OG  SER A 106      53.008  73.857  39.703  1.00 34.73           O  
ATOM    592  N   ILE A 107      54.573  75.594  42.338  1.00 29.99           N  
ATOM    593  CA  ILE A 107      55.746  76.478  42.288  1.00 29.94           C  
ATOM    594  C   ILE A 107      56.566  76.126  41.055  1.00 31.62           C  
ATOM    595  O   ILE A 107      56.822  74.940  40.809  1.00 29.44           O  
ATOM    596  CB  ILE A 107      56.524  76.409  43.633  1.00 33.11           C  
ATOM    597  CG1 ILE A 107      55.688  77.128  44.716  1.00 34.00           C  
ATOM    598  CG2 ILE A 107      57.931  77.038  43.516  1.00 34.02           C  
ATOM    599  CD1 ILE A 107      55.762  76.619  46.034  1.00 47.63           C  
ATOM    600  N   SER A 108      56.938  77.143  40.237  1.00 25.99           N  
ATOM    601  CA  SER A 108      57.716  76.907  39.016  1.00 24.56           C  
ATOM    602  C   SER A 108      59.036  76.193  39.367  1.00 30.48           C  
ATOM    603  O   SER A 108      59.539  76.424  40.471  1.00 30.65           O  
ATOM    604  CB  SER A 108      57.991  78.224  38.281  1.00 25.56           C  
ATOM    605  OG  SER A 108      58.828  79.078  39.046  1.00 25.58           O  
ATOM    606  N   PRO A 109      59.628  75.336  38.485  1.00 28.85           N  
ATOM    607  CA  PRO A 109      60.867  74.622  38.882  1.00 30.22           C  
ATOM    608  C   PRO A 109      62.024  75.505  39.337  1.00 35.79           C  
ATOM    609  O   PRO A 109      62.788  75.068  40.196  1.00 35.22           O  
ATOM    610  CB  PRO A 109      61.246  73.773  37.662  1.00 31.87           C  
ATOM    611  CG  PRO A 109      60.275  74.117  36.616  1.00 36.74           C  
ATOM    612  CD  PRO A 109      59.117  74.849  37.193  1.00 31.21           C  
ATOM    613  N   ASP A 110      62.118  76.757  38.847  1.00 33.54           N  
ATOM    614  CA  ASP A 110      63.196  77.653  39.300  1.00 33.64           C  
ATOM    615  C   ASP A 110      62.868  78.422  40.600  1.00 39.85           C  
ATOM    616  O   ASP A 110      63.699  79.190  41.083  1.00 42.50           O  
ATOM    617  CB  ASP A 110      63.632  78.602  38.181  1.00 34.92           C  
ATOM    618  CG  ASP A 110      62.548  79.503  37.619  1.00 37.17           C  
ATOM    619  OD1 ASP A 110      61.537  79.746  38.327  1.00 36.82           O  
ATOM    620  OD2 ASP A 110      62.731  80.005  36.509  1.00 39.66           O1-
ATOM    621  N   GLY A 111      61.677  78.203  41.151  1.00 35.90           N  
ATOM    622  CA  GLY A 111      61.223  78.817  42.396  1.00 35.52           C  
ATOM    623  C   GLY A 111      60.864  80.291  42.312  1.00 39.01           C  
ATOM    624  O   GLY A 111      60.568  80.898  43.339  1.00 39.11           O  
ATOM    625  N   GLN A 112      60.827  80.872  41.090  1.00 35.02           N  
ATOM    626  CA  GLN A 112      60.501  82.293  40.876  1.00 33.54           C  
ATOM    627  C   GLN A 112      59.013  82.604  40.895  1.00 36.17           C  
ATOM    628  O   GLN A 112      58.633  83.734  41.227  1.00 35.79           O  
ATOM    629  CB  GLN A 112      61.110  82.797  39.561  1.00 34.36           C  
ATOM    630  CG  GLN A 112      62.635  82.850  39.557  1.00 43.13           C  
ATOM    631  CD  GLN A 112      63.189  83.256  38.210  1.00 55.17           C  
ATOM    632  NE2 GLN A 112      64.342  82.715  37.858  1.00 52.83           N  
ATOM    633  OE1 GLN A 112      62.603  84.058  37.476  1.00 44.41           O  
ATOM    634  N   PHE A 113      58.157  81.626  40.512  1.00 30.10           N  
ATOM    635  CA  PHE A 113      56.720  81.860  40.434  1.00 28.57           C  
ATOM    636  C   PHE A 113      55.864  80.802  41.113  1.00 33.23           C  
ATOM    637  O   PHE A 113      56.299  79.675  41.312  1.00 31.16           O  
ATOM    638  CB  PHE A 113      56.281  81.990  38.956  1.00 29.83           C  
ATOM    639  CG  PHE A 113      57.008  83.066  38.184  1.00 30.84           C  
ATOM    640  CD1 PHE A 113      56.547  84.381  38.187  1.00 35.11           C  
ATOM    641  CD2 PHE A 113      58.150  82.767  37.455  1.00 32.44           C  
ATOM    642  CE1 PHE A 113      57.232  85.381  37.484  1.00 35.43           C  
ATOM    643  CE2 PHE A 113      58.850  83.773  36.773  1.00 36.00           C  
ATOM    644  CZ  PHE A 113      58.381  85.068  36.786  1.00 33.87           C  
ATOM    645  N   ILE A 114      54.636  81.169  41.415  1.00 31.15           N  
ATOM    646  CA  ILE A 114      53.667  80.259  41.992  1.00 31.77           C  
ATOM    647  C   ILE A 114      52.353  80.378  41.258  1.00 35.25           C  
ATOM    648  O   ILE A 114      51.771  81.462  41.143  1.00 36.20           O  
ATOM    649  CB  ILE A 114      53.528  80.357  43.534  1.00 34.77           C  
ATOM    650  CG1 ILE A 114      52.553  79.248  44.070  1.00 34.64           C  
ATOM    651  CG2 ILE A 114      53.126  81.770  43.989  1.00 34.87           C  
ATOM    652  CD1 ILE A 114      52.519  79.096  45.571  1.00 38.67           C  
ATOM    653  N   LEU A 115      51.911  79.252  40.720  1.00 30.31           N  
ATOM    654  CA  LEU A 115      50.656  79.137  40.017  1.00 30.08           C  
ATOM    655  C   LEU A 115      49.592  78.842  41.067  1.00 34.54           C  
ATOM    656  O   LEU A 115      49.751  77.909  41.860  1.00 33.28           O  
ATOM    657  CB  LEU A 115      50.799  77.993  39.010  1.00 30.90           C  
ATOM    658  CG  LEU A 115      49.658  77.698  38.064  1.00 36.03           C  
ATOM    659  CD1 LEU A 115      49.357  78.893  37.138  1.00 35.29           C  
ATOM    660  CD2 LEU A 115      49.985  76.455  37.252  1.00 38.92           C  
ATOM    661  N   LEU A 116      48.549  79.677  41.116  1.00 30.68           N  
ATOM    662  CA  LEU A 116      47.442  79.561  42.061  1.00 30.30           C  
ATOM    663  C   LEU A 116      46.202  79.085  41.359  1.00 34.67           C  
ATOM    664  O   LEU A 116      45.673  79.770  40.477  1.00 34.60           O  
ATOM    665  CB  LEU A 116      47.158  80.892  42.780  1.00 30.21           C  
ATOM    666  CG  LEU A 116      48.305  81.530  43.560  1.00 35.12           C  
ATOM    667  CD1 LEU A 116      47.861  82.871  44.131  1.00 36.11           C  
ATOM    668  CD2 LEU A 116      48.820  80.613  44.678  1.00 35.74           C  
ATOM    669  N   GLU A 117      45.711  77.909  41.777  1.00 29.48           N  
ATOM    670  CA  GLU A 117      44.534  77.278  41.212  1.00 27.41           C  
ATOM    671  C   GLU A 117      43.298  77.602  42.063  1.00 31.25           C  
ATOM    672  O   GLU A 117      43.326  77.405  43.271  1.00 31.70           O  
ATOM    673  CB  GLU A 117      44.776  75.754  41.155  1.00 27.99           C  
ATOM    674  CG  GLU A 117      43.680  74.953  40.475  1.00 31.11           C  
ATOM    675  CD  GLU A 117      44.106  73.503  40.355  1.00 40.07           C  
ATOM    676  OE1 GLU A 117      44.834  73.167  39.392  1.00 28.10           O  
ATOM    677  OE2 GLU A 117      43.829  72.737  41.303  1.00 31.72           O1-
ATOM    678  N   TYR A 118      42.209  78.072  41.426  1.00 27.21           N  
ATOM    679  CA  TYR A 118      40.952  78.375  42.105  1.00 27.10           C  
ATOM    680  C   TYR A 118      39.798  78.151  41.154  1.00 30.84           C  
ATOM    681  O   TYR A 118      40.042  77.874  39.976  1.00 30.63           O  
ATOM    682  CB  TYR A 118      40.956  79.792  42.733  1.00 28.69           C  
ATOM    683  CG  TYR A 118      41.066  80.919  41.736  1.00 30.57           C  
ATOM    684  CD1 TYR A 118      42.301  81.304  41.224  1.00 32.28           C  
ATOM    685  CD2 TYR A 118      39.943  81.633  41.337  1.00 31.28           C  
ATOM    686  CE1 TYR A 118      42.408  82.339  40.304  1.00 34.16           C  
ATOM    687  CE2 TYR A 118      40.043  82.694  40.441  1.00 32.51           C  
ATOM    688  CZ  TYR A 118      41.279  83.040  39.923  1.00 38.69           C  
ATOM    689  OH  TYR A 118      41.392  84.074  39.032  1.00 38.36           O  
ATOM    690  N   ASN A 119      38.546  78.220  41.651  1.00 28.24           N  
ATOM    691  CA  ASN A 119      37.329  77.969  40.843  1.00 28.43           C  
ATOM    692  C   ASN A 119      37.376  76.544  40.253  1.00 29.95           C  
ATOM    693  O   ASN A 119      36.983  76.327  39.112  1.00 28.96           O  
ATOM    694  CB  ASN A 119      37.167  79.016  39.708  1.00 30.51           C  
ATOM    695  CG  ASN A 119      36.798  80.389  40.193  1.00 47.44           C  
ATOM    696  ND2 ASN A 119      37.156  81.404  39.414  1.00 36.11           N  
ATOM    697  OD1 ASN A 119      36.177  80.553  41.248  1.00 33.67           O  
ATOM    698  N   TYR A 120      37.916  75.598  41.030  1.00 27.30           N  
ATOM    699  CA  TYR A 120      38.036  74.202  40.617  1.00 27.68           C  
ATOM    700  C   TYR A 120      36.638  73.620  40.332  1.00 30.05           C  
ATOM    701  O   TYR A 120      35.738  73.789  41.152  1.00 28.70           O  
ATOM    702  CB  TYR A 120      38.776  73.414  41.712  1.00 29.65           C  
ATOM    703  CG  TYR A 120      38.645  71.908  41.621  1.00 32.25           C  
ATOM    704  CD1 TYR A 120      37.562  71.250  42.198  1.00 35.48           C  
ATOM    705  CD2 TYR A 120      39.629  71.138  41.009  1.00 32.60           C  
ATOM    706  CE1 TYR A 120      37.440  69.866  42.139  1.00 37.52           C  
ATOM    707  CE2 TYR A 120      39.518  69.746  40.943  1.00 33.41           C  
ATOM    708  CZ  TYR A 120      38.415  69.120  41.506  1.00 42.06           C  
ATOM    709  OH  TYR A 120      38.254  67.765  41.482  1.00 43.72           O  
ATOM    710  N   VAL A 121      36.444  73.004  39.155  1.00 25.54           N  
ATOM    711  CA  VAL A 121      35.174  72.346  38.797  1.00 25.02           C  
ATOM    712  C   VAL A 121      35.580  70.956  38.300  1.00 26.15           C  
ATOM    713  O   VAL A 121      36.164  70.847  37.236  1.00 23.86           O  
ATOM    714  CB  VAL A 121      34.285  73.085  37.759  1.00 29.03           C  
ATOM    715  CG1 VAL A 121      33.028  72.263  37.433  1.00 28.60           C  
ATOM    716  CG2 VAL A 121      33.893  74.485  38.238  1.00 28.92           C  
ATOM    717  N   LYS A 122      35.307  69.914  39.099  1.00 21.26           N  
ATOM    718  CA  LYS A 122      35.641  68.547  38.718  1.00 21.13           C  
ATOM    719  C   LYS A 122      34.929  68.121  37.444  1.00 23.69           C  
ATOM    720  O   LYS A 122      33.753  68.445  37.245  1.00 23.35           O  
ATOM    721  CB  LYS A 122      35.270  67.571  39.855  1.00 22.46           C  
ATOM    722  CG  LYS A 122      35.642  66.105  39.563  1.00 22.28           C  
ATOM    723  CD  LYS A 122      35.207  65.142  40.679  1.00 25.42           C  
ATOM    724  CE  LYS A 122      35.453  63.688  40.309  1.00 28.26           C  
ATOM    725  NZ  LYS A 122      34.558  63.235  39.189  1.00 27.59           N1+
ATOM    726  N   GLN A 123      35.637  67.368  36.588  1.00 19.36           N  
ATOM    727  CA  GLN A 123      34.975  66.713  35.467  1.00 18.08           C  
ATOM    728  C   GLN A 123      34.965  65.175  35.731  1.00 20.38           C  
ATOM    729  O   GLN A 123      34.123  64.717  36.506  1.00 20.29           O  
ATOM    730  CB  GLN A 123      35.554  67.084  34.099  1.00 19.36           C  
ATOM    731  CG  GLN A 123      34.647  66.514  32.988  1.00 21.50           C  
ATOM    732  CD  GLN A 123      35.065  66.818  31.576  1.00 37.09           C  
ATOM    733  NE2 GLN A 123      36.322  66.559  31.251  1.00 27.45           N  
ATOM    734  OE1 GLN A 123      34.226  67.131  30.726  1.00 28.60           O  
ATOM    735  N   TRP A 124      35.893  64.385  35.132  1.00 16.08           N  
ATOM    736  CA  TRP A 124      35.832  62.913  35.322  1.00 15.08           C  
ATOM    737  C   TRP A 124      36.783  62.465  36.445  1.00 17.28           C  
ATOM    738  O   TRP A 124      36.905  63.198  37.438  1.00 16.23           O  
ATOM    739  CB  TRP A 124      36.012  62.143  33.990  1.00 14.33           C  
ATOM    740  CG  TRP A 124      35.187  62.670  32.821  1.00 16.27           C  
ATOM    741  CD1 TRP A 124      35.661  63.038  31.589  1.00 19.33           C  
ATOM    742  CD2 TRP A 124      33.765  62.943  32.801  1.00 16.02           C  
ATOM    743  CE2 TRP A 124      33.454  63.457  31.516  1.00 20.22           C  
ATOM    744  CE3 TRP A 124      32.722  62.796  33.744  1.00 16.53           C  
ATOM    745  NE1 TRP A 124      34.630  63.542  30.815  1.00 19.10           N  
ATOM    746  CZ2 TRP A 124      32.156  63.867  31.163  1.00 19.79           C  
ATOM    747  CZ3 TRP A 124      31.426  63.164  33.379  1.00 18.53           C  
ATOM    748  CH2 TRP A 124      31.150  63.694  32.107  1.00 19.38           C  
ATOM    749  N   ARG A 125      37.421  61.286  36.347  1.00 16.24           N  
ATOM    750  CA  ARG A 125      38.288  60.826  37.447  1.00 16.80           C  
ATOM    751  C   ARG A 125      39.495  61.743  37.675  1.00 20.33           C  
ATOM    752  O   ARG A 125      39.895  61.968  38.820  1.00 19.05           O  
ATOM    753  CB  ARG A 125      38.768  59.385  37.207  1.00 16.81           C  
ATOM    754  CG  ARG A 125      39.507  58.766  38.415  1.00 20.04           C  
ATOM    755  CD  ARG A 125      40.097  57.415  38.059  1.00 19.97           C  
ATOM    756  NE  ARG A 125      39.091  56.407  37.674  1.00 17.18           N  
ATOM    757  CZ  ARG A 125      38.560  55.519  38.506  1.00 30.80           C  
ATOM    758  NH1 ARG A 125      38.846  55.558  39.802  1.00 21.32           N1+
ATOM    759  NH2 ARG A 125      37.693  54.617  38.058  1.00 19.23           N  
ATOM    760  N   HIS A 126      40.075  62.262  36.588  1.00 16.94           N  
ATOM    761  CA  HIS A 126      41.293  63.076  36.656  1.00 16.80           C  
ATOM    762  C   HIS A 126      41.087  64.504  36.121  1.00 19.82           C  
ATOM    763  O   HIS A 126      41.758  65.423  36.587  1.00 20.02           O  
ATOM    764  CB  HIS A 126      42.440  62.402  35.858  1.00 16.72           C  
ATOM    765  CG  HIS A 126      42.640  60.949  36.195  1.00 19.64           C  
ATOM    766  CD2 HIS A 126      42.340  59.847  35.470  1.00 20.11           C  
ATOM    767  ND1 HIS A 126      43.155  60.553  37.429  1.00 21.32           N  
ATOM    768  CE1 HIS A 126      43.206  59.226  37.393  1.00 20.09           C  
ATOM    769  NE2 HIS A 126      42.679  58.747  36.256  1.00 20.06           N  
ATOM    770  N   SER A 127      40.151  64.672  35.198  1.00 15.12           N  
ATOM    771  CA  SER A 127      39.853  65.956  34.550  1.00 15.62           C  
ATOM    772  C   SER A 127      39.068  66.934  35.421  1.00 21.97           C  
ATOM    773  O   SER A 127      38.269  66.532  36.266  1.00 20.81           O  
ATOM    774  CB  SER A 127      39.151  65.756  33.212  1.00 15.90           C  
ATOM    775  OG  SER A 127      37.958  64.992  33.277  1.00 18.08           O  
ATOM    776  N   TYR A 128      39.320  68.236  35.191  1.00 19.74           N  
ATOM    777  CA  TYR A 128      38.650  69.343  35.852  1.00 19.41           C  
ATOM    778  C   TYR A 128      39.029  70.623  35.109  1.00 24.79           C  
ATOM    779  O   TYR A 128      39.950  70.607  34.293  1.00 24.17           O  
ATOM    780  CB  TYR A 128      39.059  69.447  37.342  1.00 19.37           C  
ATOM    781  CG  TYR A 128      40.522  69.722  37.612  1.00 22.05           C  
ATOM    782  CD1 TYR A 128      41.002  71.029  37.701  1.00 23.72           C  
ATOM    783  CD2 TYR A 128      41.409  68.682  37.889  1.00 22.72           C  
ATOM    784  CE1 TYR A 128      42.342  71.289  37.970  1.00 22.13           C  
ATOM    785  CE2 TYR A 128      42.745  68.934  38.203  1.00 24.16           C  
ATOM    786  CZ  TYR A 128      43.201  70.243  38.260  1.00 29.59           C  
ATOM    787  OH  TYR A 128      44.518  70.514  38.555  1.00 27.09           O  
ATOM    788  N   THR A 129      38.296  71.704  35.363  1.00 24.27           N  
ATOM    789  CA  THR A 129      38.657  73.032  34.857  1.00 23.68           C  
ATOM    790  C   THR A 129      38.889  73.929  36.050  1.00 25.85           C  
ATOM    791  O   THR A 129      38.387  73.660  37.156  1.00 24.56           O  
ATOM    792  CB  THR A 129      37.644  73.646  33.895  1.00 29.73           C  
ATOM    793  CG2 THR A 129      37.513  72.885  32.599  1.00 28.75           C  
ATOM    794  OG1 THR A 129      36.399  73.811  34.566  1.00 31.89           O  
ATOM    795  N   ALA A 130      39.645  75.006  35.837  1.00 22.13           N  
ATOM    796  CA  ALA A 130      39.934  75.946  36.904  1.00 22.68           C  
ATOM    797  C   ALA A 130      40.385  77.283  36.332  1.00 27.55           C  
ATOM    798  O   ALA A 130      40.647  77.416  35.132  1.00 25.82           O  
ATOM    799  CB  ALA A 130      41.025  75.389  37.817  1.00 23.09           C  
ATOM    800  N   SER A 131      40.489  78.255  37.224  1.00 25.96           N  
ATOM    801  CA  SER A 131      41.005  79.588  36.954  1.00 26.20           C  
ATOM    802  C   SER A 131      42.376  79.613  37.572  1.00 29.29           C  
ATOM    803  O   SER A 131      42.625  78.893  38.546  1.00 29.23           O  
ATOM    804  CB  SER A 131      40.111  80.641  37.599  1.00 28.43           C  
ATOM    805  OG  SER A 131      38.863  80.676  36.928  1.00 33.57           O  
ATOM    806  N   TYR A 132      43.295  80.396  36.986  1.00 26.29           N  
ATOM    807  CA  TYR A 132      44.657  80.472  37.479  1.00 26.28           C  
ATOM    808  C   TYR A 132      45.194  81.899  37.569  1.00 30.99           C  
ATOM    809  O   TYR A 132      44.898  82.738  36.726  1.00 29.67           O  
ATOM    810  CB  TYR A 132      45.591  79.650  36.592  1.00 27.31           C  
ATOM    811  CG  TYR A 132      45.292  78.170  36.608  1.00 28.01           C  
ATOM    812  CD1 TYR A 132      44.387  77.613  35.709  1.00 29.43           C  
ATOM    813  CD2 TYR A 132      45.868  77.332  37.563  1.00 28.38           C  
ATOM    814  CE1 TYR A 132      44.082  76.250  35.739  1.00 27.39           C  
ATOM    815  CE2 TYR A 132      45.538  75.977  37.627  1.00 29.46           C  
ATOM    816  CZ  TYR A 132      44.636  75.443  36.718  1.00 31.38           C  
ATOM    817  OH  TYR A 132      44.314  74.108  36.766  1.00 32.29           O  
ATOM    818  N   ASP A 133      46.023  82.127  38.563  1.00 28.96           N  
ATOM    819  CA  ASP A 133      46.774  83.361  38.738  1.00 30.07           C  
ATOM    820  C   ASP A 133      48.211  83.013  38.978  1.00 33.63           C  
ATOM    821  O   ASP A 133      48.502  81.918  39.478  1.00 33.14           O  
ATOM    822  CB  ASP A 133      46.180  84.256  39.843  1.00 31.98           C  
ATOM    823  CG  ASP A 133      45.010  85.068  39.321  1.00 46.91           C  
ATOM    824  OD1 ASP A 133      45.091  85.559  38.181  1.00 49.41           O  
ATOM    825  OD2 ASP A 133      44.011  85.195  40.042  1.00 58.36           O1-
ATOM    826  N   ILE A 134      49.123  83.886  38.531  1.00 29.64           N  
ATOM    827  CA  ILE A 134      50.552  83.679  38.744  1.00 29.30           C  
ATOM    828  C   ILE A 134      51.060  84.785  39.651  1.00 35.64           C  
ATOM    829  O   ILE A 134      50.778  85.966  39.423  1.00 34.66           O  
ATOM    830  CB  ILE A 134      51.403  83.540  37.466  1.00 31.40           C  
ATOM    831  CG1 ILE A 134      50.790  82.532  36.474  1.00 32.31           C  
ATOM    832  CG2 ILE A 134      52.871  83.190  37.813  1.00 30.61           C  
ATOM    833  CD1 ILE A 134      51.162  82.792  35.052  1.00 38.72           C  
ATOM    834  N   TYR A 135      51.782  84.389  40.683  1.00 32.41           N  
ATOM    835  CA  TYR A 135      52.378  85.310  41.615  1.00 32.74           C  
ATOM    836  C   TYR A 135      53.898  85.238  41.475  1.00 37.88           C  
ATOM    837  O   TYR A 135      54.487  84.154  41.499  1.00 35.56           O  
ATOM    838  CB  TYR A 135      51.895  84.980  43.020  1.00 34.40           C  
ATOM    839  CG  TYR A 135      52.376  85.904  44.111  1.00 36.34           C  
ATOM    840  CD1 TYR A 135      51.643  87.033  44.467  1.00 37.71           C  
ATOM    841  CD2 TYR A 135      53.499  85.589  44.871  1.00 37.74           C  
ATOM    842  CE1 TYR A 135      52.032  87.840  45.535  1.00 39.54           C  
ATOM    843  CE2 TYR A 135      53.907  86.396  45.932  1.00 39.19           C  
ATOM    844  CZ  TYR A 135      53.179  87.530  46.249  1.00 47.83           C  
ATOM    845  OH  TYR A 135      53.581  88.322  47.297  1.00 51.80           O  
ATOM    846  N   ASP A 136      54.525  86.409  41.248  1.00 36.47           N  
ATOM    847  CA  ASP A 136      55.968  86.545  41.145  1.00 36.84           C  
ATOM    848  C   ASP A 136      56.514  86.549  42.581  1.00 42.61           C  
ATOM    849  O   ASP A 136      56.160  87.424  43.367  1.00 43.52           O  
ATOM    850  CB  ASP A 136      56.306  87.858  40.407  1.00 39.08           C  
ATOM    851  CG  ASP A 136      57.747  87.981  39.974  1.00 44.23           C  
ATOM    852  OD1 ASP A 136      58.641  87.831  40.836  1.00 42.48           O  
ATOM    853  OD2 ASP A 136      57.982  88.284  38.783  1.00 52.43           O1-
ATOM    854  N   LEU A 137      57.334  85.556  42.937  1.00 39.43           N  
ATOM    855  CA  LEU A 137      57.860  85.434  44.301  1.00 40.67           C  
ATOM    856  C   LEU A 137      59.004  86.402  44.631  1.00 49.92           C  
ATOM    857  O   LEU A 137      59.307  86.595  45.808  1.00 50.71           O  
ATOM    858  CB  LEU A 137      58.275  83.982  44.604  1.00 40.39           C  
ATOM    859  CG  LEU A 137      57.154  82.934  44.600  1.00 44.47           C  
ATOM    860  CD1 LEU A 137      57.721  81.539  44.576  1.00 44.19           C  
ATOM    861  CD2 LEU A 137      56.252  83.080  45.798  1.00 47.54           C  
ATOM    862  N   ASN A 138      59.645  86.997  43.609  1.00 48.70           N  
ATOM    863  CA  ASN A 138      60.751  87.928  43.829  1.00 49.36           C  
ATOM    864  C   ASN A 138      60.235  89.356  44.001  1.00 54.13           C  
ATOM    865  O   ASN A 138      60.577  90.006  44.993  1.00 55.52           O  
ATOM    866  CB  ASN A 138      61.816  87.807  42.729  1.00 50.27           C  
ATOM    867  CG  ASN A 138      62.377  86.401  42.578  1.00 79.20           C  
ATOM    868  ND2 ASN A 138      62.232  85.826  41.393  1.00 72.27           N  
ATOM    869  OD1 ASN A 138      62.946  85.816  43.510  1.00 73.16           O  
ATOM    870  N   LYS A 139      59.362  89.819  43.090  1.00 49.51           N  
ATOM    871  CA  LYS A 139      58.787  91.156  43.192  1.00 49.14           C  
ATOM    872  C   LYS A 139      57.527  91.197  44.090  1.00 53.51           C  
ATOM    873  O   LYS A 139      56.953  92.277  44.279  1.00 53.86           O  
ATOM    874  CB  LYS A 139      58.549  91.789  41.807  1.00 50.15           C  
ATOM    875  CG  LYS A 139      57.311  91.311  41.058  1.00 49.39           C  
ATOM    876  CD  LYS A 139      57.288  91.748  39.597  1.00 55.69           C  
ATOM    877  CE  LYS A 139      58.579  91.494  38.848  1.00 59.33           C  
ATOM    878  NZ  LYS A 139      58.370  91.508  37.384  1.00 65.71           N1+
ATOM    879  N   ARG A 140      57.126  90.027  44.662  1.00 48.68           N  
ATOM    880  CA  ARG A 140      55.982  89.851  45.572  1.00 47.87           C  
ATOM    881  C   ARG A 140      54.673  90.418  45.000  1.00 49.85           C  
ATOM    882  O   ARG A 140      53.924  91.116  45.695  1.00 49.55           O  
ATOM    883  CB  ARG A 140      56.284  90.413  46.986  1.00 49.51           C  
ATOM    884  CG  ARG A 140      57.628  90.001  47.609  1.00 61.94           C  
ATOM    885  CD  ARG A 140      57.727  88.532  47.988  1.00 77.45           C  
ATOM    886  NE  ARG A 140      56.677  88.111  48.920  1.00 89.57           N  
ATOM    887  CZ  ARG A 140      56.459  86.852  49.285  1.00100.58           C  
ATOM    888  NH1 ARG A 140      57.217  85.872  48.806  1.00 83.13           N1+
ATOM    889  NH2 ARG A 140      55.483  86.561  50.135  1.00 87.29           N  
ATOM    890  N   GLN A 141      54.409  90.124  43.722  1.00 44.55           N  
ATOM    891  CA  GLN A 141      53.231  90.647  43.037  1.00 43.89           C  
ATOM    892  C   GLN A 141      52.499  89.618  42.202  1.00 46.38           C  
ATOM    893  O   GLN A 141      53.136  88.785  41.553  1.00 45.31           O  
ATOM    894  CB  GLN A 141      53.656  91.783  42.080  1.00 45.21           C  
ATOM    895  CG  GLN A 141      53.923  93.134  42.732  1.00 68.34           C  
ATOM    896  CD  GLN A 141      53.813  94.281  41.746  1.00 91.85           C  
ATOM    897  NE2 GLN A 141      54.151  94.048  40.476  1.00 81.50           N  
ATOM    898  OE1 GLN A 141      53.408  95.391  42.108  1.00 88.87           O  
ATOM    899  N   LEU A 142      51.164  89.747  42.136  1.00 43.25           N  
ATOM    900  CA  LEU A 142      50.338  88.948  41.246  1.00 43.28           C  
ATOM    901  C   LEU A 142      50.537  89.537  39.858  1.00 46.69           C  
ATOM    902  O   LEU A 142      50.567  90.767  39.708  1.00 45.63           O  
ATOM    903  CB  LEU A 142      48.843  89.063  41.594  1.00 43.75           C  
ATOM    904  CG  LEU A 142      48.317  88.294  42.812  1.00 49.77           C  
ATOM    905  CD1 LEU A 142      46.914  88.760  43.165  1.00 50.08           C  
ATOM    906  CD2 LEU A 142      48.308  86.771  42.569  1.00 51.90           C  
ATOM    907  N   ILE A 143      50.671  88.672  38.845  1.00 41.39           N  
ATOM    908  CA  ILE A 143      50.785  89.103  37.464  1.00 39.72           C  
ATOM    909  C   ILE A 143      49.358  89.396  37.000  1.00 42.27           C  
ATOM    910  O   ILE A 143      48.465  88.561  37.174  1.00 40.18           O  
ATOM    911  CB  ILE A 143      51.557  88.072  36.597  1.00 42.68           C  
ATOM    912  CG1 ILE A 143      53.048  88.092  36.952  1.00 43.18           C  
ATOM    913  CG2 ILE A 143      51.370  88.342  35.105  1.00 43.56           C  
ATOM    914  CD1 ILE A 143      53.637  86.810  37.253  1.00 50.71           C  
ATOM    915  N   THR A 144      49.131  90.630  36.492  1.00 38.54           N  
ATOM    916  CA  THR A 144      47.825  91.101  36.033  1.00 37.69           C  
ATOM    917  C   THR A 144      47.740  91.128  34.513  1.00 41.12           C  
ATOM    918  O   THR A 144      46.649  91.191  33.955  1.00 41.64           O  
ATOM    919  CB  THR A 144      47.496  92.470  36.665  1.00 48.46           C  
ATOM    920  CG2 THR A 144      47.093  92.361  38.136  1.00 43.57           C  
ATOM    921  OG1 THR A 144      48.627  93.339  36.530  1.00 51.15           O  
ATOM    922  N   GLU A 145      48.874  91.051  33.839  1.00 38.65           N  
ATOM    923  CA  GLU A 145      48.870  91.079  32.378  1.00 39.65           C  
ATOM    924  C   GLU A 145      48.936  89.701  31.774  1.00 42.46           C  
ATOM    925  O   GLU A 145      49.631  88.823  32.297  1.00 42.11           O  
ATOM    926  CB  GLU A 145      49.994  91.979  31.803  1.00 41.88           C  
ATOM    927  CG  GLU A 145      51.356  91.841  32.469  1.00 59.22           C  
ATOM    928  CD  GLU A 145      51.540  92.667  33.730  1.00 88.49           C  
ATOM    929  OE1 GLU A 145      51.463  93.915  33.641  1.00 92.02           O  
ATOM    930  OE2 GLU A 145      51.743  92.065  34.811  1.00 77.83           O1-
ATOM    931  N   GLU A 146      48.222  89.524  30.653  1.00 37.40           N  
ATOM    932  CA  GLU A 146      48.195  88.305  29.855  1.00 37.02           C  
ATOM    933  C   GLU A 146      47.884  87.063  30.721  1.00 40.55           C  
ATOM    934  O   GLU A 146      48.569  86.049  30.625  1.00 40.41           O  
ATOM    935  CB  GLU A 146      49.524  88.162  29.072  1.00 38.19           C  
ATOM    936  CG  GLU A 146      49.810  89.329  28.124  1.00 44.50           C  
ATOM    937  CD  GLU A 146      48.849  89.529  26.965  1.00 61.93           C  
ATOM    938  OE1 GLU A 146      48.305  88.527  26.444  1.00 51.80           O  
ATOM    939  OE2 GLU A 146      48.661  90.698  26.559  1.00 66.54           O1-
ATOM    940  N   ARG A 147      46.871  87.179  31.588  1.00 36.18           N  
ATOM    941  CA  ARG A 147      46.453  86.122  32.512  1.00 35.23           C  
ATOM    942  C   ARG A 147      45.991  84.858  31.801  1.00 35.93           C  
ATOM    943  O   ARG A 147      45.429  84.912  30.701  1.00 34.27           O  
ATOM    944  CB  ARG A 147      45.321  86.621  33.428  1.00 34.31           C  
ATOM    945  CG  ARG A 147      45.802  87.521  34.559  1.00 47.94           C  
ATOM    946  CD  ARG A 147      44.775  88.571  34.921  1.00 66.18           C  
ATOM    947  NE  ARG A 147      43.744  88.069  35.830  1.00 81.60           N  
ATOM    948  CZ  ARG A 147      43.767  88.224  37.150  1.00 99.31           C  
ATOM    949  NH1 ARG A 147      44.783  88.845  37.736  1.00 86.35           N1+
ATOM    950  NH2 ARG A 147      42.784  87.738  37.897  1.00 88.03           N  
ATOM    951  N   ILE A 148      46.199  83.709  32.456  1.00 31.48           N  
ATOM    952  CA  ILE A 148      45.678  82.429  31.972  1.00 30.42           C  
ATOM    953  C   ILE A 148      44.137  82.584  31.995  1.00 30.87           C  
ATOM    954  O   ILE A 148      43.602  83.150  32.944  1.00 30.01           O  
ATOM    955  CB  ILE A 148      46.196  81.287  32.896  1.00 33.55           C  
ATOM    956  CG1 ILE A 148      47.705  81.046  32.653  1.00 34.49           C  
ATOM    957  CG2 ILE A 148      45.374  79.992  32.738  1.00 34.49           C  
ATOM    958  CD1 ILE A 148      48.456  80.402  33.821  1.00 43.63           C  
ATOM    959  N   PRO A 149      43.402  82.171  30.954  1.00 28.25           N  
ATOM    960  CA  PRO A 149      41.953  82.377  30.979  1.00 28.82           C  
ATOM    961  C   PRO A 149      41.238  81.492  31.995  1.00 33.39           C  
ATOM    962  O   PRO A 149      41.835  80.558  32.559  1.00 31.75           O  
ATOM    963  CB  PRO A 149      41.533  82.050  29.550  1.00 30.95           C  
ATOM    964  CG  PRO A 149      42.578  81.118  29.055  1.00 35.23           C  
ATOM    965  CD  PRO A 149      43.839  81.513  29.708  1.00 30.61           C  
ATOM    966  N   ASN A 150      39.973  81.814  32.259  1.00 30.12           N  
ATOM    967  CA  ASN A 150      39.111  81.022  33.138  1.00 29.60           C  
ATOM    968  C   ASN A 150      38.738  79.749  32.379  1.00 31.21           C  
ATOM    969  O   ASN A 150      38.871  79.715  31.154  1.00 30.12           O  
ATOM    970  CB  ASN A 150      37.845  81.810  33.475  1.00 32.52           C  
ATOM    971  CG  ASN A 150      38.089  82.986  34.386  1.00 50.06           C  
ATOM    972  ND2 ASN A 150      37.439  84.104  34.058  1.00 50.45           N  
ATOM    973  OD1 ASN A 150      38.843  82.900  35.368  1.00 41.95           O  
ATOM    974  N   ASN A 151      38.260  78.693  33.086  1.00 26.42           N  
ATOM    975  CA  ASN A 151      37.885  77.435  32.396  1.00 25.46           C  
ATOM    976  C   ASN A 151      39.070  76.767  31.684  1.00 25.83           C  
ATOM    977  O   ASN A 151      38.881  76.101  30.671  1.00 25.81           O  
ATOM    978  CB  ASN A 151      36.705  77.635  31.428  1.00 28.36           C  
ATOM    979  CG  ASN A 151      35.589  78.474  32.015  1.00 48.55           C  
ATOM    980  ND2 ASN A 151      35.462  79.700  31.532  1.00 37.43           N  
ATOM    981  OD1 ASN A 151      34.873  78.055  32.931  1.00 41.52           O  
ATOM    982  N   THR A 152      40.292  76.971  32.201  1.00 23.53           N  
ATOM    983  CA  THR A 152      41.503  76.329  31.659  1.00 22.71           C  
ATOM    984  C   THR A 152      41.398  74.843  32.043  1.00 23.64           C  
ATOM    985  O   THR A 152      41.016  74.537  33.171  1.00 23.11           O  
ATOM    986  CB  THR A 152      42.760  77.029  32.168  1.00 29.41           C  
ATOM    987  CG2 THR A 152      44.041  76.176  31.996  1.00 25.26           C  
ATOM    988  OG1 THR A 152      42.867  78.239  31.417  1.00 30.22           O  
ATOM    989  N   GLN A 153      41.676  73.967  31.087  1.00 19.68           N  
ATOM    990  CA  GLN A 153      41.541  72.515  31.202  1.00 19.86           C  
ATOM    991  C   GLN A 153      42.748  71.823  31.762  1.00 26.80           C  
ATOM    992  O   GLN A 153      42.613  70.785  32.404  1.00 25.15           O  
ATOM    993  CB  GLN A 153      41.148  71.926  29.841  1.00 20.26           C  
ATOM    994  CG  GLN A 153      39.757  72.447  29.397  1.00 22.06           C  
ATOM    995  CD  GLN A 153      39.569  72.293  27.924  1.00 29.78           C  
ATOM    996  NE2 GLN A 153      38.626  71.471  27.531  1.00 21.30           N  
ATOM    997  OE1 GLN A 153      40.320  72.849  27.124  1.00 25.14           O  
ATOM    998  N   TRP A 154      43.942  72.373  31.517  1.00 23.11           N  
ATOM    999  CA  TRP A 154      45.178  71.787  32.009  1.00 22.43           C  
ATOM   1000  C   TRP A 154      46.253  72.850  31.922  1.00 23.65           C  
ATOM   1001  O   TRP A 154      46.290  73.600  30.944  1.00 19.97           O  
ATOM   1002  CB  TRP A 154      45.602  70.551  31.172  1.00 20.98           C  
ATOM   1003  CG  TRP A 154      46.884  69.941  31.672  1.00 22.95           C  
ATOM   1004  CD1 TRP A 154      48.094  69.944  31.041  1.00 26.20           C  
ATOM   1005  CD2 TRP A 154      47.105  69.355  32.965  1.00 23.26           C  
ATOM   1006  CE2 TRP A 154      48.482  69.047  33.058  1.00 27.62           C  
ATOM   1007  CE3 TRP A 154      46.273  69.064  34.057  1.00 25.21           C  
ATOM   1008  NE1 TRP A 154      49.064  69.424  31.874  1.00 26.18           N  
ATOM   1009  CZ2 TRP A 154      49.041  68.436  34.191  1.00 27.29           C  
ATOM   1010  CZ3 TRP A 154      46.830  68.468  35.182  1.00 27.50           C  
ATOM   1011  CH2 TRP A 154      48.199  68.170  35.244  1.00 27.97           C  
ATOM   1012  N   VAL A 155      47.160  72.856  32.896  1.00 21.36           N  
ATOM   1013  CA  VAL A 155      48.292  73.774  32.921  1.00 22.25           C  
ATOM   1014  C   VAL A 155      49.508  73.066  33.498  1.00 28.04           C  
ATOM   1015  O   VAL A 155      49.378  72.249  34.412  1.00 28.33           O  
ATOM   1016  CB  VAL A 155      47.957  75.147  33.605  1.00 26.67           C  
ATOM   1017  CG1 VAL A 155      47.567  74.971  35.060  1.00 27.56           C  
ATOM   1018  CG2 VAL A 155      49.111  76.156  33.470  1.00 26.11           C  
ATOM   1019  N   THR A 156      50.692  73.317  32.905  1.00 23.19           N  
ATOM   1020  CA  THR A 156      51.919  72.735  33.402  1.00 23.10           C  
ATOM   1021  C   THR A 156      53.114  73.633  33.156  1.00 27.62           C  
ATOM   1022  O   THR A 156      53.301  74.116  32.040  1.00 27.88           O  
ATOM   1023  CB  THR A 156      52.150  71.287  32.850  1.00 29.30           C  
ATOM   1024  CG2 THR A 156      52.230  71.204  31.330  1.00 25.77           C  
ATOM   1025  OG1 THR A 156      53.362  70.785  33.402  1.00 36.71           O  
ATOM   1026  N   TRP A 157      53.951  73.784  34.169  1.00 23.96           N  
ATOM   1027  CA  TRP A 157      55.233  74.474  34.045  1.00 24.90           C  
ATOM   1028  C   TRP A 157      56.144  73.570  33.214  1.00 27.14           C  
ATOM   1029  O   TRP A 157      55.968  72.342  33.244  1.00 25.31           O  
ATOM   1030  CB  TRP A 157      55.897  74.612  35.425  1.00 24.41           C  
ATOM   1031  CG  TRP A 157      55.256  75.590  36.353  1.00 26.12           C  
ATOM   1032  CD1 TRP A 157      54.613  75.306  37.521  1.00 29.09           C  
ATOM   1033  CD2 TRP A 157      55.250  77.023  36.225  1.00 26.18           C  
ATOM   1034  CE2 TRP A 157      54.562  77.540  37.345  1.00 30.06           C  
ATOM   1035  CE3 TRP A 157      55.798  77.924  35.288  1.00 27.99           C  
ATOM   1036  NE1 TRP A 157      54.214  76.473  38.138  1.00 28.48           N  
ATOM   1037  CZ2 TRP A 157      54.388  78.921  37.548  1.00 29.84           C  
ATOM   1038  CZ3 TRP A 157      55.621  79.287  35.489  1.00 29.45           C  
ATOM   1039  CH2 TRP A 157      54.886  79.771  36.581  1.00 29.98           C  
ATOM   1040  N   SER A 158      57.144  74.152  32.516  1.00 22.34           N  
ATOM   1041  CA  SER A 158      58.174  73.370  31.814  1.00 22.79           C  
ATOM   1042  C   SER A 158      58.967  72.659  32.940  1.00 27.30           C  
ATOM   1043  O   SER A 158      58.842  73.075  34.095  1.00 27.21           O  
ATOM   1044  CB  SER A 158      59.097  74.294  31.012  1.00 25.66           C  
ATOM   1045  OG  SER A 158      59.523  75.373  31.829  1.00 30.00           O  
ATOM   1046  N   PRO A 159      59.723  71.570  32.696  1.00 24.90           N  
ATOM   1047  CA  PRO A 159      60.412  70.901  33.826  1.00 25.29           C  
ATOM   1048  C   PRO A 159      61.589  71.678  34.403  1.00 31.52           C  
ATOM   1049  O   PRO A 159      62.015  71.403  35.514  1.00 31.74           O  
ATOM   1050  CB  PRO A 159      60.862  69.555  33.247  1.00 26.69           C  
ATOM   1051  CG  PRO A 159      60.374  69.512  31.833  1.00 30.94           C  
ATOM   1052  CD  PRO A 159      60.007  70.896  31.414  1.00 26.06           C  
ATOM   1053  N   VAL A 160      62.102  72.641  33.644  1.00 30.32           N  
ATOM   1054  CA  VAL A 160      63.200  73.536  34.017  1.00 31.63           C  
ATOM   1055  C   VAL A 160      62.709  74.958  33.719  1.00 36.21           C  
ATOM   1056  O   VAL A 160      62.014  75.162  32.720  1.00 35.54           O  
ATOM   1057  CB  VAL A 160      64.473  73.171  33.197  1.00 36.28           C  
ATOM   1058  CG1 VAL A 160      65.488  74.315  33.162  1.00 37.40           C  
ATOM   1059  CG2 VAL A 160      65.115  71.892  33.731  1.00 35.76           C  
ATOM   1060  N   GLY A 161      63.061  75.910  34.583  1.00 33.06           N  
ATOM   1061  CA  GLY A 161      62.705  77.307  34.379  1.00 32.44           C  
ATOM   1062  C   GLY A 161      61.287  77.670  34.748  1.00 33.65           C  
ATOM   1063  O   GLY A 161      60.838  77.347  35.845  1.00 32.68           O  
ATOM   1064  N   HIS A 162      60.604  78.428  33.869  1.00 30.51           N  
ATOM   1065  CA  HIS A 162      59.264  78.938  34.149  1.00 29.57           C  
ATOM   1066  C   HIS A 162      58.397  79.133  32.916  1.00 27.08           C  
ATOM   1067  O   HIS A 162      57.509  79.980  32.941  1.00 26.90           O  
ATOM   1068  CB  HIS A 162      59.321  80.233  34.991  1.00 31.65           C  
ATOM   1069  CG  HIS A 162      60.167  81.314  34.373  1.00 35.77           C  
ATOM   1070  CD2 HIS A 162      59.989  82.009  33.224  1.00 37.83           C  
ATOM   1071  ND1 HIS A 162      61.336  81.744  34.974  1.00 37.46           N  
ATOM   1072  CE1 HIS A 162      61.832  82.673  34.178  1.00 37.19           C  
ATOM   1073  NE2 HIS A 162      61.063  82.862  33.109  1.00 37.89           N  
ATOM   1074  N   LYS A 163      58.580  78.319  31.871  1.00 24.03           N  
ATOM   1075  CA  LYS A 163      57.655  78.366  30.732  1.00 24.13           C  
ATOM   1076  C   LYS A 163      56.358  77.689  31.206  1.00 28.42           C  
ATOM   1077  O   LYS A 163      56.404  76.904  32.160  1.00 26.67           O  
ATOM   1078  CB  LYS A 163      58.162  77.582  29.528  1.00 25.86           C  
ATOM   1079  CG  LYS A 163      59.428  78.112  28.879  1.00 29.21           C  
ATOM   1080  CD  LYS A 163      59.783  77.237  27.709  1.00 27.87           C  
ATOM   1081  CE  LYS A 163      60.995  77.759  26.971  1.00 33.26           C  
ATOM   1082  NZ  LYS A 163      61.366  76.876  25.837  1.00 29.75           N1+
ATOM   1083  N   LEU A 164      55.228  77.987  30.554  1.00 24.45           N  
ATOM   1084  CA  LEU A 164      53.932  77.364  30.866  1.00 25.53           C  
ATOM   1085  C   LEU A 164      53.308  76.872  29.599  1.00 29.65           C  
ATOM   1086  O   LEU A 164      53.382  77.536  28.556  1.00 29.17           O  
ATOM   1087  CB  LEU A 164      52.948  78.378  31.496  1.00 26.01           C  
ATOM   1088  CG  LEU A 164      53.169  78.765  32.923  1.00 31.71           C  
ATOM   1089  CD1 LEU A 164      52.686  80.188  33.178  1.00 31.31           C  
ATOM   1090  CD2 LEU A 164      52.467  77.790  33.877  1.00 33.12           C  
ATOM   1091  N   ALA A 165      52.638  75.725  29.680  1.00 23.81           N  
ATOM   1092  CA  ALA A 165      51.840  75.256  28.573  1.00 22.68           C  
ATOM   1093  C   ALA A 165      50.439  75.050  29.166  1.00 27.86           C  
ATOM   1094  O   ALA A 165      50.320  74.548  30.290  1.00 28.82           O  
ATOM   1095  CB  ALA A 165      52.396  73.965  28.000  1.00 22.62           C  
ATOM   1096  N   TYR A 166      49.405  75.486  28.468  1.00 22.73           N  
ATOM   1097  CA  TYR A 166      48.045  75.291  28.969  1.00 22.97           C  
ATOM   1098  C   TYR A 166      47.098  74.990  27.846  1.00 25.06           C  
ATOM   1099  O   TYR A 166      47.405  75.238  26.674  1.00 25.00           O  
ATOM   1100  CB  TYR A 166      47.551  76.440  29.894  1.00 24.87           C  
ATOM   1101  CG  TYR A 166      47.332  77.769  29.200  1.00 27.85           C  
ATOM   1102  CD1 TYR A 166      46.121  78.062  28.579  1.00 28.91           C  
ATOM   1103  CD2 TYR A 166      48.337  78.739  29.172  1.00 29.22           C  
ATOM   1104  CE1 TYR A 166      45.919  79.276  27.925  1.00 30.52           C  
ATOM   1105  CE2 TYR A 166      48.153  79.952  28.504  1.00 29.52           C  
ATOM   1106  CZ  TYR A 166      46.933  80.221  27.900  1.00 35.76           C  
ATOM   1107  OH  TYR A 166      46.725  81.412  27.260  1.00 37.93           O  
ATOM   1108  N   VAL A 167      45.977  74.359  28.199  1.00 19.98           N  
ATOM   1109  CA  VAL A 167      44.945  73.942  27.270  1.00 19.09           C  
ATOM   1110  C   VAL A 167      43.686  74.690  27.662  1.00 24.86           C  
ATOM   1111  O   VAL A 167      43.317  74.699  28.831  1.00 24.05           O  
ATOM   1112  CB  VAL A 167      44.727  72.394  27.250  1.00 20.55           C  
ATOM   1113  CG1 VAL A 167      43.598  72.017  26.299  1.00 18.96           C  
ATOM   1114  CG2 VAL A 167      46.023  71.670  26.870  1.00 19.90           C  
ATOM   1115  N   TRP A 168      43.030  75.306  26.678  1.00 25.15           N  
ATOM   1116  CA  TRP A 168      41.803  76.089  26.882  1.00 26.74           C  
ATOM   1117  C   TRP A 168      40.981  75.951  25.626  1.00 25.90           C  
ATOM   1118  O   TRP A 168      41.520  76.098  24.529  1.00 24.17           O  
ATOM   1119  CB  TRP A 168      42.156  77.559  27.201  1.00 27.58           C  
ATOM   1120  CG  TRP A 168      40.971  78.454  27.380  1.00 30.20           C  
ATOM   1121  CD1 TRP A 168      40.202  78.593  28.501  1.00 33.26           C  
ATOM   1122  CD2 TRP A 168      40.442  79.366  26.409  1.00 30.99           C  
ATOM   1123  CE2 TRP A 168      39.354  80.038  27.013  1.00 35.56           C  
ATOM   1124  CE3 TRP A 168      40.816  79.717  25.099  1.00 33.23           C  
ATOM   1125  NE1 TRP A 168      39.209  79.525  28.281  1.00 33.54           N  
ATOM   1126  CZ2 TRP A 168      38.623  81.032  26.345  1.00 35.53           C  
ATOM   1127  CZ3 TRP A 168      40.087  80.695  24.434  1.00 35.65           C  
ATOM   1128  CH2 TRP A 168      39.013  81.351  25.059  1.00 36.41           C  
ATOM   1129  N   ASN A 169      39.707  75.570  25.764  1.00 22.14           N  
ATOM   1130  CA  ASN A 169      38.815  75.321  24.620  1.00 23.56           C  
ATOM   1131  C   ASN A 169      39.398  74.270  23.663  1.00 26.95           C  
ATOM   1132  O   ASN A 169      39.228  74.342  22.444  1.00 24.79           O  
ATOM   1133  CB  ASN A 169      38.396  76.632  23.888  1.00 26.29           C  
ATOM   1134  CG  ASN A 169      37.460  77.529  24.671  1.00 45.84           C  
ATOM   1135  ND2 ASN A 169      36.818  77.022  25.702  1.00 35.86           N  
ATOM   1136  OD1 ASN A 169      37.313  78.710  24.370  1.00 50.39           O  
ATOM   1137  N   ASN A 170      40.098  73.265  24.241  1.00 23.99           N  
ATOM   1138  CA  ASN A 170      40.651  72.118  23.497  1.00 22.40           C  
ATOM   1139  C   ASN A 170      41.856  72.479  22.634  1.00 22.65           C  
ATOM   1140  O   ASN A 170      42.253  71.678  21.803  1.00 22.34           O  
ATOM   1141  CB  ASN A 170      39.580  71.375  22.673  1.00 24.39           C  
ATOM   1142  CG  ASN A 170      38.557  70.605  23.495  1.00 28.04           C  
ATOM   1143  ND2 ASN A 170      38.213  71.129  24.619  1.00 17.34           N  
ATOM   1144  OD1 ASN A 170      38.045  69.552  23.104  1.00 26.19           O  
ATOM   1145  N   ASP A 171      42.431  73.665  22.832  1.00 20.65           N  
ATOM   1146  CA  ASP A 171      43.640  74.099  22.111  1.00 21.48           C  
ATOM   1147  C   ASP A 171      44.786  74.387  23.029  1.00 23.05           C  
ATOM   1148  O   ASP A 171      44.581  74.868  24.138  1.00 21.61           O  
ATOM   1149  CB  ASP A 171      43.370  75.326  21.213  1.00 23.57           C  
ATOM   1150  CG  ASP A 171      42.741  74.944  19.894  1.00 27.99           C  
ATOM   1151  OD1 ASP A 171      43.171  73.945  19.299  1.00 31.39           O  
ATOM   1152  OD2 ASP A 171      41.836  75.652  19.449  1.00 32.10           O1-
ATOM   1153  N   ILE A 172      46.020  74.143  22.536  1.00 20.71           N  
ATOM   1154  CA  ILE A 172      47.251  74.368  23.300  1.00 21.10           C  
ATOM   1155  C   ILE A 172      47.809  75.776  23.125  1.00 26.59           C  
ATOM   1156  O   ILE A 172      47.893  76.255  22.002  1.00 25.97           O  
ATOM   1157  CB  ILE A 172      48.312  73.328  22.888  1.00 23.52           C  
ATOM   1158  CG1 ILE A 172      47.809  71.889  23.179  1.00 22.08           C  
ATOM   1159  CG2 ILE A 172      49.671  73.626  23.577  1.00 24.53           C  
ATOM   1160  CD1 ILE A 172      48.595  70.868  22.441  1.00 21.17           C  
ATOM   1161  N   TYR A 173      48.280  76.366  24.225  1.00 23.70           N  
ATOM   1162  CA  TYR A 173      48.920  77.675  24.290  1.00 24.48           C  
ATOM   1163  C   TYR A 173      50.197  77.553  25.092  1.00 27.56           C  
ATOM   1164  O   TYR A 173      50.243  76.790  26.070  1.00 24.13           O  
ATOM   1165  CB  TYR A 173      47.996  78.685  24.991  1.00 25.65           C  
ATOM   1166  CG  TYR A 173      46.712  78.946  24.241  1.00 27.58           C  
ATOM   1167  CD1 TYR A 173      45.607  78.099  24.384  1.00 28.37           C  
ATOM   1168  CD2 TYR A 173      46.587  80.048  23.392  1.00 28.19           C  
ATOM   1169  CE1 TYR A 173      44.433  78.318  23.672  1.00 27.34           C  
ATOM   1170  CE2 TYR A 173      45.407  80.289  22.693  1.00 28.31           C  
ATOM   1171  CZ  TYR A 173      44.324  79.439  22.859  1.00 32.54           C  
ATOM   1172  OH  TYR A 173      43.172  79.666  22.160  1.00 29.96           O  
ATOM   1173  N   VAL A 174      51.228  78.326  24.705  1.00 23.72           N  
ATOM   1174  CA  VAL A 174      52.514  78.354  25.402  1.00 23.73           C  
ATOM   1175  C   VAL A 174      52.843  79.796  25.832  1.00 30.01           C  
ATOM   1176  O   VAL A 174      52.736  80.719  25.021  1.00 30.25           O  
ATOM   1177  CB  VAL A 174      53.647  77.733  24.535  1.00 27.74           C  
ATOM   1178  CG1 VAL A 174      55.028  78.071  25.093  1.00 27.16           C  
ATOM   1179  CG2 VAL A 174      53.481  76.210  24.398  1.00 27.77           C  
ATOM   1180  N   LYS A 175      53.255  79.979  27.087  1.00 26.61           N  
ATOM   1181  CA  LYS A 175      53.726  81.256  27.614  1.00 26.71           C  
ATOM   1182  C   LYS A 175      55.196  81.072  27.970  1.00 32.51           C  
ATOM   1183  O   LYS A 175      55.518  80.234  28.813  1.00 31.42           O  
ATOM   1184  CB  LYS A 175      52.939  81.687  28.856  1.00 28.44           C  
ATOM   1185  CG  LYS A 175      51.646  82.389  28.523  1.00 38.01           C  
ATOM   1186  CD  LYS A 175      50.687  82.474  29.697  1.00 45.36           C  
ATOM   1187  CE  LYS A 175      51.091  83.480  30.737  1.00 55.25           C  
ATOM   1188  NZ  LYS A 175      51.040  84.864  30.209  1.00 66.56           N1+
ATOM   1189  N   ILE A 176      56.095  81.869  27.355  1.00 29.13           N  
ATOM   1190  CA  ILE A 176      57.540  81.792  27.643  1.00 29.21           C  
ATOM   1191  C   ILE A 176      57.842  82.459  28.973  1.00 32.02           C  
ATOM   1192  O   ILE A 176      58.726  82.024  29.719  1.00 31.42           O  
ATOM   1193  CB  ILE A 176      58.369  82.390  26.460  1.00 32.97           C  
ATOM   1194  CG1 ILE A 176      58.056  81.680  25.121  1.00 33.96           C  
ATOM   1195  CG2 ILE A 176      59.872  82.437  26.750  1.00 33.15           C  
ATOM   1196  CD1 ILE A 176      58.326  80.097  25.020  1.00 39.48           C  
ATOM   1197  N   GLU A 177      57.121  83.537  29.262  1.00 30.32           N  
ATOM   1198  CA  GLU A 177      57.254  84.279  30.502  1.00 30.80           C  
ATOM   1199  C   GLU A 177      55.850  84.516  31.030  1.00 34.19           C  
ATOM   1200  O   GLU A 177      54.938  84.741  30.223  1.00 34.39           O  
ATOM   1201  CB  GLU A 177      58.001  85.618  30.288  1.00 32.92           C  
ATOM   1202  CG  GLU A 177      59.373  85.480  29.640  1.00 42.02           C  
ATOM   1203  CD  GLU A 177      60.498  85.033  30.546  1.00 62.73           C  
ATOM   1204  OE1 GLU A 177      60.368  85.190  31.781  1.00 68.58           O  
ATOM   1205  OE2 GLU A 177      61.537  84.580  30.014  1.00 56.33           O1-
ATOM   1206  N   PRO A 178      55.645  84.411  32.363  1.00 29.99           N  
ATOM   1207  CA  PRO A 178      54.284  84.560  32.929  1.00 30.85           C  
ATOM   1208  C   PRO A 178      53.537  85.859  32.604  1.00 37.68           C  
ATOM   1209  O   PRO A 178      52.310  85.846  32.501  1.00 36.58           O  
ATOM   1210  CB  PRO A 178      54.509  84.416  34.436  1.00 32.46           C  
ATOM   1211  CG  PRO A 178      55.776  83.655  34.562  1.00 36.81           C  
ATOM   1212  CD  PRO A 178      56.631  84.097  33.421  1.00 31.93           C  
ATOM   1213  N   ASN A 179      54.260  86.976  32.453  1.00 37.36           N  
ATOM   1214  CA  ASN A 179      53.632  88.266  32.125  1.00 37.92           C  
ATOM   1215  C   ASN A 179      53.477  88.504  30.614  1.00 41.91           C  
ATOM   1216  O   ASN A 179      52.841  89.480  30.226  1.00 42.63           O  
ATOM   1217  CB  ASN A 179      54.392  89.432  32.791  1.00 36.86           C  
ATOM   1218  CG  ASN A 179      55.743  89.699  32.184  1.00 58.49           C  
ATOM   1219  ND2 ASN A 179      56.032  90.965  31.911  1.00 54.60           N  
ATOM   1220  OD1 ASN A 179      56.536  88.785  31.945  1.00 50.19           O  
ATOM   1221  N   LEU A 180      54.035  87.624  29.770  1.00 36.96           N  
ATOM   1222  CA  LEU A 180      54.003  87.815  28.321  1.00 36.40           C  
ATOM   1223  C   LEU A 180      52.829  87.143  27.597  1.00 40.81           C  
ATOM   1224  O   LEU A 180      52.328  86.133  28.087  1.00 40.02           O  
ATOM   1225  CB  LEU A 180      55.345  87.388  27.691  1.00 36.19           C  
ATOM   1226  CG  LEU A 180      56.550  88.298  27.997  1.00 41.25           C  
ATOM   1227  CD1 LEU A 180      57.757  87.895  27.191  1.00 42.44           C  
ATOM   1228  CD2 LEU A 180      56.232  89.769  27.726  1.00 42.18           C  
ATOM   1229  N   PRO A 181      52.387  87.680  26.417  1.00 38.17           N  
ATOM   1230  CA  PRO A 181      51.291  87.033  25.664  1.00 37.48           C  
ATOM   1231  C   PRO A 181      51.564  85.582  25.289  1.00 39.88           C  
ATOM   1232  O   PRO A 181      52.719  85.198  25.068  1.00 38.91           O  
ATOM   1233  CB  PRO A 181      51.178  87.882  24.392  1.00 39.38           C  
ATOM   1234  CG  PRO A 181      51.753  89.210  24.763  1.00 44.14           C  
ATOM   1235  CD  PRO A 181      52.864  88.896  25.715  1.00 40.04           C  
ATOM   1236  N   SER A 182      50.478  84.792  25.180  1.00 35.06           N  
ATOM   1237  CA  SER A 182      50.510  83.374  24.829  1.00 33.93           C  
ATOM   1238  C   SER A 182      50.646  83.180  23.350  1.00 36.20           C  
ATOM   1239  O   SER A 182      50.053  83.924  22.570  1.00 35.99           O  
ATOM   1240  CB  SER A 182      49.208  82.694  25.255  1.00 35.16           C  
ATOM   1241  OG  SER A 182      49.026  82.768  26.658  1.00 46.31           O  
ATOM   1242  N   TYR A 183      51.366  82.126  22.956  1.00 29.95           N  
ATOM   1243  CA  TYR A 183      51.446  81.703  21.574  1.00 28.32           C  
ATOM   1244  C   TYR A 183      50.438  80.585  21.441  1.00 31.78           C  
ATOM   1245  O   TYR A 183      50.509  79.605  22.198  1.00 30.55           O  
ATOM   1246  CB  TYR A 183      52.835  81.158  21.228  1.00 29.16           C  
ATOM   1247  CG  TYR A 183      53.955  82.158  21.371  1.00 32.32           C  
ATOM   1248  CD1 TYR A 183      54.328  82.979  20.303  1.00 34.20           C  
ATOM   1249  CD2 TYR A 183      54.687  82.247  22.548  1.00 32.87           C  
ATOM   1250  CE1 TYR A 183      55.369  83.900  20.429  1.00 32.47           C  
ATOM   1251  CE2 TYR A 183      55.725  83.169  22.687  1.00 34.53           C  
ATOM   1252  CZ  TYR A 183      56.071  83.984  21.620  1.00 40.24           C  
ATOM   1253  OH  TYR A 183      57.103  84.881  21.766  1.00 43.02           O  
ATOM   1254  N   ARG A 184      49.523  80.691  20.470  1.00 27.46           N  
ATOM   1255  CA  ARG A 184      48.552  79.641  20.222  1.00 26.80           C  
ATOM   1256  C   ARG A 184      49.199  78.568  19.352  1.00 31.93           C  
ATOM   1257  O   ARG A 184      49.686  78.864  18.256  1.00 30.65           O  
ATOM   1258  CB  ARG A 184      47.298  80.210  19.566  1.00 23.72           C  
ATOM   1259  CG  ARG A 184      46.241  79.163  19.273  1.00 28.44           C  
ATOM   1260  CD  ARG A 184      44.891  79.806  19.096  1.00 26.80           C  
ATOM   1261  NE  ARG A 184      43.847  78.828  18.782  1.00 26.53           N  
ATOM   1262  CZ  ARG A 184      42.561  79.134  18.673  1.00 30.67           C  
ATOM   1263  NH1 ARG A 184      41.674  78.198  18.370  1.00 23.15           N1+
ATOM   1264  NH2 ARG A 184      42.153  80.382  18.846  1.00 25.52           N  
ATOM   1265  N   ILE A 185      49.232  77.309  19.856  1.00 26.46           N  
ATOM   1266  CA  ILE A 185      49.880  76.190  19.162  1.00 24.34           C  
ATOM   1267  C   ILE A 185      48.934  75.476  18.222  1.00 28.16           C  
ATOM   1268  O   ILE A 185      49.356  75.067  17.135  1.00 28.44           O  
ATOM   1269  CB  ILE A 185      50.564  75.226  20.190  1.00 26.39           C  
ATOM   1270  CG1 ILE A 185      51.471  75.991  21.191  1.00 25.71           C  
ATOM   1271  CG2 ILE A 185      51.305  74.053  19.524  1.00 26.73           C  
ATOM   1272  CD1 ILE A 185      52.713  76.845  20.555  1.00 24.47           C  
ATOM   1273  N   THR A 186      47.664  75.262  18.637  1.00 22.87           N  
ATOM   1274  CA  THR A 186      46.710  74.528  17.796  1.00 22.52           C  
ATOM   1275  C   THR A 186      45.476  75.364  17.591  1.00 24.94           C  
ATOM   1276  O   THR A 186      45.140  76.138  18.470  1.00 24.22           O  
ATOM   1277  CB  THR A 186      46.376  73.150  18.418  1.00 26.67           C  
ATOM   1278  CG2 THR A 186      47.624  72.269  18.596  1.00 23.42           C  
ATOM   1279  OG1 THR A 186      45.766  73.396  19.684  1.00 21.43           O  
ATOM   1280  N   TRP A 187      44.789  75.180  16.466  1.00 25.60           N  
ATOM   1281  CA  TRP A 187      43.596  75.964  16.075  1.00 27.33           C  
ATOM   1282  C   TRP A 187      42.391  75.082  15.725  1.00 29.37           C  
ATOM   1283  O   TRP A 187      41.340  75.600  15.342  1.00 27.93           O  
ATOM   1284  CB  TRP A 187      43.964  76.856  14.854  1.00 27.02           C  
ATOM   1285  CG  TRP A 187      45.046  77.864  15.136  1.00 28.90           C  
ATOM   1286  CD1 TRP A 187      46.393  77.640  15.154  1.00 31.67           C  
ATOM   1287  CD2 TRP A 187      44.868  79.262  15.428  1.00 29.32           C  
ATOM   1288  CE2 TRP A 187      46.155  79.820  15.612  1.00 32.48           C  
ATOM   1289  CE3 TRP A 187      43.748  80.103  15.522  1.00 31.25           C  
ATOM   1290  NE1 TRP A 187      47.063  78.802  15.478  1.00 31.07           N  
ATOM   1291  CZ2 TRP A 187      46.353  81.178  15.893  1.00 32.59           C  
ATOM   1292  CZ3 TRP A 187      43.946  81.451  15.798  1.00 33.05           C  
ATOM   1293  CH2 TRP A 187      45.236  81.974  15.986  1.00 33.62           C  
ATOM   1294  N   THR A 188      42.543  73.754  15.866  1.00 25.47           N  
ATOM   1295  CA  THR A 188      41.560  72.726  15.505  1.00 24.52           C  
ATOM   1296  C   THR A 188      40.633  72.261  16.654  1.00 26.85           C  
ATOM   1297  O   THR A 188      39.695  71.511  16.404  1.00 26.22           O  
ATOM   1298  CB  THR A 188      42.294  71.518  14.891  1.00 34.76           C  
ATOM   1299  CG2 THR A 188      42.943  71.835  13.523  1.00 31.08           C  
ATOM   1300  OG1 THR A 188      43.297  71.097  15.821  1.00 29.78           O  
ATOM   1301  N   GLY A 189      40.920  72.699  17.871  1.00 25.02           N  
ATOM   1302  CA  GLY A 189      40.202  72.323  19.087  1.00 25.67           C  
ATOM   1303  C   GLY A 189      38.715  72.534  18.984  1.00 30.45           C  
ATOM   1304  O   GLY A 189      38.271  73.626  18.619  1.00 30.32           O  
ATOM   1305  N   LYS A 190      37.923  71.476  19.273  1.00 24.55           N  
ATOM   1306  CA  LYS A 190      36.473  71.593  19.170  1.00 23.38           C  
ATOM   1307  C   LYS A 190      35.842  70.734  20.248  1.00 28.09           C  
ATOM   1308  O   LYS A 190      36.078  69.523  20.262  1.00 26.73           O  
ATOM   1309  CB  LYS A 190      36.015  71.152  17.752  1.00 24.98           C  
ATOM   1310  CG  LYS A 190      34.550  71.474  17.430  1.00 41.35           C  
ATOM   1311  CD  LYS A 190      34.241  71.146  15.966  1.00 52.83           C  
ATOM   1312  CE  LYS A 190      32.844  71.532  15.538  1.00 70.36           C  
ATOM   1313  NZ  LYS A 190      32.707  73.003  15.336  1.00 87.25           N1+
ATOM   1314  N   GLU A 191      35.004  71.341  21.120  1.00 26.49           N  
ATOM   1315  CA  GLU A 191      34.317  70.624  22.215  1.00 26.35           C  
ATOM   1316  C   GLU A 191      33.710  69.289  21.750  1.00 25.21           C  
ATOM   1317  O   GLU A 191      33.047  69.238  20.710  1.00 22.99           O  
ATOM   1318  CB  GLU A 191      33.247  71.516  22.890  1.00 27.95           C  
ATOM   1319  CG  GLU A 191      32.685  70.912  24.170  1.00 37.63           C  
ATOM   1320  CD  GLU A 191      31.517  71.649  24.797  1.00 64.18           C  
ATOM   1321  OE1 GLU A 191      30.903  72.504  24.117  1.00 54.78           O  
ATOM   1322  OE2 GLU A 191      31.196  71.344  25.968  1.00 62.48           O1-
ATOM   1323  N   ASP A 192      34.030  68.189  22.483  1.00 22.82           N  
ATOM   1324  CA  ASP A 192      33.579  66.798  22.208  1.00 21.52           C  
ATOM   1325  C   ASP A 192      34.042  66.214  20.881  1.00 25.56           C  
ATOM   1326  O   ASP A 192      33.541  65.164  20.486  1.00 26.68           O  
ATOM   1327  CB  ASP A 192      32.035  66.691  22.289  1.00 24.28           C  
ATOM   1328  CG  ASP A 192      31.446  67.058  23.636  1.00 33.70           C  
ATOM   1329  OD1 ASP A 192      32.128  66.847  24.659  1.00 33.30           O  
ATOM   1330  OD2 ASP A 192      30.325  67.598  23.661  1.00 38.38           O1-
ATOM   1331  N   ILE A 193      34.971  66.870  20.161  1.00 22.04           N  
ATOM   1332  CA  ILE A 193      35.347  66.360  18.837  1.00 23.19           C  
ATOM   1333  C   ILE A 193      36.869  66.289  18.651  1.00 25.35           C  
ATOM   1334  O   ILE A 193      37.389  65.192  18.407  1.00 24.80           O  
ATOM   1335  CB  ILE A 193      34.630  67.162  17.686  1.00 27.30           C  
ATOM   1336  CG1 ILE A 193      33.082  66.964  17.741  1.00 29.14           C  
ATOM   1337  CG2 ILE A 193      35.149  66.712  16.294  1.00 27.62           C  
ATOM   1338  CD1 ILE A 193      32.241  68.026  16.967  1.00 37.76           C  
ATOM   1339  N   ILE A 194      37.561  67.431  18.758  1.00 21.84           N  
ATOM   1340  CA  ILE A 194      39.026  67.492  18.627  1.00 21.57           C  
ATOM   1341  C   ILE A 194      39.622  67.940  19.940  1.00 22.70           C  
ATOM   1342  O   ILE A 194      39.330  69.044  20.406  1.00 20.33           O  
ATOM   1343  CB  ILE A 194      39.524  68.416  17.457  1.00 24.51           C  
ATOM   1344  CG1 ILE A 194      38.908  68.046  16.092  1.00 24.82           C  
ATOM   1345  CG2 ILE A 194      41.069  68.463  17.389  1.00 26.56           C  
ATOM   1346  CD1 ILE A 194      39.063  66.657  15.579  1.00 26.84           C  
ATOM   1347  N   TYR A 195      40.491  67.095  20.514  1.00 19.64           N  
ATOM   1348  CA  TYR A 195      41.141  67.389  21.777  1.00 20.33           C  
ATOM   1349  C   TYR A 195      42.623  67.534  21.507  1.00 22.76           C  
ATOM   1350  O   TYR A 195      43.247  66.564  21.105  1.00 21.94           O  
ATOM   1351  CB  TYR A 195      40.941  66.217  22.753  1.00 21.50           C  
ATOM   1352  CG  TYR A 195      39.497  65.854  23.066  1.00 21.55           C  
ATOM   1353  CD1 TYR A 195      38.726  65.134  22.157  1.00 22.57           C  
ATOM   1354  CD2 TYR A 195      38.943  66.138  24.313  1.00 22.43           C  
ATOM   1355  CE1 TYR A 195      37.415  64.752  22.458  1.00 23.62           C  
ATOM   1356  CE2 TYR A 195      37.637  65.743  24.635  1.00 22.90           C  
ATOM   1357  CZ  TYR A 195      36.871  65.069  23.695  1.00 27.51           C  
ATOM   1358  OH  TYR A 195      35.606  64.622  24.011  1.00 25.11           O  
ATOM   1359  N   ASN A 196      43.187  68.731  21.703  1.00 20.29           N  
ATOM   1360  CA  ASN A 196      44.637  68.915  21.569  1.00 19.71           C  
ATOM   1361  C   ASN A 196      45.263  69.041  22.959  1.00 19.71           C  
ATOM   1362  O   ASN A 196      44.937  69.969  23.686  1.00 19.99           O  
ATOM   1363  CB  ASN A 196      44.980  70.202  20.745  1.00 18.26           C  
ATOM   1364  CG  ASN A 196      44.509  70.107  19.332  1.00 24.94           C  
ATOM   1365  ND2 ASN A 196      43.507  70.873  18.993  1.00 20.14           N  
ATOM   1366  OD1 ASN A 196      44.992  69.310  18.555  1.00 25.02           O  
ATOM   1367  N   GLY A 197      46.190  68.153  23.308  1.00 17.14           N  
ATOM   1368  CA  GLY A 197      46.925  68.267  24.569  1.00 16.59           C  
ATOM   1369  C   GLY A 197      46.167  67.845  25.824  1.00 19.84           C  
ATOM   1370  O   GLY A 197      46.698  67.961  26.947  1.00 17.77           O  
ATOM   1371  N   ILE A 198      44.938  67.347  25.629  1.00 17.43           N  
ATOM   1372  CA  ILE A 198      44.050  66.756  26.684  1.00 16.11           C  
ATOM   1373  C   ILE A 198      43.451  65.472  26.127  1.00 19.95           C  
ATOM   1374  O   ILE A 198      43.309  65.318  24.905  1.00 19.26           O  
ATOM   1375  CB  ILE A 198      42.937  67.700  27.216  1.00 18.04           C  
ATOM   1376  CG1 ILE A 198      42.053  68.274  26.023  1.00 18.56           C  
ATOM   1377  CG2 ILE A 198      43.525  68.778  28.139  1.00 19.38           C  
ATOM   1378  CD1 ILE A 198      40.804  69.098  26.439  1.00 24.39           C  
ATOM   1379  N   THR A 199      43.103  64.538  27.023  1.00 17.04           N  
ATOM   1380  CA  THR A 199      42.544  63.254  26.605  1.00 16.84           C  
ATOM   1381  C   THR A 199      41.021  63.358  26.515  1.00 19.44           C  
ATOM   1382  O   THR A 199      40.429  64.199  27.183  1.00 19.34           O  
ATOM   1383  CB  THR A 199      42.931  62.161  27.632  1.00 18.17           C  
ATOM   1384  CG2 THR A 199      44.418  61.824  27.594  1.00 17.64           C  
ATOM   1385  OG1 THR A 199      42.609  62.635  28.948  1.00 16.06           O  
ATOM   1386  N   ASP A 200      40.389  62.457  25.743  1.00 16.32           N  
ATOM   1387  CA  ASP A 200      38.945  62.348  25.721  1.00 16.74           C  
ATOM   1388  C   ASP A 200      38.592  61.394  26.903  1.00 20.06           C  
ATOM   1389  O   ASP A 200      39.513  60.963  27.629  1.00 17.77           O  
ATOM   1390  CB  ASP A 200      38.460  61.791  24.399  1.00 18.05           C  
ATOM   1391  CG  ASP A 200      38.817  60.335  24.136  1.00 21.33           C  
ATOM   1392  OD1 ASP A 200      39.727  59.803  24.817  1.00 19.70           O  
ATOM   1393  OD2 ASP A 200      38.200  59.740  23.269  1.00 24.42           O1-
ATOM   1394  N   TRP A 201      37.316  61.039  27.053  1.00 15.69           N  
ATOM   1395  CA  TRP A 201      36.879  60.224  28.187  1.00 16.03           C  
ATOM   1396  C   TRP A 201      37.662  58.933  28.322  1.00 17.35           C  
ATOM   1397  O   TRP A 201      38.170  58.647  29.412  1.00 16.27           O  
ATOM   1398  CB  TRP A 201      35.338  59.947  28.160  1.00 15.17           C  
ATOM   1399  CG  TRP A 201      34.833  59.350  29.459  1.00 15.07           C  
ATOM   1400  CD1 TRP A 201      34.286  60.027  30.511  1.00 17.71           C  
ATOM   1401  CD2 TRP A 201      34.942  57.971  29.880  1.00 14.68           C  
ATOM   1402  CE2 TRP A 201      34.477  57.902  31.218  1.00 18.11           C  
ATOM   1403  CE3 TRP A 201      35.428  56.801  29.273  1.00 15.54           C  
ATOM   1404  NE1 TRP A 201      34.103  59.174  31.588  1.00 16.34           N  
ATOM   1405  CZ2 TRP A 201      34.497  56.712  31.959  1.00 16.85           C  
ATOM   1406  CZ3 TRP A 201      35.437  55.616  30.006  1.00 16.68           C  
ATOM   1407  CH2 TRP A 201      34.983  55.585  31.336  1.00 16.94           C  
ATOM   1408  N   VAL A 202      37.748  58.144  27.234  1.00 14.80           N  
ATOM   1409  CA  VAL A 202      38.325  56.797  27.327  1.00 14.51           C  
ATOM   1410  C   VAL A 202      39.852  56.811  27.480  1.00 18.02           C  
ATOM   1411  O   VAL A 202      40.389  55.998  28.246  1.00 17.21           O  
ATOM   1412  CB  VAL A 202      37.808  55.874  26.196  1.00 17.46           C  
ATOM   1413  CG1 VAL A 202      38.538  56.100  24.854  1.00 16.44           C  
ATOM   1414  CG2 VAL A 202      37.834  54.410  26.638  1.00 17.03           C  
ATOM   1415  N   TYR A 203      40.554  57.778  26.858  1.00 15.66           N  
ATOM   1416  CA  TYR A 203      42.007  57.860  27.064  1.00 14.94           C  
ATOM   1417  C   TYR A 203      42.311  58.329  28.496  1.00 16.85           C  
ATOM   1418  O   TYR A 203      43.306  57.909  29.091  1.00 16.75           O  
ATOM   1419  CB  TYR A 203      42.631  58.825  26.045  1.00 15.51           C  
ATOM   1420  CG  TYR A 203      43.137  58.117  24.804  1.00 16.37           C  
ATOM   1421  CD1 TYR A 203      44.433  57.626  24.744  1.00 17.59           C  
ATOM   1422  CD2 TYR A 203      42.310  57.926  23.692  1.00 16.15           C  
ATOM   1423  CE1 TYR A 203      44.910  56.976  23.610  1.00 18.07           C  
ATOM   1424  CE2 TYR A 203      42.788  57.294  22.538  1.00 16.56           C  
ATOM   1425  CZ  TYR A 203      44.107  56.863  22.494  1.00 20.93           C  
ATOM   1426  OH  TYR A 203      44.671  56.285  21.384  1.00 20.68           O  
ATOM   1427  N   GLU A 204      41.478  59.227  29.028  1.00 13.20           N  
ATOM   1428  CA  GLU A 204      41.675  59.733  30.386  1.00 13.39           C  
ATOM   1429  C   GLU A 204      41.538  58.567  31.383  1.00 16.22           C  
ATOM   1430  O   GLU A 204      42.395  58.370  32.247  1.00 15.19           O  
ATOM   1431  CB  GLU A 204      40.628  60.814  30.729  1.00 14.05           C  
ATOM   1432  CG  GLU A 204      40.610  61.117  32.226  1.00 17.84           C  
ATOM   1433  CD  GLU A 204      39.623  62.162  32.699  1.00 19.10           C  
ATOM   1434  OE1 GLU A 204      39.069  62.903  31.853  1.00 18.05           O  
ATOM   1435  OE2 GLU A 204      39.452  62.284  33.931  1.00 17.63           O1-
ATOM   1436  N   GLU A 205      40.439  57.818  31.247  1.00 14.51           N  
ATOM   1437  CA  GLU A 205      40.131  56.751  32.188  1.00 15.21           C  
ATOM   1438  C   GLU A 205      41.021  55.511  32.048  1.00 18.28           C  
ATOM   1439  O   GLU A 205      41.546  55.003  33.050  1.00 17.54           O  
ATOM   1440  CB  GLU A 205      38.628  56.381  32.076  1.00 15.60           C  
ATOM   1441  CG  GLU A 205      38.191  55.204  32.968  1.00 15.88           C  
ATOM   1442  CD  GLU A 205      38.185  55.387  34.472  1.00 22.53           C  
ATOM   1443  OE1 GLU A 205      38.343  56.541  34.946  1.00 15.12           O  
ATOM   1444  OE2 GLU A 205      38.006  54.364  35.181  1.00 16.17           O1-
ATOM   1445  N   GLU A 206      41.190  55.053  30.812  1.00 13.42           N  
ATOM   1446  CA  GLU A 206      41.752  53.757  30.516  1.00 13.81           C  
ATOM   1447  C   GLU A 206      43.173  53.706  29.983  1.00 19.68           C  
ATOM   1448  O   GLU A 206      43.742  52.628  29.972  1.00 19.52           O  
ATOM   1449  CB  GLU A 206      40.827  53.039  29.510  1.00 14.57           C  
ATOM   1450  CG  GLU A 206      39.366  52.963  29.937  1.00 18.02           C  
ATOM   1451  CD  GLU A 206      39.041  52.144  31.173  1.00 22.10           C  
ATOM   1452  OE1 GLU A 206      39.973  51.694  31.879  1.00 16.31           O  
ATOM   1453  OE2 GLU A 206      37.837  52.020  31.482  1.00 17.42           O1-
ATOM   1454  N   VAL A 207      43.740  54.828  29.521  1.00 16.34           N  
ATOM   1455  CA  VAL A 207      45.070  54.747  28.912  1.00 16.71           C  
ATOM   1456  C   VAL A 207      46.079  55.516  29.727  1.00 21.25           C  
ATOM   1457  O   VAL A 207      47.023  54.920  30.239  1.00 21.97           O  
ATOM   1458  CB  VAL A 207      45.072  55.189  27.431  1.00 19.73           C  
ATOM   1459  CG1 VAL A 207      46.460  55.015  26.803  1.00 19.32           C  
ATOM   1460  CG2 VAL A 207      44.004  54.471  26.606  1.00 19.65           C  
ATOM   1461  N   PHE A 208      45.885  56.838  29.864  1.00 16.25           N  
ATOM   1462  CA  PHE A 208      46.858  57.674  30.553  1.00 16.62           C  
ATOM   1463  C   PHE A 208      46.629  57.899  32.024  1.00 20.92           C  
ATOM   1464  O   PHE A 208      47.553  58.397  32.670  1.00 19.49           O  
ATOM   1465  CB  PHE A 208      46.975  59.035  29.828  1.00 18.19           C  
ATOM   1466  CG  PHE A 208      47.702  58.842  28.515  1.00 19.16           C  
ATOM   1467  CD1 PHE A 208      49.081  58.625  28.487  1.00 23.55           C  
ATOM   1468  CD2 PHE A 208      47.007  58.810  27.319  1.00 22.77           C  
ATOM   1469  CE1 PHE A 208      49.748  58.421  27.276  1.00 25.27           C  
ATOM   1470  CE2 PHE A 208      47.679  58.601  26.096  1.00 25.33           C  
ATOM   1471  CZ  PHE A 208      49.039  58.415  26.086  1.00 24.11           C  
ATOM   1472  N   SER A 209      45.426  57.535  32.599  1.00 18.69           N  
ATOM   1473  CA  SER A 209      45.110  57.858  34.007  1.00 18.00           C  
ATOM   1474  C   SER A 209      45.378  59.349  34.273  1.00 20.85           C  
ATOM   1475  O   SER A 209      45.972  59.719  35.292  1.00 19.23           O  
ATOM   1476  CB  SER A 209      45.918  56.988  34.977  1.00 20.62           C  
ATOM   1477  OG  SER A 209      45.575  55.638  34.722  1.00 23.73           O  
ATOM   1478  N   ALA A 210      45.002  60.207  33.306  1.00 18.08           N  
ATOM   1479  CA  ALA A 210      45.287  61.644  33.376  1.00 17.27           C  
ATOM   1480  C   ALA A 210      44.538  62.361  32.293  1.00 18.66           C  
ATOM   1481  O   ALA A 210      44.278  61.774  31.248  1.00 17.79           O  
ATOM   1482  CB  ALA A 210      46.807  61.892  33.183  1.00 17.94           C  
ATOM   1483  N   TYR A 211      44.227  63.650  32.524  1.00 18.24           N  
ATOM   1484  CA  TYR A 211      43.561  64.502  31.519  1.00 17.82           C  
ATOM   1485  C   TYR A 211      44.633  65.087  30.593  1.00 20.32           C  
ATOM   1486  O   TYR A 211      44.371  65.297  29.422  1.00 17.56           O  
ATOM   1487  CB  TYR A 211      42.858  65.644  32.236  1.00 17.68           C  
ATOM   1488  CG  TYR A 211      41.923  66.525  31.430  1.00 17.06           C  
ATOM   1489  CD1 TYR A 211      41.217  66.019  30.341  1.00 18.19           C  
ATOM   1490  CD2 TYR A 211      41.610  67.809  31.864  1.00 17.57           C  
ATOM   1491  CE1 TYR A 211      40.248  66.778  29.692  1.00 20.77           C  
ATOM   1492  CE2 TYR A 211      40.617  68.560  31.245  1.00 18.30           C  
ATOM   1493  CZ  TYR A 211      39.985  68.069  30.127  1.00 21.86           C  
ATOM   1494  OH  TYR A 211      39.006  68.829  29.562  1.00 20.88           O  
ATOM   1495  N   SER A 212      45.847  65.316  31.120  1.00 19.10           N  
ATOM   1496  CA ASER A 212      46.914  65.881  30.303  0.50 18.87           C  
ATOM   1497  CA BSER A 212      46.956  65.868  30.333  0.50 18.76           C  
ATOM   1498  C   SER A 212      47.387  64.951  29.198  1.00 22.46           C  
ATOM   1499  O   SER A 212      47.507  63.729  29.387  1.00 20.90           O  
ATOM   1500  CB ASER A 212      48.085  66.313  31.168  0.50 21.48           C  
ATOM   1501  CB BSER A 212      48.158  66.157  31.225  0.50 21.17           C  
ATOM   1502  OG ASER A 212      48.669  65.209  31.833  0.50 24.93           O  
ATOM   1503  OG BSER A 212      49.287  66.578  30.471  0.50 22.63           O  
ATOM   1504  N   ALA A 213      47.660  65.541  28.029  1.00 17.59           N  
ATOM   1505  CA  ALA A 213      48.213  64.828  26.902  1.00 17.27           C  
ATOM   1506  C   ALA A 213      49.316  65.771  26.315  1.00 21.00           C  
ATOM   1507  O   ALA A 213      49.445  65.951  25.092  1.00 18.73           O  
ATOM   1508  CB  ALA A 213      47.146  64.466  25.885  1.00 18.61           C  
ATOM   1509  N   LEU A 214      50.102  66.354  27.242  1.00 19.69           N  
ATOM   1510  CA  LEU A 214      51.235  67.264  26.955  1.00 21.75           C  
ATOM   1511  C   LEU A 214      52.456  66.668  27.613  1.00 23.66           C  
ATOM   1512  O   LEU A 214      52.360  66.214  28.761  1.00 21.54           O  
ATOM   1513  CB  LEU A 214      51.003  68.673  27.591  1.00 21.95           C  
ATOM   1514  CG  LEU A 214      49.921  69.555  27.001  1.00 27.46           C  
ATOM   1515  CD1 LEU A 214      49.907  70.900  27.698  1.00 27.88           C  
ATOM   1516  CD2 LEU A 214      50.156  69.788  25.553  1.00 33.80           C  
ATOM   1517  N   TRP A 215      53.601  66.680  26.917  1.00 20.45           N  
ATOM   1518  CA  TRP A 215      54.858  66.176  27.467  1.00 20.18           C  
ATOM   1519  C   TRP A 215      56.021  67.109  27.072  1.00 23.27           C  
ATOM   1520  O   TRP A 215      56.478  67.072  25.927  1.00 21.35           O  
ATOM   1521  CB  TRP A 215      55.156  64.730  26.982  1.00 18.33           C  
ATOM   1522  CG  TRP A 215      54.113  63.721  27.372  1.00 19.32           C  
ATOM   1523  CD1 TRP A 215      54.081  62.952  28.506  1.00 22.40           C  
ATOM   1524  CD2 TRP A 215      52.938  63.377  26.616  1.00 19.21           C  
ATOM   1525  CE2 TRP A 215      52.238  62.391  27.348  1.00 23.12           C  
ATOM   1526  CE3 TRP A 215      52.405  63.819  25.390  1.00 20.38           C  
ATOM   1527  NE1 TRP A 215      52.936  62.173  28.516  1.00 22.12           N  
ATOM   1528  CZ2 TRP A 215      51.024  61.859  26.904  1.00 23.08           C  
ATOM   1529  CZ3 TRP A 215      51.242  63.234  24.915  1.00 22.45           C  
ATOM   1530  CH2 TRP A 215      50.553  62.278  25.678  1.00 23.18           C  
ATOM   1531  N   TRP A 216      56.500  67.917  28.026  1.00 22.51           N  
ATOM   1532  CA  TRP A 216      57.648  68.806  27.819  1.00 22.14           C  
ATOM   1533  C   TRP A 216      58.928  67.946  27.710  1.00 25.90           C  
ATOM   1534  O   TRP A 216      59.067  66.949  28.443  1.00 24.09           O  
ATOM   1535  CB  TRP A 216      57.805  69.698  29.060  1.00 20.99           C  
ATOM   1536  CG  TRP A 216      56.901  70.896  29.145  1.00 22.48           C  
ATOM   1537  CD1 TRP A 216      55.881  71.089  30.029  1.00 25.10           C  
ATOM   1538  CD2 TRP A 216      57.057  72.133  28.433  1.00 22.64           C  
ATOM   1539  CE2 TRP A 216      56.062  73.016  28.907  1.00 26.32           C  
ATOM   1540  CE3 TRP A 216      57.934  72.576  27.426  1.00 24.31           C  
ATOM   1541  NE1 TRP A 216      55.359  72.352  29.880  1.00 24.55           N  
ATOM   1542  CZ2 TRP A 216      55.932  74.327  28.426  1.00 25.47           C  
ATOM   1543  CZ3 TRP A 216      57.776  73.864  26.919  1.00 25.67           C  
ATOM   1544  CH2 TRP A 216      56.780  74.716  27.411  1.00 26.02           C  
ATOM   1545  N   SER A 217      59.907  68.372  26.868  1.00 21.59           N  
ATOM   1546  CA  SER A 217      61.203  67.707  26.775  1.00 20.79           C  
ATOM   1547  C   SER A 217      61.945  68.005  28.097  1.00 24.72           C  
ATOM   1548  O   SER A 217      61.510  68.916  28.821  1.00 23.75           O  
ATOM   1549  CB  SER A 217      61.986  68.199  25.554  1.00 23.23           C  
ATOM   1550  OG  SER A 217      62.305  69.569  25.724  1.00 28.22           O  
ATOM   1551  N   PRO A 218      63.013  67.262  28.469  1.00 22.39           N  
ATOM   1552  CA  PRO A 218      63.617  67.464  29.802  1.00 23.08           C  
ATOM   1553  C   PRO A 218      64.038  68.888  30.160  1.00 28.51           C  
ATOM   1554  O   PRO A 218      63.904  69.279  31.324  1.00 28.37           O  
ATOM   1555  CB  PRO A 218      64.813  66.500  29.789  1.00 24.98           C  
ATOM   1556  CG  PRO A 218      64.315  65.378  28.938  1.00 28.79           C  
ATOM   1557  CD  PRO A 218      63.617  66.085  27.803  1.00 23.41           C  
ATOM   1558  N   ASN A 219      64.507  69.672  29.191  1.00 26.01           N  
ATOM   1559  CA  ASN A 219      64.922  71.032  29.548  1.00 26.84           C  
ATOM   1560  C   ASN A 219      63.930  72.117  29.060  1.00 29.65           C  
ATOM   1561  O   ASN A 219      64.241  73.309  29.109  1.00 28.51           O  
ATOM   1562  CB  ASN A 219      66.358  71.270  29.065  1.00 27.89           C  
ATOM   1563  CG  ASN A 219      66.469  71.591  27.614  1.00 39.66           C  
ATOM   1564  ND2 ASN A 219      67.667  71.855  27.171  1.00 39.81           N  
ATOM   1565  OD1 ASN A 219      65.487  71.598  26.862  1.00 29.23           O  
ATOM   1566  N   GLY A 220      62.779  71.685  28.552  1.00 27.21           N  
ATOM   1567  CA  GLY A 220      61.710  72.584  28.120  1.00 26.68           C  
ATOM   1568  C   GLY A 220      61.779  73.119  26.705  1.00 30.99           C  
ATOM   1569  O   GLY A 220      60.946  73.954  26.335  1.00 29.73           O  
ATOM   1570  N   THR A 221      62.734  72.630  25.883  1.00 27.05           N  
ATOM   1571  CA  THR A 221      62.836  73.095  24.503  1.00 27.22           C  
ATOM   1572  C   THR A 221      61.612  72.709  23.689  1.00 30.20           C  
ATOM   1573  O   THR A 221      61.009  73.561  23.015  1.00 29.11           O  
ATOM   1574  CB  THR A 221      64.163  72.638  23.846  1.00 33.76           C  
ATOM   1575  CG2 THR A 221      64.217  72.955  22.351  1.00 28.43           C  
ATOM   1576  OG1 THR A 221      65.214  73.324  24.504  1.00 36.89           O  
ATOM   1577  N   PHE A 222      61.263  71.423  23.744  1.00 23.80           N  
ATOM   1578  CA  PHE A 222      60.160  70.913  22.971  1.00 22.43           C  
ATOM   1579  C   PHE A 222      58.953  70.601  23.846  1.00 24.33           C  
ATOM   1580  O   PHE A 222      59.081  70.268  25.023  1.00 23.25           O  
ATOM   1581  CB  PHE A 222      60.561  69.649  22.205  1.00 24.23           C  
ATOM   1582  CG  PHE A 222      61.710  69.786  21.230  1.00 26.32           C  
ATOM   1583  CD1 PHE A 222      61.508  70.331  19.963  1.00 30.09           C  
ATOM   1584  CD2 PHE A 222      62.969  69.284  21.543  1.00 28.91           C  
ATOM   1585  CE1 PHE A 222      62.571  70.439  19.052  1.00 32.08           C  
ATOM   1586  CE2 PHE A 222      64.030  69.373  20.622  1.00 32.78           C  
ATOM   1587  CZ  PHE A 222      63.822  69.948  19.384  1.00 30.54           C  
ATOM   1588  N   LEU A 223      57.798  70.705  23.239  1.00 21.23           N  
ATOM   1589  CA  LEU A 223      56.533  70.344  23.839  1.00 20.62           C  
ATOM   1590  C   LEU A 223      55.931  69.306  22.921  1.00 22.76           C  
ATOM   1591  O   LEU A 223      55.569  69.609  21.783  1.00 23.56           O  
ATOM   1592  CB  LEU A 223      55.570  71.565  24.022  1.00 20.24           C  
ATOM   1593  CG  LEU A 223      54.192  71.206  24.653  1.00 23.30           C  
ATOM   1594  CD1 LEU A 223      54.353  70.816  26.138  1.00 22.73           C  
ATOM   1595  CD2 LEU A 223      53.185  72.346  24.505  1.00 26.11           C  
ATOM   1596  N   ALA A 224      55.836  68.065  23.408  1.00 18.86           N  
ATOM   1597  CA  ALA A 224      55.194  67.018  22.646  1.00 18.16           C  
ATOM   1598  C   ALA A 224      53.704  66.977  23.065  1.00 21.46           C  
ATOM   1599  O   ALA A 224      53.391  67.267  24.221  1.00 19.05           O  
ATOM   1600  CB  ALA A 224      55.843  65.686  22.926  1.00 19.49           C  
ATOM   1601  N   TYR A 225      52.807  66.604  22.136  1.00 19.52           N  
ATOM   1602  CA  TYR A 225      51.389  66.498  22.473  1.00 19.83           C  
ATOM   1603  C   TYR A 225      50.623  65.554  21.584  1.00 22.63           C  
ATOM   1604  O   TYR A 225      51.025  65.290  20.449  1.00 22.40           O  
ATOM   1605  CB  TYR A 225      50.704  67.877  22.522  1.00 19.82           C  
ATOM   1606  CG  TYR A 225      50.600  68.540  21.169  1.00 20.97           C  
ATOM   1607  CD1 TYR A 225      51.584  69.430  20.726  1.00 23.56           C  
ATOM   1608  CD2 TYR A 225      49.474  68.356  20.365  1.00 21.28           C  
ATOM   1609  CE1 TYR A 225      51.469  70.081  19.490  1.00 23.87           C  
ATOM   1610  CE2 TYR A 225      49.344  69.011  19.140  1.00 21.22           C  
ATOM   1611  CZ  TYR A 225      50.356  69.852  18.698  1.00 27.89           C  
ATOM   1612  OH  TYR A 225      50.219  70.486  17.486  1.00 30.83           O  
ATOM   1613  N   ALA A 226      49.517  65.011  22.120  1.00 19.24           N  
ATOM   1614  CA  ALA A 226      48.652  64.161  21.336  1.00 18.48           C  
ATOM   1615  C   ALA A 226      47.408  64.940  20.993  1.00 20.28           C  
ATOM   1616  O   ALA A 226      47.018  65.894  21.689  1.00 21.27           O  
ATOM   1617  CB  ALA A 226      48.298  62.881  22.097  1.00 19.53           C  
ATOM   1618  N   GLN A 227      46.798  64.538  19.903  1.00 18.87           N  
ATOM   1619  CA  GLN A 227      45.540  65.074  19.435  1.00 19.53           C  
ATOM   1620  C   GLN A 227      44.558  63.914  19.291  1.00 21.64           C  
ATOM   1621  O   GLN A 227      44.822  62.971  18.536  1.00 21.14           O  
ATOM   1622  CB  GLN A 227      45.705  65.780  18.089  1.00 21.02           C  
ATOM   1623  CG  GLN A 227      44.373  66.340  17.589  1.00 23.01           C  
ATOM   1624  CD  GLN A 227      44.497  66.816  16.168  1.00 30.21           C  
ATOM   1625  NE2 GLN A 227      44.656  68.123  16.003  1.00 22.00           N  
ATOM   1626  OE1 GLN A 227      44.434  66.025  15.230  1.00 27.94           O  
ATOM   1627  N   PHE A 228      43.391  64.006  19.964  1.00 19.13           N  
ATOM   1628  CA  PHE A 228      42.372  62.941  19.834  1.00 17.88           C  
ATOM   1629  C   PHE A 228      41.233  63.441  18.968  1.00 21.37           C  
ATOM   1630  O   PHE A 228      40.853  64.597  19.076  1.00 21.56           O  
ATOM   1631  CB  PHE A 228      41.846  62.492  21.222  1.00 18.65           C  
ATOM   1632  CG  PHE A 228      43.006  62.042  22.081  1.00 18.89           C  
ATOM   1633  CD1 PHE A 228      43.552  60.768  21.930  1.00 19.99           C  
ATOM   1634  CD2 PHE A 228      43.600  62.909  22.984  1.00 19.06           C  
ATOM   1635  CE1 PHE A 228      44.661  60.374  22.687  1.00 19.64           C  
ATOM   1636  CE2 PHE A 228      44.719  62.514  23.734  1.00 21.10           C  
ATOM   1637  CZ  PHE A 228      45.250  61.256  23.564  1.00 19.96           C  
ATOM   1638  N   ASN A 229      40.686  62.561  18.149  1.00 19.11           N  
ATOM   1639  CA  ASN A 229      39.569  62.854  17.247  1.00 19.64           C  
ATOM   1640  C   ASN A 229      38.416  61.884  17.513  1.00 21.78           C  
ATOM   1641  O   ASN A 229      38.489  60.701  17.188  1.00 21.69           O  
ATOM   1642  CB  ASN A 229      40.048  62.826  15.785  1.00 20.53           C  
ATOM   1643  CG  ASN A 229      39.004  63.274  14.795  1.00 36.60           C  
ATOM   1644  ND2 ASN A 229      39.435  63.624  13.592  1.00 28.70           N  
ATOM   1645  OD1 ASN A 229      37.799  63.341  15.099  1.00 24.01           O  
ATOM   1646  N   ASP A 230      37.354  62.409  18.135  1.00 19.23           N  
ATOM   1647  CA  ASP A 230      36.164  61.661  18.557  1.00 19.70           C  
ATOM   1648  C   ASP A 230      34.969  61.844  17.622  1.00 25.55           C  
ATOM   1649  O   ASP A 230      33.845  61.460  17.975  1.00 22.05           O  
ATOM   1650  CB  ASP A 230      35.788  62.105  19.981  1.00 20.64           C  
ATOM   1651  CG  ASP A 230      36.701  61.454  21.013  1.00 26.68           C  
ATOM   1652  OD1 ASP A 230      37.921  61.540  20.857  1.00 26.35           O  
ATOM   1653  OD2 ASP A 230      36.190  60.812  21.916  1.00 29.86           O1-
ATOM   1654  N   THR A 231      35.207  62.386  16.414  1.00 23.54           N  
ATOM   1655  CA  THR A 231      34.112  62.652  15.443  1.00 24.57           C  
ATOM   1656  C   THR A 231      33.034  61.546  15.354  1.00 29.53           C  
ATOM   1657  O   THR A 231      31.837  61.856  15.426  1.00 30.15           O  
ATOM   1658  CB  THR A 231      34.702  62.983  14.042  1.00 30.64           C  
ATOM   1659  CG2 THR A 231      33.615  63.159  12.961  1.00 29.07           C  
ATOM   1660  OG1 THR A 231      35.405  64.213  14.192  1.00 26.98           O  
ATOM   1661  N   GLU A 232      33.427  60.289  15.163  1.00 25.22           N  
ATOM   1662  CA  GLU A 232      32.412  59.260  14.970  1.00 24.81           C  
ATOM   1663  C   GLU A 232      32.216  58.368  16.205  1.00 24.79           C  
ATOM   1664  O   GLU A 232      31.626  57.306  16.110  1.00 23.62           O  
ATOM   1665  CB  GLU A 232      32.762  58.415  13.727  1.00 27.39           C  
ATOM   1666  CG  GLU A 232      32.911  59.247  12.461  1.00 43.30           C  
ATOM   1667  CD  GLU A 232      33.621  58.488  11.358  1.00 71.20           C  
ATOM   1668  OE1 GLU A 232      32.926  57.858  10.528  1.00 72.51           O  
ATOM   1669  OE2 GLU A 232      34.872  58.457  11.372  1.00 62.57           O1-
ATOM   1670  N   VAL A 233      32.714  58.806  17.353  1.00 19.80           N  
ATOM   1671  CA  VAL A 233      32.544  58.037  18.586  1.00 18.27           C  
ATOM   1672  C   VAL A 233      31.099  58.297  19.073  1.00 20.69           C  
ATOM   1673  O   VAL A 233      30.722  59.466  19.241  1.00 19.36           O  
ATOM   1674  CB  VAL A 233      33.581  58.482  19.653  1.00 21.00           C  
ATOM   1675  CG1 VAL A 233      33.264  57.850  21.007  1.00 19.26           C  
ATOM   1676  CG2 VAL A 233      35.002  58.122  19.217  1.00 20.22           C  
ATOM   1677  N   PRO A 234      30.301  57.253  19.348  1.00 17.21           N  
ATOM   1678  CA  PRO A 234      28.928  57.493  19.836  1.00 16.58           C  
ATOM   1679  C   PRO A 234      28.916  58.140  21.214  1.00 20.92           C  
ATOM   1680  O   PRO A 234      29.872  58.006  21.984  1.00 20.43           O  
ATOM   1681  CB  PRO A 234      28.304  56.076  19.884  1.00 18.13           C  
ATOM   1682  CG  PRO A 234      29.201  55.221  19.053  1.00 22.24           C  
ATOM   1683  CD  PRO A 234      30.581  55.807  19.263  1.00 18.48           C  
ATOM   1684  N   LEU A 235      27.831  58.838  21.519  1.00 19.81           N  
ATOM   1685  CA  LEU A 235      27.680  59.548  22.784  1.00 21.04           C  
ATOM   1686  C   LEU A 235      26.851  58.750  23.779  1.00 21.65           C  
ATOM   1687  O   LEU A 235      25.815  58.216  23.421  1.00 20.36           O  
ATOM   1688  CB  LEU A 235      26.940  60.879  22.563  1.00 22.76           C  
ATOM   1689  CG  LEU A 235      27.509  61.910  21.580  1.00 30.38           C  
ATOM   1690  CD1 LEU A 235      26.392  62.895  21.165  1.00 32.28           C  
ATOM   1691  CD2 LEU A 235      28.655  62.681  22.195  1.00 28.50           C  
ATOM   1692  N   ILE A 236      27.285  58.706  25.034  1.00 17.24           N  
ATOM   1693  CA  ILE A 236      26.416  58.173  26.080  1.00 16.04           C  
ATOM   1694  C   ILE A 236      25.618  59.422  26.509  1.00 19.46           C  
ATOM   1695  O   ILE A 236      26.187  60.518  26.574  1.00 17.95           O  
ATOM   1696  CB  ILE A 236      27.156  57.533  27.284  1.00 18.00           C  
ATOM   1697  CG1 ILE A 236      26.150  57.020  28.378  1.00 16.78           C  
ATOM   1698  CG2 ILE A 236      28.208  58.478  27.920  1.00 15.62           C  
ATOM   1699  CD1 ILE A 236      25.099  56.008  27.870  1.00 16.21           C  
ATOM   1700  N   GLU A 237      24.314  59.267  26.756  1.00 15.64           N  
ATOM   1701  CA  GLU A 237      23.477  60.385  27.209  1.00 16.51           C  
ATOM   1702  C   GLU A 237      22.769  59.988  28.490  1.00 19.01           C  
ATOM   1703  O   GLU A 237      22.287  58.858  28.604  1.00 17.84           O  
ATOM   1704  CB  GLU A 237      22.424  60.727  26.141  1.00 18.14           C  
ATOM   1705  CG  GLU A 237      23.051  60.977  24.777  1.00 24.02           C  
ATOM   1706  CD  GLU A 237      22.062  61.301  23.683  1.00 38.47           C  
ATOM   1707  OE1 GLU A 237      22.332  62.260  22.933  1.00 30.57           O  
ATOM   1708  OE2 GLU A 237      21.093  60.531  23.496  1.00 37.87           O1-
ATOM   1709  N   TYR A 238      22.731  60.896  29.455  1.00 16.95           N  
ATOM   1710  CA  TYR A 238      22.033  60.645  30.720  1.00 17.62           C  
ATOM   1711  C   TYR A 238      21.561  61.961  31.314  1.00 20.11           C  
ATOM   1712  O   TYR A 238      22.136  63.020  31.018  1.00 18.42           O  
ATOM   1713  CB  TYR A 238      22.910  59.828  31.717  1.00 18.15           C  
ATOM   1714  CG  TYR A 238      24.225  60.489  32.075  1.00 19.24           C  
ATOM   1715  CD1 TYR A 238      24.306  61.415  33.114  1.00 20.43           C  
ATOM   1716  CD2 TYR A 238      25.393  60.184  31.380  1.00 20.18           C  
ATOM   1717  CE1 TYR A 238      25.524  62.003  33.468  1.00 20.01           C  
ATOM   1718  CE2 TYR A 238      26.601  60.809  31.690  1.00 20.86           C  
ATOM   1719  CZ  TYR A 238      26.673  61.663  32.776  1.00 24.57           C  
ATOM   1720  OH  TYR A 238      27.874  62.235  33.100  1.00 26.07           O  
ATOM   1721  N   SER A 239      20.503  61.899  32.135  1.00 16.02           N  
ATOM   1722  CA  SER A 239      19.924  63.077  32.768  1.00 16.29           C  
ATOM   1723  C   SER A 239      20.719  63.560  33.964  1.00 19.44           C  
ATOM   1724  O   SER A 239      21.238  62.761  34.747  1.00 18.14           O  
ATOM   1725  CB  SER A 239      18.487  62.794  33.206  1.00 18.75           C  
ATOM   1726  OG  SER A 239      17.666  62.504  32.085  1.00 23.62           O  
ATOM   1727  N   PHE A 240      20.767  64.880  34.133  1.00 16.84           N  
ATOM   1728  CA  PHE A 240      21.384  65.475  35.313  1.00 16.29           C  
ATOM   1729  C   PHE A 240      20.314  66.394  35.861  1.00 19.35           C  
ATOM   1730  O   PHE A 240      19.838  67.297  35.158  1.00 17.57           O  
ATOM   1731  CB  PHE A 240      22.678  66.215  34.959  1.00 18.07           C  
ATOM   1732  CG  PHE A 240      23.466  66.547  36.202  1.00 19.09           C  
ATOM   1733  CD1 PHE A 240      24.340  65.617  36.760  1.00 21.87           C  
ATOM   1734  CD2 PHE A 240      23.304  67.768  36.837  1.00 20.60           C  
ATOM   1735  CE1 PHE A 240      25.046  65.909  37.941  1.00 23.45           C  
ATOM   1736  CE2 PHE A 240      23.988  68.053  38.033  1.00 23.79           C  
ATOM   1737  CZ  PHE A 240      24.864  67.118  38.570  1.00 21.96           C  
ATOM   1738  N   TYR A 241      19.931  66.174  37.121  1.00 16.86           N  
ATOM   1739  CA  TYR A 241      18.798  66.879  37.714  1.00 15.50           C  
ATOM   1740  C   TYR A 241      19.137  68.222  38.285  1.00 19.24           C  
ATOM   1741  O   TYR A 241      18.294  69.117  38.220  1.00 18.23           O  
ATOM   1742  CB  TYR A 241      18.094  65.976  38.755  1.00 15.78           C  
ATOM   1743  CG  TYR A 241      17.625  64.719  38.058  1.00 16.61           C  
ATOM   1744  CD1 TYR A 241      16.536  64.751  37.184  1.00 17.05           C  
ATOM   1745  CD2 TYR A 241      18.379  63.544  38.114  1.00 16.49           C  
ATOM   1746  CE1 TYR A 241      16.174  63.628  36.439  1.00 16.33           C  
ATOM   1747  CE2 TYR A 241      17.974  62.390  37.438  1.00 16.67           C  
ATOM   1748  CZ  TYR A 241      16.876  62.446  36.591  1.00 21.34           C  
ATOM   1749  OH  TYR A 241      16.483  61.349  35.870  1.00 20.47           O  
ATOM   1750  N   SER A 242      20.349  68.371  38.838  1.00 17.82           N  
ATOM   1751  CA  SER A 242      20.854  69.618  39.411  1.00 17.91           C  
ATOM   1752  C   SER A 242      20.024  70.046  40.646  1.00 22.13           C  
ATOM   1753  O   SER A 242      19.305  69.225  41.225  1.00 21.02           O  
ATOM   1754  CB  SER A 242      20.944  70.713  38.337  1.00 19.15           C  
ATOM   1755  OG  SER A 242      21.609  71.863  38.834  1.00 21.22           O  
ATOM   1756  N   ASP A 243      20.172  71.299  41.083  1.00 19.36           N  
ATOM   1757  CA  ASP A 243      19.437  71.831  42.223  1.00 20.00           C  
ATOM   1758  C   ASP A 243      17.956  71.804  41.912  1.00 21.95           C  
ATOM   1759  O   ASP A 243      17.545  71.835  40.745  1.00 21.22           O  
ATOM   1760  CB  ASP A 243      19.900  73.262  42.529  1.00 23.04           C  
ATOM   1761  CG  ASP A 243      21.375  73.341  42.930  1.00 39.65           C  
ATOM   1762  OD1 ASP A 243      21.885  72.362  43.563  1.00 37.26           O  
ATOM   1763  OD2 ASP A 243      22.021  74.367  42.612  1.00 50.26           O1-
ATOM   1764  N   GLU A 244      17.156  71.746  42.959  1.00 18.38           N  
ATOM   1765  CA  GLU A 244      15.693  71.710  42.870  1.00 18.86           C  
ATOM   1766  C   GLU A 244      15.140  72.843  42.008  1.00 22.88           C  
ATOM   1767  O   GLU A 244      14.092  72.689  41.366  1.00 21.53           O  
ATOM   1768  CB  GLU A 244      15.181  71.842  44.305  1.00 20.87           C  
ATOM   1769  CG  GLU A 244      13.712  71.649  44.460  1.00 36.95           C  
ATOM   1770  CD  GLU A 244      13.239  72.078  45.824  1.00 41.10           C  
ATOM   1771  OE1 GLU A 244      12.073  72.518  45.906  1.00 36.72           O  
ATOM   1772  OE2 GLU A 244      14.026  71.998  46.798  1.00 31.60           O1-
ATOM   1773  N   SER A 245      15.851  73.992  41.982  1.00 19.29           N  
ATOM   1774  CA  SER A 245      15.463  75.153  41.203  1.00 18.83           C  
ATOM   1775  C   SER A 245      15.467  74.903  39.703  1.00 21.29           C  
ATOM   1776  O   SER A 245      14.790  75.635  38.978  1.00 22.41           O  
ATOM   1777  CB  SER A 245      16.343  76.357  41.552  1.00 21.65           C  
ATOM   1778  OG  SER A 245      17.661  76.167  41.062  1.00 25.37           O  
ATOM   1779  N   LEU A 246      16.229  73.905  39.210  1.00 17.79           N  
ATOM   1780  CA  LEU A 246      16.263  73.615  37.769  1.00 16.26           C  
ATOM   1781  C   LEU A 246      14.948  72.966  37.310  1.00 21.03           C  
ATOM   1782  O   LEU A 246      14.649  71.823  37.675  1.00 18.68           O  
ATOM   1783  CB  LEU A 246      17.474  72.755  37.374  1.00 16.09           C  
ATOM   1784  CG  LEU A 246      17.655  72.489  35.872  1.00 20.13           C  
ATOM   1785  CD1 LEU A 246      17.915  73.792  35.053  1.00 21.04           C  
ATOM   1786  CD2 LEU A 246      18.792  71.515  35.625  1.00 21.35           C  
ATOM   1787  N   GLN A 247      14.190  73.688  36.453  1.00 18.79           N  
ATOM   1788  CA  GLN A 247      12.865  73.213  36.011  1.00 17.37           C  
ATOM   1789  C   GLN A 247      12.915  71.999  35.099  1.00 18.49           C  
ATOM   1790  O   GLN A 247      12.118  71.083  35.291  1.00 18.02           O  
ATOM   1791  CB  GLN A 247      12.044  74.341  35.364  1.00 17.12           C  
ATOM   1792  CG  GLN A 247      10.567  73.925  35.152  1.00 20.49           C  
ATOM   1793  CD  GLN A 247       9.718  75.073  34.670  1.00 25.05           C  
ATOM   1794  NE2 GLN A 247       8.496  75.164  35.162  1.00 15.68           N  
ATOM   1795  OE1 GLN A 247      10.143  75.868  33.835  1.00 21.65           O  
ATOM   1796  N   TYR A 248      13.789  72.021  34.072  1.00 15.87           N  
ATOM   1797  CA  TYR A 248      13.965  70.916  33.134  1.00 16.47           C  
ATOM   1798  C   TYR A 248      15.316  70.252  33.387  1.00 20.85           C  
ATOM   1799  O   TYR A 248      16.323  70.949  33.369  1.00 19.89           O  
ATOM   1800  CB  TYR A 248      13.924  71.410  31.682  1.00 17.15           C  
ATOM   1801  CG  TYR A 248      12.530  71.765  31.213  1.00 16.82           C  
ATOM   1802  CD1 TYR A 248      11.993  73.028  31.449  1.00 17.90           C  
ATOM   1803  CD2 TYR A 248      11.734  70.826  30.560  1.00 15.78           C  
ATOM   1804  CE1 TYR A 248      10.715  73.369  30.991  1.00 15.90           C  
ATOM   1805  CE2 TYR A 248      10.461  71.158  30.088  1.00 14.82           C  
ATOM   1806  CZ  TYR A 248       9.959  72.431  30.309  1.00 18.39           C  
ATOM   1807  OH  TYR A 248       8.716  72.782  29.833  1.00 19.40           O  
ATOM   1808  N   PRO A 249      15.393  68.905  33.540  1.00 17.19           N  
ATOM   1809  CA  PRO A 249      16.712  68.280  33.715  1.00 16.83           C  
ATOM   1810  C   PRO A 249      17.589  68.480  32.483  1.00 19.81           C  
ATOM   1811  O   PRO A 249      17.082  68.619  31.352  1.00 18.70           O  
ATOM   1812  CB  PRO A 249      16.392  66.786  33.868  1.00 19.69           C  
ATOM   1813  CG  PRO A 249      14.918  66.728  34.276  1.00 23.57           C  
ATOM   1814  CD  PRO A 249      14.306  67.903  33.536  1.00 19.13           C  
ATOM   1815  N   LYS A 250      18.898  68.492  32.708  1.00 15.84           N  
ATOM   1816  CA  LYS A 250      19.878  68.637  31.630  1.00 17.40           C  
ATOM   1817  C   LYS A 250      20.202  67.233  31.116  1.00 21.91           C  
ATOM   1818  O   LYS A 250      20.081  66.272  31.863  1.00 23.69           O  
ATOM   1819  CB  LYS A 250      21.163  69.305  32.193  1.00 19.90           C  
ATOM   1820  N   THR A 251      20.558  67.097  29.849  1.00 18.44           N  
ATOM   1821  CA  THR A 251      20.995  65.811  29.306  1.00 18.33           C  
ATOM   1822  C   THR A 251      22.496  65.996  29.092  1.00 22.28           C  
ATOM   1823  O   THR A 251      22.910  66.914  28.367  1.00 21.62           O  
ATOM   1824  CB  THR A 251      20.278  65.449  27.977  1.00 23.96           C  
ATOM   1825  CG2 THR A 251      20.851  64.180  27.339  1.00 19.59           C  
ATOM   1826  OG1 THR A 251      18.902  65.204  28.258  1.00 21.21           O  
ATOM   1827  N   VAL A 252      23.300  65.167  29.759  1.00 16.14           N  
ATOM   1828  CA  VAL A 252      24.756  65.171  29.613  1.00 15.25           C  
ATOM   1829  C   VAL A 252      25.073  64.261  28.452  1.00 18.93           C  
ATOM   1830  O   VAL A 252      24.496  63.188  28.363  1.00 17.92           O  
ATOM   1831  CB  VAL A 252      25.448  64.735  30.932  1.00 19.07           C  
ATOM   1832  CG1 VAL A 252      26.966  64.663  30.765  1.00 18.15           C  
ATOM   1833  CG2 VAL A 252      25.069  65.677  32.084  1.00 19.40           C  
ATOM   1834  N   ARG A 253      25.942  64.692  27.524  1.00 16.70           N  
ATOM   1835  CA  ARG A 253      26.287  63.886  26.344  1.00 17.44           C  
ATOM   1836  C   ARG A 253      27.810  63.746  26.295  1.00 20.81           C  
ATOM   1837  O   ARG A 253      28.510  64.747  26.260  1.00 20.83           O  
ATOM   1838  CB  ARG A 253      25.736  64.546  25.053  1.00 18.78           C  
ATOM   1839  CG  ARG A 253      24.206  64.657  25.087  1.00 23.66           C  
ATOM   1840  CD  ARG A 253      23.616  65.276  23.832  1.00 27.19           C  
ATOM   1841  NE  ARG A 253      22.143  65.232  23.836  1.00 38.26           N  
ATOM   1842  CZ  ARG A 253      21.352  66.185  24.336  1.00 46.93           C  
ATOM   1843  NH1 ARG A 253      21.876  67.257  24.926  1.00 29.87           N1+
ATOM   1844  NH2 ARG A 253      20.030  66.069  24.257  1.00 30.41           N  
ATOM   1845  N   VAL A 254      28.319  62.514  26.363  1.00 17.72           N  
ATOM   1846  CA  VAL A 254      29.771  62.279  26.419  1.00 18.13           C  
ATOM   1847  C   VAL A 254      30.197  61.306  25.331  1.00 20.12           C  
ATOM   1848  O   VAL A 254      29.683  60.189  25.340  1.00 18.21           O  
ATOM   1849  CB  VAL A 254      30.205  61.699  27.810  1.00 21.15           C  
ATOM   1850  CG1 VAL A 254      31.729  61.621  27.931  1.00 20.85           C  
ATOM   1851  CG2 VAL A 254      29.607  62.490  28.974  1.00 20.67           C  
ATOM   1852  N   PRO A 255      31.208  61.642  24.472  1.00 17.83           N  
ATOM   1853  CA  PRO A 255      31.689  60.651  23.476  1.00 16.45           C  
ATOM   1854  C   PRO A 255      32.338  59.516  24.278  1.00 17.86           C  
ATOM   1855  O   PRO A 255      33.249  59.738  25.076  1.00 16.92           O  
ATOM   1856  CB  PRO A 255      32.729  61.437  22.638  1.00 18.77           C  
ATOM   1857  CG  PRO A 255      32.387  62.915  22.899  1.00 22.71           C  
ATOM   1858  CD  PRO A 255      31.922  62.934  24.340  1.00 18.97           C  
ATOM   1859  N   TYR A 256      31.764  58.336  24.173  1.00 15.95           N  
ATOM   1860  CA  TYR A 256      32.160  57.178  24.992  1.00 15.15           C  
ATOM   1861  C   TYR A 256      32.010  55.963  24.123  1.00 16.99           C  
ATOM   1862  O   TYR A 256      30.886  55.610  23.787  1.00 17.01           O  
ATOM   1863  CB  TYR A 256      31.172  57.065  26.191  1.00 15.23           C  
ATOM   1864  CG  TYR A 256      31.471  55.972  27.195  1.00 15.48           C  
ATOM   1865  CD1 TYR A 256      31.251  54.629  26.882  1.00 17.15           C  
ATOM   1866  CD2 TYR A 256      31.833  56.281  28.506  1.00 15.78           C  
ATOM   1867  CE1 TYR A 256      31.486  53.620  27.812  1.00 15.06           C  
ATOM   1868  CE2 TYR A 256      32.034  55.278  29.456  1.00 14.96           C  
ATOM   1869  CZ  TYR A 256      31.858  53.949  29.102  1.00 19.07           C  
ATOM   1870  OH  TYR A 256      32.031  52.936  30.017  1.00 15.74           O  
ATOM   1871  N   PRO A 257      33.111  55.300  23.739  1.00 15.42           N  
ATOM   1872  CA  PRO A 257      32.962  54.106  22.901  1.00 15.05           C  
ATOM   1873  C   PRO A 257      32.735  52.872  23.766  1.00 18.39           C  
ATOM   1874  O   PRO A 257      33.606  52.514  24.552  1.00 17.07           O  
ATOM   1875  CB  PRO A 257      34.309  54.017  22.161  1.00 16.44           C  
ATOM   1876  CG  PRO A 257      35.309  54.675  23.095  1.00 19.24           C  
ATOM   1877  CD  PRO A 257      34.531  55.599  24.040  1.00 16.06           C  
ATOM   1878  N   LYS A 258      31.572  52.231  23.623  1.00 15.11           N  
ATOM   1879  CA  LYS A 258      31.285  50.971  24.323  1.00 14.35           C  
ATOM   1880  C   LYS A 258      32.003  49.848  23.538  1.00 19.04           C  
ATOM   1881  O   LYS A 258      32.554  50.115  22.475  1.00 16.66           O  
ATOM   1882  CB  LYS A 258      29.763  50.741  24.453  1.00 16.52           C  
ATOM   1883  CG  LYS A 258      29.151  51.706  25.489  1.00 16.25           C  
ATOM   1884  CD  LYS A 258      27.615  51.711  25.434  1.00 17.47           C  
ATOM   1885  CE  LYS A 258      27.013  52.669  26.460  1.00 16.87           C  
ATOM   1886  NZ  LYS A 258      26.880  52.008  27.791  1.00 13.90           N1+
ATOM   1887  N   ALA A 259      32.057  48.612  24.073  1.00 17.30           N  
ATOM   1888  CA  ALA A 259      32.793  47.505  23.422  1.00 16.90           C  
ATOM   1889  C   ALA A 259      32.378  47.311  21.942  1.00 21.70           C  
ATOM   1890  O   ALA A 259      31.192  47.233  21.641  1.00 19.91           O  
ATOM   1891  CB  ALA A 259      32.586  46.222  24.213  1.00 16.81           C  
ATOM   1892  N   GLY A 260      33.355  47.265  21.042  1.00 19.28           N  
ATOM   1893  CA  GLY A 260      33.087  47.050  19.614  1.00 19.22           C  
ATOM   1894  C   GLY A 260      32.711  48.299  18.843  1.00 23.35           C  
ATOM   1895  O   GLY A 260      32.647  48.252  17.614  1.00 23.13           O  
ATOM   1896  N   ALA A 261      32.457  49.437  19.541  1.00 17.71           N  
ATOM   1897  CA  ALA A 261      32.074  50.705  18.890  1.00 17.35           C  
ATOM   1898  C   ALA A 261      33.229  51.437  18.211  1.00 21.57           C  
ATOM   1899  O   ALA A 261      34.390  51.060  18.366  1.00 22.47           O  
ATOM   1900  CB  ALA A 261      31.390  51.640  19.892  1.00 18.28           C  
ATOM   1901  N   VAL A 262      32.914  52.509  17.445  1.00 18.81           N  
ATOM   1902  CA  VAL A 262      33.931  53.324  16.791  1.00 18.44           C  
ATOM   1903  C   VAL A 262      34.729  54.036  17.898  1.00 21.49           C  
ATOM   1904  O   VAL A 262      34.140  54.726  18.728  1.00 21.50           O  
ATOM   1905  CB  VAL A 262      33.321  54.321  15.750  1.00 22.17           C  
ATOM   1906  CG1 VAL A 262      34.390  55.298  15.241  1.00 22.27           C  
ATOM   1907  CG2 VAL A 262      32.711  53.553  14.565  1.00 22.51           C  
ATOM   1908  N   ASN A 263      36.059  53.864  17.890  1.00 18.50           N  
ATOM   1909  CA  ASN A 263      36.994  54.452  18.849  1.00 17.37           C  
ATOM   1910  C   ASN A 263      37.503  55.812  18.385  1.00 21.96           C  
ATOM   1911  O   ASN A 263      37.511  56.066  17.167  1.00 21.24           O  
ATOM   1912  CB  ASN A 263      38.213  53.531  18.978  1.00 20.12           C  
ATOM   1913  CG  ASN A 263      38.166  52.546  20.123  1.00 26.47           C  
ATOM   1914  ND2 ASN A 263      37.186  52.714  20.995  1.00 14.83           N  
ATOM   1915  OD1 ASN A 263      39.037  51.667  20.260  1.00 25.82           O  
ATOM   1916  N   PRO A 264      38.026  56.666  19.309  1.00 17.52           N  
ATOM   1917  CA  PRO A 264      38.684  57.898  18.859  1.00 16.98           C  
ATOM   1918  C   PRO A 264      39.958  57.533  18.088  1.00 20.48           C  
ATOM   1919  O   PRO A 264      40.530  56.459  18.294  1.00 18.78           O  
ATOM   1920  CB  PRO A 264      39.067  58.593  20.169  1.00 18.96           C  
ATOM   1921  CG  PRO A 264      39.216  57.457  21.170  1.00 22.85           C  
ATOM   1922  CD  PRO A 264      38.125  56.511  20.782  1.00 17.60           C  
ATOM   1923  N   THR A 265      40.423  58.445  17.222  1.00 19.28           N  
ATOM   1924  CA  THR A 265      41.707  58.221  16.542  1.00 18.52           C  
ATOM   1925  C   THR A 265      42.709  59.163  17.193  1.00 20.59           C  
ATOM   1926  O   THR A 265      42.326  60.092  17.910  1.00 20.08           O  
ATOM   1927  CB  THR A 265      41.601  58.391  15.023  1.00 23.18           C  
ATOM   1928  CG2 THR A 265      40.791  57.287  14.360  1.00 20.14           C  
ATOM   1929  OG1 THR A 265      41.038  59.666  14.785  1.00 20.15           O  
ATOM   1930  N   VAL A 266      44.001  58.920  16.978  1.00 18.17           N  
ATOM   1931  CA  VAL A 266      45.022  59.724  17.645  1.00 17.59           C  
ATOM   1932  C   VAL A 266      46.154  60.132  16.670  1.00 23.48           C  
ATOM   1933  O   VAL A 266      46.494  59.365  15.776  1.00 22.29           O  
ATOM   1934  CB  VAL A 266      45.568  58.945  18.891  1.00 20.36           C  
ATOM   1935  CG1 VAL A 266      46.119  57.563  18.516  1.00 20.00           C  
ATOM   1936  CG2 VAL A 266      46.613  59.740  19.666  1.00 20.15           C  
ATOM   1937  N   LYS A 267      46.741  61.321  16.903  1.00 18.80           N  
ATOM   1938  CA  LYS A 267      47.896  61.831  16.174  1.00 19.18           C  
ATOM   1939  C   LYS A 267      48.842  62.386  17.219  1.00 22.55           C  
ATOM   1940  O   LYS A 267      48.400  62.795  18.296  1.00 22.79           O  
ATOM   1941  CB  LYS A 267      47.480  62.932  15.177  1.00 18.75           C  
ATOM   1942  CG  LYS A 267      46.736  62.379  13.981  1.00 23.29           C  
ATOM   1943  CD  LYS A 267      46.465  63.523  12.994  1.00 31.40           C  
ATOM   1944  CE  LYS A 267      45.656  63.116  11.789  1.00 34.86           C  
ATOM   1945  NZ  LYS A 267      45.496  64.278  10.870  1.00 35.98           N1+
ATOM   1946  N   PHE A 268      50.135  62.381  16.920  1.00 19.59           N  
ATOM   1947  CA  PHE A 268      51.166  62.845  17.838  1.00 19.59           C  
ATOM   1948  C   PHE A 268      52.040  63.916  17.178  1.00 23.85           C  
ATOM   1949  O   PHE A 268      52.443  63.738  16.037  1.00 23.90           O  
ATOM   1950  CB  PHE A 268      52.044  61.663  18.260  1.00 20.65           C  
ATOM   1951  CG  PHE A 268      52.939  62.021  19.409  1.00 23.26           C  
ATOM   1952  CD1 PHE A 268      52.441  62.068  20.713  1.00 26.05           C  
ATOM   1953  CD2 PHE A 268      54.284  62.319  19.198  1.00 26.61           C  
ATOM   1954  CE1 PHE A 268      53.273  62.427  21.778  1.00 27.89           C  
ATOM   1955  CE2 PHE A 268      55.112  62.671  20.268  1.00 29.38           C  
ATOM   1956  CZ  PHE A 268      54.608  62.695  21.551  1.00 27.09           C  
ATOM   1957  N   PHE A 269      52.349  64.992  17.912  1.00 20.99           N  
ATOM   1958  CA  PHE A 269      53.123  66.134  17.404  1.00 20.33           C  
ATOM   1959  C   PHE A 269      54.138  66.600  18.377  1.00 25.36           C  
ATOM   1960  O   PHE A 269      53.973  66.402  19.582  1.00 23.92           O  
ATOM   1961  CB  PHE A 269      52.193  67.329  17.085  1.00 21.57           C  
ATOM   1962  CG  PHE A 269      51.079  67.045  16.110  1.00 23.31           C  
ATOM   1963  CD1 PHE A 269      49.832  66.617  16.559  1.00 26.11           C  
ATOM   1964  CD2 PHE A 269      51.252  67.265  14.745  1.00 25.03           C  
ATOM   1965  CE1 PHE A 269      48.792  66.359  15.653  1.00 27.44           C  
ATOM   1966  CE2 PHE A 269      50.222  66.991  13.836  1.00 27.73           C  
ATOM   1967  CZ  PHE A 269      49.000  66.518  14.294  1.00 26.89           C  
ATOM   1968  N   VAL A 270      55.182  67.308  17.864  1.00 22.17           N  
ATOM   1969  CA  VAL A 270      56.237  67.913  18.678  1.00 21.97           C  
ATOM   1970  C   VAL A 270      56.458  69.317  18.134  1.00 26.29           C  
ATOM   1971  O   VAL A 270      56.614  69.501  16.927  1.00 25.19           O  
ATOM   1972  CB  VAL A 270      57.575  67.106  18.754  1.00 26.29           C  
ATOM   1973  CG1 VAL A 270      58.569  67.805  19.673  1.00 26.43           C  
ATOM   1974  CG2 VAL A 270      57.348  65.663  19.237  1.00 25.73           C  
ATOM   1975  N   VAL A 271      56.420  70.291  19.018  1.00 25.27           N  
ATOM   1976  CA  VAL A 271      56.631  71.694  18.663  1.00 26.93           C  
ATOM   1977  C   VAL A 271      57.864  72.233  19.396  1.00 29.21           C  
ATOM   1978  O   VAL A 271      58.059  71.935  20.578  1.00 25.79           O  
ATOM   1979  CB  VAL A 271      55.346  72.562  18.860  1.00 30.70           C  
ATOM   1980  CG1 VAL A 271      54.965  72.704  20.330  1.00 30.38           C  
ATOM   1981  CG2 VAL A 271      55.489  73.941  18.209  1.00 30.50           C  
ATOM   1982  N   ASN A 272      58.696  73.033  18.684  1.00 27.72           N  
ATOM   1983  CA  ASN A 272      59.849  73.679  19.299  1.00 26.73           C  
ATOM   1984  C   ASN A 272      59.359  74.978  19.920  1.00 31.21           C  
ATOM   1985  O   ASN A 272      58.965  75.900  19.195  1.00 31.01           O  
ATOM   1986  CB  ASN A 272      60.952  73.958  18.260  1.00 27.75           C  
ATOM   1987  CG  ASN A 272      62.254  74.415  18.874  1.00 38.11           C  
ATOM   1988  ND2 ASN A 272      63.355  74.018  18.270  1.00 32.22           N  
ATOM   1989  OD1 ASN A 272      62.295  75.098  19.901  1.00 30.80           O  
ATOM   1990  N   THR A 273      59.415  75.078  21.250  1.00 27.56           N  
ATOM   1991  CA  THR A 273      58.941  76.271  21.946  1.00 27.70           C  
ATOM   1992  C   THR A 273      60.007  77.398  21.969  1.00 33.82           C  
ATOM   1993  O   THR A 273      59.720  78.497  22.462  1.00 32.03           O  
ATOM   1994  CB  THR A 273      58.396  75.929  23.355  1.00 27.82           C  
ATOM   1995  CG2 THR A 273      57.319  74.814  23.326  1.00 23.88           C  
ATOM   1996  OG1 THR A 273      59.465  75.552  24.216  1.00 29.55           O  
ATOM   1997  N   ASP A 274      61.232  77.114  21.480  1.00 31.79           N  
ATOM   1998  CA  ASP A 274      62.322  78.106  21.477  1.00 32.64           C  
ATOM   1999  C   ASP A 274      62.295  78.970  20.205  1.00 40.21           C  
ATOM   2000  O   ASP A 274      62.864  80.066  20.185  1.00 40.66           O  
ATOM   2001  CB  ASP A 274      63.695  77.432  21.686  1.00 33.68           C  
ATOM   2002  CG  ASP A 274      64.014  77.005  23.113  1.00 42.91           C  
ATOM   2003  OD1 ASP A 274      63.413  77.569  24.056  1.00 43.32           O  
ATOM   2004  OD2 ASP A 274      64.922  76.158  23.292  1.00 48.43           O1-
ATOM   2005  N   SER A 275      61.593  78.499  19.167  1.00 37.29           N  
ATOM   2006  CA  SER A 275      61.487  79.210  17.904  1.00 37.50           C  
ATOM   2007  C   SER A 275      60.055  79.670  17.606  1.00 41.89           C  
ATOM   2008  O   SER A 275      59.623  79.655  16.450  1.00 41.60           O  
ATOM   2009  CB  SER A 275      62.076  78.369  16.774  1.00 41.16           C  
ATOM   2010  OG  SER A 275      61.524  77.065  16.742  1.00 47.01           O  
ATOM   2011  N   LEU A 276      59.317  80.107  18.656  1.00 38.84           N  
ATOM   2012  CA  LEU A 276      57.952  80.604  18.475  1.00 38.30           C  
ATOM   2013  C   LEU A 276      57.973  82.079  18.044  1.00 45.23           C  
ATOM   2014  O   LEU A 276      58.763  82.862  18.573  1.00 45.07           O  
ATOM   2015  CB  LEU A 276      57.107  80.432  19.744  1.00 37.33           C  
ATOM   2016  CG  LEU A 276      56.794  78.993  20.173  1.00 39.82           C  
ATOM   2017  CD1 LEU A 276      56.165  78.970  21.537  1.00 38.96           C  
ATOM   2018  CD2 LEU A 276      55.927  78.290  19.159  1.00 39.85           C  
ATOM   2019  N   SER A 277      57.077  82.444  17.112  1.00 43.84           N  
ATOM   2020  CA  SER A 277      56.938  83.798  16.572  1.00 44.87           C  
ATOM   2021  C   SER A 277      55.554  84.389  16.815  1.00 49.20           C  
ATOM   2022  O   SER A 277      54.552  83.687  16.718  1.00 47.48           O  
ATOM   2023  CB  SER A 277      57.249  83.802  15.075  1.00 48.72           C  
ATOM   2024  OG  SER A 277      56.893  85.034  14.468  1.00 58.77           O  
ATOM   2025  N   SER A 278      55.503  85.697  17.078  1.00 48.74           N  
ATOM   2026  CA  SER A 278      54.249  86.430  17.270  1.00 49.82           C  
ATOM   2027  C   SER A 278      53.608  86.743  15.909  1.00 55.23           C  
ATOM   2028  O   SER A 278      52.391  86.946  15.824  1.00 56.23           O  
ATOM   2029  CB  SER A 278      54.509  87.727  18.033  1.00 54.69           C  
ATOM   2030  OG  SER A 278      55.159  87.492  19.274  1.00 65.48           O  
ATOM   2031  N   VAL A 279      54.434  86.761  14.852  1.00 51.31           N  
ATOM   2032  CA  VAL A 279      54.069  87.086  13.469  1.00 51.40           C  
ATOM   2033  C   VAL A 279      53.541  85.863  12.705  1.00 53.84           C  
ATOM   2034  O   VAL A 279      52.626  86.003  11.899  1.00 54.44           O  
ATOM   2035  CB  VAL A 279      55.274  87.749  12.720  1.00 55.63           C  
ATOM   2036  CG1 VAL A 279      54.869  88.263  11.341  1.00 55.74           C  
ATOM   2037  CG2 VAL A 279      55.896  88.875  13.542  1.00 55.55           C  
ATOM   2038  N   THR A 280      54.144  84.686  12.914  1.00 48.38           N  
ATOM   2039  CA  THR A 280      53.783  83.466  12.191  1.00 47.32           C  
ATOM   2040  C   THR A 280      53.258  82.373  13.144  1.00 47.41           C  
ATOM   2041  O   THR A 280      53.658  82.317  14.311  1.00 46.19           O  
ATOM   2042  CB  THR A 280      54.990  82.994  11.337  1.00 61.29           C  
ATOM   2043  CG2 THR A 280      54.605  81.989  10.257  1.00 61.88           C  
ATOM   2044  OG1 THR A 280      55.604  84.126  10.716  1.00 63.28           O  
ATOM   2045  N   ASN A 281      52.347  81.529  12.638  1.00 41.25           N  
ATOM   2046  CA  ASN A 281      51.759  80.419  13.383  1.00 40.14           C  
ATOM   2047  C   ASN A 281      52.807  79.314  13.599  1.00 43.39           C  
ATOM   2048  O   ASN A 281      53.628  79.060  12.720  1.00 42.93           O  
ATOM   2049  CB  ASN A 281      50.519  79.894  12.647  1.00 36.50           C  
ATOM   2050  CG  ASN A 281      49.245  80.658  12.954  1.00 48.32           C  
ATOM   2051  ND2 ASN A 281      48.249  80.543  12.045  1.00 42.89           N  
ATOM   2052  OD1 ASN A 281      49.137  81.319  14.003  1.00 39.59           O  
ATOM   2053  N   ALA A 282      52.800  78.694  14.786  1.00 39.84           N  
ATOM   2054  CA  ALA A 282      53.731  77.626  15.187  1.00 38.28           C  
ATOM   2055  C   ALA A 282      53.631  76.401  14.288  1.00 36.89           C  
ATOM   2056  O   ALA A 282      52.536  76.037  13.856  1.00 36.29           O  
ATOM   2057  CB  ALA A 282      53.457  77.228  16.630  1.00 39.31           C  
ATOM   2058  N   THR A 283      54.772  75.777  13.985  1.00 31.49           N  
ATOM   2059  CA  THR A 283      54.798  74.559  13.176  1.00 31.55           C  
ATOM   2060  C   THR A 283      54.939  73.357  14.126  1.00 34.78           C  
ATOM   2061  O   THR A 283      55.895  73.286  14.900  1.00 34.99           O  
ATOM   2062  CB  THR A 283      55.912  74.623  12.102  1.00 42.11           C  
ATOM   2063  CG2 THR A 283      56.164  73.267  11.418  1.00 42.06           C  
ATOM   2064  OG1 THR A 283      55.541  75.586  11.112  1.00 43.39           O  
ATOM   2065  N   SER A 284      53.988  72.424  14.057  1.00 28.74           N  
ATOM   2066  CA  SER A 284      54.049  71.212  14.863  1.00 28.15           C  
ATOM   2067  C   SER A 284      54.481  70.090  13.944  1.00 31.37           C  
ATOM   2068  O   SER A 284      53.925  69.939  12.854  1.00 31.18           O  
ATOM   2069  CB  SER A 284      52.685  70.893  15.463  1.00 29.90           C  
ATOM   2070  OG  SER A 284      52.380  71.820  16.484  1.00 31.51           O  
ATOM   2071  N   ILE A 285      55.501  69.330  14.357  1.00 26.91           N  
ATOM   2072  CA  ILE A 285      55.976  68.212  13.547  1.00 25.74           C  
ATOM   2073  C   ILE A 285      55.255  66.949  13.986  1.00 27.74           C  
ATOM   2074  O   ILE A 285      55.356  66.556  15.155  1.00 25.28           O  
ATOM   2075  CB  ILE A 285      57.523  68.054  13.629  1.00 28.50           C  
ATOM   2076  CG1 ILE A 285      58.270  69.380  13.288  1.00 29.20           C  
ATOM   2077  CG2 ILE A 285      58.003  66.872  12.777  1.00 28.28           C  
ATOM   2078  CD1 ILE A 285      58.081  69.959  11.778  1.00 33.43           C  
ATOM   2079  N   GLN A 286      54.589  66.284  13.044  1.00 23.84           N  
ATOM   2080  CA  GLN A 286      53.903  65.042  13.346  1.00 24.02           C  
ATOM   2081  C   GLN A 286      54.862  63.856  13.327  1.00 30.49           C  
ATOM   2082  O   GLN A 286      55.783  63.791  12.493  1.00 28.77           O  
ATOM   2083  CB  GLN A 286      52.764  64.803  12.362  1.00 24.63           C  
ATOM   2084  CG  GLN A 286      51.818  63.684  12.787  1.00 31.46           C  
ATOM   2085  CD  GLN A 286      50.661  63.474  11.850  1.00 40.10           C  
ATOM   2086  NE2 GLN A 286      49.960  62.362  12.023  1.00 23.38           N  
ATOM   2087  OE1 GLN A 286      50.379  64.301  10.980  1.00 35.09           O  
ATOM   2088  N   ILE A 287      54.641  62.926  14.277  1.00 25.15           N  
ATOM   2089  CA  ILE A 287      55.332  61.646  14.338  1.00 24.12           C  
ATOM   2090  C   ILE A 287      54.226  60.623  14.122  1.00 27.17           C  
ATOM   2091  O   ILE A 287      53.308  60.495  14.951  1.00 25.79           O  
ATOM   2092  CB  ILE A 287      56.143  61.384  15.628  1.00 26.64           C  
ATOM   2093  CG1 ILE A 287      57.250  62.456  15.813  1.00 26.95           C  
ATOM   2094  CG2 ILE A 287      56.742  59.956  15.538  1.00 26.09           C  
ATOM   2095  CD1 ILE A 287      57.926  62.516  17.182  1.00 33.49           C  
ATOM   2096  N   THR A 288      54.286  59.933  12.988  1.00 23.17           N  
ATOM   2097  CA  THR A 288      53.268  58.966  12.600  1.00 23.07           C  
ATOM   2098  C   THR A 288      53.541  57.628  13.268  1.00 26.42           C  
ATOM   2099  O   THR A 288      54.700  57.297  13.588  1.00 25.67           O  
ATOM   2100  CB  THR A 288      53.157  58.860  11.053  1.00 33.82           C  
ATOM   2101  CG2 THR A 288      52.733  60.179  10.397  1.00 30.06           C  
ATOM   2102  OG1 THR A 288      54.432  58.488  10.545  1.00 37.53           O  
ATOM   2103  N   ALA A 289      52.468  56.863  13.476  1.00 23.36           N  
ATOM   2104  CA  ALA A 289      52.525  55.546  14.099  1.00 22.96           C  
ATOM   2105  C   ALA A 289      53.196  54.556  13.131  1.00 28.83           C  
ATOM   2106  O   ALA A 289      53.052  54.726  11.914  1.00 28.08           O  
ATOM   2107  CB  ALA A 289      51.109  55.081  14.434  1.00 23.03           C  
ATOM   2108  N   PRO A 290      53.917  53.520  13.616  1.00 28.03           N  
ATOM   2109  CA  PRO A 290      54.532  52.552  12.676  1.00 28.80           C  
ATOM   2110  C   PRO A 290      53.504  51.835  11.798  1.00 32.41           C  
ATOM   2111  O   PRO A 290      52.332  51.752  12.160  1.00 30.71           O  
ATOM   2112  CB  PRO A 290      55.252  51.559  13.600  1.00 30.46           C  
ATOM   2113  CG  PRO A 290      54.668  51.762  14.942  1.00 33.84           C  
ATOM   2114  CD  PRO A 290      54.228  53.178  15.019  1.00 29.35           C  
ATOM   2115  N   ALA A 291      53.940  51.334  10.632  1.00 31.29           N  
ATOM   2116  CA  ALA A 291      53.084  50.611   9.673  1.00 31.22           C  
ATOM   2117  C   ALA A 291      52.276  49.444  10.300  1.00 32.10           C  
ATOM   2118  O   ALA A 291      51.122  49.232   9.932  1.00 31.67           O  
ATOM   2119  CB  ALA A 291      53.932  50.108   8.501  1.00 32.14           C  
ATOM   2120  N   SER A 292      52.877  48.699  11.249  1.00 27.61           N  
ATOM   2121  CA  SER A 292      52.219  47.588  11.942  1.00 27.20           C  
ATOM   2122  C   SER A 292      51.016  48.083  12.804  1.00 29.78           C  
ATOM   2123  O   SER A 292      50.181  47.272  13.184  1.00 30.60           O  
ATOM   2124  CB  SER A 292      53.218  46.841  12.823  1.00 29.67           C  
ATOM   2125  OG  SER A 292      53.740  47.724  13.804  1.00 35.72           O  
ATOM   2126  N   MET A 293      50.939  49.403  13.100  1.00 25.07           N  
ATOM   2127  CA  MET A 293      49.814  49.986  13.865  1.00 23.30           C  
ATOM   2128  C   MET A 293      48.783  50.574  12.904  1.00 29.85           C  
ATOM   2129  O   MET A 293      47.589  50.282  13.024  1.00 28.57           O  
ATOM   2130  CB  MET A 293      50.321  51.067  14.841  1.00 23.73           C  
ATOM   2131  CG  MET A 293      51.105  50.489  15.983  1.00 24.85           C  
ATOM   2132  SD  MET A 293      50.036  49.537  17.082  1.00 26.37           S  
ATOM   2133  CE  MET A 293      51.231  48.403  17.766  1.00 23.18           C  
ATOM   2134  N   LEU A 294      49.257  51.333  11.885  1.00 28.65           N  
ATOM   2135  CA  LEU A 294      48.407  51.985  10.879  1.00 28.70           C  
ATOM   2136  C   LEU A 294      47.506  51.034  10.075  1.00 31.10           C  
ATOM   2137  O   LEU A 294      46.508  51.497   9.525  1.00 31.26           O  
ATOM   2138  CB  LEU A 294      49.221  52.870   9.915  1.00 29.05           C  
ATOM   2139  CG  LEU A 294      49.963  54.054  10.506  1.00 34.31           C  
ATOM   2140  CD1 LEU A 294      50.820  54.723   9.440  1.00 34.92           C  
ATOM   2141  CD2 LEU A 294      49.010  55.060  11.143  1.00 36.39           C  
ATOM   2142  N   ILE A 295      47.815  49.732  10.044  1.00 27.38           N  
ATOM   2143  CA  ILE A 295      47.004  48.705   9.346  1.00 28.57           C  
ATOM   2144  C   ILE A 295      45.547  48.596   9.875  1.00 32.77           C  
ATOM   2145  O   ILE A 295      44.674  48.091   9.167  1.00 31.77           O  
ATOM   2146  CB  ILE A 295      47.680  47.301   9.319  1.00 31.99           C  
ATOM   2147  CG1 ILE A 295      48.048  46.808  10.737  1.00 32.68           C  
ATOM   2148  CG2 ILE A 295      48.876  47.251   8.358  1.00 33.92           C  
ATOM   2149  CD1 ILE A 295      47.930  45.314  10.935  1.00 41.08           C  
ATOM   2150  N   GLY A 296      45.323  49.019  11.123  1.00 27.05           N  
ATOM   2151  CA  GLY A 296      44.004  48.969  11.740  1.00 25.86           C  
ATOM   2152  C   GLY A 296      43.880  49.860  12.958  1.00 25.31           C  
ATOM   2153  O   GLY A 296      44.729  50.714  13.198  1.00 25.19           O  
ATOM   2154  N   ASP A 297      42.801  49.686  13.730  1.00 21.05           N  
ATOM   2155  CA  ASP A 297      42.609  50.501  14.931  1.00 19.57           C  
ATOM   2156  C   ASP A 297      43.773  50.289  15.917  1.00 21.36           C  
ATOM   2157  O   ASP A 297      44.281  49.167  16.073  1.00 20.61           O  
ATOM   2158  CB  ASP A 297      41.265  50.176  15.599  1.00 20.39           C  
ATOM   2159  CG  ASP A 297      40.023  50.631  14.833  1.00 27.40           C  
ATOM   2160  OD1 ASP A 297      40.174  51.322  13.818  1.00 28.29           O  
ATOM   2161  OD2 ASP A 297      38.905  50.340  15.291  1.00 27.92           O1-
ATOM   2162  N   HIS A 298      44.186  51.377  16.576  1.00 18.96           N  
ATOM   2163  CA  HIS A 298      45.306  51.356  17.527  1.00 18.04           C  
ATOM   2164  C   HIS A 298      45.202  52.514  18.517  1.00 21.34           C  
ATOM   2165  O   HIS A 298      44.367  53.406  18.360  1.00 21.72           O  
ATOM   2166  CB  HIS A 298      46.667  51.470  16.752  1.00 16.84           C  
ATOM   2167  CG  HIS A 298      46.763  52.719  15.926  1.00 18.43           C  
ATOM   2168  CD2 HIS A 298      47.299  53.923  16.231  1.00 20.10           C  
ATOM   2169  ND1 HIS A 298      46.242  52.774  14.642  1.00 20.01           N  
ATOM   2170  CE1 HIS A 298      46.442  54.017  14.220  1.00 19.16           C  
ATOM   2171  NE2 HIS A 298      47.084  54.742  15.134  1.00 20.05           N  
ATOM   2172  N   TYR A 299      46.104  52.510  19.510  1.00 17.88           N  
ATOM   2173  CA  TYR A 299      46.182  53.530  20.539  1.00 17.10           C  
ATOM   2174  C   TYR A 299      47.601  54.004  20.678  1.00 18.92           C  
ATOM   2175  O   TYR A 299      48.533  53.228  20.442  1.00 17.83           O  
ATOM   2176  CB  TYR A 299      45.786  52.929  21.912  1.00 16.88           C  
ATOM   2177  CG  TYR A 299      44.446  52.221  21.948  1.00 18.29           C  
ATOM   2178  CD1 TYR A 299      43.253  52.934  21.836  1.00 21.00           C  
ATOM   2179  CD2 TYR A 299      44.370  50.841  22.103  1.00 18.22           C  
ATOM   2180  CE1 TYR A 299      42.019  52.288  21.888  1.00 21.67           C  
ATOM   2181  CE2 TYR A 299      43.141  50.187  22.160  1.00 18.03           C  
ATOM   2182  CZ  TYR A 299      41.968  50.915  22.054  1.00 19.56           C  
ATOM   2183  OH  TYR A 299      40.744  50.278  22.161  1.00 18.15           O  
ATOM   2184  N   LEU A 300      47.760  55.239  21.194  1.00 16.82           N  
ATOM   2185  CA  LEU A 300      49.039  55.748  21.662  1.00 16.77           C  
ATOM   2186  C   LEU A 300      48.965  55.404  23.166  1.00 21.24           C  
ATOM   2187  O   LEU A 300      47.986  55.791  23.801  1.00 20.58           O  
ATOM   2188  CB  LEU A 300      49.112  57.276  21.477  1.00 16.84           C  
ATOM   2189  CG  LEU A 300      50.348  57.938  22.083  1.00 20.80           C  
ATOM   2190  CD1 LEU A 300      51.633  57.503  21.340  1.00 20.34           C  
ATOM   2191  CD2 LEU A 300      50.192  59.451  22.115  1.00 25.85           C  
ATOM   2192  N   CYS A 301      49.922  54.639  23.737  1.00 19.18           N  
ATOM   2193  CA  CYS A 301      49.753  54.242  25.142  1.00 19.66           C  
ATOM   2194  C   CYS A 301      50.836  54.769  26.093  1.00 24.85           C  
ATOM   2195  O   CYS A 301      50.652  54.675  27.308  1.00 23.27           O  
ATOM   2196  CB  CYS A 301      49.581  52.726  25.274  1.00 20.72           C  
ATOM   2197  SG  CYS A 301      50.972  51.763  24.618  1.00 25.05           S  
ATOM   2198  N   ASP A 302      51.947  55.330  25.568  1.00 19.78           N  
ATOM   2199  CA  ASP A 302      53.003  55.866  26.451  1.00 17.85           C  
ATOM   2200  C   ASP A 302      53.841  56.858  25.676  1.00 20.63           C  
ATOM   2201  O   ASP A 302      54.148  56.633  24.511  1.00 19.66           O  
ATOM   2202  CB  ASP A 302      53.932  54.743  26.949  1.00 17.88           C  
ATOM   2203  CG  ASP A 302      55.003  55.245  27.913  1.00 27.13           C  
ATOM   2204  OD1 ASP A 302      56.074  55.747  27.430  1.00 25.36           O  
ATOM   2205  OD2 ASP A 302      54.719  55.309  29.108  1.00 29.44           O1-
ATOM   2206  N   VAL A 303      54.265  57.918  26.352  1.00 18.73           N  
ATOM   2207  CA  VAL A 303      55.160  58.912  25.772  1.00 18.64           C  
ATOM   2208  C   VAL A 303      56.213  59.126  26.841  1.00 21.46           C  
ATOM   2209  O   VAL A 303      55.873  59.524  27.972  1.00 20.39           O  
ATOM   2210  CB  VAL A 303      54.446  60.250  25.426  1.00 21.79           C  
ATOM   2211  CG1 VAL A 303      55.472  61.294  24.950  1.00 20.96           C  
ATOM   2212  CG2 VAL A 303      53.335  60.047  24.382  1.00 21.03           C  
ATOM   2213  N   THR A 304      57.478  58.891  26.497  1.00 19.21           N  
ATOM   2214  CA  THR A 304      58.569  59.106  27.459  1.00 19.29           C  
ATOM   2215  C   THR A 304      59.753  59.740  26.745  1.00 23.67           C  
ATOM   2216  O   THR A 304      60.317  59.126  25.840  1.00 23.98           O  
ATOM   2217  CB  THR A 304      59.013  57.777  28.134  1.00 21.70           C  
ATOM   2218  CG2 THR A 304      60.157  57.996  29.145  1.00 20.00           C  
ATOM   2219  OG1 THR A 304      57.900  57.192  28.811  1.00 21.31           O  
ATOM   2220  N   TRP A 305      60.186  60.909  27.220  1.00 19.28           N  
ATOM   2221  CA  TRP A 305      61.358  61.588  26.670  1.00 19.98           C  
ATOM   2222  C   TRP A 305      62.607  60.834  27.152  1.00 23.79           C  
ATOM   2223  O   TRP A 305      62.657  60.470  28.320  1.00 23.75           O  
ATOM   2224  CB  TRP A 305      61.393  63.051  27.169  1.00 18.95           C  
ATOM   2225  CG  TRP A 305      60.545  63.971  26.350  1.00 20.13           C  
ATOM   2226  CD1 TRP A 305      59.276  64.388  26.625  1.00 23.01           C  
ATOM   2227  CD2 TRP A 305      60.884  64.523  25.072  1.00 20.34           C  
ATOM   2228  CE2 TRP A 305      59.792  65.314  24.655  1.00 23.37           C  
ATOM   2229  CE3 TRP A 305      62.050  64.504  24.279  1.00 21.09           C  
ATOM   2230  NE1 TRP A 305      58.811  65.192  25.613  1.00 21.93           N  
ATOM   2231  CZ2 TRP A 305      59.811  66.049  23.462  1.00 21.75           C  
ATOM   2232  CZ3 TRP A 305      62.060  65.213  23.085  1.00 22.07           C  
ATOM   2233  CH2 TRP A 305      60.956  65.981  22.691  1.00 22.74           C  
ATOM   2234  N   ALA A 306      63.562  60.543  26.255  1.00 20.71           N  
ATOM   2235  CA  ALA A 306      64.825  59.837  26.587  1.00 20.58           C  
ATOM   2236  C   ALA A 306      65.943  60.860  26.865  1.00 26.02           C  
ATOM   2237  O   ALA A 306      66.720  60.686  27.812  1.00 26.57           O  
ATOM   2238  CB  ALA A 306      65.244  58.929  25.436  1.00 20.36           C  
ATOM   2239  N   THR A 307      66.058  61.887  26.003  1.00 23.20           N  
ATOM   2240  CA  THR A 307      67.090  62.946  26.129  1.00 23.46           C  
ATOM   2241  C   THR A 307      66.469  64.258  25.672  1.00 26.91           C  
ATOM   2242  O   THR A 307      65.282  64.299  25.363  1.00 24.01           O  
ATOM   2243  CB  THR A 307      68.333  62.674  25.218  1.00 27.73           C  
ATOM   2244  CG2 THR A 307      68.905  61.263  25.337  1.00 27.08           C  
ATOM   2245  OG1 THR A 307      67.974  62.938  23.867  1.00 28.53           O  
ATOM   2246  N   GLN A 308      67.303  65.306  25.506  1.00 26.06           N  
ATOM   2247  CA  GLN A 308      66.827  66.601  25.010  1.00 25.13           C  
ATOM   2248  C   GLN A 308      66.299  66.513  23.594  1.00 26.57           C  
ATOM   2249  O   GLN A 308      65.500  67.359  23.207  1.00 27.14           O  
ATOM   2250  CB  GLN A 308      67.943  67.680  25.079  1.00 26.77           C  
ATOM   2251  CG  GLN A 308      68.579  67.856  26.461  1.00 22.90           C  
ATOM   2252  CD  GLN A 308      67.592  68.255  27.538  1.00 34.57           C  
ATOM   2253  NE2 GLN A 308      68.005  68.191  28.812  1.00 30.87           N  
ATOM   2254  OE1 GLN A 308      66.460  68.638  27.251  1.00 33.57           O  
ATOM   2255  N   GLU A 309      66.782  65.538  22.800  1.00 21.93           N  
ATOM   2256  CA  GLU A 309      66.413  65.390  21.392  1.00 21.78           C  
ATOM   2257  C   GLU A 309      65.989  63.996  21.002  1.00 25.30           C  
ATOM   2258  O   GLU A 309      66.037  63.660  19.824  1.00 23.80           O  
ATOM   2259  CB  GLU A 309      67.591  65.843  20.485  1.00 23.60           C  
ATOM   2260  CG  GLU A 309      68.047  67.259  20.795  1.00 28.47           C  
ATOM   2261  CD  GLU A 309      69.265  67.704  20.014  1.00 47.43           C  
ATOM   2262  OE1 GLU A 309      69.929  68.665  20.457  1.00 40.59           O  
ATOM   2263  OE2 GLU A 309      69.560  67.088  18.965  1.00 36.72           O1-
ATOM   2264  N   ARG A 310      65.549  63.175  21.977  1.00 22.39           N  
ATOM   2265  CA  ARG A 310      65.117  61.815  21.702  1.00 21.19           C  
ATOM   2266  C   ARG A 310      63.856  61.519  22.504  1.00 23.46           C  
ATOM   2267  O   ARG A 310      63.842  61.690  23.734  1.00 24.67           O  
ATOM   2268  CB  ARG A 310      66.219  60.812  22.066  1.00 18.01           C  
ATOM   2269  CG  ARG A 310      65.875  59.352  21.724  1.00 18.16           C  
ATOM   2270  CD  ARG A 310      67.078  58.455  22.009  1.00 22.85           C  
ATOM   2271  NE  ARG A 310      68.103  58.669  20.978  1.00 25.76           N  
ATOM   2272  CZ  ARG A 310      69.406  58.443  21.123  1.00 38.33           C  
ATOM   2273  NH1 ARG A 310      69.881  57.951  22.262  1.00 24.19           N1+
ATOM   2274  NH2 ARG A 310      70.242  58.695  20.126  1.00 28.36           N  
ATOM   2275  N   ILE A 311      62.818  61.082  21.804  1.00 20.27           N  
ATOM   2276  CA  ILE A 311      61.541  60.743  22.449  1.00 19.61           C  
ATOM   2277  C   ILE A 311      61.171  59.300  22.138  1.00 23.22           C  
ATOM   2278  O   ILE A 311      61.402  58.838  21.021  1.00 23.28           O  
ATOM   2279  CB  ILE A 311      60.405  61.748  22.054  1.00 22.78           C  
ATOM   2280  CG1 ILE A 311      59.121  61.555  22.937  1.00 23.60           C  
ATOM   2281  CG2 ILE A 311      60.062  61.690  20.531  1.00 22.98           C  
ATOM   2282  CD1 ILE A 311      58.128  62.711  22.882  1.00 25.25           C  
ATOM   2283  N   SER A 312      60.564  58.582  23.108  1.00 18.51           N  
ATOM   2284  CA  SER A 312      60.073  57.237  22.796  1.00 17.70           C  
ATOM   2285  C   SER A 312      58.543  57.253  22.906  1.00 22.58           C  
ATOM   2286  O   SER A 312      57.979  57.942  23.774  1.00 22.04           O  
ATOM   2287  CB  SER A 312      60.643  56.185  23.746  1.00 21.17           C  
ATOM   2288  OG  SER A 312      60.089  56.267  25.047  1.00 23.95           O  
ATOM   2289  N   LEU A 313      57.887  56.516  22.022  1.00 19.91           N  
ATOM   2290  CA  LEU A 313      56.439  56.378  22.019  1.00 21.00           C  
ATOM   2291  C   LEU A 313      56.091  54.920  21.961  1.00 23.12           C  
ATOM   2292  O   LEU A 313      56.679  54.183  21.175  1.00 23.07           O  
ATOM   2293  CB  LEU A 313      55.799  57.020  20.769  1.00 22.46           C  
ATOM   2294  CG  LEU A 313      56.209  58.399  20.350  1.00 29.30           C  
ATOM   2295  CD1 LEU A 313      55.432  58.798  19.115  1.00 30.31           C  
ATOM   2296  CD2 LEU A 313      55.953  59.398  21.479  1.00 29.15           C  
ATOM   2297  N   GLN A 314      55.058  54.517  22.700  1.00 19.59           N  
ATOM   2298  CA  GLN A 314      54.565  53.156  22.580  1.00 19.45           C  
ATOM   2299  C   GLN A 314      53.144  53.236  22.027  1.00 21.90           C  
ATOM   2300  O   GLN A 314      52.347  54.092  22.458  1.00 18.92           O  
ATOM   2301  CB  GLN A 314      54.608  52.414  23.922  1.00 20.74           C  
ATOM   2302  CG  GLN A 314      56.048  52.117  24.355  1.00 22.22           C  
ATOM   2303  CD  GLN A 314      56.073  51.474  25.711  1.00 24.59           C  
ATOM   2304  NE2 GLN A 314      56.387  52.252  26.720  1.00 23.20           N  
ATOM   2305  OE1 GLN A 314      55.770  50.285  25.864  1.00 23.95           O  
ATOM   2306  N   TRP A 315      52.866  52.366  21.037  1.00 18.38           N  
ATOM   2307  CA  TRP A 315      51.597  52.220  20.356  1.00 19.01           C  
ATOM   2308  C   TRP A 315      51.079  50.817  20.638  1.00 20.23           C  
ATOM   2309  O   TRP A 315      51.858  49.888  20.776  1.00 19.40           O  
ATOM   2310  CB  TRP A 315      51.778  52.405  18.850  1.00 19.26           C  
ATOM   2311  CG  TRP A 315      52.364  53.726  18.455  1.00 19.94           C  
ATOM   2312  CD1 TRP A 315      53.689  54.026  18.305  1.00 22.63           C  
ATOM   2313  CD2 TRP A 315      51.642  54.921  18.150  1.00 19.41           C  
ATOM   2314  CE2 TRP A 315      52.590  55.898  17.767  1.00 23.35           C  
ATOM   2315  CE3 TRP A 315      50.269  55.244  18.088  1.00 20.44           C  
ATOM   2316  NE1 TRP A 315      53.834  55.335  17.909  1.00 21.31           N  
ATOM   2317  CZ2 TRP A 315      52.217  57.207  17.408  1.00 22.90           C  
ATOM   2318  CZ3 TRP A 315      49.900  56.522  17.692  1.00 21.95           C  
ATOM   2319  CH2 TRP A 315      50.868  57.491  17.365  1.00 22.49           C  
ATOM   2320  N   LEU A 316      49.775  50.671  20.737  1.00 17.72           N  
ATOM   2321  CA  LEU A 316      49.122  49.412  21.057  1.00 17.19           C  
ATOM   2322  C   LEU A 316      48.012  49.131  20.047  1.00 20.88           C  
ATOM   2323  O   LEU A 316      47.190  50.002  19.777  1.00 20.85           O  
ATOM   2324  CB  LEU A 316      48.537  49.540  22.492  1.00 16.74           C  
ATOM   2325  CG  LEU A 316      47.803  48.349  23.149  1.00 19.64           C  
ATOM   2326  CD1 LEU A 316      48.732  47.143  23.380  1.00 17.89           C  
ATOM   2327  CD2 LEU A 316      47.226  48.810  24.496  1.00 20.39           C  
ATOM   2328  N   ARG A 317      47.942  47.903  19.539  1.00 17.77           N  
ATOM   2329  CA  ARG A 317      46.861  47.558  18.625  1.00 17.82           C  
ATOM   2330  C   ARG A 317      45.548  47.510  19.383  1.00 22.03           C  
ATOM   2331  O   ARG A 317      45.549  47.264  20.600  1.00 20.22           O  
ATOM   2332  CB  ARG A 317      47.120  46.201  17.948  1.00 19.72           C  
ATOM   2333  CG  ARG A 317      48.197  46.299  16.852  1.00 24.35           C  
ATOM   2334  CD  ARG A 317      48.300  44.994  16.103  1.00 31.97           C  
ATOM   2335  NE  ARG A 317      49.174  45.118  14.936  1.00 34.43           N  
ATOM   2336  CZ  ARG A 317      49.836  44.107  14.386  1.00 43.84           C  
ATOM   2337  NH1 ARG A 317      49.768  42.890  14.916  1.00 27.34           N1+
ATOM   2338  NH2 ARG A 317      50.585  44.306  13.315  1.00 33.82           N  
ATOM   2339  N   ARG A 318      44.414  47.712  18.672  1.00 20.08           N  
ATOM   2340  CA  ARG A 318      43.101  47.605  19.330  1.00 19.50           C  
ATOM   2341  C   ARG A 318      42.946  46.196  19.952  1.00 22.83           C  
ATOM   2342  O   ARG A 318      42.338  46.068  21.016  1.00 20.69           O  
ATOM   2343  CB  ARG A 318      41.948  47.962  18.372  1.00 17.64           C  
ATOM   2344  CG  ARG A 318      40.617  48.047  19.121  1.00 19.46           C  
ATOM   2345  CD  ARG A 318      39.505  48.654  18.290  1.00 23.73           C  
ATOM   2346  NE  ARG A 318      38.256  48.626  19.055  1.00 22.21           N  
ATOM   2347  CZ  ARG A 318      37.168  49.318  18.753  1.00 28.53           C  
ATOM   2348  NH1 ARG A 318      37.154  50.115  17.691  1.00 18.83           N1+
ATOM   2349  NH2 ARG A 318      36.085  49.230  19.520  1.00 18.40           N  
ATOM   2350  N   ILE A 319      43.576  45.153  19.330  1.00 20.80           N  
ATOM   2351  CA  ILE A 319      43.668  43.798  19.922  1.00 19.40           C  
ATOM   2352  C   ILE A 319      44.961  43.936  20.688  1.00 21.40           C  
ATOM   2353  O   ILE A 319      46.064  43.921  20.115  1.00 18.94           O  
ATOM   2354  CB  ILE A 319      43.679  42.647  18.871  1.00 23.15           C  
ATOM   2355  CG1 ILE A 319      42.390  42.714  17.979  1.00 23.19           C  
ATOM   2356  CG2 ILE A 319      43.836  41.268  19.573  1.00 24.10           C  
ATOM   2357  CD1 ILE A 319      40.971  42.782  18.776  1.00 31.61           C  
ATOM   2358  N   GLN A 320      44.805  44.184  21.993  1.00 18.53           N  
ATOM   2359  CA  GLN A 320      45.852  44.634  22.913  1.00 18.03           C  
ATOM   2360  C   GLN A 320      46.874  43.592  23.327  1.00 23.24           C  
ATOM   2361  O   GLN A 320      47.366  43.626  24.460  1.00 22.77           O  
ATOM   2362  CB  GLN A 320      45.206  45.278  24.145  1.00 18.66           C  
ATOM   2363  CG  GLN A 320      44.347  46.498  23.779  1.00 18.80           C  
ATOM   2364  CD  GLN A 320      43.739  47.111  25.012  1.00 22.43           C  
ATOM   2365  NE2 GLN A 320      42.481  47.457  24.914  1.00 18.65           N  
ATOM   2366  OE1 GLN A 320      44.419  47.353  26.024  1.00 21.69           O  
ATOM   2367  N   ASN A 321      47.280  42.732  22.397  1.00 20.71           N  
ATOM   2368  CA  ASN A 321      48.322  41.767  22.722  1.00 20.48           C  
ATOM   2369  C   ASN A 321      49.580  42.039  21.868  1.00 22.80           C  
ATOM   2370  O   ASN A 321      50.471  41.199  21.806  1.00 21.67           O  
ATOM   2371  CB  ASN A 321      47.831  40.336  22.534  1.00 22.05           C  
ATOM   2372  CG  ASN A 321      47.339  39.976  21.156  1.00 27.55           C  
ATOM   2373  ND2 ASN A 321      46.760  38.786  21.082  1.00 39.10           N  
ATOM   2374  OD1 ASN A 321      47.495  40.740  20.184  1.00 21.33           O  
ATOM   2375  N   TYR A 322      49.656  43.225  21.252  1.00 19.27           N  
ATOM   2376  CA  TYR A 322      50.785  43.604  20.399  1.00 19.13           C  
ATOM   2377  C   TYR A 322      51.055  45.091  20.528  1.00 20.54           C  
ATOM   2378  O   TYR A 322      50.205  45.897  20.213  1.00 19.57           O  
ATOM   2379  CB  TYR A 322      50.462  43.237  18.942  1.00 21.52           C  
ATOM   2380  CG  TYR A 322      51.646  43.289  18.005  1.00 24.62           C  
ATOM   2381  CD1 TYR A 322      51.959  44.451  17.313  1.00 27.34           C  
ATOM   2382  CD2 TYR A 322      52.412  42.152  17.752  1.00 26.54           C  
ATOM   2383  CE1 TYR A 322      53.037  44.501  16.429  1.00 29.42           C  
ATOM   2384  CE2 TYR A 322      53.492  42.189  16.864  1.00 28.45           C  
ATOM   2385  CZ  TYR A 322      53.790  43.364  16.196  1.00 36.81           C  
ATOM   2386  OH  TYR A 322      54.841  43.415  15.314  1.00 40.53           O  
ATOM   2387  N   SER A 323      52.239  45.457  20.992  1.00 17.60           N  
ATOM   2388  CA  SER A 323      52.612  46.858  21.163  1.00 17.16           C  
ATOM   2389  C   SER A 323      53.974  47.081  20.517  1.00 22.16           C  
ATOM   2390  O   SER A 323      54.745  46.131  20.365  1.00 21.49           O  
ATOM   2391  CB ASER A 323      52.602  47.294  22.629  0.65 18.18           C  
ATOM   2392  CB BSER A 323      52.696  47.174  22.657  0.35 18.35           C  
ATOM   2393  OG ASER A 323      53.585  46.628  23.395  0.65 21.95           O  
ATOM   2394  OG BSER A 323      53.099  48.504  22.921  0.35 20.91           O  
ATOM   2395  N   VAL A 324      54.225  48.314  20.090  1.00 19.28           N  
ATOM   2396  CA  VAL A 324      55.470  48.705  19.429  1.00 20.84           C  
ATOM   2397  C   VAL A 324      55.981  49.985  20.051  1.00 21.58           C  
ATOM   2398  O   VAL A 324      55.235  50.963  20.119  1.00 21.40           O  
ATOM   2399  CB  VAL A 324      55.286  48.910  17.885  1.00 25.96           C  
ATOM   2400  CG1 VAL A 324      56.589  49.408  17.238  1.00 25.78           C  
ATOM   2401  CG2 VAL A 324      54.797  47.637  17.188  1.00 26.62           C  
ATOM   2402  N   MET A 325      57.269  50.014  20.407  1.00 18.55           N  
ATOM   2403  CA  MET A 325      57.913  51.223  20.876  1.00 17.74           C  
ATOM   2404  C   MET A 325      58.762  51.772  19.718  1.00 23.30           C  
ATOM   2405  O   MET A 325      59.536  51.016  19.105  1.00 21.23           O  
ATOM   2406  CB  MET A 325      58.817  50.968  22.093  1.00 19.51           C  
ATOM   2407  CG  MET A 325      59.495  52.229  22.589  1.00 23.35           C  
ATOM   2408  SD  MET A 325      60.845  51.979  23.788  1.00 27.76           S  
ATOM   2409  CE  MET A 325      59.995  51.275  25.107  1.00 25.21           C  
ATOM   2410  N   ASP A 326      58.590  53.068  19.418  1.00 19.88           N  
ATOM   2411  CA  ASP A 326      59.418  53.786  18.450  1.00 20.35           C  
ATOM   2412  C   ASP A 326      60.325  54.704  19.250  1.00 23.10           C  
ATOM   2413  O   ASP A 326      59.895  55.257  20.268  1.00 22.75           O  
ATOM   2414  CB  ASP A 326      58.546  54.639  17.502  1.00 23.41           C  
ATOM   2415  CG  ASP A 326      58.439  54.117  16.078  1.00 32.47           C  
ATOM   2416  OD1 ASP A 326      59.296  53.292  15.673  1.00 37.10           O  
ATOM   2417  OD2 ASP A 326      57.544  54.571  15.354  1.00 35.91           O1-
ATOM   2418  N   ILE A 327      61.589  54.871  18.819  1.00 20.77           N  
ATOM   2419  CA  ILE A 327      62.532  55.782  19.468  1.00 20.76           C  
ATOM   2420  C   ILE A 327      62.919  56.780  18.394  1.00 27.11           C  
ATOM   2421  O   ILE A 327      63.467  56.375  17.362  1.00 26.83           O  
ATOM   2422  CB  ILE A 327      63.728  55.030  20.096  1.00 23.78           C  
ATOM   2423  CG1 ILE A 327      63.234  54.132  21.249  1.00 24.24           C  
ATOM   2424  CG2 ILE A 327      64.751  56.021  20.637  1.00 25.15           C  
ATOM   2425  CD1 ILE A 327      64.176  52.974  21.608  1.00 26.59           C  
ATOM   2426  N   CYS A 328      62.547  58.054  18.592  1.00 25.54           N  
ATOM   2427  CA  CYS A 328      62.671  59.119  17.596  1.00 27.52           C  
ATOM   2428  C   CYS A 328      63.667  60.191  17.969  1.00 28.87           C  
ATOM   2429  O   CYS A 328      63.647  60.686  19.091  1.00 27.44           O  
ATOM   2430  CB  CYS A 328      61.296  59.713  17.293  1.00 30.04           C  
ATOM   2431  SG  CYS A 328      59.986  58.466  17.141  1.00 34.99           S  
ATOM   2432  N   ASP A 329      64.537  60.549  17.007  1.00 25.40           N  
ATOM   2433  CA  ASP A 329      65.603  61.542  17.173  1.00 25.77           C  
ATOM   2434  C   ASP A 329      65.336  62.809  16.379  1.00 29.62           C  
ATOM   2435  O   ASP A 329      64.897  62.738  15.232  1.00 28.40           O  
ATOM   2436  CB  ASP A 329      66.972  60.935  16.746  1.00 28.08           C  
ATOM   2437  CG  ASP A 329      67.606  60.051  17.817  1.00 38.88           C  
ATOM   2438  OD1 ASP A 329      66.857  59.511  18.663  1.00 37.14           O  
ATOM   2439  OD2 ASP A 329      68.850  59.880  17.793  1.00 41.99           O1-
ATOM   2440  N   TYR A 330      65.595  63.962  16.995  1.00 27.18           N  
ATOM   2441  CA  TYR A 330      65.450  65.247  16.326  1.00 28.88           C  
ATOM   2442  C   TYR A 330      66.580  65.387  15.281  1.00 35.45           C  
ATOM   2443  O   TYR A 330      67.727  65.059  15.586  1.00 33.43           O  
ATOM   2444  CB  TYR A 330      65.553  66.393  17.339  1.00 30.34           C  
ATOM   2445  CG  TYR A 330      65.424  67.757  16.697  1.00 33.97           C  
ATOM   2446  CD1 TYR A 330      64.223  68.170  16.127  1.00 35.21           C  
ATOM   2447  CD2 TYR A 330      66.515  68.618  16.618  1.00 35.99           C  
ATOM   2448  CE1 TYR A 330      64.101  69.417  15.521  1.00 35.63           C  
ATOM   2449  CE2 TYR A 330      66.410  69.861  15.998  1.00 37.41           C  
ATOM   2450  CZ  TYR A 330      65.197  70.262  15.464  1.00 42.68           C  
ATOM   2451  OH  TYR A 330      65.075  71.502  14.896  1.00 43.21           O  
ATOM   2452  N   ASP A 331      66.243  65.862  14.072  1.00 34.59           N  
ATOM   2453  CA  ASP A 331      67.195  66.076  12.970  1.00 35.38           C  
ATOM   2454  C   ASP A 331      67.278  67.578  12.746  1.00 40.82           C  
ATOM   2455  O   ASP A 331      66.358  68.163  12.186  1.00 39.32           O  
ATOM   2456  CB  ASP A 331      66.710  65.342  11.700  1.00 37.32           C  
ATOM   2457  CG  ASP A 331      67.632  65.400  10.478  1.00 48.90           C  
ATOM   2458  OD1 ASP A 331      68.799  65.807  10.630  1.00 48.02           O  
ATOM   2459  OD2 ASP A 331      67.189  64.996   9.384  1.00 55.68           O1-
ATOM   2460  N   GLU A 332      68.352  68.204  13.240  1.00 42.19           N  
ATOM   2461  CA  GLU A 332      68.609  69.647  13.164  1.00 44.48           C  
ATOM   2462  C   GLU A 332      68.567  70.215  11.735  1.00 52.25           C  
ATOM   2463  O   GLU A 332      68.095  71.333  11.546  1.00 52.31           O  
ATOM   2464  CB  GLU A 332      69.959  69.958  13.815  1.00 46.45           C  
ATOM   2465  CG  GLU A 332      70.052  71.337  14.429  1.00 60.58           C  
ATOM   2466  CD  GLU A 332      70.607  71.336  15.840  1.00 95.91           C  
ATOM   2467  OE1 GLU A 332      71.735  70.831  16.045  1.00 87.51           O  
ATOM   2468  OE2 GLU A 332      69.906  71.843  16.746  1.00102.07           O1-
ATOM   2469  N   SER A 333      69.043  69.447  10.741  1.00 51.35           N  
ATOM   2470  CA  SER A 333      69.098  69.895   9.348  1.00 52.46           C  
ATOM   2471  C   SER A 333      67.727  69.991   8.677  1.00 57.73           C  
ATOM   2472  O   SER A 333      67.475  70.961   7.958  1.00 58.53           O  
ATOM   2473  CB  SER A 333      70.056  69.033   8.532  1.00 56.97           C  
ATOM   2474  OG  SER A 333      69.574  67.711   8.354  1.00 69.67           O  
ATOM   2475  N   SER A 334      66.841  69.006   8.922  1.00 52.76           N  
ATOM   2476  CA  SER A 334      65.502  68.983   8.334  1.00 51.81           C  
ATOM   2477  C   SER A 334      64.410  69.554   9.251  1.00 52.94           C  
ATOM   2478  O   SER A 334      63.318  69.858   8.772  1.00 52.70           O  
ATOM   2479  CB  SER A 334      65.137  67.570   7.880  1.00 56.03           C  
ATOM   2480  OG  SER A 334      65.001  66.675   8.972  1.00 64.99           O  
ATOM   2481  N   GLY A 335      64.706  69.678  10.548  1.00 46.81           N  
ATOM   2482  CA  GLY A 335      63.750  70.138  11.554  1.00 45.69           C  
ATOM   2483  C   GLY A 335      62.664  69.101  11.799  1.00 48.01           C  
ATOM   2484  O   GLY A 335      61.574  69.436  12.271  1.00 48.42           O  
ATOM   2485  N   ARG A 336      62.957  67.828  11.435  1.00 41.14           N  
ATOM   2486  CA  ARG A 336      62.054  66.692  11.545  1.00 39.73           C  
ATOM   2487  C   ARG A 336      62.494  65.693  12.621  1.00 38.37           C  
ATOM   2488  O   ARG A 336      63.624  65.738  13.108  1.00 36.65           O  
ATOM   2489  CB  ARG A 336      61.896  65.981  10.186  1.00 41.50           C  
ATOM   2490  CG  ARG A 336      61.347  66.853   9.046  1.00 56.95           C  
ATOM   2491  CD  ARG A 336      59.853  67.130   9.136  1.00 75.89           C  
ATOM   2492  NE  ARG A 336      59.341  67.804   7.938  1.00 92.60           N  
ATOM   2493  CZ  ARG A 336      59.336  69.122   7.750  1.00108.29           C  
ATOM   2494  NH1 ARG A 336      59.824  69.936   8.679  1.00 93.05           N1+
ATOM   2495  NH2 ARG A 336      58.852  69.636   6.626  1.00 97.15           N  
ATOM   2496  N   TRP A 337      61.579  64.787  12.982  1.00 32.03           N  
ATOM   2497  CA  TRP A 337      61.812  63.734  13.969  1.00 28.79           C  
ATOM   2498  C   TRP A 337      61.858  62.407  13.224  1.00 33.66           C  
ATOM   2499  O   TRP A 337      60.925  62.071  12.495  1.00 35.13           O  
ATOM   2500  CB  TRP A 337      60.704  63.764  15.050  1.00 25.08           C  
ATOM   2501  CG  TRP A 337      60.846  64.940  15.978  1.00 23.75           C  
ATOM   2502  CD1 TRP A 337      60.344  66.198  15.796  1.00 25.99           C  
ATOM   2503  CD2 TRP A 337      61.556  64.966  17.224  1.00 23.03           C  
ATOM   2504  CE2 TRP A 337      61.447  66.280  17.743  1.00 26.07           C  
ATOM   2505  CE3 TRP A 337      62.260  63.999  17.964  1.00 23.09           C  
ATOM   2506  NE1 TRP A 337      60.709  67.014  16.845  1.00 25.20           N  
ATOM   2507  CZ2 TRP A 337      62.032  66.656  18.953  1.00 24.61           C  
ATOM   2508  CZ3 TRP A 337      62.858  64.376  19.152  1.00 24.20           C  
ATOM   2509  CH2 TRP A 337      62.754  65.690  19.635  1.00 25.01           C  
ATOM   2510  N   ASN A 338      62.969  61.677  13.346  1.00 30.08           N  
ATOM   2511  CA  ASN A 338      63.091  60.405  12.633  1.00 29.32           C  
ATOM   2512  C   ASN A 338      63.157  59.227  13.585  1.00 31.60           C  
ATOM   2513  O   ASN A 338      63.992  59.229  14.494  1.00 30.95           O  
ATOM   2514  CB  ASN A 338      64.303  60.420  11.690  1.00 31.01           C  
ATOM   2515  CG  ASN A 338      64.229  61.503  10.631  1.00 59.89           C  
ATOM   2516  ND2 ASN A 338      63.163  61.515   9.833  1.00 52.36           N  
ATOM   2517  OD1 ASN A 338      65.117  62.349  10.523  1.00 56.76           O  
ATOM   2518  N   CYS A 339      62.292  58.220  13.359  1.00 29.01           N  
ATOM   2519  CA  CYS A 339      62.219  57.010  14.165  1.00 30.47           C  
ATOM   2520  C   CYS A 339      62.779  55.862  13.333  1.00 35.63           C  
ATOM   2521  O   CYS A 339      62.069  55.316  12.490  1.00 35.42           O  
ATOM   2522  CB  CYS A 339      60.789  56.720  14.645  1.00 31.12           C  
ATOM   2523  SG  CYS A 339      59.831  58.192  15.117  1.00 35.10           S  
ATOM   2524  N   LEU A 340      64.059  55.503  13.557  1.00 32.90           N  
ATOM   2525  CA  LEU A 340      64.704  54.408  12.814  1.00 32.74           C  
ATOM   2526  C   LEU A 340      64.068  53.074  13.134  1.00 34.64           C  
ATOM   2527  O   LEU A 340      63.832  52.762  14.305  1.00 29.95           O  
ATOM   2528  CB  LEU A 340      66.210  54.323  13.099  1.00 33.22           C  
ATOM   2529  CG  LEU A 340      67.096  55.459  12.578  1.00 38.89           C  
ATOM   2530  CD1 LEU A 340      68.501  55.371  13.191  1.00 38.85           C  
ATOM   2531  CD2 LEU A 340      67.202  55.422  11.042  1.00 41.93           C  
ATOM   2532  N   VAL A 341      63.815  52.277  12.085  1.00 32.49           N  
ATOM   2533  CA  VAL A 341      63.241  50.937  12.191  1.00 33.42           C  
ATOM   2534  C   VAL A 341      64.163  50.026  13.045  1.00 37.07           C  
ATOM   2535  O   VAL A 341      63.654  49.226  13.824  1.00 39.11           O  
ATOM   2536  CB  VAL A 341      62.874  50.363  10.792  1.00 39.10           C  
ATOM   2537  CG1 VAL A 341      62.255  48.970  10.898  1.00 39.49           C  
ATOM   2538  CG2 VAL A 341      61.911  51.301  10.063  1.00 39.11           C  
ATOM   2539  N   ALA A 342      65.496  50.231  12.998  1.00 31.20           N  
ATOM   2540  CA  ALA A 342      66.444  49.466  13.823  1.00 30.90           C  
ATOM   2541  C   ALA A 342      66.318  49.807  15.337  1.00 32.96           C  
ATOM   2542  O   ALA A 342      66.915  49.126  16.170  1.00 31.50           O  
ATOM   2543  CB  ALA A 342      67.874  49.703  13.353  1.00 31.46           C  
ATOM   2544  N   ARG A 343      65.554  50.861  15.681  1.00 28.80           N  
ATOM   2545  CA  ARG A 343      65.352  51.245  17.081  1.00 27.55           C  
ATOM   2546  C   ARG A 343      63.917  50.919  17.556  1.00 30.03           C  
ATOM   2547  O   ARG A 343      63.515  51.336  18.638  1.00 30.10           O  
ATOM   2548  CB  ARG A 343      65.691  52.725  17.281  1.00 26.31           C  
ATOM   2549  CG  ARG A 343      67.178  53.002  17.185  1.00 32.67           C  
ATOM   2550  CD  ARG A 343      67.457  54.473  17.328  1.00 37.74           C  
ATOM   2551  NE  ARG A 343      68.896  54.738  17.342  1.00 33.66           N  
ATOM   2552  CZ  ARG A 343      69.429  55.952  17.346  1.00 45.28           C  
ATOM   2553  NH1 ARG A 343      68.651  57.028  17.290  1.00 32.89           N1+
ATOM   2554  NH2 ARG A 343      70.744  56.102  17.388  1.00 37.29           N  
ATOM   2555  N   GLN A 344      63.191  50.121  16.788  1.00 25.76           N  
ATOM   2556  CA  GLN A 344      61.808  49.727  17.096  1.00 26.63           C  
ATOM   2557  C   GLN A 344      61.793  48.479  17.959  1.00 29.89           C  
ATOM   2558  O   GLN A 344      62.517  47.527  17.666  1.00 30.63           O  
ATOM   2559  CB  GLN A 344      61.052  49.460  15.794  1.00 28.84           C  
ATOM   2560  CG  GLN A 344      59.700  50.076  15.719  1.00 36.93           C  
ATOM   2561  CD  GLN A 344      59.046  49.804  14.390  1.00 46.06           C  
ATOM   2562  NE2 GLN A 344      58.707  50.862  13.679  1.00 38.34           N  
ATOM   2563  OE1 GLN A 344      58.819  48.653  14.006  1.00 38.62           O  
ATOM   2564  N   HIS A 345      60.966  48.474  19.029  1.00 23.25           N  
ATOM   2565  CA  HIS A 345      60.893  47.340  19.943  1.00 20.83           C  
ATOM   2566  C   HIS A 345      59.487  46.816  20.023  1.00 26.12           C  
ATOM   2567  O   HIS A 345      58.569  47.573  20.293  1.00 25.56           O  
ATOM   2568  CB  HIS A 345      61.450  47.715  21.339  1.00 20.81           C  
ATOM   2569  CG  HIS A 345      62.898  48.123  21.298  1.00 23.07           C  
ATOM   2570  CD2 HIS A 345      63.448  49.324  20.986  1.00 24.34           C  
ATOM   2571  ND1 HIS A 345      63.916  47.205  21.496  1.00 24.10           N  
ATOM   2572  CE1 HIS A 345      65.051  47.880  21.350  1.00 23.29           C  
ATOM   2573  NE2 HIS A 345      64.825  49.156  21.033  1.00 23.78           N  
ATOM   2574  N   ILE A 346      59.318  45.516  19.822  1.00 23.20           N  
ATOM   2575  CA  ILE A 346      58.016  44.872  19.863  1.00 23.85           C  
ATOM   2576  C   ILE A 346      57.808  44.200  21.203  1.00 27.27           C  
ATOM   2577  O   ILE A 346      58.682  43.477  21.681  1.00 25.11           O  
ATOM   2578  CB  ILE A 346      57.896  43.859  18.681  1.00 27.54           C  
ATOM   2579  CG1 ILE A 346      57.951  44.602  17.321  1.00 29.03           C  
ATOM   2580  CG2 ILE A 346      56.628  43.004  18.789  1.00 28.63           C  
ATOM   2581  CD1 ILE A 346      58.182  43.645  16.064  1.00 42.87           C  
ATOM   2582  N   GLU A 347      56.599  44.359  21.764  1.00 22.91           N  
ATOM   2583  CA  GLU A 347      56.250  43.677  23.000  1.00 21.52           C  
ATOM   2584  C   GLU A 347      54.907  43.022  22.756  1.00 25.72           C  
ATOM   2585  O   GLU A 347      53.944  43.690  22.367  1.00 24.86           O  
ATOM   2586  CB  GLU A 347      56.228  44.654  24.185  1.00 22.05           C  
ATOM   2587  CG  GLU A 347      56.010  43.984  25.536  1.00 26.76           C  
ATOM   2588  CD  GLU A 347      55.974  44.933  26.721  1.00 41.27           C  
ATOM   2589  OE1 GLU A 347      56.264  46.138  26.547  1.00 32.61           O  
ATOM   2590  OE2 GLU A 347      55.618  44.471  27.826  1.00 28.56           O1-
ATOM   2591  N   MET A 348      54.872  41.700  22.851  1.00 24.10           N  
ATOM   2592  CA  MET A 348      53.632  40.972  22.565  1.00 25.00           C  
ATOM   2593  C   MET A 348      53.335  39.938  23.629  1.00 27.58           C  
ATOM   2594  O   MET A 348      54.187  39.658  24.458  1.00 26.59           O  
ATOM   2595  CB  MET A 348      53.623  40.383  21.126  1.00 28.43           C  
ATOM   2596  CG  MET A 348      54.650  39.288  20.897  1.00 35.42           C  
ATOM   2597  SD  MET A 348      54.708  38.817  19.140  1.00 44.07           S  
ATOM   2598  CE  MET A 348      55.930  37.488  19.239  1.00 41.71           C  
ATOM   2599  N   SER A 349      52.106  39.441  23.659  1.00 25.73           N  
ATOM   2600  CA  SER A 349      51.717  38.428  24.631  1.00 25.88           C  
ATOM   2601  C   SER A 349      50.957  37.329  23.901  1.00 28.95           C  
ATOM   2602  O   SER A 349      50.105  37.623  23.070  1.00 28.61           O  
ATOM   2603  CB  SER A 349      50.875  39.026  25.755  1.00 29.13           C  
ATOM   2604  OG  SER A 349      50.524  38.000  26.673  1.00 35.28           O  
ATOM   2605  N   THR A 350      51.306  36.072  24.168  1.00 25.93           N  
ATOM   2606  CA  THR A 350      50.585  34.940  23.570  1.00 26.34           C  
ATOM   2607  C   THR A 350      49.473  34.427  24.514  1.00 29.20           C  
ATOM   2608  O   THR A 350      48.545  33.781  24.047  1.00 30.68           O  
ATOM   2609  CB  THR A 350      51.557  33.786  23.213  1.00 38.59           C  
ATOM   2610  CG2 THR A 350      52.528  34.153  22.089  1.00 35.77           C  
ATOM   2611  OG1 THR A 350      52.271  33.393  24.390  1.00 40.66           O  
ATOM   2612  N   THR A 351      49.550  34.739  25.824  1.00 24.90           N  
ATOM   2613  CA  THR A 351      48.566  34.281  26.822  1.00 24.23           C  
ATOM   2614  C   THR A 351      47.487  35.324  27.178  1.00 26.05           C  
ATOM   2615  O   THR A 351      46.454  34.972  27.752  1.00 23.61           O  
ATOM   2616  CB  THR A 351      49.286  33.800  28.093  1.00 29.55           C  
ATOM   2617  CG2 THR A 351      50.178  32.571  27.835  1.00 31.36           C  
ATOM   2618  OG1 THR A 351      50.064  34.878  28.635  1.00 29.27           O  
ATOM   2619  N   GLY A 352      47.754  36.596  26.899  1.00 22.13           N  
ATOM   2620  CA  GLY A 352      46.798  37.643  27.236  1.00 21.41           C  
ATOM   2621  C   GLY A 352      47.101  38.958  26.561  1.00 23.72           C  
ATOM   2622  O   GLY A 352      47.509  38.988  25.399  1.00 21.53           O  
ATOM   2623  N   TRP A 353      46.937  40.045  27.310  1.00 18.64           N  
ATOM   2624  CA  TRP A 353      47.162  41.408  26.848  1.00 18.11           C  
ATOM   2625  C   TRP A 353      48.601  41.832  27.205  1.00 22.47           C  
ATOM   2626  O   TRP A 353      49.291  41.085  27.895  1.00 20.57           O  
ATOM   2627  CB  TRP A 353      46.099  42.338  27.494  1.00 15.85           C  
ATOM   2628  CG  TRP A 353      46.073  42.306  29.003  1.00 15.59           C  
ATOM   2629  CD1 TRP A 353      46.706  43.178  29.835  1.00 17.90           C  
ATOM   2630  CD2 TRP A 353      45.429  41.325  29.863  1.00 15.34           C  
ATOM   2631  CE2 TRP A 353      45.702  41.697  31.204  1.00 17.83           C  
ATOM   2632  CE3 TRP A 353      44.658  40.163  29.632  1.00 16.00           C  
ATOM   2633  NE1 TRP A 353      46.446  42.852  31.163  1.00 16.51           N  
ATOM   2634  CZ2 TRP A 353      45.220  40.966  32.308  1.00 16.63           C  
ATOM   2635  CZ3 TRP A 353      44.159  39.455  30.730  1.00 17.03           C  
ATOM   2636  CH2 TRP A 353      44.447  39.850  32.043  1.00 18.08           C  
ATOM   2637  N   VAL A 354      49.045  43.033  26.779  1.00 18.73           N  
ATOM   2638  CA  VAL A 354      50.391  43.515  27.113  1.00 19.06           C  
ATOM   2639  C   VAL A 354      50.310  44.450  28.337  1.00 21.27           C  
ATOM   2640  O   VAL A 354      49.498  45.384  28.354  1.00 20.05           O  
ATOM   2641  CB  VAL A 354      51.056  44.252  25.907  1.00 24.01           C  
ATOM   2642  CG1 VAL A 354      52.455  44.772  26.272  1.00 23.15           C  
ATOM   2643  CG2 VAL A 354      51.137  43.347  24.694  1.00 24.32           C  
ATOM   2644  N   GLY A 355      51.178  44.211  29.308  1.00 17.76           N  
ATOM   2645  CA  GLY A 355      51.278  45.021  30.520  1.00 18.66           C  
ATOM   2646  C   GLY A 355      50.201  44.709  31.536  1.00 20.09           C  
ATOM   2647  O   GLY A 355      49.291  43.932  31.254  1.00 18.96           O  
ATOM   2648  N   ARG A 356      50.299  45.299  32.737  1.00 14.81           N  
ATOM   2649  CA  ARG A 356      49.251  45.078  33.761  1.00 15.16           C  
ATOM   2650  C   ARG A 356      47.918  45.686  33.301  1.00 19.03           C  
ATOM   2651  O   ARG A 356      46.912  44.979  33.176  1.00 19.29           O  
ATOM   2652  CB  ARG A 356      49.717  45.649  35.119  1.00 16.03           C  
ATOM   2653  CG  ARG A 356      50.826  44.753  35.708  1.00 21.36           C  
ATOM   2654  CD  ARG A 356      51.174  45.115  37.123  1.00 19.55           C  
ATOM   2655  NE  ARG A 356      52.089  44.128  37.699  1.00 17.97           N  
ATOM   2656  CZ  ARG A 356      53.353  44.369  38.015  1.00 26.05           C  
ATOM   2657  NH1 ARG A 356      53.881  45.573  37.806  1.00 17.38           N1+
ATOM   2658  NH2 ARG A 356      54.098  43.418  38.545  1.00 18.96           N  
ATOM   2659  N   PHE A 357      47.916  46.994  33.031  1.00 14.58           N  
ATOM   2660  CA  PHE A 357      46.760  47.698  32.459  1.00 14.84           C  
ATOM   2661  C   PHE A 357      47.160  48.277  31.094  1.00 21.67           C  
ATOM   2662  O   PHE A 357      46.306  48.560  30.271  1.00 23.49           O  
ATOM   2663  CB  PHE A 357      46.235  48.782  33.405  1.00 16.29           C  
ATOM   2664  CG  PHE A 357      45.584  48.170  34.621  1.00 17.51           C  
ATOM   2665  CD1 PHE A 357      44.238  47.817  34.605  1.00 18.55           C  
ATOM   2666  CD2 PHE A 357      46.319  47.933  35.778  1.00 18.95           C  
ATOM   2667  CE1 PHE A 357      43.634  47.252  35.732  1.00 17.80           C  
ATOM   2668  CE2 PHE A 357      45.724  47.336  36.891  1.00 20.93           C  
ATOM   2669  CZ  PHE A 357      44.385  47.007  36.861  1.00 18.55           C  
ATOM   2670  N   ARG A 358      48.464  48.441  30.858  1.00 18.51           N  
ATOM   2671  CA  ARG A 358      49.012  48.950  29.594  1.00 17.50           C  
ATOM   2672  C   ARG A 358      50.503  48.623  29.551  1.00 21.02           C  
ATOM   2673  O   ARG A 358      51.095  48.388  30.611  1.00 19.87           O  
ATOM   2674  CB  ARG A 358      48.785  50.479  29.465  1.00 18.82           C  
ATOM   2675  CG  ARG A 358      49.408  51.321  30.593  1.00 24.81           C  
ATOM   2676  CD  ARG A 358      49.470  52.797  30.197  1.00 31.58           C  
ATOM   2677  NE  ARG A 358      49.896  53.651  31.309  1.00 28.67           N  
ATOM   2678  CZ  ARG A 358      50.322  54.909  31.188  1.00 44.28           C  
ATOM   2679  NH1 ARG A 358      50.398  55.486  29.986  1.00 29.66           N1+
ATOM   2680  NH2 ARG A 358      50.696  55.592  32.260  1.00 31.17           N  
ATOM   2681  N   PRO A 359      51.147  48.676  28.373  1.00 18.99           N  
ATOM   2682  CA  PRO A 359      52.605  48.458  28.327  1.00 18.84           C  
ATOM   2683  C   PRO A 359      53.324  49.414  29.289  1.00 22.26           C  
ATOM   2684  O   PRO A 359      52.927  50.579  29.458  1.00 21.27           O  
ATOM   2685  CB  PRO A 359      52.960  48.736  26.863  1.00 19.86           C  
ATOM   2686  CG  PRO A 359      51.665  48.429  26.098  1.00 24.66           C  
ATOM   2687  CD  PRO A 359      50.589  48.947  27.025  1.00 21.09           C  
ATOM   2688  N   SER A 360      54.317  48.899  29.990  1.00 18.80           N  
ATOM   2689  CA  SER A 360      55.044  49.666  31.013  1.00 17.86           C  
ATOM   2690  C   SER A 360      55.922  50.781  30.423  1.00 20.01           C  
ATOM   2691  O   SER A 360      56.265  50.752  29.248  1.00 19.69           O  
ATOM   2692  CB  SER A 360      55.914  48.729  31.836  1.00 21.27           C  
ATOM   2693  OG  SER A 360      56.793  48.114  30.906  1.00 24.54           O  
ATOM   2694  N   GLU A 361      56.266  51.768  31.246  1.00 18.32           N  
ATOM   2695  CA  GLU A 361      57.075  52.885  30.772  1.00 18.60           C  
ATOM   2696  C   GLU A 361      58.577  52.547  30.796  1.00 22.12           C  
ATOM   2697  O   GLU A 361      59.024  51.886  31.747  1.00 20.19           O  
ATOM   2698  CB  GLU A 361      56.757  54.164  31.573  1.00 19.19           C  
ATOM   2699  CG  GLU A 361      57.313  54.270  32.984  1.00 27.68           C  
ATOM   2700  CD  GLU A 361      56.839  53.324  34.074  1.00 44.65           C  
ATOM   2701  OE1 GLU A 361      55.822  52.609  33.884  1.00 29.21           O  
ATOM   2702  OE2 GLU A 361      57.494  53.325  35.145  1.00 32.57           O1-
ATOM   2703  N   PRO A 362      59.372  52.995  29.787  1.00 18.63           N  
ATOM   2704  CA  PRO A 362      60.828  52.734  29.842  1.00 17.68           C  
ATOM   2705  C   PRO A 362      61.519  53.759  30.729  1.00 20.19           C  
ATOM   2706  O   PRO A 362      61.020  54.883  30.902  1.00 20.50           O  
ATOM   2707  CB  PRO A 362      61.272  52.902  28.377  1.00 19.48           C  
ATOM   2708  CG  PRO A 362      60.317  53.983  27.828  1.00 23.80           C  
ATOM   2709  CD  PRO A 362      58.990  53.741  28.559  1.00 20.27           C  
ATOM   2710  N   HIS A 363      62.658  53.369  31.320  1.00 16.19           N  
ATOM   2711  CA  HIS A 363      63.465  54.267  32.156  1.00 15.48           C  
ATOM   2712  C   HIS A 363      64.814  54.370  31.454  1.00 19.78           C  
ATOM   2713  O   HIS A 363      65.596  53.441  31.513  1.00 17.92           O  
ATOM   2714  CB  HIS A 363      63.595  53.727  33.606  1.00 15.94           C  
ATOM   2715  CG  HIS A 363      62.291  53.801  34.338  1.00 18.56           C  
ATOM   2716  CD2 HIS A 363      61.150  53.103  34.136  1.00 20.22           C  
ATOM   2717  ND1 HIS A 363      62.064  54.757  35.318  1.00 20.92           N  
ATOM   2718  CE1 HIS A 363      60.802  54.594  35.700  1.00 19.55           C  
ATOM   2719  NE2 HIS A 363      60.219  53.592  35.029  1.00 19.87           N  
ATOM   2720  N   PHE A 364      65.059  55.487  30.757  1.00 16.96           N  
ATOM   2721  CA  PHE A 364      66.292  55.669  30.006  1.00 16.27           C  
ATOM   2722  C   PHE A 364      67.453  56.062  30.868  1.00 20.39           C  
ATOM   2723  O   PHE A 364      67.294  56.813  31.834  1.00 18.28           O  
ATOM   2724  CB  PHE A 364      66.111  56.750  28.922  1.00 18.04           C  
ATOM   2725  CG  PHE A 364      65.316  56.252  27.746  1.00 18.13           C  
ATOM   2726  CD1 PHE A 364      65.952  55.636  26.667  1.00 19.69           C  
ATOM   2727  CD2 PHE A 364      63.926  56.376  27.723  1.00 19.50           C  
ATOM   2728  CE1 PHE A 364      65.211  55.152  25.586  1.00 18.88           C  
ATOM   2729  CE2 PHE A 364      63.188  55.894  26.639  1.00 22.11           C  
ATOM   2730  CZ  PHE A 364      63.834  55.283  25.583  1.00 20.09           C  
ATOM   2731  N   THR A 365      68.654  55.651  30.442  1.00 18.51           N  
ATOM   2732  CA  THR A 365      69.881  56.081  31.110  1.00 19.44           C  
ATOM   2733  C   THR A 365      70.136  57.566  30.735  1.00 23.59           C  
ATOM   2734  O   THR A 365      69.454  58.095  29.857  1.00 21.53           O  
ATOM   2735  CB  THR A 365      71.034  55.183  30.691  1.00 25.71           C  
ATOM   2736  CG2 THR A 365      70.822  53.726  31.129  1.00 20.90           C  
ATOM   2737  OG1 THR A 365      71.169  55.284  29.264  1.00 23.75           O  
ATOM   2738  N   LEU A 366      71.110  58.218  31.383  1.00 23.09           N  
ATOM   2739  CA  LEU A 366      71.462  59.630  31.120  1.00 25.49           C  
ATOM   2740  C   LEU A 366      71.755  59.930  29.632  1.00 26.49           C  
ATOM   2741  O   LEU A 366      71.245  60.907  29.109  1.00 24.63           O  
ATOM   2742  CB  LEU A 366      72.656  60.025  32.011  1.00 27.68           C  
ATOM   2743  CG  LEU A 366      72.973  61.513  32.233  1.00 35.98           C  
ATOM   2744  CD1 LEU A 366      71.730  62.411  32.152  1.00 36.51           C  
ATOM   2745  CD2 LEU A 366      73.705  61.703  33.567  1.00 42.15           C  
ATOM   2746  N   ASP A 367      72.490  59.055  28.936  1.00 23.16           N  
ATOM   2747  CA  ASP A 367      72.792  59.260  27.513  1.00 21.84           C  
ATOM   2748  C   ASP A 367      71.658  58.847  26.565  1.00 26.05           C  
ATOM   2749  O   ASP A 367      71.760  59.090  25.361  1.00 26.28           O  
ATOM   2750  CB  ASP A 367      74.116  58.569  27.114  1.00 22.24           C  
ATOM   2751  CG  ASP A 367      74.201  57.055  27.370  1.00 33.08           C  
ATOM   2752  OD1 ASP A 367      73.132  56.386  27.453  1.00 29.07           O  
ATOM   2753  OD2 ASP A 367      75.322  56.540  27.465  1.00 38.03           O1-
ATOM   2754  N   GLY A 368      70.619  58.173  27.094  1.00 20.62           N  
ATOM   2755  CA  GLY A 368      69.477  57.733  26.303  1.00 19.12           C  
ATOM   2756  C   GLY A 368      69.751  56.591  25.356  1.00 22.05           C  
ATOM   2757  O   GLY A 368      68.940  56.355  24.461  1.00 21.48           O  
ATOM   2758  N   ASN A 369      70.916  55.904  25.492  1.00 18.22           N  
ATOM   2759  CA  ASN A 369      71.300  54.807  24.591  1.00 16.96           C  
ATOM   2760  C   ASN A 369      70.766  53.472  25.011  1.00 18.17           C  
ATOM   2761  O   ASN A 369      70.841  52.511  24.262  1.00 18.52           O  
ATOM   2762  CB  ASN A 369      72.830  54.729  24.370  1.00 18.54           C  
ATOM   2763  CG  ASN A 369      73.362  55.955  23.678  1.00 28.57           C  
ATOM   2764  ND2 ASN A 369      74.551  56.386  24.058  1.00 22.67           N  
ATOM   2765  OD1 ASN A 369      72.695  56.545  22.837  1.00 22.31           O  
ATOM   2766  N   SER A 370      70.232  53.401  26.211  1.00 16.51           N  
ATOM   2767  CA  SER A 370      69.685  52.162  26.720  1.00 16.51           C  
ATOM   2768  C   SER A 370      68.594  52.477  27.738  1.00 19.22           C  
ATOM   2769  O   SER A 370      68.452  53.627  28.136  1.00 17.90           O  
ATOM   2770  CB  SER A 370      70.809  51.284  27.285  1.00 21.46           C  
ATOM   2771  OG  SER A 370      71.481  51.883  28.373  1.00 27.33           O  
ATOM   2772  N   PHE A 371      67.767  51.487  28.083  1.00 16.62           N  
ATOM   2773  CA  PHE A 371      66.672  51.721  29.041  1.00 14.73           C  
ATOM   2774  C   PHE A 371      66.313  50.450  29.750  1.00 17.76           C  
ATOM   2775  O   PHE A 371      66.603  49.343  29.262  1.00 15.62           O  
ATOM   2776  CB  PHE A 371      65.422  52.289  28.332  1.00 15.99           C  
ATOM   2777  CG  PHE A 371      64.859  51.435  27.228  1.00 16.23           C  
ATOM   2778  CD1 PHE A 371      65.349  51.537  25.931  1.00 18.10           C  
ATOM   2779  CD2 PHE A 371      63.799  50.566  27.470  1.00 16.79           C  
ATOM   2780  CE1 PHE A 371      64.787  50.791  24.896  1.00 18.65           C  
ATOM   2781  CE2 PHE A 371      63.241  49.810  26.437  1.00 19.43           C  
ATOM   2782  CZ  PHE A 371      63.727  49.940  25.153  1.00 17.77           C  
ATOM   2783  N   TYR A 372      65.585  50.628  30.855  1.00 15.30           N  
ATOM   2784  CA  TYR A 372      65.127  49.555  31.710  1.00 15.31           C  
ATOM   2785  C   TYR A 372      63.625  49.577  31.678  1.00 19.98           C  
ATOM   2786  O   TYR A 372      63.022  50.652  31.699  1.00 18.08           O  
ATOM   2787  CB  TYR A 372      65.657  49.775  33.138  1.00 15.70           C  
ATOM   2788  CG  TYR A 372      67.173  49.684  33.226  1.00 16.59           C  
ATOM   2789  CD1 TYR A 372      67.977  50.813  33.031  1.00 16.72           C  
ATOM   2790  CD2 TYR A 372      67.804  48.468  33.481  1.00 17.60           C  
ATOM   2791  CE1 TYR A 372      69.372  50.734  33.109  1.00 16.98           C  
ATOM   2792  CE2 TYR A 372      69.195  48.388  33.604  1.00 18.91           C  
ATOM   2793  CZ  TYR A 372      69.972  49.519  33.402  1.00 20.62           C  
ATOM   2794  OH  TYR A 372      71.340  49.404  33.469  1.00 21.16           O  
ATOM   2795  N   LYS A 373      63.007  48.403  31.581  1.00 16.59           N  
ATOM   2796  CA  LYS A 373      61.552  48.350  31.445  1.00 16.58           C  
ATOM   2797  C   LYS A 373      61.065  47.066  32.077  1.00 19.77           C  
ATOM   2798  O   LYS A 373      61.705  46.028  31.916  1.00 20.82           O  
ATOM   2799  CB  LYS A 373      61.226  48.351  29.943  1.00 18.43           C  
ATOM   2800  CG  LYS A 373      59.773  48.539  29.584  1.00 18.19           C  
ATOM   2801  CD  LYS A 373      59.618  48.457  28.038  1.00 24.22           C  
ATOM   2802  CE  LYS A 373      58.359  49.097  27.519  1.00 31.22           C  
ATOM   2803  NZ  LYS A 373      57.115  48.367  27.929  1.00 28.20           N1+
ATOM   2804  N   ILE A 374      59.910  47.117  32.747  1.00 14.98           N  
ATOM   2805  CA  ILE A 374      59.322  45.919  33.329  1.00 14.27           C  
ATOM   2806  C   ILE A 374      58.529  45.212  32.247  1.00 19.31           C  
ATOM   2807  O   ILE A 374      57.615  45.803  31.668  1.00 19.96           O  
ATOM   2808  CB  ILE A 374      58.388  46.271  34.521  1.00 16.56           C  
ATOM   2809  CG1 ILE A 374      59.182  46.908  35.667  1.00 16.92           C  
ATOM   2810  CG2 ILE A 374      57.605  45.001  35.000  1.00 15.38           C  
ATOM   2811  CD1 ILE A 374      58.269  47.606  36.689  1.00 19.54           C  
ATOM   2812  N   ILE A 375      58.829  43.926  32.019  1.00 16.75           N  
ATOM   2813  CA  ILE A 375      58.104  43.117  31.036  1.00 18.18           C  
ATOM   2814  C   ILE A 375      57.881  41.707  31.588  1.00 18.99           C  
ATOM   2815  O   ILE A 375      58.620  41.267  32.457  1.00 18.77           O  
ATOM   2816  CB  ILE A 375      58.767  43.095  29.623  1.00 22.35           C  
ATOM   2817  CG1 ILE A 375      60.116  42.380  29.642  1.00 24.51           C  
ATOM   2818  CG2 ILE A 375      58.875  44.512  28.951  1.00 23.66           C  
ATOM   2819  CD1 ILE A 375      60.597  41.913  28.239  1.00 30.25           C  
ATOM   2820  N   SER A 376      56.913  40.979  31.042  1.00 15.65           N  
ATOM   2821  CA  SER A 376      56.670  39.622  31.516  1.00 15.50           C  
ATOM   2822  C   SER A 376      57.771  38.680  31.003  1.00 20.43           C  
ATOM   2823  O   SER A 376      57.990  38.622  29.793  1.00 19.24           O  
ATOM   2824  CB  SER A 376      55.287  39.157  31.068  1.00 21.76           C  
ATOM   2825  OG  SER A 376      55.085  37.856  31.587  1.00 34.05           O  
ATOM   2826  N   ASN A 377      58.482  37.973  31.908  1.00 18.53           N  
ATOM   2827  CA  ASN A 377      59.538  37.044  31.457  1.00 18.31           C  
ATOM   2828  C   ASN A 377      58.946  35.717  30.863  1.00 23.32           C  
ATOM   2829  O   ASN A 377      57.722  35.578  30.757  1.00 21.13           O  
ATOM   2830  CB  ASN A 377      60.568  36.800  32.556  1.00 15.88           C  
ATOM   2831  CG  ASN A 377      60.089  35.929  33.697  1.00 22.77           C  
ATOM   2832  ND2 ASN A 377      60.873  35.874  34.744  1.00 17.06           N  
ATOM   2833  OD1 ASN A 377      59.022  35.303  33.641  1.00 20.80           O  
ATOM   2834  N   GLU A 378      59.800  34.743  30.515  1.00 24.30           N  
ATOM   2835  CA  GLU A 378      59.336  33.471  29.923  1.00 26.41           C  
ATOM   2836  C   GLU A 378      58.503  32.602  30.898  1.00 29.51           C  
ATOM   2837  O   GLU A 378      57.716  31.781  30.431  1.00 29.96           O  
ATOM   2838  CB  GLU A 378      60.502  32.668  29.296  1.00 28.46           C  
ATOM   2839  CG  GLU A 378      61.179  33.382  28.131  1.00 43.39           C  
ATOM   2840  CD  GLU A 378      60.403  33.502  26.828  1.00 82.79           C  
ATOM   2841  OE1 GLU A 378      60.612  34.510  26.114  1.00 86.65           O  
ATOM   2842  OE2 GLU A 378      59.607  32.587  26.506  1.00 82.54           O1-
ATOM   2843  N   GLU A 379      58.620  32.821  32.230  1.00 25.66           N  
ATOM   2844  CA  GLU A 379      57.801  32.118  33.241  1.00 25.63           C  
ATOM   2845  C   GLU A 379      56.478  32.900  33.523  1.00 27.44           C  
ATOM   2846  O   GLU A 379      55.631  32.431  34.292  1.00 26.38           O  
ATOM   2847  CB  GLU A 379      58.567  31.933  34.569  1.00 27.83           C  
ATOM   2848  CG  GLU A 379      60.049  31.605  34.458  1.00 47.18           C  
ATOM   2849  CD  GLU A 379      60.405  30.292  33.791  1.00 82.02           C  
ATOM   2850  OE1 GLU A 379      59.791  29.258  34.143  1.00 87.50           O  
ATOM   2851  OE2 GLU A 379      61.310  30.295  32.924  1.00 80.81           O1-
ATOM   2852  N   GLY A 380      56.302  34.056  32.875  1.00 21.96           N  
ATOM   2853  CA  GLY A 380      55.120  34.885  33.072  1.00 20.90           C  
ATOM   2854  C   GLY A 380      55.227  35.821  34.267  1.00 23.81           C  
ATOM   2855  O   GLY A 380      54.227  36.421  34.655  1.00 24.33           O  
ATOM   2856  N   TYR A 381      56.438  36.018  34.830  1.00 18.76           N  
ATOM   2857  CA  TYR A 381      56.608  36.949  35.962  1.00 17.20           C  
ATOM   2858  C   TYR A 381      57.218  38.259  35.469  1.00 20.77           C  
ATOM   2859  O   TYR A 381      58.167  38.244  34.675  1.00 18.98           O  
ATOM   2860  CB  TYR A 381      57.493  36.322  37.045  1.00 18.18           C  
ATOM   2861  CG  TYR A 381      56.798  35.211  37.790  1.00 20.93           C  
ATOM   2862  CD1 TYR A 381      56.008  35.480  38.904  1.00 21.67           C  
ATOM   2863  CD2 TYR A 381      56.873  33.891  37.344  1.00 22.54           C  
ATOM   2864  CE1 TYR A 381      55.350  34.461  39.586  1.00 21.21           C  
ATOM   2865  CE2 TYR A 381      56.236  32.859  38.034  1.00 23.79           C  
ATOM   2866  CZ  TYR A 381      55.467  33.153  39.144  1.00 25.94           C  
ATOM   2867  OH  TYR A 381      54.831  32.153  39.831  1.00 28.55           O  
ATOM   2868  N   ARG A 382      56.674  39.397  35.941  1.00 18.12           N  
ATOM   2869  CA  ARG A 382      57.131  40.728  35.539  1.00 17.70           C  
ATOM   2870  C   ARG A 382      58.427  41.112  36.243  1.00 17.83           C  
ATOM   2871  O   ARG A 382      58.512  41.215  37.477  1.00 15.30           O  
ATOM   2872  CB  ARG A 382      56.022  41.791  35.705  1.00 16.42           C  
ATOM   2873  CG  ARG A 382      54.939  41.568  34.657  1.00 25.16           C  
ATOM   2874  CD  ARG A 382      53.599  42.264  34.885  1.00 22.02           C  
ATOM   2875  NE  ARG A 382      52.593  41.527  34.112  1.00 20.28           N  
ATOM   2876  CZ  ARG A 382      52.415  41.624  32.801  1.00 26.02           C  
ATOM   2877  NH1 ARG A 382      53.047  42.558  32.103  1.00 22.12           N1+
ATOM   2878  NH2 ARG A 382      51.582  40.812  32.182  1.00 20.56           N  
ATOM   2879  N   HIS A 383      59.447  41.292  35.429  1.00 15.80           N  
ATOM   2880  CA  HIS A 383      60.792  41.615  35.894  1.00 14.95           C  
ATOM   2881  C   HIS A 383      61.402  42.717  35.056  1.00 17.91           C  
ATOM   2882  O   HIS A 383      60.890  43.035  33.979  1.00 18.05           O  
ATOM   2883  CB  HIS A 383      61.654  40.344  35.851  1.00 15.13           C  
ATOM   2884  CG  HIS A 383      61.331  39.463  37.019  1.00 17.63           C  
ATOM   2885  CD2 HIS A 383      60.568  38.347  37.072  1.00 17.95           C  
ATOM   2886  ND1 HIS A 383      61.722  39.801  38.305  1.00 18.46           N  
ATOM   2887  CE1 HIS A 383      61.234  38.850  39.087  1.00 17.70           C  
ATOM   2888  NE2 HIS A 383      60.546  37.949  38.385  1.00 17.92           N  
ATOM   2889  N   ILE A 384      62.508  43.263  35.524  1.00 15.66           N  
ATOM   2890  CA  ILE A 384      63.176  44.356  34.817  1.00 15.44           C  
ATOM   2891  C   ILE A 384      64.080  43.798  33.731  1.00 21.02           C  
ATOM   2892  O   ILE A 384      64.967  42.983  34.030  1.00 19.69           O  
ATOM   2893  CB  ILE A 384      63.982  45.229  35.802  1.00 17.51           C  
ATOM   2894  CG1 ILE A 384      63.072  45.797  36.943  1.00 17.01           C  
ATOM   2895  CG2 ILE A 384      64.714  46.380  35.036  1.00 16.06           C  
ATOM   2896  CD1 ILE A 384      63.864  46.162  38.191  1.00 19.35           C  
ATOM   2897  N   CYS A 385      63.872  44.272  32.488  1.00 18.86           N  
ATOM   2898  CA  CYS A 385      64.702  43.904  31.344  1.00 20.93           C  
ATOM   2899  C   CYS A 385      65.500  45.142  30.915  1.00 21.44           C  
ATOM   2900  O   CYS A 385      65.001  46.272  30.962  1.00 20.89           O  
ATOM   2901  CB  CYS A 385      63.869  43.337  30.193  1.00 24.13           C  
ATOM   2902  SG  CYS A 385      64.712  42.007  29.291  1.00 30.82           S  
ATOM   2903  N   TYR A 386      66.750  44.932  30.551  1.00 18.00           N  
ATOM   2904  CA  TYR A 386      67.651  45.990  30.123  1.00 17.12           C  
ATOM   2905  C   TYR A 386      67.807  45.894  28.612  1.00 21.78           C  
ATOM   2906  O   TYR A 386      68.247  44.863  28.089  1.00 20.16           O  
ATOM   2907  CB  TYR A 386      68.999  45.823  30.827  1.00 17.52           C  
ATOM   2908  CG  TYR A 386      70.063  46.810  30.396  1.00 21.43           C  
ATOM   2909  CD1 TYR A 386      69.804  48.171  30.361  1.00 22.61           C  
ATOM   2910  CD2 TYR A 386      71.348  46.383  30.068  1.00 24.33           C  
ATOM   2911  CE1 TYR A 386      70.790  49.088  30.012  1.00 24.07           C  
ATOM   2912  CE2 TYR A 386      72.349  47.295  29.732  1.00 25.41           C  
ATOM   2913  CZ  TYR A 386      72.062  48.646  29.703  1.00 32.41           C  
ATOM   2914  OH  TYR A 386      73.025  49.557  29.349  1.00 34.18           O  
ATOM   2915  N   PHE A 387      67.457  46.982  27.924  1.00 17.97           N  
ATOM   2916  CA  PHE A 387      67.492  47.054  26.476  1.00 16.97           C  
ATOM   2917  C   PHE A 387      68.519  48.050  25.979  1.00 20.78           C  
ATOM   2918  O   PHE A 387      68.705  49.077  26.615  1.00 17.88           O  
ATOM   2919  CB  PHE A 387      66.151  47.606  25.989  1.00 18.10           C  
ATOM   2920  CG  PHE A 387      64.924  46.749  26.164  1.00 19.50           C  
ATOM   2921  CD1 PHE A 387      64.265  46.691  27.390  1.00 19.81           C  
ATOM   2922  CD2 PHE A 387      64.380  46.065  25.085  1.00 22.26           C  
ATOM   2923  CE1 PHE A 387      63.095  45.953  27.536  1.00 20.08           C  
ATOM   2924  CE2 PHE A 387      63.202  45.323  25.231  1.00 24.77           C  
ATOM   2925  CZ  PHE A 387      62.566  45.279  26.454  1.00 21.87           C  
ATOM   2926  N   GLN A 388      69.116  47.795  24.782  1.00 20.00           N  
ATOM   2927  CA  GLN A 388      69.975  48.754  24.071  1.00 20.26           C  
ATOM   2928  C   GLN A 388      69.015  49.337  23.041  1.00 22.96           C  
ATOM   2929  O   GLN A 388      68.204  48.571  22.510  1.00 23.26           O  
ATOM   2930  CB  GLN A 388      71.133  48.043  23.326  1.00 22.54           C  
ATOM   2931  CG  GLN A 388      72.073  47.209  24.194  1.00 35.71           C  
ATOM   2932  CD  GLN A 388      72.449  47.892  25.476  1.00 41.35           C  
ATOM   2933  NE2 GLN A 388      73.119  49.022  25.376  1.00 28.32           N  
ATOM   2934  OE1 GLN A 388      72.108  47.431  26.565  1.00 42.30           O  
ATOM   2935  N   ILE A 389      69.052  50.649  22.742  1.00 20.24           N  
ATOM   2936  CA  ILE A 389      68.024  51.209  21.825  1.00 19.72           C  
ATOM   2937  C   ILE A 389      68.005  50.568  20.444  1.00 29.11           C  
ATOM   2938  O   ILE A 389      66.930  50.525  19.819  1.00 28.26           O  
ATOM   2939  CB  ILE A 389      68.000  52.755  21.699  1.00 21.76           C  
ATOM   2940  CG1 ILE A 389      69.329  53.319  21.130  1.00 21.90           C  
ATOM   2941  CG2 ILE A 389      67.604  53.393  23.060  1.00 21.32           C  
ATOM   2942  CD1 ILE A 389      69.262  54.813  20.801  1.00 29.09           C  
ATOM   2943  N   ASP A 390      69.157  50.040  19.981  1.00 27.44           N  
ATOM   2944  CA  ASP A 390      69.248  49.439  18.655  1.00 28.41           C  
ATOM   2945  C   ASP A 390      69.499  47.922  18.668  1.00 33.50           C  
ATOM   2946  O   ASP A 390      70.061  47.391  17.709  1.00 33.85           O  
ATOM   2947  CB  ASP A 390      70.319  50.170  17.814  1.00 30.47           C  
ATOM   2948  CG  ASP A 390      71.713  50.168  18.422  1.00 45.49           C  
ATOM   2949  OD1 ASP A 390      71.887  49.596  19.537  1.00 43.31           O  
ATOM   2950  OD2 ASP A 390      72.622  50.774  17.814  1.00 59.21           O1-
ATOM   2951  N   LYS A 391      69.075  47.219  19.735  1.00 27.94           N  
ATOM   2952  CA  LYS A 391      69.210  45.767  19.804  1.00 26.86           C  
ATOM   2953  C   LYS A 391      67.887  45.157  20.139  1.00 32.85           C  
ATOM   2954  O   LYS A 391      67.153  45.701  20.981  1.00 31.63           O  
ATOM   2955  CB  LYS A 391      70.296  45.327  20.811  1.00 29.76           C  
ATOM   2956  CG  LYS A 391      71.707  45.846  20.498  1.00 42.71           C  
ATOM   2957  CD  LYS A 391      72.369  45.173  19.277  1.00 54.79           C  
ATOM   2958  CE  LYS A 391      73.706  45.792  18.926  1.00 63.15           C  
ATOM   2959  NZ  LYS A 391      74.738  45.518  19.965  1.00 73.64           N1+
ATOM   2960  N   LYS A 392      67.573  44.016  19.495  1.00 29.51           N  
ATOM   2961  CA  LYS A 392      66.307  43.321  19.694  1.00 29.73           C  
ATOM   2962  C   LYS A 392      66.207  42.618  21.045  1.00 33.42           C  
ATOM   2963  O   LYS A 392      65.186  42.727  21.722  1.00 32.81           O  
ATOM   2964  CB  LYS A 392      66.045  42.329  18.542  1.00 32.98           C  
ATOM   2965  CG  LYS A 392      64.682  41.634  18.593  1.00 52.56           C  
ATOM   2966  CD  LYS A 392      64.494  40.679  17.417  1.00 64.82           C  
ATOM   2967  CE  LYS A 392      63.665  39.475  17.794  1.00 79.82           C  
ATOM   2968  NZ  LYS A 392      63.463  38.557  16.640  1.00 91.85           N1+
ATOM   2969  N   ASP A 393      67.229  41.877  21.421  1.00 30.83           N  
ATOM   2970  CA  ASP A 393      67.183  41.113  22.668  1.00 30.93           C  
ATOM   2971  C   ASP A 393      67.475  41.967  23.882  1.00 34.19           C  
ATOM   2972  O   ASP A 393      68.429  42.753  23.879  1.00 33.71           O  
ATOM   2973  CB  ASP A 393      68.183  39.946  22.628  1.00 33.39           C  
ATOM   2974  CG  ASP A 393      68.010  38.988  21.462  1.00 52.05           C  
ATOM   2975  OD1 ASP A 393      66.840  38.693  21.095  1.00 52.82           O  
ATOM   2976  OD2 ASP A 393      69.039  38.499  20.942  1.00 60.50           O1-
ATOM   2977  N   CYS A 394      66.664  41.799  24.939  1.00 29.63           N  
ATOM   2978  CA  CYS A 394      66.932  42.490  26.184  1.00 27.86           C  
ATOM   2979  C   CYS A 394      67.461  41.481  27.186  1.00 28.54           C  
ATOM   2980  O   CYS A 394      67.315  40.277  26.977  1.00 29.48           O  
ATOM   2981  CB  CYS A 394      65.701  43.235  26.703  1.00 28.08           C  
ATOM   2982  SG  CYS A 394      64.355  42.174  27.284  1.00 31.73           S  
ATOM   2983  N   THR A 395      68.086  41.958  28.261  1.00 22.40           N  
ATOM   2984  CA  THR A 395      68.598  41.076  29.297  1.00 21.75           C  
ATOM   2985  C   THR A 395      67.826  41.341  30.584  1.00 22.66           C  
ATOM   2986  O   THR A 395      67.829  42.474  31.070  1.00 21.95           O  
ATOM   2987  CB  THR A 395      70.096  41.342  29.509  1.00 30.39           C  
ATOM   2988  CG2 THR A 395      70.709  40.418  30.551  1.00 28.78           C  
ATOM   2989  OG1 THR A 395      70.758  41.185  28.256  1.00 31.33           O  
ATOM   2990  N   PHE A 396      67.247  40.295  31.167  1.00 18.11           N  
ATOM   2991  CA  PHE A 396      66.551  40.397  32.458  1.00 18.74           C  
ATOM   2992  C   PHE A 396      67.573  40.565  33.541  1.00 23.31           C  
ATOM   2993  O   PHE A 396      68.556  39.814  33.591  1.00 22.80           O  
ATOM   2994  CB  PHE A 396      65.664  39.163  32.748  1.00 20.12           C  
ATOM   2995  CG  PHE A 396      64.340  39.235  32.038  1.00 21.40           C  
ATOM   2996  CD1 PHE A 396      63.341  40.097  32.481  1.00 23.79           C  
ATOM   2997  CD2 PHE A 396      64.117  38.508  30.874  1.00 23.48           C  
ATOM   2998  CE1 PHE A 396      62.127  40.188  31.804  1.00 23.99           C  
ATOM   2999  CE2 PHE A 396      62.903  38.608  30.189  1.00 26.40           C  
ATOM   3000  CZ  PHE A 396      61.918  39.454  30.654  1.00 24.02           C  
ATOM   3001  N   ILE A 397      67.381  41.581  34.382  1.00 17.93           N  
ATOM   3002  CA  ILE A 397      68.312  41.886  35.462  1.00 17.01           C  
ATOM   3003  C   ILE A 397      67.779  41.360  36.789  1.00 20.87           C  
ATOM   3004  O   ILE A 397      68.544  41.238  37.753  1.00 20.40           O  
ATOM   3005  CB  ILE A 397      68.738  43.375  35.494  1.00 20.19           C  
ATOM   3006  CG1 ILE A 397      67.678  44.288  36.188  1.00 20.48           C  
ATOM   3007  CG2 ILE A 397      69.095  43.842  34.072  1.00 20.77           C  
ATOM   3008  CD1 ILE A 397      68.154  45.724  36.455  1.00 21.27           C  
ATOM   3009  N   THR A 398      66.482  40.992  36.827  1.00 19.19           N  
ATOM   3010  CA  THR A 398      65.860  40.395  38.026  1.00 18.79           C  
ATOM   3011  C   THR A 398      65.098  39.174  37.562  1.00 21.10           C  
ATOM   3012  O   THR A 398      64.707  39.083  36.390  1.00 19.71           O  
ATOM   3013  CB  THR A 398      64.899  41.378  38.781  1.00 22.99           C  
ATOM   3014  CG2 THR A 398      65.596  42.641  39.275  1.00 18.16           C  
ATOM   3015  OG1 THR A 398      63.785  41.705  37.949  1.00 17.45           O  
ATOM   3016  N   LYS A 399      64.851  38.248  38.486  1.00 19.59           N  
ATOM   3017  CA  LYS A 399      64.136  37.018  38.159  1.00 20.24           C  
ATOM   3018  C   LYS A 399      63.623  36.341  39.435  1.00 21.43           C  
ATOM   3019  O   LYS A 399      64.094  36.648  40.508  1.00 21.56           O  
ATOM   3020  CB  LYS A 399      65.058  36.071  37.344  1.00 23.95           C  
ATOM   3021  CG  LYS A 399      65.937  35.127  38.167  1.00 43.67           C  
ATOM   3022  CD  LYS A 399      67.306  35.677  38.494  1.00 59.57           C  
ATOM   3023  CE  LYS A 399      68.398  34.637  38.309  1.00 67.29           C  
ATOM   3024  NZ  LYS A 399      68.390  33.614  39.385  1.00 71.56           N1+
ATOM   3025  N   GLY A 400      62.662  35.454  39.294  1.00 19.20           N  
ATOM   3026  CA  GLY A 400      62.089  34.744  40.436  1.00 19.82           C  
ATOM   3027  C   GLY A 400      60.580  34.734  40.395  1.00 22.73           C  
ATOM   3028  O   GLY A 400      59.961  35.383  39.539  1.00 21.84           O  
ATOM   3029  N   THR A 401      59.978  33.960  41.302  1.00 18.40           N  
ATOM   3030  CA  THR A 401      58.529  33.762  41.349  1.00 17.82           C  
ATOM   3031  C   THR A 401      57.933  34.817  42.252  1.00 21.24           C  
ATOM   3032  O   THR A 401      57.425  34.515  43.327  1.00 21.70           O  
ATOM   3033  CB  THR A 401      58.178  32.307  41.793  1.00 24.25           C  
ATOM   3034  CG2 THR A 401      58.723  31.247  40.832  1.00 23.90           C  
ATOM   3035  OG1 THR A 401      58.762  32.124  43.074  1.00 24.62           O  
ATOM   3036  N   TRP A 402      58.086  36.072  41.841  1.00 16.67           N  
ATOM   3037  CA  TRP A 402      57.568  37.274  42.499  1.00 16.31           C  
ATOM   3038  C   TRP A 402      57.628  38.317  41.395  1.00 19.65           C  
ATOM   3039  O   TRP A 402      58.092  37.988  40.283  1.00 18.61           O  
ATOM   3040  CB  TRP A 402      58.432  37.691  43.717  1.00 15.34           C  
ATOM   3041  CG  TRP A 402      59.922  37.687  43.459  1.00 16.70           C  
ATOM   3042  CD1 TRP A 402      60.796  36.664  43.716  1.00 19.53           C  
ATOM   3043  CD2 TRP A 402      60.715  38.776  42.956  1.00 16.21           C  
ATOM   3044  CE2 TRP A 402      62.056  38.325  42.893  1.00 19.58           C  
ATOM   3045  CE3 TRP A 402      60.423  40.099  42.555  1.00 16.91           C  
ATOM   3046  NE1 TRP A 402      62.070  37.023  43.337  1.00 18.51           N  
ATOM   3047  CZ2 TRP A 402      63.101  39.136  42.429  1.00 19.14           C  
ATOM   3048  CZ3 TRP A 402      61.463  40.908  42.112  1.00 18.24           C  
ATOM   3049  CH2 TRP A 402      62.780  40.429  42.044  1.00 19.09           C  
ATOM   3050  N   GLU A 403      57.153  39.557  41.649  1.00 15.04           N  
ATOM   3051  CA  GLU A 403      57.187  40.536  40.564  1.00 14.44           C  
ATOM   3052  C   GLU A 403      57.718  41.895  40.966  1.00 17.54           C  
ATOM   3053  O   GLU A 403      57.539  42.319  42.098  1.00 15.83           O  
ATOM   3054  CB  GLU A 403      55.786  40.732  39.969  1.00 15.72           C  
ATOM   3055  CG  GLU A 403      55.246  39.484  39.254  1.00 15.70           C  
ATOM   3056  CD  GLU A 403      54.084  39.722  38.313  1.00 17.21           C  
ATOM   3057  OE1 GLU A 403      53.314  40.690  38.523  1.00 22.59           O  
ATOM   3058  OE2 GLU A 403      54.038  39.030  37.273  1.00 21.23           O1-
ATOM   3059  N   VAL A 404      58.305  42.613  39.995  1.00 15.21           N  
ATOM   3060  CA  VAL A 404      58.716  43.992  40.211  1.00 13.51           C  
ATOM   3061  C   VAL A 404      57.429  44.801  40.007  1.00 17.03           C  
ATOM   3062  O   VAL A 404      56.740  44.601  38.998  1.00 16.95           O  
ATOM   3063  CB  VAL A 404      59.799  44.431  39.202  1.00 16.11           C  
ATOM   3064  CG1 VAL A 404      60.106  45.938  39.373  1.00 14.46           C  
ATOM   3065  CG2 VAL A 404      61.064  43.603  39.393  1.00 15.84           C  
ATOM   3066  N   ILE A 405      57.097  45.679  40.953  1.00 13.88           N  
ATOM   3067  CA  ILE A 405      55.896  46.529  40.875  1.00 14.70           C  
ATOM   3068  C   ILE A 405      56.197  47.760  40.029  1.00 19.00           C  
ATOM   3069  O   ILE A 405      55.403  48.130  39.154  1.00 18.12           O  
ATOM   3070  CB  ILE A 405      55.409  46.933  42.309  1.00 18.93           C  
ATOM   3071  CG1 ILE A 405      55.219  45.674  43.202  1.00 20.13           C  
ATOM   3072  CG2 ILE A 405      54.126  47.846  42.255  1.00 19.31           C  
ATOM   3073  CD1 ILE A 405      54.237  44.628  42.730  1.00 24.64           C  
ATOM   3074  N   GLY A 406      57.313  48.406  40.319  1.00 15.07           N  
ATOM   3075  CA  GLY A 406      57.676  49.608  39.573  1.00 14.80           C  
ATOM   3076  C   GLY A 406      59.131  49.959  39.702  1.00 17.21           C  
ATOM   3077  O   GLY A 406      59.777  49.589  40.686  1.00 17.00           O  
ATOM   3078  N   ILE A 407      59.679  50.633  38.672  1.00 14.89           N  
ATOM   3079  CA  ILE A 407      61.051  51.154  38.731  1.00 13.94           C  
ATOM   3080  C   ILE A 407      60.877  52.567  39.302  1.00 18.72           C  
ATOM   3081  O   ILE A 407      60.112  53.357  38.740  1.00 17.72           O  
ATOM   3082  CB  ILE A 407      61.720  51.202  37.331  1.00 16.76           C  
ATOM   3083  CG1 ILE A 407      61.941  49.763  36.795  1.00 16.60           C  
ATOM   3084  CG2 ILE A 407      63.050  51.992  37.429  1.00 16.03           C  
ATOM   3085  CD1 ILE A 407      62.232  49.644  35.242  1.00 16.43           C  
ATOM   3086  N   GLU A 408      61.611  52.903  40.361  1.00 15.55           N  
ATOM   3087  CA  GLU A 408      61.433  54.194  41.037  1.00 15.77           C  
ATOM   3088  C   GLU A 408      62.519  55.244  40.768  1.00 20.81           C  
ATOM   3089  O   GLU A 408      62.222  56.435  40.817  1.00 19.62           O  
ATOM   3090  CB  GLU A 408      61.314  53.936  42.545  1.00 17.55           C  
ATOM   3091  CG  GLU A 408      60.240  52.890  42.901  1.00 20.87           C  
ATOM   3092  CD  GLU A 408      58.836  53.291  42.489  1.00 38.34           C  
ATOM   3093  OE1 GLU A 408      58.158  52.479  41.818  1.00 37.39           O  
ATOM   3094  OE2 GLU A 408      58.469  54.468  42.713  1.00 31.84           O1-
ATOM   3095  N   ALA A 409      63.783  54.820  40.604  1.00 17.51           N  
ATOM   3096  CA  ALA A 409      64.893  55.758  40.330  1.00 18.08           C  
ATOM   3097  C   ALA A 409      66.015  54.993  39.668  1.00 20.78           C  
ATOM   3098  O   ALA A 409      66.151  53.768  39.857  1.00 17.30           O  
ATOM   3099  CB  ALA A 409      65.398  56.415  41.614  1.00 18.53           C  
ATOM   3100  N   LEU A 410      66.829  55.732  38.888  1.00 18.48           N  
ATOM   3101  CA  LEU A 410      67.932  55.141  38.171  1.00 18.07           C  
ATOM   3102  C   LEU A 410      69.154  56.067  38.238  1.00 20.54           C  
ATOM   3103  O   LEU A 410      69.040  57.243  37.928  1.00 19.45           O  
ATOM   3104  CB  LEU A 410      67.509  54.938  36.693  1.00 17.86           C  
ATOM   3105  CG  LEU A 410      68.553  54.264  35.775  1.00 20.62           C  
ATOM   3106  CD1 LEU A 410      68.838  52.817  36.205  1.00 19.52           C  
ATOM   3107  CD2 LEU A 410      68.125  54.341  34.303  1.00 21.78           C  
ATOM   3108  N   THR A 411      70.297  55.532  38.645  1.00 18.76           N  
ATOM   3109  CA  THR A 411      71.570  56.281  38.640  1.00 19.96           C  
ATOM   3110  C   THR A 411      72.539  55.460  37.781  1.00 24.17           C  
ATOM   3111  O   THR A 411      72.178  54.359  37.343  1.00 21.52           O  
ATOM   3112  CB  THR A 411      72.129  56.489  40.077  1.00 26.39           C  
ATOM   3113  CG2 THR A 411      71.087  57.015  41.064  1.00 24.29           C  
ATOM   3114  OG1 THR A 411      72.712  55.270  40.529  1.00 25.01           O  
ATOM   3115  N   SER A 412      73.797  55.934  37.602  1.00 22.49           N  
ATOM   3116  CA  SER A 412      74.764  55.151  36.811  1.00 22.09           C  
ATOM   3117  C   SER A 412      75.145  53.859  37.519  1.00 24.58           C  
ATOM   3118  O   SER A 412      75.538  52.888  36.867  1.00 25.92           O  
ATOM   3119  CB  SER A 412      76.011  55.983  36.519  1.00 25.91           C  
ATOM   3120  OG  SER A 412      76.616  56.346  37.750  1.00 28.09           O  
ATOM   3121  N   ASP A 413      75.016  53.825  38.854  1.00 19.81           N  
ATOM   3122  CA  ASP A 413      75.384  52.629  39.597  1.00 19.93           C  
ATOM   3123  C   ASP A 413      74.240  51.732  40.020  1.00 23.15           C  
ATOM   3124  O   ASP A 413      74.450  50.529  40.157  1.00 22.19           O  
ATOM   3125  CB  ASP A 413      76.201  52.999  40.847  1.00 22.04           C  
ATOM   3126  CG  ASP A 413      77.562  53.617  40.532  1.00 33.67           C  
ATOM   3127  OD1 ASP A 413      78.065  53.409  39.411  1.00 35.87           O  
ATOM   3128  OD2 ASP A 413      78.106  54.309  41.398  1.00 35.18           O1-
ATOM   3129  N   TYR A 414      73.071  52.317  40.303  1.00 20.10           N  
ATOM   3130  CA  TYR A 414      71.942  51.558  40.847  1.00 19.18           C  
ATOM   3131  C   TYR A 414      70.625  51.798  40.168  1.00 19.78           C  
ATOM   3132  O   TYR A 414      70.345  52.894  39.704  1.00 18.31           O  
ATOM   3133  CB  TYR A 414      71.773  51.924  42.332  1.00 19.49           C  
ATOM   3134  CG  TYR A 414      72.863  51.336  43.196  1.00 22.38           C  
ATOM   3135  CD1 TYR A 414      72.868  49.983  43.520  1.00 23.41           C  
ATOM   3136  CD2 TYR A 414      73.889  52.133  43.696  1.00 24.72           C  
ATOM   3137  CE1 TYR A 414      73.884  49.429  44.288  1.00 24.90           C  
ATOM   3138  CE2 TYR A 414      74.893  51.595  44.505  1.00 26.04           C  
ATOM   3139  CZ  TYR A 414      74.885  50.241  44.794  1.00 34.71           C  
ATOM   3140  OH  TYR A 414      75.863  49.686  45.577  1.00 35.98           O  
ATOM   3141  N   LEU A 415      69.769  50.780  40.199  1.00 16.16           N  
ATOM   3142  CA  LEU A 415      68.389  50.968  39.781  1.00 14.76           C  
ATOM   3143  C   LEU A 415      67.607  50.634  41.053  1.00 19.01           C  
ATOM   3144  O   LEU A 415      67.860  49.607  41.669  1.00 18.10           O  
ATOM   3145  CB  LEU A 415      68.010  50.023  38.626  1.00 14.41           C  
ATOM   3146  CG  LEU A 415      66.553  50.130  38.119  1.00 18.88           C  
ATOM   3147  CD1 LEU A 415      66.454  49.677  36.710  1.00 18.90           C  
ATOM   3148  CD2 LEU A 415      65.587  49.237  38.998  1.00 15.70           C  
ATOM   3149  N   TYR A 416      66.670  51.506  41.447  1.00 17.79           N  
ATOM   3150  CA  TYR A 416      65.825  51.342  42.635  1.00 16.09           C  
ATOM   3151  C   TYR A 416      64.443  50.920  42.169  1.00 18.42           C  
ATOM   3152  O   TYR A 416      63.874  51.534  41.265  1.00 17.55           O  
ATOM   3153  CB  TYR A 416      65.728  52.657  43.400  1.00 17.28           C  
ATOM   3154  CG  TYR A 416      67.054  53.135  43.964  1.00 18.89           C  
ATOM   3155  CD1 TYR A 416      67.966  53.828  43.168  1.00 20.47           C  
ATOM   3156  CD2 TYR A 416      67.403  52.881  45.284  1.00 18.80           C  
ATOM   3157  CE1 TYR A 416      69.198  54.247  43.673  1.00 20.16           C  
ATOM   3158  CE2 TYR A 416      68.627  53.312  45.807  1.00 19.12           C  
ATOM   3159  CZ  TYR A 416      69.510  54.010  45.004  1.00 22.17           C  
ATOM   3160  OH  TYR A 416      70.705  54.427  45.525  1.00 21.85           O  
ATOM   3161  N   TYR A 417      63.876  49.889  42.816  1.00 14.99           N  
ATOM   3162  CA  TYR A 417      62.570  49.394  42.424  1.00 12.97           C  
ATOM   3163  C   TYR A 417      61.781  48.862  43.628  1.00 15.75           C  
ATOM   3164  O   TYR A 417      62.367  48.532  44.651  1.00 16.54           O  
ATOM   3165  CB  TYR A 417      62.723  48.294  41.357  1.00 13.38           C  
ATOM   3166  CG  TYR A 417      63.389  47.021  41.854  1.00 16.15           C  
ATOM   3167  CD1 TYR A 417      64.770  46.860  41.791  1.00 18.14           C  
ATOM   3168  CD2 TYR A 417      62.627  45.943  42.309  1.00 15.71           C  
ATOM   3169  CE1 TYR A 417      65.382  45.669  42.213  1.00 18.73           C  
ATOM   3170  CE2 TYR A 417      63.227  44.766  42.745  1.00 16.38           C  
ATOM   3171  CZ  TYR A 417      64.602  44.626  42.687  1.00 21.29           C  
ATOM   3172  OH  TYR A 417      65.171  43.458  43.152  1.00 21.23           O  
ATOM   3173  N   ILE A 418      60.471  48.759  43.471  1.00 13.39           N  
ATOM   3174  CA  ILE A 418      59.578  48.178  44.488  1.00 13.84           C  
ATOM   3175  C   ILE A 418      59.232  46.772  44.017  1.00 16.08           C  
ATOM   3176  O   ILE A 418      58.931  46.591  42.832  1.00 15.12           O  
ATOM   3177  CB  ILE A 418      58.284  49.043  44.673  1.00 16.45           C  
ATOM   3178  CG1 ILE A 418      58.616  50.477  45.198  1.00 18.56           C  
ATOM   3179  CG2 ILE A 418      57.257  48.339  45.617  1.00 15.10           C  
ATOM   3180  CD1 ILE A 418      59.074  50.586  46.644  1.00 25.23           C  
ATOM   3181  N   SER A 419      59.231  45.785  44.919  1.00 13.74           N  
ATOM   3182  CA  SER A 419      58.808  44.424  44.513  1.00 13.28           C  
ATOM   3183  C   SER A 419      58.116  43.740  45.686  1.00 14.82           C  
ATOM   3184  O   SER A 419      58.212  44.201  46.816  1.00 14.60           O  
ATOM   3185  CB  SER A 419      59.998  43.577  44.054  1.00 13.81           C  
ATOM   3186  OG  SER A 419      60.650  42.952  45.160  1.00 16.54           O  
ATOM   3187  N   ASN A 420      57.439  42.635  45.409  1.00 13.79           N  
ATOM   3188  CA  ASN A 420      56.813  41.843  46.465  1.00 14.37           C  
ATOM   3189  C   ASN A 420      57.665  40.571  46.725  1.00 18.04           C  
ATOM   3190  O   ASN A 420      57.126  39.525  47.067  1.00 17.93           O  
ATOM   3191  CB  ASN A 420      55.352  41.498  46.096  1.00 10.32           C  
ATOM   3192  CG  ASN A 420      55.168  40.800  44.773  1.00 20.75           C  
ATOM   3193  ND2 ASN A 420      53.934  40.714  44.336  1.00 14.06           N  
ATOM   3194  OD1 ASN A 420      56.114  40.344  44.135  1.00 15.31           O  
ATOM   3195  N   GLU A 421      58.972  40.664  46.528  1.00 15.47           N  
ATOM   3196  CA  GLU A 421      59.851  39.520  46.756  1.00 15.63           C  
ATOM   3197  C   GLU A 421      59.878  39.051  48.229  1.00 20.36           C  
ATOM   3198  O   GLU A 421      59.860  37.848  48.487  1.00 20.80           O  
ATOM   3199  CB  GLU A 421      61.289  39.821  46.324  1.00 16.29           C  
ATOM   3200  CG  GLU A 421      62.169  38.574  46.466  1.00 20.72           C  
ATOM   3201  CD  GLU A 421      63.623  38.683  46.064  1.00 32.20           C  
ATOM   3202  OE1 GLU A 421      64.078  39.787  45.687  1.00 20.62           O  
ATOM   3203  OE2 GLU A 421      64.312  37.641  46.119  1.00 26.33           O1-
ATOM   3204  N   TYR A 422      59.945  39.985  49.160  1.00 17.69           N  
ATOM   3205  CA  TYR A 422      60.140  39.693  50.575  1.00 18.07           C  
ATOM   3206  C   TYR A 422      59.140  38.688  51.174  1.00 22.07           C  
ATOM   3207  O   TYR A 422      57.912  38.878  51.127  1.00 18.73           O  
ATOM   3208  CB  TYR A 422      60.189  40.962  51.406  1.00 19.29           C  
ATOM   3209  CG  TYR A 422      60.750  40.742  52.796  1.00 22.55           C  
ATOM   3210  CD1 TYR A 422      62.037  40.240  52.982  1.00 24.17           C  
ATOM   3211  CD2 TYR A 422      59.989  41.025  53.928  1.00 25.20           C  
ATOM   3212  CE1 TYR A 422      62.562  40.049  54.261  1.00 25.64           C  
ATOM   3213  CE2 TYR A 422      60.496  40.822  55.208  1.00 27.38           C  
ATOM   3214  CZ  TYR A 422      61.788  40.342  55.368  1.00 33.81           C  
ATOM   3215  OH  TYR A 422      62.293  40.179  56.632  1.00 39.37           O  
ATOM   3216  N   LYS A 423      59.714  37.594  51.723  1.00 20.36           N  
ATOM   3217  CA  LYS A 423      58.988  36.492  52.378  1.00 20.97           C  
ATOM   3218  C   LYS A 423      57.967  35.815  51.435  1.00 24.19           C  
ATOM   3219  O   LYS A 423      57.085  35.090  51.882  1.00 25.62           O  
ATOM   3220  CB  LYS A 423      58.340  36.973  53.698  1.00 23.44           C  
ATOM   3221  CG  LYS A 423      59.346  37.337  54.771  1.00 32.55           C  
ATOM   3222  CD  LYS A 423      58.676  37.730  56.086  1.00 44.47           C  
ATOM   3223  CE  LYS A 423      59.688  37.968  57.191  1.00 55.93           C  
ATOM   3224  NZ  LYS A 423      59.230  38.999  58.180  1.00 50.98           N1+
ATOM   3225  N   GLY A 424      58.101  36.056  50.138  1.00 20.95           N  
ATOM   3226  CA  GLY A 424      57.179  35.518  49.142  1.00 21.54           C  
ATOM   3227  C   GLY A 424      55.744  35.963  49.377  1.00 23.12           C  
ATOM   3228  O   GLY A 424      54.812  35.211  49.099  1.00 22.52           O  
ATOM   3229  N   MET A 425      55.552  37.166  49.932  1.00 18.99           N  
ATOM   3230  CA  MET A 425      54.214  37.699  50.194  1.00 18.90           C  
ATOM   3231  C   MET A 425      53.822  38.639  49.038  1.00 19.39           C  
ATOM   3232  O   MET A 425      54.364  39.745  48.951  1.00 18.24           O  
ATOM   3233  CB  MET A 425      54.148  38.426  51.541  1.00 21.51           C  
ATOM   3234  CG  MET A 425      54.334  37.451  52.726  1.00 27.34           C  
ATOM   3235  SD  MET A 425      54.597  38.330  54.263  1.00 33.61           S  
ATOM   3236  CE  MET A 425      52.991  39.042  54.492  1.00 30.90           C  
ATOM   3237  N   PRO A 426      52.911  38.201  48.143  1.00 17.35           N  
ATOM   3238  CA  PRO A 426      52.536  39.060  46.991  1.00 17.33           C  
ATOM   3239  C   PRO A 426      51.844  40.372  47.370  1.00 20.31           C  
ATOM   3240  O   PRO A 426      51.844  41.311  46.555  1.00 17.98           O  
ATOM   3241  CB  PRO A 426      51.615  38.181  46.132  1.00 19.51           C  
ATOM   3242  CG  PRO A 426      51.580  36.846  46.766  1.00 24.76           C  
ATOM   3243  CD  PRO A 426      52.181  36.913  48.134  1.00 19.93           C  
ATOM   3244  N   GLY A 427      51.266  40.403  48.579  1.00 17.57           N  
ATOM   3245  CA  GLY A 427      50.560  41.564  49.121  1.00 18.07           C  
ATOM   3246  C   GLY A 427      51.401  42.496  49.972  1.00 19.86           C  
ATOM   3247  O   GLY A 427      50.862  43.400  50.605  1.00 20.13           O  
ATOM   3248  N   GLY A 428      52.713  42.276  49.983  1.00 16.39           N  
ATOM   3249  CA  GLY A 428      53.699  43.128  50.657  1.00 16.19           C  
ATOM   3250  C   GLY A 428      54.529  43.868  49.610  1.00 19.82           C  
ATOM   3251  O   GLY A 428      54.514  43.487  48.433  1.00 18.15           O  
ATOM   3252  N   ARG A 429      55.175  44.979  49.985  1.00 15.20           N  
ATOM   3253  CA  ARG A 429      55.932  45.808  49.003  1.00 14.91           C  
ATOM   3254  C   ARG A 429      57.164  46.357  49.703  1.00 16.87           C  
ATOM   3255  O   ARG A 429      57.047  46.919  50.787  1.00 16.97           O  
ATOM   3256  CB  ARG A 429      55.111  47.050  48.532  1.00 15.72           C  
ATOM   3257  CG  ARG A 429      53.737  46.826  47.840  1.00 18.78           C  
ATOM   3258  CD  ARG A 429      53.828  46.463  46.383  1.00 20.84           C  
ATOM   3259  NE  ARG A 429      52.525  46.306  45.698  1.00 17.49           N  
ATOM   3260  CZ  ARG A 429      51.819  45.169  45.646  1.00 31.57           C  
ATOM   3261  NH1 ARG A 429      52.202  44.107  46.340  1.00 19.94           N1+
ATOM   3262  NH2 ARG A 429      50.699  45.109  44.944  1.00 22.47           N  
ATOM   3263  N   ASN A 430      58.324  46.226  49.079  1.00 14.33           N  
ATOM   3264  CA  ASN A 430      59.550  46.758  49.654  1.00 14.67           C  
ATOM   3265  C   ASN A 430      60.400  47.370  48.586  1.00 17.06           C  
ATOM   3266  O   ASN A 430      60.299  47.003  47.402  1.00 15.55           O  
ATOM   3267  CB  ASN A 430      60.332  45.660  50.400  1.00 16.03           C  
ATOM   3268  CG  ASN A 430      59.784  45.381  51.776  1.00 20.63           C  
ATOM   3269  ND2 ASN A 430      59.060  44.305  51.900  1.00 18.05           N  
ATOM   3270  OD1 ASN A 430      59.990  46.132  52.727  1.00 18.14           O  
ATOM   3271  N   LEU A 431      61.246  48.298  49.008  1.00 15.60           N  
ATOM   3272  CA  LEU A 431      62.221  48.974  48.145  1.00 14.23           C  
ATOM   3273  C   LEU A 431      63.522  48.194  48.122  1.00 18.48           C  
ATOM   3274  O   LEU A 431      64.058  47.825  49.175  1.00 18.82           O  
ATOM   3275  CB  LEU A 431      62.484  50.392  48.682  1.00 13.97           C  
ATOM   3276  CG  LEU A 431      63.530  51.242  47.902  1.00 18.13           C  
ATOM   3277  CD1 LEU A 431      63.011  51.620  46.505  1.00 17.72           C  
ATOM   3278  CD2 LEU A 431      63.831  52.517  48.678  1.00 18.82           C  
ATOM   3279  N   TYR A 432      64.074  48.022  46.909  1.00 15.16           N  
ATOM   3280  CA  TYR A 432      65.333  47.331  46.669  1.00 14.79           C  
ATOM   3281  C   TYR A 432      66.186  48.194  45.755  1.00 20.04           C  
ATOM   3282  O   TYR A 432      65.662  49.023  44.983  1.00 17.39           O  
ATOM   3283  CB  TYR A 432      65.080  46.008  45.907  1.00 15.74           C  
ATOM   3284  CG  TYR A 432      64.340  44.972  46.709  1.00 16.67           C  
ATOM   3285  CD1 TYR A 432      62.950  45.000  46.804  1.00 17.16           C  
ATOM   3286  CD2 TYR A 432      65.024  43.957  47.377  1.00 17.78           C  
ATOM   3287  CE1 TYR A 432      62.260  44.061  47.565  1.00 18.36           C  
ATOM   3288  CE2 TYR A 432      64.335  42.973  48.093  1.00 18.93           C  
ATOM   3289  CZ  TYR A 432      62.953  43.056  48.214  1.00 19.79           C  
ATOM   3290  OH  TYR A 432      62.237  42.127  48.933  1.00 19.34           O  
ATOM   3291  N   LYS A 433      67.480  47.901  45.747  1.00 17.36           N  
ATOM   3292  CA  LYS A 433      68.392  48.497  44.778  1.00 17.30           C  
ATOM   3293  C   LYS A 433      69.206  47.389  44.194  1.00 21.10           C  
ATOM   3294  O   LYS A 433      69.524  46.408  44.887  1.00 19.32           O  
ATOM   3295  CB  LYS A 433      69.255  49.649  45.344  1.00 20.84           C  
ATOM   3296  CG  LYS A 433      70.322  49.232  46.366  1.00 22.87           C  
ATOM   3297  CD  LYS A 433      71.157  50.451  46.797  1.00 23.90           C  
ATOM   3298  CE  LYS A 433      72.357  50.031  47.632  1.00 22.11           C  
ATOM   3299  NZ  LYS A 433      73.038  51.246  48.196  1.00 24.20           N1+
ATOM   3300  N   ILE A 434      69.474  47.483  42.892  1.00 17.35           N  
ATOM   3301  CA  ILE A 434      70.260  46.460  42.222  1.00 17.45           C  
ATOM   3302  C   ILE A 434      71.503  47.140  41.639  1.00 22.48           C  
ATOM   3303  O   ILE A 434      71.381  48.162  40.967  1.00 20.82           O  
ATOM   3304  CB  ILE A 434      69.436  45.640  41.170  1.00 20.24           C  
ATOM   3305  CG1 ILE A 434      70.329  44.573  40.449  1.00 20.55           C  
ATOM   3306  CG2 ILE A 434      68.657  46.526  40.171  1.00 20.72           C  
ATOM   3307  CD1 ILE A 434      69.604  43.628  39.601  1.00 18.97           C  
ATOM   3308  N   GLN A 435      72.686  46.569  41.894  1.00 21.00           N  
ATOM   3309  CA  GLN A 435      73.937  47.096  41.362  1.00 20.86           C  
ATOM   3310  C   GLN A 435      73.987  46.831  39.873  1.00 22.04           C  
ATOM   3311  O   GLN A 435      73.947  45.693  39.450  1.00 22.22           O  
ATOM   3312  CB  GLN A 435      75.134  46.460  42.081  1.00 22.12           C  
ATOM   3313  CG  GLN A 435      76.418  47.236  41.880  1.00 29.19           C  
ATOM   3314  CD  GLN A 435      77.588  46.537  42.530  1.00 44.17           C  
ATOM   3315  NE2 GLN A 435      77.437  46.169  43.796  1.00 23.21           N  
ATOM   3316  OE1 GLN A 435      78.628  46.304  41.903  1.00 41.12           O  
ATOM   3317  N   LEU A 436      74.071  47.888  39.077  1.00 19.88           N  
ATOM   3318  CA  LEU A 436      74.043  47.746  37.629  1.00 20.76           C  
ATOM   3319  C   LEU A 436      75.301  47.050  37.044  1.00 27.20           C  
ATOM   3320  O   LEU A 436      75.193  46.418  36.006  1.00 26.02           O  
ATOM   3321  CB  LEU A 436      73.767  49.101  36.964  1.00 21.02           C  
ATOM   3322  CG  LEU A 436      72.395  49.725  37.331  1.00 23.32           C  
ATOM   3323  CD1 LEU A 436      72.200  51.022  36.653  1.00 21.68           C  
ATOM   3324  CD2 LEU A 436      71.224  48.755  37.032  1.00 22.07           C  
ATOM   3325  N   SER A 437      76.445  47.089  37.749  1.00 26.19           N  
ATOM   3326  CA  SER A 437      77.653  46.392  37.276  1.00 26.77           C  
ATOM   3327  C   SER A 437      77.662  44.906  37.732  1.00 33.23           C  
ATOM   3328  O   SER A 437      78.468  44.117  37.229  1.00 33.65           O  
ATOM   3329  CB  SER A 437      78.898  47.115  37.768  1.00 30.20           C  
ATOM   3330  OG  SER A 437      78.985  47.035  39.182  1.00 35.34           O  
ATOM   3331  N   ASP A 438      76.732  44.505  38.642  1.00 27.17           N  
ATOM   3332  CA  ASP A 438      76.672  43.126  39.137  1.00 26.73           C  
ATOM   3333  C   ASP A 438      75.261  42.793  39.609  1.00 27.27           C  
ATOM   3334  O   ASP A 438      74.932  43.067  40.762  1.00 25.98           O  
ATOM   3335  CB  ASP A 438      77.695  42.951  40.289  1.00 28.85           C  
ATOM   3336  CG  ASP A 438      77.885  41.539  40.817  1.00 37.12           C  
ATOM   3337  OD1 ASP A 438      77.092  40.646  40.444  1.00 37.91           O  
ATOM   3338  OD2 ASP A 438      78.805  41.335  41.628  1.00 42.69           O1-
ATOM   3339  N   TYR A 439      74.453  42.148  38.748  1.00 23.82           N  
ATOM   3340  CA  TYR A 439      73.037  41.836  39.044  1.00 24.15           C  
ATOM   3341  C   TYR A 439      72.815  40.893  40.240  1.00 28.44           C  
ATOM   3342  O   TYR A 439      71.699  40.856  40.762  1.00 27.04           O  
ATOM   3343  CB  TYR A 439      72.276  41.317  37.812  1.00 25.09           C  
ATOM   3344  CG  TYR A 439      72.352  42.209  36.585  1.00 25.65           C  
ATOM   3345  CD1 TYR A 439      72.417  43.596  36.706  1.00 26.12           C  
ATOM   3346  CD2 TYR A 439      72.301  41.666  35.300  1.00 26.11           C  
ATOM   3347  CE1 TYR A 439      72.469  44.419  35.585  1.00 26.73           C  
ATOM   3348  CE2 TYR A 439      72.369  42.481  34.168  1.00 26.19           C  
ATOM   3349  CZ  TYR A 439      72.443  43.857  34.317  1.00 30.38           C  
ATOM   3350  OH  TYR A 439      72.499  44.676  33.212  1.00 25.29           O  
ATOM   3351  N   THR A 440      73.870  40.206  40.726  1.00 26.17           N  
ATOM   3352  CA  THR A 440      73.749  39.316  41.895  1.00 26.32           C  
ATOM   3353  C   THR A 440      73.707  40.127  43.190  1.00 30.04           C  
ATOM   3354  O   THR A 440      73.361  39.578  44.232  1.00 31.54           O  
ATOM   3355  CB  THR A 440      74.888  38.260  41.932  1.00 35.00           C  
ATOM   3356  CG2 THR A 440      74.995  37.450  40.656  1.00 32.87           C  
ATOM   3357  OG1 THR A 440      76.116  38.918  42.208  1.00 36.95           O  
ATOM   3358  N   LYS A 441      74.057  41.430  43.122  1.00 26.09           N  
ATOM   3359  CA  LYS A 441      74.101  42.343  44.264  1.00 25.23           C  
ATOM   3360  C   LYS A 441      72.794  43.165  44.364  1.00 26.62           C  
ATOM   3361  O   LYS A 441      72.715  44.315  43.903  1.00 24.23           O  
ATOM   3362  CB  LYS A 441      75.334  43.262  44.201  1.00 27.77           C  
ATOM   3363  CG  LYS A 441      76.675  42.524  44.100  1.00 39.55           C  
ATOM   3364  CD  LYS A 441      77.445  42.552  45.405  1.00 51.31           C  
ATOM   3365  CE  LYS A 441      78.939  42.438  45.184  1.00 67.09           C  
ATOM   3366  NZ  LYS A 441      79.549  43.742  44.782  1.00 74.09           N1+
ATOM   3367  N   VAL A 442      71.796  42.561  45.005  1.00 23.70           N  
ATOM   3368  CA  VAL A 442      70.483  43.172  45.258  1.00 23.27           C  
ATOM   3369  C   VAL A 442      70.372  43.436  46.763  1.00 27.10           C  
ATOM   3370  O   VAL A 442      70.558  42.509  47.551  1.00 26.36           O  
ATOM   3371  CB  VAL A 442      69.327  42.283  44.717  1.00 26.85           C  
ATOM   3372  CG1 VAL A 442      67.940  42.887  45.047  1.00 25.56           C  
ATOM   3373  CG2 VAL A 442      69.480  42.044  43.214  1.00 26.46           C  
ATOM   3374  N   THR A 443      70.090  44.690  47.163  1.00 21.41           N  
ATOM   3375  CA  THR A 443      69.966  45.022  48.578  1.00 21.31           C  
ATOM   3376  C   THR A 443      68.531  45.438  48.879  1.00 24.46           C  
ATOM   3377  O   THR A 443      68.027  46.348  48.209  1.00 21.77           O  
ATOM   3378  CB  THR A 443      70.939  46.180  48.957  1.00 29.93           C  
ATOM   3379  CG2 THR A 443      70.882  46.546  50.447  1.00 28.57           C  
ATOM   3380  OG1 THR A 443      72.294  45.866  48.584  1.00 29.31           O  
ATOM   3381  N   CYS A 444      67.883  44.837  49.909  1.00 22.12           N  
ATOM   3382  CA  CYS A 444      66.567  45.356  50.317  1.00 22.06           C  
ATOM   3383  C   CYS A 444      66.794  46.538  51.229  1.00 25.57           C  
ATOM   3384  O   CYS A 444      67.525  46.432  52.229  1.00 26.73           O  
ATOM   3385  CB  CYS A 444      65.658  44.320  50.971  1.00 23.26           C  
ATOM   3386  SG  CYS A 444      63.957  44.937  51.176  1.00 27.10           S  
ATOM   3387  N   LEU A 445      66.183  47.679  50.898  1.00 19.09           N  
ATOM   3388  CA  LEU A 445      66.367  48.916  51.648  1.00 18.08           C  
ATOM   3389  C   LEU A 445      65.306  49.180  52.700  1.00 20.93           C  
ATOM   3390  O   LEU A 445      65.514  50.009  53.597  1.00 20.12           O  
ATOM   3391  CB  LEU A 445      66.448  50.103  50.662  1.00 18.38           C  
ATOM   3392  CG  LEU A 445      67.560  49.994  49.576  1.00 23.07           C  
ATOM   3393  CD1 LEU A 445      67.522  51.192  48.640  1.00 21.62           C  
ATOM   3394  CD2 LEU A 445      68.960  49.878  50.211  1.00 23.42           C  
ATOM   3395  N   SER A 446      64.158  48.507  52.600  1.00 16.94           N  
ATOM   3396  CA  SER A 446      63.096  48.760  53.576  1.00 15.18           C  
ATOM   3397  C   SER A 446      62.673  47.513  54.371  1.00 20.51           C  
ATOM   3398  O   SER A 446      61.937  47.687  55.340  1.00 19.28           O  
ATOM   3399  CB  SER A 446      61.883  49.353  52.863  1.00 17.28           C  
ATOM   3400  OG  SER A 446      61.404  48.379  51.949  1.00 18.80           O  
ATOM   3401  N   CYS A 447      63.041  46.276  53.917  1.00 19.26           N  
ATOM   3402  CA  CYS A 447      62.594  44.994  54.514  1.00 21.41           C  
ATOM   3403  C   CYS A 447      62.752  44.948  56.009  1.00 26.07           C  
ATOM   3404  O   CYS A 447      61.811  44.588  56.703  1.00 25.85           O  
ATOM   3405  CB  CYS A 447      63.279  43.788  53.861  1.00 22.98           C  
ATOM   3406  SG  CYS A 447      62.855  43.531  52.116  1.00 27.85           S  
ATOM   3407  N   GLU A 448      63.956  45.276  56.502  1.00 23.60           N  
ATOM   3408  CA  GLU A 448      64.266  45.157  57.928  1.00 24.30           C  
ATOM   3409  C   GLU A 448      64.173  46.427  58.760  1.00 25.01           C  
ATOM   3410  O   GLU A 448      64.610  46.389  59.911  1.00 23.79           O  
ATOM   3411  CB  GLU A 448      65.667  44.536  58.106  1.00 25.76           C  
ATOM   3412  CG  GLU A 448      65.876  43.231  57.355  1.00 35.82           C  
ATOM   3413  CD  GLU A 448      64.969  42.070  57.711  1.00 58.66           C  
ATOM   3414  OE1 GLU A 448      64.505  41.986  58.874  1.00 43.02           O  
ATOM   3415  OE2 GLU A 448      64.766  41.209  56.826  1.00 58.47           O1-
ATOM   3416  N   LEU A 449      63.621  47.539  58.230  1.00 19.97           N  
ATOM   3417  CA  LEU A 449      63.514  48.780  59.023  1.00 19.68           C  
ATOM   3418  C   LEU A 449      62.621  48.561  60.247  1.00 24.67           C  
ATOM   3419  O   LEU A 449      63.000  48.907  61.364  1.00 24.69           O  
ATOM   3420  CB  LEU A 449      62.969  49.952  58.179  1.00 19.12           C  
ATOM   3421  CG  LEU A 449      63.890  50.426  57.037  1.00 21.91           C  
ATOM   3422  CD1 LEU A 449      63.176  51.478  56.205  1.00 21.00           C  
ATOM   3423  CD2 LEU A 449      65.221  50.994  57.581  1.00 23.00           C  
ATOM   3424  N   ASN A 450      61.441  47.965  60.032  1.00 21.24           N  
ATOM   3425  CA  ASN A 450      60.511  47.642  61.115  1.00 19.76           C  
ATOM   3426  C   ASN A 450      59.611  46.540  60.580  1.00 22.66           C  
ATOM   3427  O   ASN A 450      58.488  46.820  60.144  1.00 19.53           O  
ATOM   3428  CB  ASN A 450      59.728  48.889  61.571  1.00 18.05           C  
ATOM   3429  CG  ASN A 450      58.940  48.614  62.840  1.00 27.11           C  
ATOM   3430  ND2 ASN A 450      58.721  49.635  63.614  1.00 21.96           N  
ATOM   3431  OD1 ASN A 450      58.545  47.483  63.142  1.00 24.76           O  
ATOM   3432  N   PRO A 451      60.099  45.271  60.626  1.00 21.44           N  
ATOM   3433  CA  PRO A 451      59.360  44.173  59.971  1.00 22.62           C  
ATOM   3434  C   PRO A 451      57.973  43.865  60.523  1.00 25.83           C  
ATOM   3435  O   PRO A 451      57.132  43.396  59.764  1.00 25.24           O  
ATOM   3436  CB  PRO A 451      60.295  42.956  60.072  1.00 24.95           C  
ATOM   3437  CG  PRO A 451      61.431  43.370  60.906  1.00 28.60           C  
ATOM   3438  CD  PRO A 451      61.434  44.838  61.096  1.00 23.90           C  
ATOM   3439  N   GLU A 452      57.726  44.140  61.803  1.00 23.02           N  
ATOM   3440  CA  GLU A 452      56.409  43.898  62.418  1.00 23.58           C  
ATOM   3441  C   GLU A 452      55.402  44.982  61.988  1.00 24.90           C  
ATOM   3442  O   GLU A 452      54.254  44.680  61.690  1.00 25.55           O  
ATOM   3443  CB  GLU A 452      56.558  43.906  63.955  1.00 25.78           C  
ATOM   3444  CG  GLU A 452      55.368  43.373  64.733  1.00 42.96           C  
ATOM   3445  CD  GLU A 452      55.677  43.142  66.203  1.00 76.73           C  
ATOM   3446  OE1 GLU A 452      55.900  44.136  66.933  1.00 64.16           O  
ATOM   3447  OE2 GLU A 452      55.735  41.961  66.618  1.00 80.86           O1-
ATOM   3448  N   ARG A 453      55.837  46.241  61.943  1.00 19.76           N  
ATOM   3449  CA  ARG A 453      54.933  47.334  61.613  1.00 18.76           C  
ATOM   3450  C   ARG A 453      54.827  47.606  60.106  1.00 19.44           C  
ATOM   3451  O   ARG A 453      53.777  48.055  59.643  1.00 18.24           O  
ATOM   3452  CB  ARG A 453      55.428  48.613  62.320  1.00 19.35           C  
ATOM   3453  CG  ARG A 453      54.520  49.832  62.152  1.00 20.73           C  
ATOM   3454  CD  ARG A 453      55.140  51.053  62.781  1.00 17.40           C  
ATOM   3455  NE  ARG A 453      54.350  52.247  62.489  1.00 16.77           N  
ATOM   3456  CZ  ARG A 453      54.439  53.394  63.151  1.00 21.89           C  
ATOM   3457  NH1 ARG A 453      55.238  53.500  64.209  1.00 19.40           N1+
ATOM   3458  NH2 ARG A 453      53.694  54.427  62.796  1.00 16.82           N  
ATOM   3459  N   CYS A 454      55.921  47.404  59.377  1.00 16.54           N  
ATOM   3460  CA  CYS A 454      56.034  47.840  57.990  1.00 17.70           C  
ATOM   3461  C   CYS A 454      56.396  46.775  56.987  1.00 18.32           C  
ATOM   3462  O   CYS A 454      57.521  46.298  56.944  1.00 17.07           O  
ATOM   3463  CB  CYS A 454      57.022  48.994  57.941  1.00 18.06           C  
ATOM   3464  SG  CYS A 454      56.464  50.439  58.861  1.00 21.62           S  
ATOM   3465  N   GLN A 455      55.421  46.424  56.135  1.00 14.98           N  
ATOM   3466  CA  GLN A 455      55.621  45.407  55.080  1.00 15.05           C  
ATOM   3467  C   GLN A 455      55.085  45.928  53.744  1.00 19.12           C  
ATOM   3468  O   GLN A 455      55.059  45.172  52.790  1.00 20.10           O  
ATOM   3469  CB  GLN A 455      54.844  44.127  55.445  1.00 16.75           C  
ATOM   3470  CG  GLN A 455      55.371  43.425  56.726  1.00 24.36           C  
ATOM   3471  CD  GLN A 455      54.371  42.485  57.391  1.00 33.47           C  
ATOM   3472  NE2 GLN A 455      54.580  42.201  58.676  1.00 32.38           N  
ATOM   3473  OE1 GLN A 455      53.367  42.066  56.810  1.00 24.30           O  
ATOM   3474  N   TYR A 456      54.634  47.189  53.685  1.00 15.50           N  
ATOM   3475  CA  TYR A 456      54.086  47.756  52.449  1.00 16.07           C  
ATOM   3476  C   TYR A 456      54.615  49.166  52.327  1.00 18.85           C  
ATOM   3477  O   TYR A 456      54.203  50.060  53.063  1.00 18.54           O  
ATOM   3478  CB  TYR A 456      52.559  47.785  52.483  1.00 16.50           C  
ATOM   3479  CG  TYR A 456      51.884  47.825  51.125  1.00 16.66           C  
ATOM   3480  CD1 TYR A 456      51.703  49.034  50.443  1.00 18.19           C  
ATOM   3481  CD2 TYR A 456      51.334  46.675  50.569  1.00 16.48           C  
ATOM   3482  CE1 TYR A 456      51.027  49.083  49.221  1.00 16.49           C  
ATOM   3483  CE2 TYR A 456      50.605  46.724  49.379  1.00 16.10           C  
ATOM   3484  CZ  TYR A 456      50.479  47.920  48.694  1.00 20.66           C  
ATOM   3485  OH  TYR A 456      49.746  47.943  47.513  1.00 17.55           O  
ATOM   3486  N   TYR A 457      55.519  49.360  51.390  1.00 15.37           N  
ATOM   3487  CA  TYR A 457      56.150  50.658  51.176  1.00 14.35           C  
ATOM   3488  C   TYR A 457      55.937  51.234  49.801  1.00 18.32           C  
ATOM   3489  O   TYR A 457      55.862  50.490  48.815  1.00 16.23           O  
ATOM   3490  CB  TYR A 457      57.666  50.499  51.324  1.00 13.67           C  
ATOM   3491  CG  TYR A 457      58.146  50.338  52.758  1.00 15.30           C  
ATOM   3492  CD1 TYR A 457      58.533  51.446  53.512  1.00 16.78           C  
ATOM   3493  CD2 TYR A 457      58.317  49.072  53.321  1.00 16.10           C  
ATOM   3494  CE1 TYR A 457      59.058  51.302  54.792  1.00 17.76           C  
ATOM   3495  CE2 TYR A 457      58.855  48.915  54.608  1.00 16.02           C  
ATOM   3496  CZ  TYR A 457      59.226  50.036  55.332  1.00 20.95           C  
ATOM   3497  OH  TYR A 457      59.743  49.905  56.595  1.00 17.96           O  
ATOM   3498  N   SER A 458      55.995  52.567  49.734  1.00 16.29           N  
ATOM   3499  CA  SER A 458      56.108  53.325  48.491  1.00 16.62           C  
ATOM   3500  C   SER A 458      57.249  54.309  48.774  1.00 19.28           C  
ATOM   3501  O   SER A 458      57.652  54.463  49.940  1.00 17.20           O  
ATOM   3502  CB  SER A 458      54.811  54.016  48.084  1.00 19.76           C  
ATOM   3503  OG  SER A 458      54.449  55.017  49.014  1.00 22.76           O  
ATOM   3504  N   VAL A 459      57.803  54.931  47.726  1.00 15.45           N  
ATOM   3505  CA  VAL A 459      58.975  55.796  47.889  1.00 14.42           C  
ATOM   3506  C   VAL A 459      58.876  57.059  47.049  1.00 18.38           C  
ATOM   3507  O   VAL A 459      58.242  57.046  46.000  1.00 16.44           O  
ATOM   3508  CB  VAL A 459      60.274  54.982  47.559  1.00 17.28           C  
ATOM   3509  CG1 VAL A 459      60.365  54.615  46.067  1.00 16.11           C  
ATOM   3510  CG2 VAL A 459      61.536  55.723  48.005  1.00 16.90           C  
ATOM   3511  N   SER A 460      59.526  58.141  47.504  1.00 16.59           N  
ATOM   3512  CA  SER A 460      59.666  59.370  46.727  1.00 16.07           C  
ATOM   3513  C   SER A 460      61.146  59.769  46.754  1.00 19.41           C  
ATOM   3514  O   SER A 460      61.649  60.155  47.812  1.00 18.08           O  
ATOM   3515  CB  SER A 460      58.828  60.483  47.327  1.00 20.32           C  
ATOM   3516  OG  SER A 460      58.998  61.637  46.524  1.00 24.42           O  
ATOM   3517  N   PHE A 461      61.824  59.728  45.596  1.00 16.69           N  
ATOM   3518  CA  PHE A 461      63.235  60.124  45.509  1.00 16.92           C  
ATOM   3519  C   PHE A 461      63.398  61.610  45.196  1.00 21.52           C  
ATOM   3520  O   PHE A 461      62.553  62.180  44.507  1.00 21.51           O  
ATOM   3521  CB  PHE A 461      63.926  59.301  44.398  1.00 17.90           C  
ATOM   3522  CG  PHE A 461      64.314  57.926  44.838  1.00 17.79           C  
ATOM   3523  CD1 PHE A 461      63.427  56.865  44.717  1.00 19.40           C  
ATOM   3524  CD2 PHE A 461      65.575  57.679  45.366  1.00 19.21           C  
ATOM   3525  CE1 PHE A 461      63.782  55.590  45.157  1.00 19.80           C  
ATOM   3526  CE2 PHE A 461      65.930  56.401  45.794  1.00 21.00           C  
ATOM   3527  CZ  PHE A 461      65.025  55.370  45.700  1.00 18.46           C  
ATOM   3528  N   SER A 462      64.501  62.223  45.649  1.00 19.01           N  
ATOM   3529  CA  SER A 462      64.816  63.624  45.309  1.00 19.36           C  
ATOM   3530  C   SER A 462      65.270  63.648  43.828  1.00 22.77           C  
ATOM   3531  O   SER A 462      65.466  62.583  43.228  1.00 19.33           O  
ATOM   3532  CB  SER A 462      65.896  64.199  46.235  1.00 19.42           C  
ATOM   3533  OG  SER A 462      67.117  63.509  46.049  1.00 21.64           O  
ATOM   3534  N   LYS A 463      65.449  64.834  43.257  1.00 23.05           N  
ATOM   3535  CA  LYS A 463      65.735  65.039  41.821  1.00 25.71           C  
ATOM   3536  C   LYS A 463      66.815  64.157  41.202  1.00 32.22           C  
ATOM   3537  O   LYS A 463      66.592  63.688  40.081  1.00 35.25           O  
ATOM   3538  CB  LYS A 463      66.013  66.518  41.492  1.00 30.07           C  
ATOM   3539  CG  LYS A 463      64.753  67.383  41.513  1.00 49.97           C  
ATOM   3540  CD  LYS A 463      63.886  67.271  40.254  1.00 65.62           C  
ATOM   3541  CE  LYS A 463      62.672  68.174  40.310  1.00 75.02           C  
ATOM   3542  NZ  LYS A 463      61.624  67.659  41.235  1.00 81.95           N1+
ATOM   3543  N   GLU A 464      67.950  63.908  41.877  1.00 27.64           N  
ATOM   3544  CA  GLU A 464      69.003  63.025  41.318  1.00 26.89           C  
ATOM   3545  C   GLU A 464      69.237  61.817  42.233  1.00 28.97           C  
ATOM   3546  O   GLU A 464      70.344  61.262  42.296  1.00 26.35           O  
ATOM   3547  CB  GLU A 464      70.337  63.790  41.035  1.00 28.84           C  
ATOM   3548  CG  GLU A 464      70.196  65.087  40.238  1.00 37.02           C  
ATOM   3549  CD  GLU A 464      69.711  65.002  38.801  1.00 68.08           C  
ATOM   3550  OE1 GLU A 464      69.848  63.923  38.180  1.00 69.37           O  
ATOM   3551  OE2 GLU A 464      69.222  66.033  38.284  1.00 74.32           O1-
ATOM   3552  N   ALA A 465      68.157  61.401  42.947  1.00 25.05           N  
ATOM   3553  CA  ALA A 465      68.147  60.252  43.859  1.00 22.74           C  
ATOM   3554  C   ALA A 465      69.146  60.341  45.019  1.00 24.85           C  
ATOM   3555  O   ALA A 465      69.585  59.301  45.511  1.00 23.84           O  
ATOM   3556  CB  ALA A 465      68.344  58.940  43.079  1.00 23.08           C  
ATOM   3557  N   LYS A 466      69.515  61.550  45.450  1.00 21.71           N  
ATOM   3558  CA  LYS A 466      70.434  61.718  46.590  1.00 21.47           C  
ATOM   3559  C   LYS A 466      69.712  61.335  47.901  1.00 22.30           C  
ATOM   3560  O   LYS A 466      70.351  60.858  48.837  1.00 21.14           O  
ATOM   3561  CB  LYS A 466      70.900  63.175  46.693  1.00 22.99           C  
ATOM   3562  CG  LYS A 466      72.128  63.383  47.563  1.00 36.22           C  
ATOM   3563  CD  LYS A 466      72.642  64.823  47.421  1.00 40.59           C  
ATOM   3564  CE  LYS A 466      74.081  64.959  47.858  1.00 55.95           C  
ATOM   3565  NZ  LYS A 466      74.204  65.073  49.330  1.00 58.50           N1+
ATOM   3566  N   TYR A 467      68.400  61.587  47.967  1.00 19.90           N  
ATOM   3567  CA  TYR A 467      67.599  61.253  49.156  1.00 20.40           C  
ATOM   3568  C   TYR A 467      66.334  60.540  48.759  1.00 21.87           C  
ATOM   3569  O   TYR A 467      65.848  60.723  47.646  1.00 19.86           O  
ATOM   3570  CB  TYR A 467      67.200  62.539  49.925  1.00 21.93           C  
ATOM   3571  CG  TYR A 467      68.399  63.327  50.401  1.00 23.83           C  
ATOM   3572  CD1 TYR A 467      68.991  63.059  51.631  1.00 24.85           C  
ATOM   3573  CD2 TYR A 467      68.952  64.337  49.614  1.00 24.34           C  
ATOM   3574  CE1 TYR A 467      70.124  63.754  52.054  1.00 24.84           C  
ATOM   3575  CE2 TYR A 467      70.078  65.045  50.031  1.00 24.56           C  
ATOM   3576  CZ  TYR A 467      70.667  64.742  51.246  1.00 33.42           C  
ATOM   3577  OH  TYR A 467      71.802  65.410  51.636  1.00 32.38           O  
ATOM   3578  N   TYR A 468      65.726  59.816  49.708  1.00 17.86           N  
ATOM   3579  CA  TYR A 468      64.439  59.192  49.464  1.00 16.14           C  
ATOM   3580  C   TYR A 468      63.554  59.198  50.699  1.00 20.30           C  
ATOM   3581  O   TYR A 468      64.047  59.019  51.820  1.00 19.38           O  
ATOM   3582  CB  TYR A 468      64.540  57.787  48.858  1.00 17.02           C  
ATOM   3583  CG  TYR A 468      65.378  56.767  49.606  1.00 17.99           C  
ATOM   3584  CD1 TYR A 468      66.756  56.674  49.392  1.00 19.12           C  
ATOM   3585  CD2 TYR A 468      64.778  55.806  50.415  1.00 17.29           C  
ATOM   3586  CE1 TYR A 468      67.521  55.697  50.027  1.00 21.54           C  
ATOM   3587  CE2 TYR A 468      65.532  54.826  51.055  1.00 17.58           C  
ATOM   3588  CZ  TYR A 468      66.906  54.777  50.862  1.00 23.39           C  
ATOM   3589  OH  TYR A 468      67.652  53.818  51.500  1.00 21.32           O  
ATOM   3590  N   GLN A 469      62.265  59.439  50.488  1.00 15.14           N  
ATOM   3591  CA  GLN A 469      61.275  59.344  51.559  1.00 14.93           C  
ATOM   3592  C   GLN A 469      60.605  57.991  51.396  1.00 18.16           C  
ATOM   3593  O   GLN A 469      60.104  57.680  50.305  1.00 15.61           O  
ATOM   3594  CB  GLN A 469      60.220  60.447  51.448  1.00 15.15           C  
ATOM   3595  CG  GLN A 469      59.107  60.322  52.503  1.00 17.09           C  
ATOM   3596  CD  GLN A 469      57.858  61.075  52.151  1.00 26.41           C  
ATOM   3597  NE2 GLN A 469      57.311  61.754  53.119  1.00 17.43           N  
ATOM   3598  OE1 GLN A 469      57.395  61.090  51.011  1.00 23.42           O  
ATOM   3599  N   LEU A 470      60.595  57.188  52.466  1.00 16.55           N  
ATOM   3600  CA  LEU A 470      59.870  55.925  52.499  1.00 15.71           C  
ATOM   3601  C   LEU A 470      58.535  56.164  53.209  1.00 19.70           C  
ATOM   3602  O   LEU A 470      58.471  56.897  54.208  1.00 17.48           O  
ATOM   3603  CB  LEU A 470      60.663  54.827  53.232  1.00 15.50           C  
ATOM   3604  CG  LEU A 470      61.740  54.137  52.401  1.00 18.37           C  
ATOM   3605  CD1 LEU A 470      62.543  53.211  53.264  1.00 18.89           C  
ATOM   3606  CD2 LEU A 470      61.118  53.366  51.205  1.00 18.61           C  
ATOM   3607  N   ARG A 471      57.456  55.596  52.636  1.00 16.27           N  
ATOM   3608  CA  ARG A 471      56.120  55.703  53.192  1.00 16.56           C  
ATOM   3609  C   ARG A 471      55.652  54.274  53.443  1.00 19.02           C  
ATOM   3610  O   ARG A 471      55.394  53.516  52.505  1.00 18.33           O  
ATOM   3611  CB  ARG A 471      55.157  56.418  52.224  1.00 18.53           C  
ATOM   3612  CG  ARG A 471      53.703  56.212  52.661  1.00 37.30           C  
ATOM   3613  CD  ARG A 471      52.647  56.795  51.756  1.00 58.37           C  
ATOM   3614  NE  ARG A 471      51.394  56.869  52.501  1.00 78.16           N  
ATOM   3615  CZ  ARG A 471      50.408  55.986  52.409  1.00103.80           C  
ATOM   3616  NH1 ARG A 471      50.486  54.979  51.547  1.00 99.18           N1+
ATOM   3617  NH2 ARG A 471      49.319  56.121  53.151  1.00 93.72           N  
ATOM   3618  N   CYS A 472      55.582  53.914  54.691  1.00 16.90           N  
ATOM   3619  CA  CYS A 472      55.145  52.584  55.145  1.00 17.26           C  
ATOM   3620  C   CYS A 472      53.629  52.749  55.362  1.00 19.84           C  
ATOM   3621  O   CYS A 472      53.216  53.661  56.083  1.00 19.28           O  
ATOM   3622  CB  CYS A 472      55.893  52.212  56.441  1.00 18.72           C  
ATOM   3623  SG  CYS A 472      54.994  51.098  57.577  1.00 22.79           S  
ATOM   3624  N   SER A 473      52.798  51.923  54.698  1.00 17.60           N  
ATOM   3625  CA  SER A 473      51.340  52.044  54.849  1.00 17.17           C  
ATOM   3626  C   SER A 473      50.683  50.866  55.621  1.00 20.80           C  
ATOM   3627  O   SER A 473      49.461  50.809  55.744  1.00 19.82           O  
ATOM   3628  CB  SER A 473      50.672  52.271  53.496  1.00 21.27           C  
ATOM   3629  OG  SER A 473      50.832  51.096  52.735  1.00 29.62           O  
ATOM   3630  N   GLY A 474      51.492  49.955  56.143  1.00 16.95           N  
ATOM   3631  CA  GLY A 474      50.949  48.858  56.926  1.00 16.97           C  
ATOM   3632  C   GLY A 474      51.896  47.688  57.085  1.00 19.15           C  
ATOM   3633  O   GLY A 474      52.943  47.673  56.436  1.00 18.31           O  
ATOM   3634  N   PRO A 475      51.555  46.676  57.920  1.00 15.68           N  
ATOM   3635  CA  PRO A 475      50.259  46.458  58.616  1.00 16.22           C  
ATOM   3636  C   PRO A 475      49.958  47.346  59.831  1.00 20.60           C  
ATOM   3637  O   PRO A 475      48.809  47.424  60.254  1.00 20.27           O  
ATOM   3638  CB  PRO A 475      50.317  44.969  59.000  1.00 17.73           C  
ATOM   3639  CG  PRO A 475      51.789  44.712  59.199  1.00 20.89           C  
ATOM   3640  CD  PRO A 475      52.423  45.480  58.042  1.00 17.28           C  
ATOM   3641  N   GLY A 476      50.984  47.985  60.376  1.00 18.58           N  
ATOM   3642  CA  GLY A 476      50.857  48.897  61.508  1.00 18.70           C  
ATOM   3643  C   GLY A 476      50.487  50.281  61.018  1.00 21.13           C  
ATOM   3644  O   GLY A 476      50.173  50.462  59.836  1.00 18.62           O  
ATOM   3645  N   LEU A 477      50.509  51.278  61.902  1.00 17.57           N  
ATOM   3646  CA  LEU A 477      50.162  52.636  61.477  1.00 17.16           C  
ATOM   3647  C   LEU A 477      51.194  53.194  60.513  1.00 18.60           C  
ATOM   3648  O   LEU A 477      52.382  52.964  60.700  1.00 17.99           O  
ATOM   3649  CB  LEU A 477      49.983  53.603  62.662  1.00 17.49           C  
ATOM   3650  CG  LEU A 477      48.882  53.245  63.675  1.00 22.29           C  
ATOM   3651  CD1 LEU A 477      48.751  54.329  64.731  1.00 22.43           C  
ATOM   3652  CD2 LEU A 477      47.544  53.130  62.998  1.00 23.32           C  
ATOM   3653  N   PRO A 478      50.751  53.971  59.505  1.00 17.18           N  
ATOM   3654  CA  PRO A 478      51.705  54.533  58.536  1.00 16.14           C  
ATOM   3655  C   PRO A 478      52.855  55.288  59.180  1.00 19.16           C  
ATOM   3656  O   PRO A 478      52.677  55.999  60.191  1.00 16.45           O  
ATOM   3657  CB  PRO A 478      50.842  55.440  57.657  1.00 17.64           C  
ATOM   3658  CG  PRO A 478      49.476  54.799  57.698  1.00 23.47           C  
ATOM   3659  CD  PRO A 478      49.358  54.280  59.131  1.00 18.66           C  
ATOM   3660  N   LEU A 479      54.052  55.089  58.592  1.00 15.42           N  
ATOM   3661  CA  LEU A 479      55.316  55.634  59.085  1.00 14.61           C  
ATOM   3662  C   LEU A 479      56.075  56.244  57.914  1.00 16.73           C  
ATOM   3663  O   LEU A 479      56.304  55.560  56.918  1.00 16.95           O  
ATOM   3664  CB  LEU A 479      56.123  54.496  59.706  1.00 14.40           C  
ATOM   3665  CG  LEU A 479      57.526  54.803  60.265  1.00 18.18           C  
ATOM   3666  CD1 LEU A 479      57.494  55.970  61.268  1.00 17.71           C  
ATOM   3667  CD2 LEU A 479      58.105  53.574  60.946  1.00 19.82           C  
ATOM   3668  N   TYR A 480      56.443  57.534  58.036  1.00 14.16           N  
ATOM   3669  CA  TYR A 480      57.140  58.286  56.984  1.00 14.38           C  
ATOM   3670  C   TYR A 480      58.539  58.584  57.473  1.00 17.53           C  
ATOM   3671  O   TYR A 480      58.707  59.106  58.585  1.00 17.94           O  
ATOM   3672  CB  TYR A 480      56.389  59.592  56.669  1.00 14.99           C  
ATOM   3673  CG  TYR A 480      54.999  59.372  56.122  1.00 16.69           C  
ATOM   3674  CD1 TYR A 480      53.933  59.064  56.970  1.00 17.70           C  
ATOM   3675  CD2 TYR A 480      54.744  59.469  54.757  1.00 17.94           C  
ATOM   3676  CE1 TYR A 480      52.649  58.864  56.474  1.00 19.51           C  
ATOM   3677  CE2 TYR A 480      53.460  59.266  54.247  1.00 20.22           C  
ATOM   3678  CZ  TYR A 480      52.422  58.935  55.108  1.00 28.70           C  
ATOM   3679  OH  TYR A 480      51.156  58.720  54.623  1.00 29.76           O  
ATOM   3680  N   THR A 481      59.549  58.206  56.678  1.00 13.89           N  
ATOM   3681  CA  THR A 481      60.954  58.378  57.089  1.00 14.03           C  
ATOM   3682  C   THR A 481      61.750  58.941  55.927  1.00 18.50           C  
ATOM   3683  O   THR A 481      61.351  58.785  54.776  1.00 16.94           O  
ATOM   3684  CB  THR A 481      61.551  57.031  57.577  1.00 21.94           C  
ATOM   3685  CG2 THR A 481      60.947  56.541  58.918  1.00 17.32           C  
ATOM   3686  OG1 THR A 481      61.304  56.038  56.575  1.00 21.17           O  
ATOM   3687  N   LEU A 482      62.853  59.619  56.236  1.00 16.05           N  
ATOM   3688  CA  LEU A 482      63.736  60.217  55.237  1.00 16.01           C  
ATOM   3689  C   LEU A 482      65.096  59.530  55.279  1.00 20.62           C  
ATOM   3690  O   LEU A 482      65.643  59.270  56.360  1.00 19.86           O  
ATOM   3691  CB  LEU A 482      63.876  61.739  55.454  1.00 15.73           C  
ATOM   3692  CG  LEU A 482      64.384  62.506  54.186  1.00 21.30           C  
ATOM   3693  CD1 LEU A 482      63.379  62.391  53.021  1.00 20.69           C  
ATOM   3694  CD2 LEU A 482      64.590  64.000  54.495  1.00 23.90           C  
ATOM   3695  N   HIS A 483      65.649  59.239  54.088  1.00 16.73           N  
ATOM   3696  CA  HIS A 483      66.884  58.502  53.953  1.00 14.71           C  
ATOM   3697  C   HIS A 483      67.841  59.136  52.951  1.00 20.04           C  
ATOM   3698  O   HIS A 483      67.386  59.835  52.041  1.00 18.77           O  
ATOM   3699  CB  HIS A 483      66.558  57.075  53.475  1.00 14.68           C  
ATOM   3700  CG  HIS A 483      65.525  56.381  54.317  1.00 16.83           C  
ATOM   3701  CD2 HIS A 483      64.187  56.602  54.413  1.00 18.06           C  
ATOM   3702  ND1 HIS A 483      65.882  55.403  55.211  1.00 18.01           N  
ATOM   3703  CE1 HIS A 483      64.761  55.033  55.813  1.00 17.34           C  
ATOM   3704  NE2 HIS A 483      63.719  55.748  55.383  1.00 17.35           N  
ATOM   3705  N   SER A 484      69.163  58.899  53.124  1.00 19.13           N  
ATOM   3706  CA  SER A 484      70.161  59.349  52.133  1.00 20.24           C  
ATOM   3707  C   SER A 484      70.658  58.145  51.368  1.00 23.58           C  
ATOM   3708  O   SER A 484      70.905  57.098  51.954  1.00 24.54           O  
ATOM   3709  CB  SER A 484      71.310  60.126  52.770  1.00 25.29           C  
ATOM   3710  OG  SER A 484      71.921  59.360  53.786  1.00 36.02           O  
ATOM   3711  N   SER A 485      70.763  58.262  50.043  1.00 19.85           N  
ATOM   3712  CA  SER A 485      71.177  57.123  49.227  1.00 20.42           C  
ATOM   3713  C   SER A 485      72.630  56.661  49.350  1.00 27.51           C  
ATOM   3714  O   SER A 485      72.878  55.476  49.135  1.00 27.33           O  
ATOM   3715  CB  SER A 485      70.881  57.397  47.760  1.00 23.10           C  
ATOM   3716  OG  SER A 485      69.492  57.634  47.611  1.00 27.00           O  
ATOM   3717  N   VAL A 486      73.599  57.557  49.611  1.00 28.46           N  
ATOM   3718  CA  VAL A 486      75.030  57.162  49.569  1.00 30.43           C  
ATOM   3719  C   VAL A 486      75.346  55.902  50.403  1.00 33.84           C  
ATOM   3720  O   VAL A 486      75.982  54.970  49.878  1.00 34.53           O  
ATOM   3721  CB  VAL A 486      76.064  58.296  49.840  1.00 36.72           C  
ATOM   3722  CG1 VAL A 486      76.155  59.218  48.642  1.00 37.56           C  
ATOM   3723  CG2 VAL A 486      75.752  59.093  51.103  1.00 36.57           C  
ATOM   3724  N   ASN A 487      74.854  55.840  51.642  1.00 28.13           N  
ATOM   3725  CA  ASN A 487      75.069  54.686  52.514  1.00 28.08           C  
ATOM   3726  C   ASN A 487      73.759  54.177  53.118  1.00 28.32           C  
ATOM   3727  O   ASN A 487      73.780  53.470  54.125  1.00 26.98           O  
ATOM   3728  CB  ASN A 487      76.044  55.066  53.640  1.00 32.10           C  
ATOM   3729  CG  ASN A 487      77.453  55.261  53.154  1.00 52.07           C  
ATOM   3730  ND2 ASN A 487      77.996  56.447  53.384  1.00 40.92           N  
ATOM   3731  OD1 ASN A 487      78.065  54.356  52.580  1.00 46.29           O  
ATOM   3732  N   ASP A 488      72.625  54.549  52.505  1.00 24.11           N  
ATOM   3733  CA  ASP A 488      71.264  54.204  52.955  1.00 21.85           C  
ATOM   3734  C   ASP A 488      71.047  54.499  54.434  1.00 25.44           C  
ATOM   3735  O   ASP A 488      70.519  53.667  55.185  1.00 25.35           O  
ATOM   3736  CB  ASP A 488      70.932  52.766  52.583  1.00 23.05           C  
ATOM   3737  CG  ASP A 488      70.909  52.586  51.079  1.00 30.08           C  
ATOM   3738  OD1 ASP A 488      70.089  53.254  50.409  1.00 30.47           O  
ATOM   3739  OD2 ASP A 488      71.718  51.804  50.573  1.00 27.84           O1-
ATOM   3740  N   LYS A 489      71.480  55.691  54.857  1.00 22.74           N  
ATOM   3741  CA  LYS A 489      71.290  56.131  56.242  1.00 21.57           C  
ATOM   3742  C   LYS A 489      69.824  56.461  56.457  1.00 23.39           C  
ATOM   3743  O   LYS A 489      69.181  57.022  55.572  1.00 21.87           O  
ATOM   3744  CB  LYS A 489      72.106  57.397  56.532  1.00 23.02           C  
ATOM   3745  CG  LYS A 489      73.580  57.135  56.794  1.00 32.87           C  
ATOM   3746  CD  LYS A 489      74.302  58.461  57.103  1.00 38.76           C  
ATOM   3747  CE  LYS A 489      75.814  58.305  57.130  1.00 55.27           C  
ATOM   3748  NZ  LYS A 489      76.315  57.608  58.349  1.00 53.66           N1+
ATOM   3749  N   GLY A 490      69.311  56.095  57.622  1.00 18.49           N  
ATOM   3750  CA  GLY A 490      67.960  56.453  58.029  1.00 18.21           C  
ATOM   3751  C   GLY A 490      68.093  57.776  58.749  1.00 22.88           C  
ATOM   3752  O   GLY A 490      68.435  57.805  59.932  1.00 23.53           O  
ATOM   3753  N   LEU A 491      67.905  58.886  58.036  1.00 18.23           N  
ATOM   3754  CA  LEU A 491      68.111  60.214  58.632  1.00 17.77           C  
ATOM   3755  C   LEU A 491      67.165  60.528  59.773  1.00 22.56           C  
ATOM   3756  O   LEU A 491      67.627  60.793  60.883  1.00 22.11           O  
ATOM   3757  CB  LEU A 491      68.072  61.356  57.574  1.00 17.79           C  
ATOM   3758  CG  LEU A 491      69.109  61.284  56.428  1.00 21.75           C  
ATOM   3759  CD1 LEU A 491      68.737  62.265  55.278  1.00 20.24           C  
ATOM   3760  CD2 LEU A 491      70.533  61.569  56.924  1.00 25.18           C  
ATOM   3761  N   ARG A 492      65.854  60.547  59.502  1.00 19.15           N  
ATOM   3762  CA  ARG A 492      64.876  60.897  60.531  1.00 17.97           C  
ATOM   3763  C   ARG A 492      63.485  60.368  60.276  1.00 21.47           C  
ATOM   3764  O   ARG A 492      63.125  60.044  59.136  1.00 18.39           O  
ATOM   3765  CB  ARG A 492      64.834  62.436  60.746  1.00 19.60           C  
ATOM   3766  CG  ARG A 492      64.127  63.265  59.644  1.00 23.44           C  
ATOM   3767  CD  ARG A 492      64.468  64.770  59.760  1.00 27.60           C  
ATOM   3768  NE  ARG A 492      65.911  64.901  59.642  1.00 27.29           N  
ATOM   3769  CZ  ARG A 492      66.557  65.123  58.505  1.00 30.14           C  
ATOM   3770  NH1 ARG A 492      65.889  65.465  57.409  1.00 23.27           N1+
ATOM   3771  NH2 ARG A 492      67.876  65.076  58.472  1.00 22.51           N  
ATOM   3772  N   VAL A 493      62.684  60.346  61.353  1.00 17.06           N  
ATOM   3773  CA  VAL A 493      61.266  59.999  61.306  1.00 16.62           C  
ATOM   3774  C   VAL A 493      60.538  61.303  61.002  1.00 21.57           C  
ATOM   3775  O   VAL A 493      60.678  62.277  61.752  1.00 22.07           O  
ATOM   3776  CB  VAL A 493      60.780  59.365  62.637  1.00 19.25           C  
ATOM   3777  CG1 VAL A 493      59.253  59.178  62.623  1.00 18.94           C  
ATOM   3778  CG2 VAL A 493      61.488  58.028  62.894  1.00 18.70           C  
ATOM   3779  N   LEU A 494      59.791  61.352  59.882  1.00 15.91           N  
ATOM   3780  CA  LEU A 494      59.032  62.554  59.504  1.00 16.20           C  
ATOM   3781  C   LEU A 494      57.667  62.591  60.163  1.00 21.00           C  
ATOM   3782  O   LEU A 494      57.229  63.646  60.621  1.00 20.98           O  
ATOM   3783  CB  LEU A 494      58.879  62.622  57.964  1.00 15.63           C  
ATOM   3784  CG  LEU A 494      60.211  62.636  57.190  1.00 19.81           C  
ATOM   3785  CD1 LEU A 494      59.966  62.425  55.692  1.00 19.88           C  
ATOM   3786  CD2 LEU A 494      61.004  63.973  57.428  1.00 19.16           C  
ATOM   3787  N   GLU A 495      56.983  61.439  60.211  1.00 16.89           N  
ATOM   3788  CA  GLU A 495      55.658  61.308  60.823  1.00 15.41           C  
ATOM   3789  C   GLU A 495      55.454  59.848  61.223  1.00 20.18           C  
ATOM   3790  O   GLU A 495      55.561  58.957  60.370  1.00 19.15           O  
ATOM   3791  CB  GLU A 495      54.544  61.748  59.825  1.00 15.27           C  
ATOM   3792  CG  GLU A 495      53.116  61.527  60.322  1.00 17.56           C  
ATOM   3793  CD  GLU A 495      52.783  62.282  61.599  1.00 30.51           C  
ATOM   3794  OE1 GLU A 495      52.869  63.531  61.587  1.00 27.81           O  
ATOM   3795  OE2 GLU A 495      52.453  61.629  62.617  1.00 23.22           O1-
ATOM   3796  N   ASP A 496      55.128  59.604  62.504  1.00 16.60           N  
ATOM   3797  CA  ASP A 496      54.947  58.227  62.986  1.00 16.21           C  
ATOM   3798  C   ASP A 496      53.550  57.912  63.461  1.00 20.26           C  
ATOM   3799  O   ASP A 496      53.334  56.813  63.991  1.00 20.39           O  
ATOM   3800  CB  ASP A 496      55.987  57.886  64.090  1.00 18.21           C  
ATOM   3801  CG  ASP A 496      55.900  58.760  65.330  1.00 22.98           C  
ATOM   3802  OD1 ASP A 496      54.883  59.462  65.494  1.00 20.88           O  
ATOM   3803  OD2 ASP A 496      56.887  58.810  66.086  1.00 28.38           O1-
ATOM   3804  N   ASN A 497      52.596  58.859  63.303  1.00 17.35           N  
ATOM   3805  CA  ASN A 497      51.209  58.675  63.713  1.00 17.44           C  
ATOM   3806  C   ASN A 497      51.076  58.298  65.200  1.00 20.81           C  
ATOM   3807  O   ASN A 497      50.176  57.542  65.573  1.00 19.16           O  
ATOM   3808  CB  ASN A 497      50.500  57.645  62.793  1.00 19.71           C  
ATOM   3809  CG  ASN A 497      49.895  58.328  61.600  1.00 21.63           C  
ATOM   3810  ND2 ASN A 497      50.488  58.097  60.444  1.00 18.18           N  
ATOM   3811  OD1 ASN A 497      48.979  59.157  61.725  1.00 20.58           O  
ATOM   3812  N   SER A 498      51.991  58.790  66.045  1.00 20.87           N  
ATOM   3813  CA  SER A 498      51.922  58.459  67.476  1.00 21.54           C  
ATOM   3814  C   SER A 498      50.651  59.062  68.123  1.00 24.29           C  
ATOM   3815  O   SER A 498      50.097  58.429  69.012  1.00 23.51           O  
ATOM   3816  CB  SER A 498      53.201  58.857  68.215  1.00 24.83           C  
ATOM   3817  OG  SER A 498      53.503  60.221  67.996  1.00 32.23           O  
ATOM   3818  N   ALA A 499      50.133  60.207  67.617  1.00 22.43           N  
ATOM   3819  CA  ALA A 499      48.885  60.790  68.146  1.00 23.55           C  
ATOM   3820  C   ALA A 499      47.707  59.822  67.937  1.00 27.48           C  
ATOM   3821  O   ALA A 499      46.974  59.541  68.887  1.00 25.26           O  
ATOM   3822  CB  ALA A 499      48.583  62.144  67.504  1.00 24.56           C  
ATOM   3823  N   LEU A 500      47.578  59.242  66.716  1.00 23.68           N  
ATOM   3824  CA  LEU A 500      46.516  58.275  66.418  1.00 21.56           C  
ATOM   3825  C   LEU A 500      46.677  56.993  67.211  1.00 23.90           C  
ATOM   3826  O   LEU A 500      45.674  56.414  67.668  1.00 23.62           O  
ATOM   3827  CB  LEU A 500      46.505  57.958  64.908  1.00 21.87           C  
ATOM   3828  CG  LEU A 500      45.482  56.938  64.429  1.00 26.15           C  
ATOM   3829  CD1 LEU A 500      44.054  57.390  64.755  1.00 26.57           C  
ATOM   3830  CD2 LEU A 500      45.668  56.666  62.952  1.00 25.38           C  
ATOM   3831  N   ASP A 501      47.930  56.528  67.363  1.00 20.44           N  
ATOM   3832  CA  ASP A 501      48.224  55.331  68.141  1.00 21.17           C  
ATOM   3833  C   ASP A 501      47.675  55.519  69.565  1.00 24.97           C  
ATOM   3834  O   ASP A 501      47.045  54.607  70.090  1.00 25.11           O  
ATOM   3835  CB  ASP A 501      49.737  55.077  68.193  1.00 23.66           C  
ATOM   3836  CG  ASP A 501      50.074  53.846  68.987  1.00 33.74           C  
ATOM   3837  OD1 ASP A 501      49.852  52.736  68.473  1.00 34.50           O  
ATOM   3838  OD2 ASP A 501      50.439  53.991  70.168  1.00 47.92           O1-
ATOM   3839  N   LYS A 502      47.869  56.716  70.148  1.00 23.35           N  
ATOM   3840  CA  LYS A 502      47.376  57.039  71.504  1.00 24.90           C  
ATOM   3841  C   LYS A 502      45.818  57.006  71.528  1.00 30.16           C  
ATOM   3842  O   LYS A 502      45.226  56.422  72.442  1.00 28.08           O  
ATOM   3843  CB  LYS A 502      47.931  58.414  71.938  1.00 28.65           C  
ATOM   3844  CG  LYS A 502      47.699  58.735  73.424  1.00 52.05           C  
ATOM   3845  CD  LYS A 502      47.931  60.209  73.748  1.00 62.55           C  
ATOM   3846  CE  LYS A 502      47.494  60.540  75.160  1.00 75.76           C  
ATOM   3847  NZ  LYS A 502      47.922  61.903  75.582  1.00 84.18           N1+
ATOM   3848  N   MET A 503      45.163  57.560  70.493  1.00 28.71           N  
ATOM   3849  CA  MET A 503      43.694  57.554  70.428  1.00 29.25           C  
ATOM   3850  C   MET A 503      43.148  56.144  70.298  1.00 29.11           C  
ATOM   3851  O   MET A 503      42.186  55.791  70.986  1.00 28.54           O  
ATOM   3852  CB  MET A 503      43.178  58.415  69.276  1.00 33.08           C  
ATOM   3853  CG  MET A 503      43.282  59.908  69.499  1.00 39.62           C  
ATOM   3854  SD  MET A 503      42.654  60.751  68.016  1.00 47.53           S  
ATOM   3855  CE  MET A 503      40.857  60.695  68.319  1.00 44.97           C  
ATOM   3856  N   LEU A 504      43.781  55.322  69.443  1.00 22.82           N  
ATOM   3857  CA  LEU A 504      43.341  53.950  69.163  1.00 21.69           C  
ATOM   3858  C   LEU A 504      43.551  52.971  70.312  1.00 29.59           C  
ATOM   3859  O   LEU A 504      42.862  51.954  70.347  1.00 27.98           O  
ATOM   3860  CB  LEU A 504      43.962  53.412  67.866  1.00 21.17           C  
ATOM   3861  CG  LEU A 504      43.527  54.135  66.573  1.00 24.16           C  
ATOM   3862  CD1 LEU A 504      44.216  53.500  65.351  1.00 25.61           C  
ATOM   3863  CD2 LEU A 504      41.973  54.112  66.381  1.00 22.79           C  
ATOM   3864  N   GLN A 505      44.432  53.285  71.291  1.00 29.10           N  
ATOM   3865  CA  GLN A 505      44.598  52.385  72.441  1.00 30.75           C  
ATOM   3866  C   GLN A 505      43.297  52.316  73.319  1.00 33.05           C  
ATOM   3867  O   GLN A 505      43.074  51.317  73.985  1.00 32.45           O  
ATOM   3868  CB  GLN A 505      45.875  52.724  73.249  1.00 33.09           C  
ATOM   3869  CG  GLN A 505      45.732  53.849  74.260  1.00 60.30           C  
ATOM   3870  CD  GLN A 505      46.961  54.035  75.128  1.00 84.14           C  
ATOM   3871  NE2 GLN A 505      46.737  54.316  76.406  1.00 77.47           N  
ATOM   3872  OE1 GLN A 505      48.113  53.957  74.669  1.00 78.63           O  
ATOM   3873  N   ASN A 506      42.410  53.321  73.208  1.00 29.23           N  
ATOM   3874  CA  ASN A 506      41.127  53.386  73.916  1.00 30.44           C  
ATOM   3875  C   ASN A 506      39.968  52.803  73.080  1.00 33.37           C  
ATOM   3876  O   ASN A 506      38.805  53.016  73.435  1.00 34.08           O  
ATOM   3877  CB  ASN A 506      40.791  54.853  74.283  1.00 33.45           C  
ATOM   3878  CG  ASN A 506      41.900  55.612  74.982  1.00 72.64           C  
ATOM   3879  ND2 ASN A 506      42.353  55.111  76.128  1.00 65.63           N  
ATOM   3880  OD1 ASN A 506      42.371  56.651  74.494  1.00 72.35           O  
ATOM   3881  N   VAL A 507      40.267  52.107  71.957  1.00 26.47           N  
ATOM   3882  CA  VAL A 507      39.221  51.544  71.075  1.00 23.96           C  
ATOM   3883  C   VAL A 507      39.444  50.053  70.919  1.00 26.59           C  
ATOM   3884  O   VAL A 507      40.591  49.618  70.803  1.00 25.40           O  
ATOM   3885  CB  VAL A 507      39.166  52.272  69.689  1.00 26.69           C  
ATOM   3886  CG1 VAL A 507      38.051  51.722  68.797  1.00 25.35           C  
ATOM   3887  CG2 VAL A 507      38.979  53.764  69.873  1.00 26.18           C  
ATOM   3888  N   GLN A 508      38.360  49.256  70.885  1.00 22.48           N  
ATOM   3889  CA  GLN A 508      38.526  47.806  70.686  1.00 22.54           C  
ATOM   3890  C   GLN A 508      38.656  47.590  69.179  1.00 26.17           C  
ATOM   3891  O   GLN A 508      37.653  47.471  68.475  1.00 24.72           O  
ATOM   3892  CB  GLN A 508      37.317  47.034  71.224  1.00 24.39           C  
ATOM   3893  CG  GLN A 508      37.069  47.225  72.719  1.00 36.01           C  
ATOM   3894  CD  GLN A 508      35.853  46.450  73.148  1.00 52.90           C  
ATOM   3895  NE2 GLN A 508      35.870  45.148  72.928  1.00 45.69           N  
ATOM   3896  OE1 GLN A 508      34.872  47.011  73.633  1.00 51.69           O  
ATOM   3897  N   MET A 509      39.887  47.643  68.680  1.00 22.69           N  
ATOM   3898  CA  MET A 509      40.146  47.530  67.248  1.00 22.17           C  
ATOM   3899  C   MET A 509      40.151  46.111  66.737  1.00 26.55           C  
ATOM   3900  O   MET A 509      40.611  45.215  67.445  1.00 26.10           O  
ATOM   3901  CB  MET A 509      41.452  48.255  66.871  1.00 24.29           C  
ATOM   3902  CG  MET A 509      41.361  49.770  67.061  1.00 27.23           C  
ATOM   3903  SD  MET A 509      40.146  50.569  65.977  1.00 32.25           S  
ATOM   3904  CE  MET A 509      41.042  50.457  64.424  1.00 28.33           C  
ATOM   3905  N   PRO A 510      39.695  45.883  65.479  1.00 23.27           N  
ATOM   3906  CA  PRO A 510      39.786  44.537  64.915  1.00 22.61           C  
ATOM   3907  C   PRO A 510      41.228  44.226  64.525  1.00 25.24           C  
ATOM   3908  O   PRO A 510      42.061  45.130  64.468  1.00 24.62           O  
ATOM   3909  CB  PRO A 510      38.882  44.609  63.675  1.00 24.84           C  
ATOM   3910  CG  PRO A 510      38.854  46.035  63.282  1.00 28.67           C  
ATOM   3911  CD  PRO A 510      39.153  46.858  64.494  1.00 25.12           C  
ATOM   3912  N   SER A 511      41.523  42.961  64.259  1.00 23.09           N  
ATOM   3913  CA  SER A 511      42.845  42.547  63.791  1.00 23.76           C  
ATOM   3914  C   SER A 511      42.715  42.111  62.344  1.00 28.19           C  
ATOM   3915  O   SER A 511      41.601  41.985  61.828  1.00 27.55           O  
ATOM   3916  CB  SER A 511      43.386  41.390  64.628  1.00 26.00           C  
ATOM   3917  OG  SER A 511      42.538  40.259  64.552  1.00 30.89           O  
ATOM   3918  N   LYS A 512      43.850  41.864  61.698  1.00 24.81           N  
ATOM   3919  CA  LYS A 512      43.881  41.402  60.325  1.00 23.81           C  
ATOM   3920  C   LYS A 512      44.732  40.164  60.172  1.00 28.18           C  
ATOM   3921  O   LYS A 512      45.879  40.141  60.604  1.00 29.39           O  
ATOM   3922  CB  LYS A 512      44.339  42.520  59.405  1.00 24.97           C  
ATOM   3923  CG  LYS A 512      44.296  42.198  57.952  1.00 33.56           C  
ATOM   3924  CD  LYS A 512      44.491  43.490  57.226  1.00 38.34           C  
ATOM   3925  CE  LYS A 512      44.783  43.226  55.804  1.00 26.34           C  
ATOM   3926  NZ  LYS A 512      45.121  44.481  55.053  1.00 26.78           N1+
ATOM   3927  N   LYS A 513      44.165  39.136  59.557  1.00 23.96           N  
ATOM   3928  CA  LYS A 513      44.900  37.918  59.269  1.00 24.40           C  
ATOM   3929  C   LYS A 513      45.121  37.876  57.762  1.00 26.07           C  
ATOM   3930  O   LYS A 513      44.172  38.048  57.000  1.00 23.10           O  
ATOM   3931  CB  LYS A 513      44.116  36.684  59.723  1.00 26.56           C  
ATOM   3932  CG  LYS A 513      44.870  35.389  59.419  1.00 39.77           C  
ATOM   3933  CD  LYS A 513      44.061  34.119  59.629  1.00 47.03           C  
ATOM   3934  CE  LYS A 513      45.014  32.939  59.700  1.00 53.11           C  
ATOM   3935  NZ  LYS A 513      44.331  31.649  59.423  1.00 61.98           N1+
ATOM   3936  N   LEU A 514      46.369  37.683  57.340  1.00 21.76           N  
ATOM   3937  CA  LEU A 514      46.706  37.542  55.930  1.00 21.53           C  
ATOM   3938  C   LEU A 514      47.313  36.159  55.797  1.00 26.40           C  
ATOM   3939  O   LEU A 514      48.266  35.847  56.516  1.00 26.31           O  
ATOM   3940  CB  LEU A 514      47.701  38.658  55.505  1.00 21.44           C  
ATOM   3941  CG  LEU A 514      48.169  38.613  54.049  1.00 26.08           C  
ATOM   3942  CD1 LEU A 514      47.044  39.036  53.082  1.00 25.36           C  
ATOM   3943  CD2 LEU A 514      49.361  39.534  53.850  1.00 28.87           C  
ATOM   3944  N   ASP A 515      46.712  35.304  54.958  1.00 24.12           N  
ATOM   3945  CA  ASP A 515      47.142  33.923  54.782  1.00 24.68           C  
ATOM   3946  C   ASP A 515      46.750  33.432  53.410  1.00 27.32           C  
ATOM   3947  O   ASP A 515      46.258  34.220  52.594  1.00 22.49           O  
ATOM   3948  CB  ASP A 515      46.515  33.035  55.895  1.00 27.04           C  
ATOM   3949  CG  ASP A 515      47.333  31.810  56.290  1.00 41.01           C  
ATOM   3950  OD1 ASP A 515      48.324  31.497  55.587  1.00 39.97           O  
ATOM   3951  OD2 ASP A 515      46.960  31.148  57.273  1.00 51.61           O1-
ATOM   3952  N   PHE A 516      46.939  32.123  53.150  1.00 25.05           N  
ATOM   3953  CA  PHE A 516      46.630  31.553  51.853  1.00 26.26           C  
ATOM   3954  C   PHE A 516      45.922  30.201  51.941  1.00 31.99           C  
ATOM   3955  O   PHE A 516      46.028  29.507  52.951  1.00 31.54           O  
ATOM   3956  CB  PHE A 516      47.921  31.460  50.997  1.00 28.34           C  
ATOM   3957  CG  PHE A 516      48.992  30.549  51.569  1.00 30.55           C  
ATOM   3958  CD1 PHE A 516      48.992  29.185  51.291  1.00 35.08           C  
ATOM   3959  CD2 PHE A 516      50.021  31.064  52.349  1.00 33.31           C  
ATOM   3960  CE1 PHE A 516      49.977  28.341  51.827  1.00 36.39           C  
ATOM   3961  CE2 PHE A 516      51.010  30.223  52.882  1.00 36.91           C  
ATOM   3962  CZ  PHE A 516      50.988  28.871  52.607  1.00 35.15           C  
ATOM   3963  N   ILE A 517      45.201  29.850  50.879  1.00 30.22           N  
ATOM   3964  CA  ILE A 517      44.572  28.558  50.667  1.00 31.76           C  
ATOM   3965  C   ILE A 517      45.192  27.976  49.401  1.00 38.01           C  
ATOM   3966  O   ILE A 517      45.696  28.728  48.557  1.00 35.08           O  
ATOM   3967  CB  ILE A 517      43.011  28.541  50.677  1.00 35.42           C  
ATOM   3968  CG1 ILE A 517      42.407  29.336  49.484  1.00 35.72           C  
ATOM   3969  CG2 ILE A 517      42.463  29.012  52.055  1.00 36.93           C  
ATOM   3970  CD1 ILE A 517      40.776  29.440  49.448  1.00 43.00           C  
ATOM   3971  N   ILE A 518      45.203  26.641  49.288  1.00 38.46           N  
ATOM   3972  CA  ILE A 518      45.790  25.971  48.132  1.00 40.04           C  
ATOM   3973  C   ILE A 518      44.687  25.382  47.268  1.00 46.02           C  
ATOM   3974  O   ILE A 518      43.823  24.665  47.764  1.00 47.20           O  
ATOM   3975  CB  ILE A 518      46.914  24.963  48.535  1.00 43.85           C  
ATOM   3976  CG1 ILE A 518      48.133  25.729  49.098  1.00 45.18           C  
ATOM   3977  CG2 ILE A 518      47.341  24.080  47.349  1.00 44.95           C  
ATOM   3978  CD1 ILE A 518      49.194  24.883  49.826  1.00 60.47           C  
ATOM   3979  N   LEU A 519      44.675  25.767  45.992  1.00 42.09           N  
ATOM   3980  CA  LEU A 519      43.720  25.298  44.993  1.00 41.46           C  
ATOM   3981  C   LEU A 519      44.523  24.814  43.806  1.00 46.82           C  
ATOM   3982  O   LEU A 519      45.275  25.603  43.227  1.00 45.43           O  
ATOM   3983  CB  LEU A 519      42.751  26.415  44.538  1.00 40.73           C  
ATOM   3984  CG  LEU A 519      41.738  26.954  45.538  1.00 44.84           C  
ATOM   3985  CD1 LEU A 519      40.894  28.060  44.908  1.00 44.32           C  
ATOM   3986  CD2 LEU A 519      40.841  25.846  46.059  1.00 47.41           C  
ATOM   3987  N   ASN A 520      44.386  23.511  43.453  1.00 45.49           N  
ATOM   3988  CA  ASN A 520      45.063  22.882  42.303  1.00 45.46           C  
ATOM   3989  C   ASN A 520      46.569  23.186  42.270  1.00 49.18           C  
ATOM   3990  O   ASN A 520      47.088  23.718  41.276  1.00 50.26           O  
ATOM   3991  CB  ASN A 520      44.364  23.279  40.982  1.00 47.84           C  
ATOM   3992  CG  ASN A 520      44.217  22.181  39.958  1.00 83.56           C  
ATOM   3993  ND2 ASN A 520      43.686  22.538  38.793  1.00 75.81           N  
ATOM   3994  OD1 ASN A 520      44.556  21.013  40.188  1.00 85.41           O  
ATOM   3995  N   GLU A 521      47.244  22.908  43.404  1.00 44.27           N  
ATOM   3996  CA  GLU A 521      48.684  23.101  43.647  1.00 44.10           C  
ATOM   3997  C   GLU A 521      49.129  24.581  43.631  1.00 44.72           C  
ATOM   3998  O   GLU A 521      50.329  24.839  43.664  1.00 45.29           O  
ATOM   3999  CB  GLU A 521      49.566  22.244  42.689  1.00 46.20           C  
ATOM   4000  CG  GLU A 521      49.455  20.733  42.882  1.00 60.67           C  
ATOM   4001  CD  GLU A 521      48.337  20.028  42.129  1.00 95.71           C  
ATOM   4002  OE1 GLU A 521      48.172  20.281  40.912  1.00 90.53           O  
ATOM   4003  OE2 GLU A 521      47.659  19.177  42.749  1.00 97.51           O1-
ATOM   4004  N   THR A 522      48.182  25.546  43.610  1.00 37.09           N  
ATOM   4005  CA  THR A 522      48.516  26.984  43.611  1.00 33.88           C  
ATOM   4006  C   THR A 522      48.070  27.665  44.908  1.00 30.39           C  
ATOM   4007  O   THR A 522      46.933  27.459  45.342  1.00 29.17           O  
ATOM   4008  CB  THR A 522      47.895  27.688  42.386  1.00 36.56           C  
ATOM   4009  CG2 THR A 522      48.244  29.183  42.317  1.00 30.18           C  
ATOM   4010  OG1 THR A 522      48.375  27.069  41.197  1.00 39.49           O  
ATOM   4011  N   LYS A 523      48.930  28.526  45.487  1.00 24.91           N  
ATOM   4012  CA  LYS A 523      48.496  29.276  46.647  1.00 25.01           C  
ATOM   4013  C   LYS A 523      47.747  30.518  46.198  1.00 26.40           C  
ATOM   4014  O   LYS A 523      48.165  31.199  45.249  1.00 24.43           O  
ATOM   4015  CB  LYS A 523      49.612  29.663  47.645  1.00 30.52           C  
ATOM   4016  CG  LYS A 523      51.039  29.668  47.176  1.00 51.44           C  
ATOM   4017  CD  LYS A 523      51.983  29.341  48.334  1.00 56.04           C  
ATOM   4018  CE  LYS A 523      52.157  30.450  49.346  1.00 54.60           C  
ATOM   4019  NZ  LYS A 523      53.349  30.207  50.203  1.00 64.28           N1+
ATOM   4020  N   PHE A 524      46.604  30.762  46.840  1.00 20.95           N  
ATOM   4021  CA  PHE A 524      45.795  31.959  46.606  1.00 19.51           C  
ATOM   4022  C   PHE A 524      45.619  32.590  47.975  1.00 22.91           C  
ATOM   4023  O   PHE A 524      45.261  31.912  48.944  1.00 22.10           O  
ATOM   4024  CB  PHE A 524      44.440  31.649  45.945  1.00 20.60           C  
ATOM   4025  CG  PHE A 524      44.536  31.144  44.523  1.00 21.77           C  
ATOM   4026  CD1 PHE A 524      44.732  32.031  43.461  1.00 23.94           C  
ATOM   4027  CD2 PHE A 524      44.499  29.784  44.250  1.00 23.24           C  
ATOM   4028  CE1 PHE A 524      44.841  31.565  42.148  1.00 24.59           C  
ATOM   4029  CE2 PHE A 524      44.643  29.312  42.943  1.00 25.33           C  
ATOM   4030  CZ  PHE A 524      44.807  30.204  41.896  1.00 24.14           C  
ATOM   4031  N   TRP A 525      45.926  33.872  48.058  1.00 17.90           N  
ATOM   4032  CA  TRP A 525      45.905  34.649  49.284  1.00 16.84           C  
ATOM   4033  C   TRP A 525      44.551  35.257  49.607  1.00 19.47           C  
ATOM   4034  O   TRP A 525      43.789  35.676  48.726  1.00 18.39           O  
ATOM   4035  CB  TRP A 525      46.991  35.748  49.208  1.00 16.76           C  
ATOM   4036  CG  TRP A 525      48.384  35.184  49.173  1.00 18.04           C  
ATOM   4037  CD1 TRP A 525      49.032  34.637  48.101  1.00 20.32           C  
ATOM   4038  CD2 TRP A 525      49.279  35.082  50.280  1.00 18.36           C  
ATOM   4039  CE2 TRP A 525      50.440  34.425  49.821  1.00 21.75           C  
ATOM   4040  CE3 TRP A 525      49.218  35.499  51.623  1.00 20.95           C  
ATOM   4041  NE1 TRP A 525      50.261  34.168  48.484  1.00 19.57           N  
ATOM   4042  CZ2 TRP A 525      51.547  34.197  50.647  1.00 21.80           C  
ATOM   4043  CZ3 TRP A 525      50.315  35.263  52.450  1.00 23.66           C  
ATOM   4044  CH2 TRP A 525      51.460  34.614  51.958  1.00 24.37           C  
ATOM   4045  N   TYR A 526      44.289  35.364  50.911  1.00 17.14           N  
ATOM   4046  CA  TYR A 526      43.105  35.994  51.435  1.00 17.61           C  
ATOM   4047  C   TYR A 526      43.456  36.796  52.674  1.00 19.72           C  
ATOM   4048  O   TYR A 526      44.506  36.582  53.302  1.00 19.24           O  
ATOM   4049  CB  TYR A 526      41.984  34.965  51.743  1.00 19.83           C  
ATOM   4050  CG  TYR A 526      42.278  34.079  52.938  1.00 22.76           C  
ATOM   4051  CD1 TYR A 526      41.931  34.475  54.224  1.00 25.04           C  
ATOM   4052  CD2 TYR A 526      42.933  32.858  52.781  1.00 25.29           C  
ATOM   4053  CE1 TYR A 526      42.238  33.684  55.332  1.00 28.05           C  
ATOM   4054  CE2 TYR A 526      43.219  32.046  53.879  1.00 26.33           C  
ATOM   4055  CZ  TYR A 526      42.859  32.458  55.150  1.00 35.30           C  
ATOM   4056  OH  TYR A 526      43.146  31.662  56.232  1.00 41.64           O  
ATOM   4057  N   GLN A 527      42.563  37.696  53.040  1.00 15.68           N  
ATOM   4058  CA  GLN A 527      42.691  38.435  54.285  1.00 15.77           C  
ATOM   4059  C   GLN A 527      41.383  38.400  55.004  1.00 19.58           C  
ATOM   4060  O   GLN A 527      40.331  38.311  54.359  1.00 18.12           O  
ATOM   4061  CB  GLN A 527      43.167  39.888  54.093  1.00 16.96           C  
ATOM   4062  CG  GLN A 527      42.174  40.786  53.310  1.00 14.46           C  
ATOM   4063  CD  GLN A 527      42.599  42.231  53.325  1.00 25.28           C  
ATOM   4064  NE2 GLN A 527      41.646  43.144  53.549  1.00 19.22           N  
ATOM   4065  OE1 GLN A 527      43.775  42.559  53.108  1.00 20.15           O  
ATOM   4066  N   MET A 528      41.434  38.521  56.335  1.00 16.97           N  
ATOM   4067  CA  MET A 528      40.239  38.579  57.156  1.00 17.85           C  
ATOM   4068  C   MET A 528      40.394  39.677  58.172  1.00 20.87           C  
ATOM   4069  O   MET A 528      41.420  39.767  58.849  1.00 20.85           O  
ATOM   4070  CB  MET A 528      39.998  37.233  57.904  1.00 20.59           C  
ATOM   4071  CG  MET A 528      39.391  36.172  57.060  1.00 24.89           C  
ATOM   4072  SD  MET A 528      39.102  34.663  58.037  1.00 28.57           S  
ATOM   4073  CE  MET A 528      38.449  33.639  56.806  1.00 25.58           C  
ATOM   4074  N   ILE A 529      39.393  40.529  58.252  1.00 17.95           N  
ATOM   4075  CA  ILE A 529      39.289  41.553  59.272  1.00 18.18           C  
ATOM   4076  C   ILE A 529      38.486  40.863  60.375  1.00 22.42           C  
ATOM   4077  O   ILE A 529      37.307  40.545  60.199  1.00 18.96           O  
ATOM   4078  CB  ILE A 529      38.640  42.874  58.791  1.00 19.80           C  
ATOM   4079  CG1 ILE A 529      39.325  43.417  57.499  1.00 19.76           C  
ATOM   4080  CG2 ILE A 529      38.648  43.901  59.923  1.00 18.97           C  
ATOM   4081  CD1 ILE A 529      40.829  43.696  57.579  1.00 20.34           C  
ATOM   4082  N   LEU A 530      39.178  40.555  61.472  1.00 20.90           N  
ATOM   4083  CA  LEU A 530      38.602  39.792  62.584  1.00 20.49           C  
ATOM   4084  C   LEU A 530      38.125  40.661  63.703  1.00 22.12           C  
ATOM   4085  O   LEU A 530      38.848  41.556  64.111  1.00 21.21           O  
ATOM   4086  CB  LEU A 530      39.620  38.757  63.101  1.00 20.41           C  
ATOM   4087  CG  LEU A 530      40.139  37.770  62.067  1.00 23.81           C  
ATOM   4088  CD1 LEU A 530      41.407  37.067  62.562  1.00 25.13           C  
ATOM   4089  CD2 LEU A 530      39.039  36.758  61.633  1.00 22.76           C  
ATOM   4090  N   PRO A 531      36.929  40.380  64.269  1.00 20.27           N  
ATOM   4091  CA  PRO A 531      36.434  41.195  65.388  1.00 20.60           C  
ATOM   4092  C   PRO A 531      37.389  41.239  66.597  1.00 24.87           C  
ATOM   4093  O   PRO A 531      38.166  40.304  66.747  1.00 23.75           O  
ATOM   4094  CB  PRO A 531      35.130  40.491  65.780  1.00 22.02           C  
ATOM   4095  CG  PRO A 531      34.668  39.843  64.480  1.00 26.99           C  
ATOM   4096  CD  PRO A 531      35.935  39.365  63.848  1.00 22.37           C  
ATOM   4097  N   PRO A 532      37.369  42.302  67.443  1.00 24.76           N  
ATOM   4098  CA  PRO A 532      38.232  42.302  68.644  1.00 26.42           C  
ATOM   4099  C   PRO A 532      37.879  41.132  69.572  1.00 31.95           C  
ATOM   4100  O   PRO A 532      36.751  40.639  69.510  1.00 30.15           O  
ATOM   4101  CB  PRO A 532      37.929  43.654  69.302  1.00 28.06           C  
ATOM   4102  CG  PRO A 532      36.602  44.047  68.789  1.00 32.02           C  
ATOM   4103  CD  PRO A 532      36.499  43.498  67.408  1.00 26.97           C  
ATOM   4104  N   HIS A 533      38.851  40.633  70.363  1.00 31.71           N  
ATOM   4105  CA  HIS A 533      38.655  39.467  71.264  1.00 33.64           C  
ATOM   4106  C   HIS A 533      38.167  38.259  70.479  1.00 36.07           C  
ATOM   4107  O   HIS A 533      37.304  37.518  70.952  1.00 35.94           O  
ATOM   4108  CB  HIS A 533      37.673  39.776  72.419  1.00 35.82           C  
ATOM   4109  CG  HIS A 533      37.953  41.062  73.115  1.00 41.19           C  
ATOM   4110  CD2 HIS A 533      37.228  42.203  73.139  1.00 44.50           C  
ATOM   4111  ND1 HIS A 533      39.104  41.242  73.864  1.00 44.13           N  
ATOM   4112  CE1 HIS A 533      39.040  42.482  74.322  1.00 44.39           C  
ATOM   4113  NE2 HIS A 533      37.925  43.097  73.918  1.00 44.82           N  
ATOM   4114  N   PHE A 534      38.685  38.092  69.246  1.00 32.41           N  
ATOM   4115  CA  PHE A 534      38.312  37.003  68.354  1.00 30.30           C  
ATOM   4116  C   PHE A 534      38.429  35.646  69.049  1.00 36.61           C  
ATOM   4117  O   PHE A 534      39.485  35.312  69.585  1.00 37.37           O  
ATOM   4118  CB  PHE A 534      39.145  37.033  67.067  1.00 30.23           C  
ATOM   4119  CG  PHE A 534      38.747  35.929  66.123  1.00 29.31           C  
ATOM   4120  CD1 PHE A 534      37.543  35.984  65.430  1.00 31.04           C  
ATOM   4121  CD2 PHE A 534      39.578  34.838  65.916  1.00 30.72           C  
ATOM   4122  CE1 PHE A 534      37.171  34.954  64.568  1.00 30.92           C  
ATOM   4123  CE2 PHE A 534      39.202  33.811  65.049  1.00 32.62           C  
ATOM   4124  CZ  PHE A 534      37.997  33.874  64.392  1.00 29.49           C  
ATOM   4125  N   ASP A 535      37.343  34.873  69.025  1.00 34.22           N  
ATOM   4126  CA  ASP A 535      37.277  33.559  69.666  1.00 33.89           C  
ATOM   4127  C   ASP A 535      36.962  32.500  68.614  1.00 37.21           C  
ATOM   4128  O   ASP A 535      35.821  32.412  68.169  1.00 37.51           O  
ATOM   4129  CB  ASP A 535      36.198  33.615  70.764  1.00 35.87           C  
ATOM   4130  CG  ASP A 535      36.113  32.424  71.708  1.00 43.73           C  
ATOM   4131  OD1 ASP A 535      36.649  31.337  71.358  1.00 41.26           O  
ATOM   4132  OD2 ASP A 535      35.476  32.565  72.774  1.00 46.81           O1-
ATOM   4133  N   LYS A 536      37.980  31.693  68.222  1.00 35.21           N  
ATOM   4134  CA  LYS A 536      37.900  30.635  67.203  1.00 36.48           C  
ATOM   4135  C   LYS A 536      36.937  29.490  67.558  1.00 42.02           C  
ATOM   4136  O   LYS A 536      36.653  28.642  66.702  1.00 41.86           O  
ATOM   4137  CB  LYS A 536      39.293  30.090  66.833  1.00 40.24           C  
ATOM   4138  CG  LYS A 536      40.102  29.535  68.014  1.00 57.03           C  
ATOM   4139  CD  LYS A 536      41.532  29.166  67.602  1.00 69.75           C  
ATOM   4140  CE  LYS A 536      41.736  27.680  67.406  1.00 80.27           C  
ATOM   4141  NZ  LYS A 536      41.913  26.962  68.697  1.00 85.68           N1+
ATOM   4142  N   SER A 537      36.412  29.489  68.797  1.00 40.09           N  
ATOM   4143  CA  SER A 537      35.428  28.510  69.265  1.00 40.00           C  
ATOM   4144  C   SER A 537      33.995  29.019  69.013  1.00 44.04           C  
ATOM   4145  O   SER A 537      33.048  28.243  69.139  1.00 45.44           O  
ATOM   4146  CB  SER A 537      35.660  28.151  70.734  1.00 42.32           C  
ATOM   4147  OG  SER A 537      35.140  29.110  71.641  1.00 51.37           O  
ATOM   4148  N   LYS A 538      33.842  30.311  68.629  1.00 38.33           N  
ATOM   4149  CA  LYS A 538      32.541  30.939  68.326  1.00 36.78           C  
ATOM   4150  C   LYS A 538      32.291  31.002  66.818  1.00 38.90           C  
ATOM   4151  O   LYS A 538      33.246  30.958  66.044  1.00 38.12           O  
ATOM   4152  CB  LYS A 538      32.453  32.336  68.956  1.00 39.27           C  
ATOM   4153  CG  LYS A 538      32.485  32.303  70.478  1.00 55.48           C  
ATOM   4154  CD  LYS A 538      31.977  33.590  71.092  1.00 68.93           C  
ATOM   4155  CE  LYS A 538      31.007  33.303  72.211  1.00 81.88           C  
ATOM   4156  NZ  LYS A 538      30.338  34.543  72.689  1.00 94.09           N1+
ATOM   4157  N   LYS A 539      31.018  31.083  66.395  1.00 34.88           N  
ATOM   4158  CA  LYS A 539      30.661  31.139  64.973  1.00 34.63           C  
ATOM   4159  C   LYS A 539      30.232  32.566  64.605  1.00 35.16           C  
ATOM   4160  O   LYS A 539      29.288  33.102  65.175  1.00 35.00           O  
ATOM   4161  CB  LYS A 539      29.585  30.104  64.620  1.00 38.12           C  
ATOM   4162  CG  LYS A 539      29.996  28.654  64.881  1.00 53.58           C  
ATOM   4163  CD  LYS A 539      30.185  27.880  63.593  1.00 64.48           C  
ATOM   4164  CE  LYS A 539      30.325  26.398  63.829  1.00 79.76           C  
ATOM   4165  NZ  LYS A 539      29.007  25.750  64.068  1.00 90.58           N1+
ATOM   4166  N   TYR A 540      30.998  33.209  63.715  1.00 26.77           N  
ATOM   4167  CA  TYR A 540      30.738  34.587  63.318  1.00 23.67           C  
ATOM   4168  C   TYR A 540      30.102  34.653  61.941  1.00 23.01           C  
ATOM   4169  O   TYR A 540      30.468  33.871  61.050  1.00 21.36           O  
ATOM   4170  CB  TYR A 540      32.066  35.384  63.265  1.00 23.75           C  
ATOM   4171  CG  TYR A 540      32.767  35.532  64.595  1.00 24.70           C  
ATOM   4172  CD1 TYR A 540      33.581  34.519  65.093  1.00 26.75           C  
ATOM   4173  CD2 TYR A 540      32.680  36.717  65.322  1.00 25.01           C  
ATOM   4174  CE1 TYR A 540      34.211  34.641  66.332  1.00 26.48           C  
ATOM   4175  CE2 TYR A 540      33.332  36.864  66.548  1.00 25.06           C  
ATOM   4176  CZ  TYR A 540      34.087  35.816  67.051  1.00 31.33           C  
ATOM   4177  OH  TYR A 540      34.724  35.938  68.258  1.00 34.05           O  
ATOM   4178  N   PRO A 541      29.236  35.662  61.694  1.00 18.68           N  
ATOM   4179  CA  PRO A 541      28.766  35.856  60.322  1.00 17.53           C  
ATOM   4180  C   PRO A 541      29.977  36.372  59.512  1.00 22.19           C  
ATOM   4181  O   PRO A 541      30.939  36.882  60.104  1.00 19.58           O  
ATOM   4182  CB  PRO A 541      27.681  36.923  60.455  1.00 19.16           C  
ATOM   4183  CG  PRO A 541      27.981  37.659  61.709  1.00 24.61           C  
ATOM   4184  CD  PRO A 541      28.761  36.729  62.609  1.00 20.03           C  
ATOM   4185  N   LEU A 542      29.966  36.157  58.197  1.00 19.75           N  
ATOM   4186  CA  LEU A 542      31.094  36.552  57.356  1.00 19.50           C  
ATOM   4187  C   LEU A 542      30.595  37.351  56.142  1.00 20.28           C  
ATOM   4188  O   LEU A 542      29.655  36.940  55.473  1.00 17.51           O  
ATOM   4189  CB  LEU A 542      31.890  35.313  56.875  1.00 19.86           C  
ATOM   4190  CG  LEU A 542      33.215  35.662  56.106  1.00 24.74           C  
ATOM   4191  CD1 LEU A 542      34.346  34.809  56.529  1.00 25.41           C  
ATOM   4192  CD2 LEU A 542      33.027  35.633  54.585  1.00 28.23           C  
ATOM   4193  N   LEU A 543      31.269  38.471  55.852  1.00 17.01           N  
ATOM   4194  CA  LEU A 543      30.968  39.261  54.670  1.00 15.42           C  
ATOM   4195  C   LEU A 543      32.189  39.156  53.740  1.00 19.23           C  
ATOM   4196  O   LEU A 543      33.307  39.440  54.153  1.00 18.48           O  
ATOM   4197  CB  LEU A 543      30.692  40.720  55.068  1.00 14.59           C  
ATOM   4198  CG  LEU A 543      30.597  41.706  53.878  1.00 17.45           C  
ATOM   4199  CD1 LEU A 543      29.364  41.394  52.985  1.00 14.97           C  
ATOM   4200  CD2 LEU A 543      30.572  43.122  54.368  1.00 19.09           C  
ATOM   4201  N   LEU A 544      31.970  38.729  52.514  1.00 16.61           N  
ATOM   4202  CA  LEU A 544      33.038  38.637  51.525  1.00 16.13           C  
ATOM   4203  C   LEU A 544      33.063  39.955  50.748  1.00 17.54           C  
ATOM   4204  O   LEU A 544      32.104  40.296  50.060  1.00 16.34           O  
ATOM   4205  CB  LEU A 544      32.794  37.442  50.591  1.00 15.85           C  
ATOM   4206  CG  LEU A 544      33.944  37.071  49.637  1.00 19.95           C  
ATOM   4207  CD1 LEU A 544      35.241  36.698  50.401  1.00 19.47           C  
ATOM   4208  CD2 LEU A 544      33.549  35.887  48.761  1.00 20.18           C  
ATOM   4209  N   ASP A 545      34.138  40.710  50.912  1.00 16.14           N  
ATOM   4210  CA  ASP A 545      34.360  42.009  50.282  1.00 14.98           C  
ATOM   4211  C   ASP A 545      35.123  41.700  48.992  1.00 16.79           C  
ATOM   4212  O   ASP A 545      36.256  41.246  49.043  1.00 16.44           O  
ATOM   4213  CB  ASP A 545      35.147  42.901  51.243  1.00 15.48           C  
ATOM   4214  CG  ASP A 545      35.583  44.239  50.671  1.00 21.69           C  
ATOM   4215  OD1 ASP A 545      35.366  44.469  49.455  1.00 19.73           O  
ATOM   4216  OD2 ASP A 545      36.148  45.044  51.431  1.00 25.08           O1-
ATOM   4217  N   VAL A 546      34.490  41.951  47.835  1.00 13.99           N  
ATOM   4218  CA  VAL A 546      35.067  41.547  46.563  1.00 15.06           C  
ATOM   4219  C   VAL A 546      35.357  42.691  45.586  1.00 17.20           C  
ATOM   4220  O   VAL A 546      34.581  43.637  45.463  1.00 14.76           O  
ATOM   4221  CB  VAL A 546      34.186  40.441  45.875  1.00 21.33           C  
ATOM   4222  CG1 VAL A 546      32.758  40.871  45.699  1.00 23.28           C  
ATOM   4223  CG2 VAL A 546      34.749  39.985  44.521  1.00 20.83           C  
ATOM   4224  N   TYR A 547      36.431  42.522  44.843  1.00 15.71           N  
ATOM   4225  CA  TYR A 547      36.732  43.355  43.672  1.00 15.85           C  
ATOM   4226  C   TYR A 547      36.958  42.379  42.525  1.00 16.35           C  
ATOM   4227  O   TYR A 547      36.073  42.220  41.693  1.00 15.87           O  
ATOM   4228  CB  TYR A 547      37.888  44.340  43.884  1.00 17.30           C  
ATOM   4229  CG  TYR A 547      37.948  45.294  42.704  1.00 19.59           C  
ATOM   4230  CD1 TYR A 547      36.983  46.297  42.539  1.00 21.81           C  
ATOM   4231  CD2 TYR A 547      38.839  45.078  41.660  1.00 19.62           C  
ATOM   4232  CE1 TYR A 547      37.005  47.148  41.429  1.00 24.13           C  
ATOM   4233  CE2 TYR A 547      38.856  45.906  40.533  1.00 19.29           C  
ATOM   4234  CZ  TYR A 547      37.962  46.960  40.440  1.00 25.80           C  
ATOM   4235  OH  TYR A 547      38.010  47.787  39.340  1.00 25.51           O  
ATOM   4236  N   ALA A 548      38.100  41.659  42.536  1.00 15.92           N  
ATOM   4237  CA  ALA A 548      38.426  40.532  41.660  1.00 16.11           C  
ATOM   4238  C   ALA A 548      38.543  40.879  40.176  1.00 19.14           C  
ATOM   4239  O   ALA A 548      38.494  39.976  39.333  1.00 16.95           O  
ATOM   4240  CB  ALA A 548      37.419  39.370  41.870  1.00 17.45           C  
ATOM   4241  N   GLY A 549      38.765  42.154  39.871  1.00 16.38           N  
ATOM   4242  CA  GLY A 549      39.003  42.574  38.486  1.00 15.68           C  
ATOM   4243  C   GLY A 549      40.367  42.079  38.029  1.00 19.10           C  
ATOM   4244  O   GLY A 549      41.187  41.683  38.857  1.00 17.39           O  
ATOM   4245  N   PRO A 550      40.666  42.092  36.719  1.00 16.61           N  
ATOM   4246  CA  PRO A 550      42.000  41.628  36.276  1.00 15.99           C  
ATOM   4247  C   PRO A 550      43.117  42.481  36.860  1.00 18.21           C  
ATOM   4248  O   PRO A 550      43.024  43.714  36.854  1.00 16.50           O  
ATOM   4249  CB  PRO A 550      41.955  41.722  34.752  1.00 17.50           C  
ATOM   4250  CG  PRO A 550      40.648  42.293  34.413  1.00 21.36           C  
ATOM   4251  CD  PRO A 550      39.787  42.478  35.599  1.00 17.18           C  
ATOM   4252  N   CYS A 551      44.135  41.818  37.422  1.00 15.64           N  
ATOM   4253  CA  CYS A 551      45.293  42.443  38.090  1.00 15.93           C  
ATOM   4254  C   CYS A 551      44.897  43.088  39.438  1.00 18.89           C  
ATOM   4255  O   CYS A 551      45.639  43.891  39.984  1.00 21.55           O  
ATOM   4256  CB  CYS A 551      46.026  43.426  37.170  1.00 16.67           C  
ATOM   4257  SG  CYS A 551      47.763  43.724  37.639  1.00 20.61           S  
ATOM   4258  N   SER A 552      43.753  42.709  39.999  1.00 15.91           N  
ATOM   4259  CA  SER A 552      43.342  43.288  41.281  1.00 15.01           C  
ATOM   4260  C   SER A 552      44.106  42.637  42.437  1.00 17.63           C  
ATOM   4261  O   SER A 552      44.697  41.565  42.278  1.00 16.44           O  
ATOM   4262  CB  SER A 552      41.841  43.100  41.485  1.00 17.56           C  
ATOM   4263  OG  SER A 552      41.544  41.715  41.563  1.00 21.81           O  
ATOM   4264  N   GLN A 553      44.134  43.300  43.584  1.00 14.52           N  
ATOM   4265  CA  GLN A 553      44.749  42.711  44.785  1.00 13.40           C  
ATOM   4266  C   GLN A 553      43.981  43.228  45.975  1.00 18.94           C  
ATOM   4267  O   GLN A 553      44.063  44.415  46.293  1.00 17.10           O  
ATOM   4268  CB  GLN A 553      46.240  43.029  44.901  1.00 14.24           C  
ATOM   4269  CG  GLN A 553      46.860  42.376  46.158  1.00 13.55           C  
ATOM   4270  CD  GLN A 553      48.357  42.451  46.109  1.00 18.20           C  
ATOM   4271  NE2 GLN A 553      49.019  41.335  45.796  1.00 20.53           N  
ATOM   4272  OE1 GLN A 553      48.919  43.467  46.451  1.00 22.49           O  
ATOM   4273  N   LYS A 554      43.226  42.334  46.630  1.00 14.50           N  
ATOM   4274  CA  LYS A 554      42.395  42.681  47.797  1.00 14.46           C  
ATOM   4275  C   LYS A 554      42.909  42.060  49.096  1.00 18.84           C  
ATOM   4276  O   LYS A 554      42.386  42.346  50.171  1.00 17.03           O  
ATOM   4277  CB  LYS A 554      40.935  42.278  47.536  1.00 14.56           C  
ATOM   4278  CG  LYS A 554      40.201  43.235  46.590  1.00 17.99           C  
ATOM   4279  CD  LYS A 554      39.773  44.535  47.257  1.00 25.07           C  
ATOM   4280  CE  LYS A 554      38.468  44.387  48.013  1.00 22.23           C  
ATOM   4281  NZ  LYS A 554      38.133  45.641  48.696  1.00 25.47           N1+
ATOM   4282  N   ALA A 555      43.967  41.252  49.005  1.00 17.38           N  
ATOM   4283  CA  ALA A 555      44.613  40.664  50.183  1.00 16.41           C  
ATOM   4284  C   ALA A 555      45.993  41.303  50.228  1.00 18.59           C  
ATOM   4285  O   ALA A 555      46.842  41.040  49.370  1.00 16.87           O  
ATOM   4286  CB  ALA A 555      44.731  39.137  50.033  1.00 16.52           C  
ATOM   4287  N   ASP A 556      46.199  42.200  51.191  1.00 15.78           N  
ATOM   4288  CA  ASP A 556      47.486  42.901  51.272  1.00 15.59           C  
ATOM   4289  C   ASP A 556      47.820  43.240  52.736  1.00 19.39           C  
ATOM   4290  O   ASP A 556      47.038  42.923  53.635  1.00 18.63           O  
ATOM   4291  CB  ASP A 556      47.460  44.146  50.373  1.00 15.98           C  
ATOM   4292  CG  ASP A 556      46.458  45.213  50.809  1.00 23.25           C  
ATOM   4293  OD1 ASP A 556      46.162  45.301  52.030  1.00 21.70           O  
ATOM   4294  OD2 ASP A 556      46.039  46.001  49.959  1.00 25.74           O1-
ATOM   4295  N   THR A 557      48.956  43.882  52.965  1.00 15.64           N  
ATOM   4296  CA  THR A 557      49.390  44.241  54.327  1.00 15.74           C  
ATOM   4297  C   THR A 557      49.055  45.706  54.662  1.00 19.97           C  
ATOM   4298  O   THR A 557      49.601  46.239  55.614  1.00 19.73           O  
ATOM   4299  CB  THR A 557      50.893  43.949  54.477  1.00 19.19           C  
ATOM   4300  CG2 THR A 557      51.238  42.473  54.299  1.00 17.73           C  
ATOM   4301  OG1 THR A 557      51.605  44.702  53.498  1.00 21.20           O  
ATOM   4302  N   VAL A 558      48.165  46.366  53.902  1.00 15.80           N  
ATOM   4303  CA  VAL A 558      47.865  47.788  54.176  1.00 14.86           C  
ATOM   4304  C   VAL A 558      46.938  47.963  55.385  1.00 20.20           C  
ATOM   4305  O   VAL A 558      45.959  47.230  55.517  1.00 19.29           O  
ATOM   4306  CB  VAL A 558      47.276  48.485  52.907  1.00 17.52           C  
ATOM   4307  CG1 VAL A 558      46.876  49.939  53.173  1.00 16.43           C  
ATOM   4308  CG2 VAL A 558      48.277  48.411  51.748  1.00 16.99           C  
ATOM   4309  N   PHE A 559      47.233  48.980  56.218  1.00 15.93           N  
ATOM   4310  CA  PHE A 559      46.413  49.385  57.373  1.00 15.58           C  
ATOM   4311  C   PHE A 559      45.280  50.278  56.819  1.00 18.27           C  
ATOM   4312  O   PHE A 559      45.561  51.256  56.143  1.00 17.96           O  
ATOM   4313  CB  PHE A 559      47.272  50.202  58.389  1.00 16.84           C  
ATOM   4314  CG  PHE A 559      46.472  50.708  59.576  1.00 19.17           C  
ATOM   4315  CD1 PHE A 559      46.218  49.880  60.665  1.00 25.26           C  
ATOM   4316  CD2 PHE A 559      45.885  51.967  59.555  1.00 20.82           C  
ATOM   4317  CE1 PHE A 559      45.442  50.327  61.743  1.00 26.39           C  
ATOM   4318  CE2 PHE A 559      45.075  52.398  60.620  1.00 25.55           C  
ATOM   4319  CZ  PHE A 559      44.854  51.566  61.696  1.00 24.53           C  
ATOM   4320  N   ARG A 560      44.015  49.959  57.111  1.00 15.45           N  
ATOM   4321  CA  ARG A 560      42.894  50.789  56.644  1.00 15.02           C  
ATOM   4322  C   ARG A 560      41.898  50.995  57.750  1.00 18.62           C  
ATOM   4323  O   ARG A 560      41.723  50.101  58.571  1.00 20.31           O  
ATOM   4324  CB  ARG A 560      42.178  50.150  55.430  1.00 16.14           C  
ATOM   4325  CG  ARG A 560      43.054  49.966  54.201  1.00 19.86           C  
ATOM   4326  CD  ARG A 560      42.302  49.306  53.073  1.00 20.85           C  
ATOM   4327  NE  ARG A 560      43.157  49.280  51.890  1.00 24.40           N  
ATOM   4328  CZ  ARG A 560      43.935  48.268  51.542  1.00 27.74           C  
ATOM   4329  NH1 ARG A 560      43.965  47.158  52.277  1.00 22.61           N1+
ATOM   4330  NH2 ARG A 560      44.706  48.359  50.464  1.00 22.04           N  
ATOM   4331  N   LEU A 561      41.254  52.170  57.783  1.00 17.43           N  
ATOM   4332  CA  LEU A 561      40.159  52.483  58.699  1.00 19.73           C  
ATOM   4333  C   LEU A 561      38.984  52.715  57.762  1.00 22.99           C  
ATOM   4334  O   LEU A 561      38.932  53.726  57.063  1.00 19.77           O  
ATOM   4335  CB  LEU A 561      40.456  53.745  59.537  1.00 21.01           C  
ATOM   4336  CG  LEU A 561      41.575  53.615  60.560  1.00 25.74           C  
ATOM   4337  CD1 LEU A 561      41.858  54.957  61.230  1.00 27.41           C  
ATOM   4338  CD2 LEU A 561      41.270  52.552  61.574  1.00 25.62           C  
ATOM   4339  N   ASN A 562      38.111  51.718  57.650  1.00 18.00           N  
ATOM   4340  CA  ASN A 562      37.036  51.823  56.679  1.00 17.38           C  
ATOM   4341  C   ASN A 562      35.751  51.176  57.183  1.00 19.58           C  
ATOM   4342  O   ASN A 562      35.613  50.915  58.388  1.00 16.67           O  
ATOM   4343  CB  ASN A 562      37.531  51.247  55.314  1.00 17.58           C  
ATOM   4344  CG  ASN A 562      37.985  49.807  55.402  1.00 24.02           C  
ATOM   4345  ND2 ASN A 562      38.635  49.308  54.369  1.00 17.93           N  
ATOM   4346  OD1 ASN A 562      37.725  49.112  56.381  1.00 17.29           O  
ATOM   4347  N   TRP A 563      34.803  50.920  56.278  1.00 16.21           N  
ATOM   4348  CA  TRP A 563      33.533  50.305  56.669  1.00 15.82           C  
ATOM   4349  C   TRP A 563      33.755  48.933  57.298  1.00 19.16           C  
ATOM   4350  O   TRP A 563      33.111  48.621  58.296  1.00 16.98           O  
ATOM   4351  CB  TRP A 563      32.610  50.235  55.455  1.00 14.95           C  
ATOM   4352  CG  TRP A 563      31.199  49.789  55.747  1.00 15.39           C  
ATOM   4353  CD1 TRP A 563      30.347  50.292  56.696  1.00 18.04           C  
ATOM   4354  CD2 TRP A 563      30.472  48.781  55.042  1.00 14.83           C  
ATOM   4355  CE2 TRP A 563      29.171  48.738  55.598  1.00 18.69           C  
ATOM   4356  CE3 TRP A 563      30.765  47.970  53.927  1.00 16.04           C  
ATOM   4357  NE1 TRP A 563      29.129  49.662  56.616  1.00 17.26           N  
ATOM   4358  CZ2 TRP A 563      28.167  47.906  55.087  1.00 18.22           C  
ATOM   4359  CZ3 TRP A 563      29.778  47.114  53.438  1.00 17.77           C  
ATOM   4360  CH2 TRP A 563      28.512  47.049  54.050  1.00 18.54           C  
ATOM   4361  N   ALA A 564      34.685  48.127  56.752  1.00 16.09           N  
ATOM   4362  CA  ALA A 564      34.985  46.801  57.313  1.00 16.06           C  
ATOM   4363  C   ALA A 564      35.485  46.898  58.753  1.00 20.80           C  
ATOM   4364  O   ALA A 564      35.191  46.000  59.554  1.00 20.07           O  
ATOM   4365  CB  ALA A 564      36.015  46.079  56.456  1.00 16.44           C  
ATOM   4366  N   THR A 565      36.247  47.968  59.087  1.00 18.97           N  
ATOM   4367  CA  THR A 565      36.762  48.171  60.461  1.00 18.21           C  
ATOM   4368  C   THR A 565      35.560  48.263  61.412  1.00 21.13           C  
ATOM   4369  O   THR A 565      35.570  47.626  62.458  1.00 20.11           O  
ATOM   4370  CB  THR A 565      37.582  49.459  60.602  1.00 17.79           C  
ATOM   4371  CG2 THR A 565      38.329  49.529  61.956  1.00 16.21           C  
ATOM   4372  OG1 THR A 565      38.534  49.558  59.550  1.00 17.40           O  
ATOM   4373  N   TYR A 566      34.523  49.022  61.015  1.00 16.58           N  
ATOM   4374  CA  TYR A 566      33.298  49.178  61.781  1.00 15.99           C  
ATOM   4375  C   TYR A 566      32.529  47.861  61.903  1.00 20.35           C  
ATOM   4376  O   TYR A 566      32.103  47.486  63.020  1.00 18.06           O  
ATOM   4377  CB  TYR A 566      32.427  50.301  61.177  1.00 17.55           C  
ATOM   4378  CG  TYR A 566      30.948  50.034  61.324  1.00 19.15           C  
ATOM   4379  CD1 TYR A 566      30.329  50.090  62.575  1.00 20.98           C  
ATOM   4380  CD2 TYR A 566      30.175  49.656  60.231  1.00 19.35           C  
ATOM   4381  CE1 TYR A 566      28.994  49.747  62.735  1.00 20.12           C  
ATOM   4382  CE2 TYR A 566      28.814  49.398  60.370  1.00 19.71           C  
ATOM   4383  CZ  TYR A 566      28.230  49.437  61.625  1.00 25.58           C  
ATOM   4384  OH  TYR A 566      26.910  49.091  61.787  1.00 26.10           O  
ATOM   4385  N   LEU A 567      32.342  47.148  60.758  1.00 16.70           N  
ATOM   4386  CA  LEU A 567      31.580  45.905  60.774  1.00 16.75           C  
ATOM   4387  C   LEU A 567      32.226  44.886  61.707  1.00 20.93           C  
ATOM   4388  O   LEU A 567      31.516  44.135  62.377  1.00 20.56           O  
ATOM   4389  CB  LEU A 567      31.494  45.312  59.365  1.00 15.94           C  
ATOM   4390  CG  LEU A 567      30.669  46.144  58.382  1.00 19.52           C  
ATOM   4391  CD1 LEU A 567      30.871  45.633  56.953  1.00 19.79           C  
ATOM   4392  CD2 LEU A 567      29.175  46.182  58.796  1.00 17.00           C  
ATOM   4393  N   ALA A 568      33.555  44.809  61.694  1.00 17.49           N  
ATOM   4394  CA  ALA A 568      34.248  43.854  62.571  1.00 17.69           C  
ATOM   4395  C   ALA A 568      34.275  44.336  64.029  1.00 21.41           C  
ATOM   4396  O   ALA A 568      33.957  43.570  64.932  1.00 21.92           O  
ATOM   4397  CB  ALA A 568      35.662  43.606  62.067  1.00 18.56           C  
ATOM   4398  N   SER A 569      34.632  45.595  64.249  1.00 18.50           N  
ATOM   4399  CA  SER A 569      34.763  46.147  65.597  1.00 19.85           C  
ATOM   4400  C   SER A 569      33.432  46.271  66.350  1.00 24.46           C  
ATOM   4401  O   SER A 569      33.363  45.912  67.525  1.00 25.37           O  
ATOM   4402  CB  SER A 569      35.483  47.491  65.559  1.00 22.64           C  
ATOM   4403  OG  SER A 569      35.616  48.019  66.868  1.00 25.14           O  
ATOM   4404  N   THR A 570      32.410  46.857  65.721  1.00 19.77           N  
ATOM   4405  CA  THR A 570      31.120  47.076  66.363  1.00 19.02           C  
ATOM   4406  C   THR A 570      30.152  45.924  66.162  1.00 25.12           C  
ATOM   4407  O   THR A 570      29.441  45.551  67.101  1.00 23.88           O  
ATOM   4408  CB  THR A 570      30.505  48.426  65.918  1.00 21.84           C  
ATOM   4409  CG2 THR A 570      29.143  48.719  66.578  1.00 22.17           C  
ATOM   4410  OG1 THR A 570      31.415  49.471  66.268  1.00 23.90           O  
ATOM   4411  N   GLU A 571      30.063  45.392  64.933  1.00 22.44           N  
ATOM   4412  CA  GLU A 571      29.048  44.393  64.631  1.00 20.56           C  
ATOM   4413  C   GLU A 571      29.512  42.944  64.748  1.00 24.21           C  
ATOM   4414  O   GLU A 571      28.690  42.046  64.580  1.00 22.38           O  
ATOM   4415  CB  GLU A 571      28.419  44.663  63.243  1.00 21.09           C  
ATOM   4416  CG  GLU A 571      27.860  46.075  63.060  1.00 23.52           C  
ATOM   4417  CD  GLU A 571      26.751  46.513  64.006  1.00 35.94           C  
ATOM   4418  OE1 GLU A 571      26.230  45.651  64.745  1.00 28.94           O  
ATOM   4419  OE2 GLU A 571      26.417  47.720  64.033  1.00 29.46           O1-
ATOM   4420  N   ASN A 572      30.804  42.705  65.047  1.00 21.55           N  
ATOM   4421  CA  ASN A 572      31.361  41.354  65.185  1.00 21.48           C  
ATOM   4422  C   ASN A 572      31.215  40.521  63.931  1.00 23.78           C  
ATOM   4423  O   ASN A 572      30.956  39.319  64.006  1.00 22.14           O  
ATOM   4424  CB  ASN A 572      30.772  40.620  66.426  1.00 25.11           C  
ATOM   4425  CG  ASN A 572      31.133  41.322  67.700  1.00 40.88           C  
ATOM   4426  ND2 ASN A 572      32.395  41.611  67.840  1.00 23.34           N  
ATOM   4427  OD1 ASN A 572      30.282  41.700  68.508  1.00 44.46           O  
ATOM   4428  N   ILE A 573      31.411  41.157  62.756  1.00 18.23           N  
ATOM   4429  CA  ILE A 573      31.332  40.449  61.473  1.00 16.77           C  
ATOM   4430  C   ILE A 573      32.739  40.241  60.978  1.00 20.18           C  
ATOM   4431  O   ILE A 573      33.546  41.178  61.027  1.00 20.80           O  
ATOM   4432  CB  ILE A 573      30.502  41.284  60.449  1.00 19.49           C  
ATOM   4433  CG1 ILE A 573      29.014  41.336  60.881  1.00 19.63           C  
ATOM   4434  CG2 ILE A 573      30.609  40.712  59.012  1.00 18.96           C  
ATOM   4435  CD1 ILE A 573      28.233  42.590  60.328  1.00 22.12           C  
ATOM   4436  N   ILE A 574      33.053  39.047  60.468  1.00 17.53           N  
ATOM   4437  CA  ILE A 574      34.361  38.857  59.836  1.00 17.61           C  
ATOM   4438  C   ILE A 574      34.224  39.426  58.407  1.00 20.10           C  
ATOM   4439  O   ILE A 574      33.310  39.039  57.668  1.00 18.88           O  
ATOM   4440  CB  ILE A 574      34.814  37.379  59.765  1.00 19.52           C  
ATOM   4441  CG1 ILE A 574      35.011  36.783  61.195  1.00 20.42           C  
ATOM   4442  CG2 ILE A 574      36.109  37.247  58.894  1.00 17.68           C  
ATOM   4443  CD1 ILE A 574      34.992  35.242  61.185  1.00 21.78           C  
ATOM   4444  N   VAL A 575      35.186  40.255  57.989  1.00 18.07           N  
ATOM   4445  CA  VAL A 575      35.142  40.807  56.625  1.00 16.02           C  
ATOM   4446  C   VAL A 575      36.332  40.189  55.892  1.00 18.12           C  
ATOM   4447  O   VAL A 575      37.491  40.469  56.221  1.00 18.82           O  
ATOM   4448  CB  VAL A 575      35.121  42.358  56.563  1.00 18.10           C  
ATOM   4449  CG1 VAL A 575      34.965  42.829  55.103  1.00 18.28           C  
ATOM   4450  CG2 VAL A 575      33.998  42.944  57.429  1.00 17.62           C  
ATOM   4451  N   ALA A 576      36.053  39.332  54.920  1.00 15.72           N  
ATOM   4452  CA  ALA A 576      37.118  38.620  54.210  1.00 16.62           C  
ATOM   4453  C   ALA A 576      37.271  39.080  52.748  1.00 19.28           C  
ATOM   4454  O   ALA A 576      36.293  39.490  52.129  1.00 20.17           O  
ATOM   4455  CB  ALA A 576      36.854  37.114  54.254  1.00 17.56           C  
ATOM   4456  N   SER A 577      38.484  38.980  52.201  1.00 15.12           N  
ATOM   4457  CA  SER A 577      38.726  39.267  50.780  1.00 15.13           C  
ATOM   4458  C   SER A 577      39.655  38.216  50.260  1.00 19.75           C  
ATOM   4459  O   SER A 577      40.496  37.723  51.017  1.00 19.84           O  
ATOM   4460  CB  SER A 577      39.314  40.660  50.576  1.00 16.56           C  
ATOM   4461  OG  SER A 577      38.364  41.633  50.961  1.00 19.56           O  
ATOM   4462  N   PHE A 578      39.507  37.850  48.987  1.00 16.20           N  
ATOM   4463  CA  PHE A 578      40.277  36.776  48.389  1.00 15.66           C  
ATOM   4464  C   PHE A 578      40.760  37.139  46.986  1.00 17.15           C  
ATOM   4465  O   PHE A 578      40.008  37.702  46.206  1.00 15.64           O  
ATOM   4466  CB  PHE A 578      39.384  35.516  48.325  1.00 17.48           C  
ATOM   4467  CG  PHE A 578      40.023  34.311  47.670  1.00 18.38           C  
ATOM   4468  CD1 PHE A 578      40.966  33.550  48.351  1.00 21.03           C  
ATOM   4469  CD2 PHE A 578      39.616  33.889  46.413  1.00 20.67           C  
ATOM   4470  CE1 PHE A 578      41.535  32.416  47.763  1.00 21.55           C  
ATOM   4471  CE2 PHE A 578      40.172  32.752  45.828  1.00 22.81           C  
ATOM   4472  CZ  PHE A 578      41.119  32.016  46.512  1.00 21.66           C  
ATOM   4473  N   ASP A 579      42.002  36.799  46.685  1.00 13.92           N  
ATOM   4474  CA  ASP A 579      42.613  37.041  45.379  1.00 14.93           C  
ATOM   4475  C   ASP A 579      42.729  35.714  44.632  1.00 19.04           C  
ATOM   4476  O   ASP A 579      43.647  34.939  44.896  1.00 18.75           O  
ATOM   4477  CB  ASP A 579      43.985  37.720  45.560  1.00 15.85           C  
ATOM   4478  CG  ASP A 579      43.879  39.163  45.998  1.00 19.74           C  
ATOM   4479  OD1 ASP A 579      42.859  39.814  45.655  1.00 18.77           O  
ATOM   4480  OD2 ASP A 579      44.797  39.637  46.714  1.00 19.12           O1-
ATOM   4481  N   GLY A 580      41.775  35.464  43.725  1.00 17.84           N  
ATOM   4482  CA  GLY A 580      41.739  34.225  42.945  1.00 17.32           C  
ATOM   4483  C   GLY A 580      42.319  34.370  41.554  1.00 20.77           C  
ATOM   4484  O   GLY A 580      43.154  35.239  41.315  1.00 19.95           O  
ATOM   4485  N   ARG A 581      41.863  33.546  40.616  1.00 17.63           N  
ATOM   4486  CA  ARG A 581      42.350  33.645  39.247  1.00 17.82           C  
ATOM   4487  C   ARG A 581      42.002  35.018  38.652  1.00 20.47           C  
ATOM   4488  O   ARG A 581      40.941  35.591  38.945  1.00 17.99           O  
ATOM   4489  CB  ARG A 581      41.824  32.504  38.391  1.00 18.05           C  
ATOM   4490  CG  ARG A 581      42.693  31.248  38.613  1.00 25.48           C  
ATOM   4491  CD  ARG A 581      42.104  30.015  37.950  1.00 23.32           C  
ATOM   4492  NE  ARG A 581      40.857  29.585  38.601  1.00 22.70           N  
ATOM   4493  CZ  ARG A 581      40.160  28.519  38.220  1.00 34.33           C  
ATOM   4494  NH1 ARG A 581      40.570  27.782  37.193  1.00 24.87           N1+
ATOM   4495  NH2 ARG A 581      39.036  28.198  38.841  1.00 24.21           N  
ATOM   4496  N   GLY A 582      42.951  35.565  37.914  1.00 18.29           N  
ATOM   4497  CA  GLY A 582      42.791  36.900  37.352  1.00 17.90           C  
ATOM   4498  C   GLY A 582      43.441  37.987  38.197  1.00 18.47           C  
ATOM   4499  O   GLY A 582      43.671  39.085  37.688  1.00 16.56           O  
ATOM   4500  N   SER A 583      43.767  37.696  39.465  1.00 14.77           N  
ATOM   4501  CA  SER A 583      44.388  38.673  40.380  1.00 14.34           C  
ATOM   4502  C   SER A 583      45.842  39.006  39.990  1.00 15.94           C  
ATOM   4503  O   SER A 583      46.446  38.299  39.199  1.00 14.44           O  
ATOM   4504  CB  SER A 583      44.261  38.243  41.843  1.00 16.10           C  
ATOM   4505  OG  SER A 583      45.022  37.075  42.106  1.00 19.70           O  
ATOM   4506  N   GLY A 584      46.381  40.135  40.456  1.00 14.34           N  
ATOM   4507  CA  GLY A 584      47.695  40.516  39.962  1.00 13.22           C  
ATOM   4508  C   GLY A 584      48.877  40.213  40.827  1.00 15.88           C  
ATOM   4509  O   GLY A 584      48.732  39.713  41.945  1.00 15.71           O  
ATOM   4510  N   TYR A 585      50.067  40.593  40.318  1.00 11.86           N  
ATOM   4511  CA  TYR A 585      51.345  40.600  41.054  1.00 12.51           C  
ATOM   4512  C   TYR A 585      51.861  39.222  41.443  1.00 17.48           C  
ATOM   4513  O   TYR A 585      52.807  39.115  42.249  1.00 16.83           O  
ATOM   4514  CB  TYR A 585      51.242  41.518  42.316  1.00 15.07           C  
ATOM   4515  CG  TYR A 585      50.580  42.836  41.991  1.00 16.21           C  
ATOM   4516  CD1 TYR A 585      51.218  43.775  41.184  1.00 17.82           C  
ATOM   4517  CD2 TYR A 585      49.268  43.104  42.398  1.00 16.93           C  
ATOM   4518  CE1 TYR A 585      50.581  44.954  40.800  1.00 18.29           C  
ATOM   4519  CE2 TYR A 585      48.609  44.276  41.995  1.00 17.52           C  
ATOM   4520  CZ  TYR A 585      49.284  45.203  41.217  1.00 22.57           C  
ATOM   4521  OH  TYR A 585      48.710  46.394  40.858  1.00 25.15           O  
ATOM   4522  N   GLN A 586      51.293  38.183  40.814  1.00 13.90           N  
ATOM   4523  CA  GLN A 586      51.656  36.788  41.067  1.00 13.68           C  
ATOM   4524  C   GLN A 586      51.985  36.052  39.780  1.00 19.48           C  
ATOM   4525  O   GLN A 586      51.937  34.816  39.768  1.00 19.01           O  
ATOM   4526  CB  GLN A 586      50.489  36.069  41.766  1.00 13.26           C  
ATOM   4527  CG  GLN A 586      50.125  36.675  43.112  1.00 17.54           C  
ATOM   4528  CD  GLN A 586      48.683  36.366  43.408  1.00 24.94           C  
ATOM   4529  NE2 GLN A 586      47.752  37.284  43.055  1.00 18.11           N  
ATOM   4530  OE1 GLN A 586      48.378  35.281  43.886  1.00 21.78           O  
ATOM   4531  N   GLY A 587      52.241  36.788  38.703  1.00 15.48           N  
ATOM   4532  CA  GLY A 587      52.543  36.190  37.405  1.00 15.87           C  
ATOM   4533  C   GLY A 587      51.351  35.980  36.501  1.00 19.30           C  
ATOM   4534  O   GLY A 587      50.204  35.960  36.945  1.00 18.28           O  
ATOM   4535  N   ASP A 588      51.620  35.829  35.208  1.00 18.06           N  
ATOM   4536  CA  ASP A 588      50.587  35.656  34.183  1.00 17.29           C  
ATOM   4537  C   ASP A 588      49.808  34.346  34.247  1.00 20.97           C  
ATOM   4538  O   ASP A 588      48.682  34.320  33.764  1.00 18.86           O  
ATOM   4539  CB  ASP A 588      51.185  35.836  32.787  1.00 17.65           C  
ATOM   4540  CG  ASP A 588      51.675  37.260  32.536  1.00 24.64           C  
ATOM   4541  OD1 ASP A 588      51.312  38.173  33.339  1.00 22.42           O  
ATOM   4542  OD2 ASP A 588      52.408  37.466  31.544  1.00 24.54           O1-
ATOM   4543  N   LYS A 589      50.368  33.258  34.819  1.00 19.48           N  
ATOM   4544  CA  LYS A 589      49.564  32.010  34.897  1.00 19.93           C  
ATOM   4545  C   LYS A 589      48.277  32.300  35.680  1.00 22.50           C  
ATOM   4546  O   LYS A 589      47.197  31.887  35.271  1.00 23.69           O  
ATOM   4547  CB  LYS A 589      50.349  30.865  35.575  1.00 22.09           C  
ATOM   4548  CG  LYS A 589      49.589  29.534  35.577  1.00 41.66           C  
ATOM   4549  CD  LYS A 589      50.443  28.371  36.083  1.00 55.13           C  
ATOM   4550  CE  LYS A 589      49.623  27.124  36.321  1.00 64.83           C  
ATOM   4551  NZ  LYS A 589      50.438  26.044  36.938  1.00 80.12           N1+
ATOM   4552  N   ILE A 590      48.388  33.102  36.732  1.00 16.48           N  
ATOM   4553  CA  ILE A 590      47.234  33.514  37.503  1.00 16.37           C  
ATOM   4554  C   ILE A 590      46.507  34.669  36.817  1.00 18.67           C  
ATOM   4555  O   ILE A 590      45.288  34.589  36.657  1.00 19.05           O  
ATOM   4556  CB  ILE A 590      47.610  33.830  38.972  1.00 18.41           C  
ATOM   4557  CG1 ILE A 590      47.923  32.527  39.740  1.00 19.78           C  
ATOM   4558  CG2 ILE A 590      46.509  34.685  39.691  1.00 16.12           C  
ATOM   4559  CD1 ILE A 590      48.721  32.735  41.074  1.00 20.65           C  
ATOM   4560  N   MET A 591      47.233  35.756  36.442  1.00 16.12           N  
ATOM   4561  CA  MET A 591      46.535  36.943  35.916  1.00 14.74           C  
ATOM   4562  C   MET A 591      45.790  36.707  34.608  1.00 18.38           C  
ATOM   4563  O   MET A 591      44.649  37.175  34.448  1.00 18.81           O  
ATOM   4564  CB  MET A 591      47.475  38.143  35.795  1.00 15.91           C  
ATOM   4565  CG  MET A 591      46.724  39.449  35.513  1.00 18.23           C  
ATOM   4566  SD  MET A 591      47.864  40.856  35.551  1.00 20.83           S  
ATOM   4567  CE  MET A 591      48.642  40.682  33.946  1.00 17.84           C  
ATOM   4568  N   HIS A 592      46.433  35.999  33.680  1.00 14.74           N  
ATOM   4569  CA  HIS A 592      45.857  35.709  32.374  1.00 16.12           C  
ATOM   4570  C   HIS A 592      44.889  34.527  32.361  1.00 20.31           C  
ATOM   4571  O   HIS A 592      44.365  34.186  31.298  1.00 19.82           O  
ATOM   4572  CB  HIS A 592      46.971  35.523  31.326  1.00 16.50           C  
ATOM   4573  CG  HIS A 592      47.699  36.792  30.974  1.00 19.86           C  
ATOM   4574  CD2 HIS A 592      47.463  38.074  31.352  1.00 22.01           C  
ATOM   4575  ND1 HIS A 592      48.808  36.772  30.166  1.00 21.30           N  
ATOM   4576  CE1 HIS A 592      49.203  38.032  30.038  1.00 21.06           C  
ATOM   4577  NE2 HIS A 592      48.417  38.853  30.729  1.00 21.77           N  
ATOM   4578  N   ALA A 593      44.607  33.920  33.514  1.00 19.62           N  
ATOM   4579  CA  ALA A 593      43.661  32.784  33.540  1.00 19.46           C  
ATOM   4580  C   ALA A 593      42.268  33.196  33.056  1.00 23.06           C  
ATOM   4581  O   ALA A 593      41.542  32.357  32.512  1.00 22.98           O  
ATOM   4582  CB  ALA A 593      43.580  32.203  34.945  1.00 20.56           C  
ATOM   4583  N   ILE A 594      41.895  34.501  33.208  1.00 17.16           N  
ATOM   4584  CA  ILE A 594      40.575  34.980  32.777  1.00 17.70           C  
ATOM   4585  C   ILE A 594      40.606  35.631  31.390  1.00 20.76           C  
ATOM   4586  O   ILE A 594      39.606  36.230  30.983  1.00 21.11           O  
ATOM   4587  CB  ILE A 594      39.862  35.884  33.818  1.00 21.34           C  
ATOM   4588  CG1 ILE A 594      40.752  37.089  34.239  1.00 22.57           C  
ATOM   4589  CG2 ILE A 594      39.386  35.061  35.021  1.00 22.24           C  
ATOM   4590  CD1 ILE A 594      39.986  38.154  35.132  1.00 39.45           C  
ATOM   4591  N   ASN A 595      41.712  35.473  30.644  1.00 18.22           N  
ATOM   4592  CA  ASN A 595      41.818  36.023  29.290  1.00 18.74           C  
ATOM   4593  C   ASN A 595      40.643  35.543  28.430  1.00 21.13           C  
ATOM   4594  O   ASN A 595      40.375  34.357  28.388  1.00 19.18           O  
ATOM   4595  CB  ASN A 595      43.150  35.611  28.612  1.00 18.71           C  
ATOM   4596  CG  ASN A 595      43.374  36.292  27.288  1.00 31.81           C  
ATOM   4597  ND2 ASN A 595      43.168  37.578  27.247  1.00 19.44           N  
ATOM   4598  OD1 ASN A 595      43.656  35.663  26.278  1.00 31.39           O  
ATOM   4599  N   ARG A 596      39.918  36.483  27.812  1.00 17.42           N  
ATOM   4600  CA  ARG A 596      38.739  36.286  26.931  1.00 17.32           C  
ATOM   4601  C   ARG A 596      37.592  35.646  27.659  1.00 20.88           C  
ATOM   4602  O   ARG A 596      36.627  35.228  27.031  1.00 21.41           O  
ATOM   4603  CB  ARG A 596      39.128  35.480  25.671  1.00 19.33           C  
ATOM   4604  CG  ARG A 596      40.195  36.194  24.846  1.00 23.10           C  
ATOM   4605  CD  ARG A 596      40.750  35.281  23.760  1.00 27.38           C  
ATOM   4606  NE  ARG A 596      39.678  34.790  22.891  1.00 26.48           N  
ATOM   4607  CZ  ARG A 596      39.134  35.483  21.904  1.00 40.73           C  
ATOM   4608  NH1 ARG A 596      39.565  36.711  21.630  1.00 26.72           N1+
ATOM   4609  NH2 ARG A 596      38.167  34.952  21.171  1.00 31.83           N  
ATOM   4610  N   ARG A 597      37.679  35.580  28.991  1.00 18.57           N  
ATOM   4611  CA  ARG A 597      36.708  34.872  29.816  1.00 19.19           C  
ATOM   4612  C   ARG A 597      36.341  35.582  31.124  1.00 21.95           C  
ATOM   4613  O   ARG A 597      36.297  34.932  32.160  1.00 19.65           O  
ATOM   4614  CB  ARG A 597      37.253  33.443  30.124  1.00 18.89           C  
ATOM   4615  CG  ARG A 597      37.291  32.514  28.898  1.00 30.64           C  
ATOM   4616  CD  ARG A 597      35.900  32.213  28.336  1.00 34.92           C  
ATOM   4617  NE  ARG A 597      35.938  31.301  27.183  1.00 37.88           N  
ATOM   4618  CZ  ARG A 597      36.016  31.683  25.911  1.00 49.20           C  
ATOM   4619  NH1 ARG A 597      36.078  32.971  25.598  1.00 28.48           N1+
ATOM   4620  NH2 ARG A 597      36.048  30.777  24.942  1.00 40.36           N  
ATOM   4621  N   LEU A 598      36.046  36.893  31.093  1.00 18.81           N  
ATOM   4622  CA  LEU A 598      35.591  37.581  32.318  1.00 16.87           C  
ATOM   4623  C   LEU A 598      34.258  36.967  32.785  1.00 20.13           C  
ATOM   4624  O   LEU A 598      33.485  36.453  31.965  1.00 18.94           O  
ATOM   4625  CB  LEU A 598      35.373  39.085  32.048  1.00 16.43           C  
ATOM   4626  CG  LEU A 598      36.591  39.913  31.591  1.00 20.17           C  
ATOM   4627  CD1 LEU A 598      36.244  41.391  31.572  1.00 19.79           C  
ATOM   4628  CD2 LEU A 598      37.802  39.655  32.482  1.00 19.42           C  
ATOM   4629  N   GLY A 599      34.014  36.997  34.087  1.00 17.67           N  
ATOM   4630  CA  GLY A 599      32.795  36.431  34.666  1.00 17.60           C  
ATOM   4631  C   GLY A 599      32.839  34.909  34.729  1.00 22.99           C  
ATOM   4632  O   GLY A 599      31.780  34.260  34.765  1.00 21.99           O  
ATOM   4633  N   THR A 600      34.053  34.320  34.732  1.00 18.37           N  
ATOM   4634  CA  THR A 600      34.175  32.840  34.861  1.00 17.64           C  
ATOM   4635  C   THR A 600      34.985  32.481  36.108  1.00 19.54           C  
ATOM   4636  O   THR A 600      34.427  32.477  37.190  1.00 20.98           O  
ATOM   4637  CB  THR A 600      34.672  32.146  33.566  1.00 20.67           C  
ATOM   4638  CG2 THR A 600      33.765  32.413  32.366  1.00 22.35           C  
ATOM   4639  OG1 THR A 600      36.016  32.525  33.273  1.00 20.47           O  
ATOM   4640  N   PHE A 601      36.292  32.209  35.971  1.00 17.55           N  
ATOM   4641  CA  PHE A 601      37.167  31.781  37.062  1.00 19.24           C  
ATOM   4642  C   PHE A 601      37.225  32.716  38.240  1.00 22.30           C  
ATOM   4643  O   PHE A 601      37.301  32.232  39.361  1.00 20.63           O  
ATOM   4644  CB  PHE A 601      38.591  31.476  36.562  1.00 21.37           C  
ATOM   4645  CG  PHE A 601      38.639  30.402  35.505  1.00 24.76           C  
ATOM   4646  CD1 PHE A 601      37.880  29.241  35.631  1.00 29.67           C  
ATOM   4647  CD2 PHE A 601      39.454  30.538  34.391  1.00 29.87           C  
ATOM   4648  CE1 PHE A 601      37.941  28.237  34.657  1.00 31.15           C  
ATOM   4649  CE2 PHE A 601      39.518  29.529  33.420  1.00 33.61           C  
ATOM   4650  CZ  PHE A 601      38.754  28.392  33.557  1.00 30.72           C  
ATOM   4651  N   GLU A 602      37.189  34.051  38.013  1.00 19.03           N  
ATOM   4652  CA  GLU A 602      37.286  34.973  39.157  1.00 18.11           C  
ATOM   4653  C   GLU A 602      35.992  34.911  40.009  1.00 21.46           C  
ATOM   4654  O   GLU A 602      36.048  35.057  41.223  1.00 21.46           O  
ATOM   4655  CB  GLU A 602      37.656  36.406  38.681  1.00 19.06           C  
ATOM   4656  CG  GLU A 602      36.489  37.240  38.145  1.00 19.67           C  
ATOM   4657  CD  GLU A 602      36.015  36.985  36.721  1.00 29.56           C  
ATOM   4658  OE1 GLU A 602      35.525  37.946  36.089  1.00 23.01           O  
ATOM   4659  OE2 GLU A 602      36.086  35.831  36.245  1.00 25.31           O1-
ATOM   4660  N   VAL A 603      34.843  34.643  39.370  1.00 17.71           N  
ATOM   4661  CA  VAL A 603      33.543  34.477  40.059  1.00 16.48           C  
ATOM   4662  C   VAL A 603      33.550  33.111  40.805  1.00 19.69           C  
ATOM   4663  O   VAL A 603      33.216  33.056  41.994  1.00 18.51           O  
ATOM   4664  CB  VAL A 603      32.349  34.587  39.063  1.00 18.33           C  
ATOM   4665  CG1 VAL A 603      31.013  34.312  39.768  1.00 17.29           C  
ATOM   4666  CG2 VAL A 603      32.322  35.963  38.386  1.00 18.53           C  
ATOM   4667  N   GLU A 604      33.930  32.023  40.104  1.00 18.05           N  
ATOM   4668  CA  GLU A 604      33.992  30.666  40.702  1.00 18.54           C  
ATOM   4669  C   GLU A 604      34.938  30.654  41.918  1.00 22.98           C  
ATOM   4670  O   GLU A 604      34.628  30.024  42.943  1.00 22.83           O  
ATOM   4671  CB  GLU A 604      34.499  29.627  39.665  1.00 20.33           C  
ATOM   4672  CG  GLU A 604      33.603  29.434  38.442  1.00 37.08           C  
ATOM   4673  CD  GLU A 604      34.250  28.745  37.242  1.00 64.78           C  
ATOM   4674  OE1 GLU A 604      34.939  27.714  37.433  1.00 52.32           O  
ATOM   4675  OE2 GLU A 604      34.052  29.230  36.103  1.00 54.53           O1-
ATOM   4676  N   ASP A 605      36.106  31.348  41.811  1.00 20.04           N  
ATOM   4677  CA  ASP A 605      37.085  31.359  42.910  1.00 18.55           C  
ATOM   4678  C   ASP A 605      36.593  32.082  44.143  1.00 19.01           C  
ATOM   4679  O   ASP A 605      36.947  31.651  45.230  1.00 18.25           O  
ATOM   4680  CB  ASP A 605      38.468  31.864  42.460  1.00 20.35           C  
ATOM   4681  CG  ASP A 605      39.168  30.921  41.474  1.00 28.31           C  
ATOM   4682  OD1 ASP A 605      38.657  29.789  41.244  1.00 27.67           O  
ATOM   4683  OD2 ASP A 605      40.193  31.320  40.906  1.00 23.87           O1-
ATOM   4684  N   GLN A 606      35.724  33.117  44.022  1.00 16.15           N  
ATOM   4685  CA  GLN A 606      35.167  33.785  45.211  1.00 15.27           C  
ATOM   4686  C   GLN A 606      34.189  32.808  45.882  1.00 18.08           C  
ATOM   4687  O   GLN A 606      34.109  32.767  47.102  1.00 18.19           O  
ATOM   4688  CB  GLN A 606      34.388  35.063  44.830  1.00 16.37           C  
ATOM   4689  CG  GLN A 606      35.294  36.204  44.297  1.00 16.26           C  
ATOM   4690  CD  GLN A 606      36.264  36.717  45.332  1.00 15.13           C  
ATOM   4691  NE2 GLN A 606      37.547  36.790  44.984  1.00 15.16           N  
ATOM   4692  OE1 GLN A 606      35.877  37.052  46.440  1.00 19.50           O  
ATOM   4693  N   ILE A 607      33.428  32.057  45.076  1.00 17.16           N  
ATOM   4694  CA  ILE A 607      32.478  31.065  45.648  1.00 18.68           C  
ATOM   4695  C   ILE A 607      33.325  29.984  46.388  1.00 21.97           C  
ATOM   4696  O   ILE A 607      33.003  29.625  47.516  1.00 21.86           O  
ATOM   4697  CB  ILE A 607      31.576  30.421  44.560  1.00 21.66           C  
ATOM   4698  CG1 ILE A 607      30.679  31.483  43.884  1.00 21.86           C  
ATOM   4699  CG2 ILE A 607      30.713  29.273  45.191  1.00 22.14           C  
ATOM   4700  CD1 ILE A 607      30.138  31.093  42.497  1.00 20.83           C  
ATOM   4701  N   GLU A 608      34.401  29.502  45.744  1.00 20.19           N  
ATOM   4702  CA  GLU A 608      35.302  28.489  46.333  1.00 19.07           C  
ATOM   4703  C   GLU A 608      35.934  28.968  47.640  1.00 24.92           C  
ATOM   4704  O   GLU A 608      35.953  28.211  48.622  1.00 23.61           O  
ATOM   4705  CB  GLU A 608      36.349  28.001  45.318  1.00 20.16           C  
ATOM   4706  CG  GLU A 608      37.285  26.909  45.868  1.00 24.86           C  
ATOM   4707  CD  GLU A 608      36.589  25.647  46.357  1.00 42.78           C  
ATOM   4708  OE1 GLU A 608      35.571  25.245  45.743  1.00 36.15           O  
ATOM   4709  OE2 GLU A 608      37.033  25.086  47.384  1.00 35.50           O1-
ATOM   4710  N   ALA A 609      36.383  30.250  47.694  1.00 21.21           N  
ATOM   4711  CA  ALA A 609      36.941  30.833  48.918  1.00 20.51           C  
ATOM   4712  C   ALA A 609      35.910  30.833  50.032  1.00 23.84           C  
ATOM   4713  O   ALA A 609      36.247  30.448  51.148  1.00 22.40           O  
ATOM   4714  CB  ALA A 609      37.438  32.260  48.668  1.00 21.65           C  
ATOM   4715  N   ALA A 610      34.667  31.266  49.750  1.00 20.51           N  
ATOM   4716  CA  ALA A 610      33.611  31.306  50.765  1.00 21.39           C  
ATOM   4717  C   ALA A 610      33.272  29.882  51.237  1.00 26.84           C  
ATOM   4718  O   ALA A 610      33.142  29.663  52.430  1.00 25.27           O  
ATOM   4719  CB  ALA A 610      32.373  31.968  50.211  1.00 22.05           C  
ATOM   4720  N   ARG A 611      33.229  28.919  50.307  1.00 24.92           N  
ATOM   4721  CA  ARG A 611      32.968  27.500  50.614  1.00 25.93           C  
ATOM   4722  C   ARG A 611      34.025  27.025  51.615  1.00 31.77           C  
ATOM   4723  O   ARG A 611      33.673  26.496  52.678  1.00 32.44           O  
ATOM   4724  CB  ARG A 611      32.975  26.707  49.294  1.00 26.74           C  
ATOM   4725  CG  ARG A 611      32.448  25.304  49.359  1.00 41.74           C  
ATOM   4726  CD  ARG A 611      32.560  24.676  47.984  1.00 37.57           C  
ATOM   4727  NE  ARG A 611      31.426  25.047  47.149  1.00 37.28           N  
ATOM   4728  CZ  ARG A 611      31.509  25.556  45.928  1.00 47.03           C  
ATOM   4729  NH1 ARG A 611      32.697  25.789  45.372  1.00 34.88           N1+
ATOM   4730  NH2 ARG A 611      30.411  25.845  45.255  1.00 33.74           N  
ATOM   4731  N   GLN A 612      35.309  27.340  51.347  1.00 27.72           N  
ATOM   4732  CA  GLN A 612      36.415  27.013  52.233  1.00 28.69           C  
ATOM   4733  C   GLN A 612      36.339  27.725  53.562  1.00 35.84           C  
ATOM   4734  O   GLN A 612      36.486  27.051  54.592  1.00 36.81           O  
ATOM   4735  CB  GLN A 612      37.759  27.222  51.565  1.00 30.16           C  
ATOM   4736  CG  GLN A 612      37.895  26.281  50.389  1.00 37.56           C  
ATOM   4737  CD  GLN A 612      39.273  25.795  50.193  1.00 41.63           C  
ATOM   4738  NE2 GLN A 612      39.560  25.389  48.975  1.00 33.89           N  
ATOM   4739  OE1 GLN A 612      40.096  25.812  51.105  1.00 34.10           O  
ATOM   4740  N   PHE A 613      36.055  29.066  53.571  1.00 29.05           N  
ATOM   4741  CA  PHE A 613      35.888  29.795  54.838  1.00 27.65           C  
ATOM   4742  C   PHE A 613      34.673  29.224  55.641  1.00 32.57           C  
ATOM   4743  O   PHE A 613      34.738  29.178  56.851  1.00 32.47           O  
ATOM   4744  CB  PHE A 613      35.646  31.300  54.608  1.00 27.72           C  
ATOM   4745  CG  PHE A 613      36.672  32.082  53.808  1.00 27.83           C  
ATOM   4746  CD1 PHE A 613      38.023  31.756  53.862  1.00 29.86           C  
ATOM   4747  CD2 PHE A 613      36.291  33.189  53.052  1.00 28.29           C  
ATOM   4748  CE1 PHE A 613      38.966  32.486  53.123  1.00 30.61           C  
ATOM   4749  CE2 PHE A 613      37.235  33.924  52.322  1.00 29.82           C  
ATOM   4750  CZ  PHE A 613      38.561  33.559  52.348  1.00 28.45           C  
ATOM   4751  N   SER A 614      33.577  28.848  54.967  1.00 33.49           N  
ATOM   4752  CA  SER A 614      32.353  28.299  55.582  1.00 35.56           C  
ATOM   4753  C   SER A 614      32.608  26.976  56.282  1.00 44.57           C  
ATOM   4754  O   SER A 614      31.842  26.609  57.174  1.00 46.35           O  
ATOM   4755  CB  SER A 614      31.234  28.131  54.560  1.00 39.29           C  
ATOM   4756  OG  SER A 614      31.273  26.884  53.880  1.00 50.39           O  
ATOM   4757  N   LYS A 615      33.664  26.261  55.865  1.00 42.69           N  
ATOM   4758  CA  LYS A 615      34.065  24.987  56.448  1.00 43.39           C  
ATOM   4759  C   LYS A 615      34.955  25.208  57.661  1.00 49.19           C  
ATOM   4760  O   LYS A 615      35.147  24.281  58.455  1.00 50.53           O  
ATOM   4761  CB  LYS A 615      34.666  24.029  55.400  1.00 45.13           C  
ATOM   4762  CG  LYS A 615      33.577  23.485  54.462  1.00 52.42           C  
ATOM   4763  CD  LYS A 615      34.105  22.526  53.425  1.00 56.81           C  
ATOM   4764  CE  LYS A 615      33.576  22.898  52.064  1.00 60.89           C  
ATOM   4765  NZ  LYS A 615      33.739  21.798  51.075  1.00 57.22           N1+
ATOM   4766  N   MET A 616      35.439  26.451  57.849  1.00 44.52           N  
ATOM   4767  CA  MET A 616      36.227  26.811  59.029  1.00 43.45           C  
ATOM   4768  C   MET A 616      35.243  26.894  60.217  1.00 43.92           C  
ATOM   4769  O   MET A 616      34.078  27.302  60.074  1.00 43.29           O  
ATOM   4770  CB  MET A 616      37.042  28.123  58.836  1.00 45.81           C  
ATOM   4771  CG  MET A 616      38.243  28.007  57.863  1.00 48.95           C  
ATOM   4772  SD  MET A 616      38.894  29.638  57.329  1.00 53.05           S  
ATOM   4773  CE  MET A 616      40.306  29.163  56.352  1.00 49.43           C  
ATOM   4774  N   GLY A 617      35.715  26.451  61.365  1.00 37.58           N  
ATOM   4775  CA  GLY A 617      34.931  26.370  62.584  1.00 35.86           C  
ATOM   4776  C   GLY A 617      34.445  27.670  63.165  1.00 37.60           C  
ATOM   4777  O   GLY A 617      33.508  27.654  63.963  1.00 39.58           O  
ATOM   4778  N   PHE A 618      35.049  28.809  62.777  1.00 29.71           N  
ATOM   4779  CA  PHE A 618      34.634  30.088  63.348  1.00 26.90           C  
ATOM   4780  C   PHE A 618      33.644  30.891  62.446  1.00 27.72           C  
ATOM   4781  O   PHE A 618      33.306  32.029  62.766  1.00 27.62           O  
ATOM   4782  CB  PHE A 618      35.870  30.920  63.743  1.00 28.16           C  
ATOM   4783  CG  PHE A 618      36.877  31.063  62.621  1.00 29.46           C  
ATOM   4784  CD1 PHE A 618      36.706  32.025  61.628  1.00 31.81           C  
ATOM   4785  CD2 PHE A 618      37.995  30.237  62.557  1.00 30.84           C  
ATOM   4786  CE1 PHE A 618      37.632  32.155  60.592  1.00 32.93           C  
ATOM   4787  CE2 PHE A 618      38.918  30.367  61.520  1.00 33.82           C  
ATOM   4788  CZ  PHE A 618      38.725  31.318  60.539  1.00 32.26           C  
ATOM   4789  N   VAL A 619      33.155  30.287  61.367  1.00 23.83           N  
ATOM   4790  CA  VAL A 619      32.221  30.947  60.454  1.00 23.08           C  
ATOM   4791  C   VAL A 619      30.832  30.335  60.558  1.00 27.88           C  
ATOM   4792  O   VAL A 619      30.690  29.123  60.469  1.00 27.20           O  
ATOM   4793  CB  VAL A 619      32.741  30.914  58.985  1.00 26.67           C  
ATOM   4794  CG1 VAL A 619      31.693  31.445  58.003  1.00 25.68           C  
ATOM   4795  CG2 VAL A 619      34.062  31.687  58.850  1.00 27.05           C  
ATOM   4796  N   ASP A 620      29.810  31.176  60.688  1.00 25.21           N  
ATOM   4797  CA  ASP A 620      28.421  30.720  60.671  1.00 24.87           C  
ATOM   4798  C   ASP A 620      27.995  30.568  59.201  1.00 29.16           C  
ATOM   4799  O   ASP A 620      27.764  31.575  58.518  1.00 27.37           O  
ATOM   4800  CB  ASP A 620      27.533  31.715  61.416  1.00 26.56           C  
ATOM   4801  CG  ASP A 620      26.058  31.340  61.518  1.00 24.28           C  
ATOM   4802  OD1 ASP A 620      25.658  30.300  60.945  1.00 26.91           O  
ATOM   4803  OD2 ASP A 620      25.321  32.074  62.160  1.00 26.50           O1-
ATOM   4804  N   ASN A 621      27.875  29.307  58.714  1.00 24.88           N  
ATOM   4805  CA  ASN A 621      27.532  29.058  57.315  1.00 25.54           C  
ATOM   4806  C   ASN A 621      26.084  29.499  56.954  1.00 27.75           C  
ATOM   4807  O   ASN A 621      25.735  29.504  55.778  1.00 29.31           O  
ATOM   4808  CB  ASN A 621      27.839  27.606  56.878  1.00 27.06           C  
ATOM   4809  CG  ASN A 621      26.904  26.534  57.406  1.00 46.24           C  
ATOM   4810  ND2 ASN A 621      27.249  25.280  57.166  1.00 45.61           N  
ATOM   4811  OD1 ASN A 621      25.868  26.801  58.018  1.00 34.78           O  
ATOM   4812  N   LYS A 622      25.270  29.876  57.940  1.00 23.34           N  
ATOM   4813  CA  LYS A 622      23.907  30.363  57.663  1.00 24.09           C  
ATOM   4814  C   LYS A 622      23.931  31.882  57.417  1.00 25.55           C  
ATOM   4815  O   LYS A 622      22.912  32.475  57.052  1.00 23.58           O  
ATOM   4816  CB  LYS A 622      22.960  30.048  58.843  1.00 28.27           C  
ATOM   4817  CG  LYS A 622      22.769  28.550  59.114  1.00 38.82           C  
ATOM   4818  CD  LYS A 622      21.663  28.269  60.146  1.00 55.80           C  
ATOM   4819  CE  LYS A 622      21.997  28.615  61.587  1.00 70.23           C  
ATOM   4820  NZ  LYS A 622      23.185  27.877  62.096  1.00 80.28           N1+
ATOM   4821  N   ARG A 623      25.094  32.516  57.662  1.00 21.55           N  
ATOM   4822  CA  ARG A 623      25.232  33.957  57.583  1.00 20.50           C  
ATOM   4823  C   ARG A 623      26.491  34.377  56.823  1.00 21.86           C  
ATOM   4824  O   ARG A 623      27.421  34.927  57.397  1.00 22.31           O  
ATOM   4825  CB  ARG A 623      25.174  34.578  58.981  1.00 20.81           C  
ATOM   4826  CG  ARG A 623      23.794  34.509  59.651  1.00 25.36           C  
ATOM   4827  CD  ARG A 623      23.737  35.273  60.943  1.00 22.84           C  
ATOM   4828  NE  ARG A 623      24.647  34.709  61.950  1.00 22.06           N  
ATOM   4829  CZ  ARG A 623      25.007  35.327  63.067  1.00 29.27           C  
ATOM   4830  NH1 ARG A 623      24.567  36.552  63.327  1.00 21.92           N1+
ATOM   4831  NH2 ARG A 623      25.809  34.725  63.936  1.00 26.68           N  
ATOM   4832  N   ILE A 624      26.516  34.085  55.550  1.00 18.79           N  
ATOM   4833  CA  ILE A 624      27.609  34.501  54.665  1.00 18.03           C  
ATOM   4834  C   ILE A 624      27.011  35.464  53.652  1.00 21.93           C  
ATOM   4835  O   ILE A 624      25.995  35.164  53.031  1.00 20.23           O  
ATOM   4836  CB  ILE A 624      28.378  33.336  54.016  1.00 20.54           C  
ATOM   4837  CG1 ILE A 624      28.956  32.395  55.115  1.00 20.32           C  
ATOM   4838  CG2 ILE A 624      29.498  33.848  53.050  1.00 20.23           C  
ATOM   4839  CD1 ILE A 624      29.583  31.169  54.555  1.00 22.69           C  
ATOM   4840  N   ALA A 625      27.616  36.635  53.547  1.00 18.04           N  
ATOM   4841  CA  ALA A 625      27.153  37.674  52.642  1.00 17.18           C  
ATOM   4842  C   ALA A 625      28.285  38.066  51.706  1.00 18.24           C  
ATOM   4843  O   ALA A 625      29.447  37.698  51.935  1.00 17.43           O  
ATOM   4844  CB  ALA A 625      26.675  38.873  53.446  1.00 17.55           C  
ATOM   4845  N   ILE A 626      27.953  38.785  50.626  1.00 13.86           N  
ATOM   4846  CA  ILE A 626      28.988  39.208  49.681  1.00 13.25           C  
ATOM   4847  C   ILE A 626      28.682  40.645  49.234  1.00 15.97           C  
ATOM   4848  O   ILE A 626      27.532  40.981  49.066  1.00 16.59           O  
ATOM   4849  CB  ILE A 626      29.119  38.225  48.476  1.00 16.55           C  
ATOM   4850  CG1 ILE A 626      30.223  38.668  47.486  1.00 16.91           C  
ATOM   4851  CG2 ILE A 626      27.775  37.997  47.732  1.00 16.53           C  
ATOM   4852  CD1 ILE A 626      30.538  37.601  46.415  1.00 23.04           C  
ATOM   4853  N   TRP A 627      29.690  41.479  49.004  1.00 13.84           N  
ATOM   4854  CA  TRP A 627      29.415  42.832  48.482  1.00 14.45           C  
ATOM   4855  C   TRP A 627      30.596  43.322  47.671  1.00 16.17           C  
ATOM   4856  O   TRP A 627      31.723  42.908  47.905  1.00 13.86           O  
ATOM   4857  CB  TRP A 627      29.067  43.825  49.595  1.00 14.44           C  
ATOM   4858  CG  TRP A 627      30.208  44.632  50.124  1.00 16.28           C  
ATOM   4859  CD1 TRP A 627      31.171  44.225  51.012  1.00 19.17           C  
ATOM   4860  CD2 TRP A 627      30.498  46.002  49.814  1.00 16.40           C  
ATOM   4861  CE2 TRP A 627      31.647  46.367  50.557  1.00 20.24           C  
ATOM   4862  CE3 TRP A 627      29.879  46.965  48.995  1.00 17.99           C  
ATOM   4863  NE1 TRP A 627      32.033  45.266  51.287  1.00 18.12           N  
ATOM   4864  CZ2 TRP A 627      32.186  47.665  50.519  1.00 20.23           C  
ATOM   4865  CZ3 TRP A 627      30.405  48.247  48.968  1.00 20.47           C  
ATOM   4866  CH2 TRP A 627      31.552  48.585  49.718  1.00 20.97           C  
ATOM   4867  N   GLY A 628      30.322  44.217  46.737  1.00 13.61           N  
ATOM   4868  CA  GLY A 628      31.385  44.766  45.922  1.00 14.72           C  
ATOM   4869  C   GLY A 628      30.888  45.988  45.193  1.00 18.17           C  
ATOM   4870  O   GLY A 628      29.681  46.155  45.010  1.00 15.70           O  
ATOM   4871  N   TRP A 629      31.833  46.798  44.718  1.00 15.95           N  
ATOM   4872  CA  TRP A 629      31.529  48.022  43.991  1.00 16.49           C  
ATOM   4873  C   TRP A 629      32.251  47.917  42.656  1.00 15.90           C  
ATOM   4874  O   TRP A 629      33.344  47.320  42.567  1.00 13.66           O  
ATOM   4875  CB  TRP A 629      32.134  49.185  44.798  1.00 17.23           C  
ATOM   4876  CG  TRP A 629      31.596  50.573  44.559  1.00 18.92           C  
ATOM   4877  CD1 TRP A 629      31.609  51.282  43.383  1.00 21.80           C  
ATOM   4878  CD2 TRP A 629      31.226  51.503  45.586  1.00 18.67           C  
ATOM   4879  CE2 TRP A 629      30.916  52.731  44.951  1.00 22.20           C  
ATOM   4880  CE3 TRP A 629      31.068  51.398  46.984  1.00 20.07           C  
ATOM   4881  NE1 TRP A 629      31.173  52.574  43.608  1.00 21.28           N  
ATOM   4882  CZ2 TRP A 629      30.440  53.841  45.663  1.00 20.95           C  
ATOM   4883  CZ3 TRP A 629      30.607  52.503  47.697  1.00 21.29           C  
ATOM   4884  CH2 TRP A 629      30.316  53.714  47.040  1.00 21.89           C  
ATOM   4885  N   SER A 630      31.616  48.438  41.592  1.00 12.88           N  
ATOM   4886  CA  SER A 630      32.259  48.513  40.269  1.00 13.53           C  
ATOM   4887  C   SER A 630      32.505  47.071  39.705  1.00 16.47           C  
ATOM   4888  O   SER A 630      31.540  46.330  39.578  1.00 16.60           O  
ATOM   4889  CB  SER A 630      33.548  49.341  40.406  1.00 17.28           C  
ATOM   4890  OG  SER A 630      34.090  49.648  39.146  1.00 26.19           O  
ATOM   4891  N   TYR A 631      33.746  46.674  39.366  1.00 13.01           N  
ATOM   4892  CA  TYR A 631      34.016  45.284  38.936  1.00 13.48           C  
ATOM   4893  C   TYR A 631      33.541  44.334  40.066  1.00 17.75           C  
ATOM   4894  O   TYR A 631      32.939  43.289  39.779  1.00 16.39           O  
ATOM   4895  CB  TYR A 631      35.510  45.045  38.615  1.00 13.98           C  
ATOM   4896  CG  TYR A 631      35.721  43.796  37.786  1.00 14.96           C  
ATOM   4897  CD1 TYR A 631      35.593  42.524  38.351  1.00 15.92           C  
ATOM   4898  CD2 TYR A 631      36.012  43.879  36.428  1.00 14.28           C  
ATOM   4899  CE1 TYR A 631      35.756  41.366  37.580  1.00 15.53           C  
ATOM   4900  CE2 TYR A 631      36.157  42.731  35.645  1.00 15.73           C  
ATOM   4901  CZ  TYR A 631      36.009  41.479  36.224  1.00 20.29           C  
ATOM   4902  OH  TYR A 631      36.187  40.359  35.462  1.00 17.20           O  
ATOM   4903  N   GLY A 632      33.731  44.735  41.323  1.00 14.89           N  
ATOM   4904  CA  GLY A 632      33.236  43.958  42.468  1.00 15.63           C  
ATOM   4905  C   GLY A 632      31.717  43.797  42.528  1.00 17.61           C  
ATOM   4906  O   GLY A 632      31.220  42.786  43.018  1.00 15.81           O  
ATOM   4907  N   GLY A 633      30.973  44.786  42.030  1.00 14.03           N  
ATOM   4908  CA  GLY A 633      29.510  44.716  41.947  1.00 12.11           C  
ATOM   4909  C   GLY A 633      29.109  43.704  40.897  1.00 14.92           C  
ATOM   4910  O   GLY A 633      28.182  42.922  41.110  1.00 15.21           O  
ATOM   4911  N   TYR A 634      29.857  43.652  39.773  1.00 12.96           N  
ATOM   4912  CA  TYR A 634      29.616  42.640  38.710  1.00 11.74           C  
ATOM   4913  C   TYR A 634      29.864  41.247  39.317  1.00 16.52           C  
ATOM   4914  O   TYR A 634      28.998  40.378  39.224  1.00 15.75           O  
ATOM   4915  CB  TYR A 634      30.571  42.861  37.523  1.00 12.02           C  
ATOM   4916  CG  TYR A 634      30.605  41.737  36.494  1.00 14.22           C  
ATOM   4917  CD1 TYR A 634      29.500  41.464  35.691  1.00 15.98           C  
ATOM   4918  CD2 TYR A 634      31.766  40.996  36.281  1.00 14.38           C  
ATOM   4919  CE1 TYR A 634      29.553  40.479  34.699  1.00 15.39           C  
ATOM   4920  CE2 TYR A 634      31.828  40.007  35.301  1.00 14.95           C  
ATOM   4921  CZ  TYR A 634      30.699  39.714  34.551  1.00 18.75           C  
ATOM   4922  OH  TYR A 634      30.794  38.763  33.561  1.00 17.39           O  
ATOM   4923  N   VAL A 635      31.018  41.058  39.982  1.00 13.76           N  
ATOM   4924  CA  VAL A 635      31.359  39.748  40.568  1.00 13.96           C  
ATOM   4925  C   VAL A 635      30.342  39.358  41.635  1.00 16.86           C  
ATOM   4926  O   VAL A 635      29.856  38.227  41.614  1.00 17.45           O  
ATOM   4927  CB  VAL A 635      32.833  39.640  41.055  1.00 17.40           C  
ATOM   4928  CG1 VAL A 635      33.098  38.272  41.733  1.00 16.25           C  
ATOM   4929  CG2 VAL A 635      33.799  39.833  39.891  1.00 17.06           C  
ATOM   4930  N   THR A 636      29.968  40.291  42.522  1.00 14.74           N  
ATOM   4931  CA  THR A 636      28.944  40.026  43.550  1.00 13.65           C  
ATOM   4932  C   THR A 636      27.636  39.538  42.879  1.00 16.79           C  
ATOM   4933  O   THR A 636      27.036  38.547  43.318  1.00 15.27           O  
ATOM   4934  CB  THR A 636      28.671  41.279  44.375  1.00 17.71           C  
ATOM   4935  CG2 THR A 636      27.467  41.101  45.325  1.00 14.35           C  
ATOM   4936  OG1 THR A 636      29.849  41.536  45.135  1.00 16.29           O  
ATOM   4937  N   SER A 637      27.202  40.236  41.817  1.00 14.76           N  
ATOM   4938  CA  SER A 637      25.959  39.900  41.107  1.00 14.83           C
[truncated: 83,928 more chars]
