# Supplementary material for: Exploring the potential mechanism of emetine against coronavirus disease 2019 combined with lung adenocarcinoma: bioinformatics and molecular simulation analyses
Source: BMC Cancer. 2022 Jun 22;22:687. doi: 10.1186/s12885-022-09763-2 (PMC9214478; doi:10.1186/s12885-022-09763-2)
Supplement: Supplementary file 8 — Additional file 8. The redocking files. [file 12885_2022_9763_MOESM8_ESM.zip › Additional file 8/DDP4-Omarigliptin/DDP4.pdbqt]

REMARK   4 XXXX COMPLIES WITH FORMAT V. 2.0
ATOM      1  N   THR A  39      34.604  47.213  77.731  1.00 59.42    -0.064 N 
ATOM      2  HN1 THR A  39      34.033  47.324  76.893  1.00  0.00     0.275 HD
ATOM      3  HN2 THR A  39      34.315  46.406  78.284  1.00  0.00     0.275 HD
ATOM      4  HN3 THR A  39      35.552  46.911  77.506  1.00  0.00     0.275 HD
ATOM      5  CA  THR A  39      34.598  48.448  78.524  1.00 58.88     0.302 C 
ATOM      6  C   THR A  39      34.981  49.648  77.644  1.00 58.68     0.251 C 
ATOM      7  O   THR A  39      34.380  50.726  77.764  1.00 58.88    -0.271 OA
ATOM      8  CB  THR A  39      35.461  48.281  79.789  1.00 73.43     0.153 C 
ATOM      9  CG2 THR A  39      35.438  49.520  80.696  1.00 72.90     0.042 C 
ATOM     10  OG1 THR A  39      34.991  47.142  80.520  1.00 77.43    -0.393 OA
ATOM     11  HG1 THR A  39      35.005  46.376  79.959  1.00  0.00     0.210 HD
ATOM     12  N   ARG A  40      35.976  49.450  76.756  1.00 50.11    -0.346 N 
ATOM     13  HN  ARG A  40      36.443  48.543  76.752  1.00  0.00     0.163 HD
ATOM     14  CA  ARG A  40      36.424  50.462  75.797  1.00 46.99     0.176 C 
ATOM     15  C   ARG A  40      35.352  50.619  74.700  1.00 43.40     0.241 C 
ATOM     16  O   ARG A  40      34.554  49.709  74.471  1.00 41.66    -0.271 OA
ATOM     17  CB  ARG A  40      37.747  50.027  75.133  1.00 45.10     0.036 C 
ATOM     18  CG  ARG A  40      38.979  50.098  76.031  1.00 49.23     0.023 C 
ATOM     19  CD  ARG A  40      40.230  49.668  75.291  1.00 53.70     0.138 C 
ATOM     20  NE  ARG A  40      40.167  48.268  74.863  1.00 56.73    -0.227 N 
ATOM     21  HE  ARG A  40      39.439  47.681  75.270  1.00  0.00     0.177 HD
ATOM     22  CZ  ARG A  40      40.989  47.708  73.983  1.00 72.54     0.665 C 
ATOM     23  NH1 ARG A  40      41.955  48.424  73.416  1.00 59.06    -0.235 N 
ATOM     24 1HH1 ARG A  40      42.061  49.407  73.665  1.00  0.00     0.174 HD
ATOM     25 2HH1 ARG A  40      42.586  47.994  72.740  1.00  0.00     0.174 HD
ATOM     26  NH2 ARG A  40      40.851  46.428  73.659  1.00 59.50    -0.235 N 
ATOM     27 1HH2 ARG A  40      40.110  45.879  74.094  1.00  0.00     0.174 HD
ATOM     28 2HH2 ARG A  40      41.482  45.998  72.983  1.00  0.00     0.174 HD
ATOM     29  N   LYS A  41      35.358  51.757  74.004  1.00 36.17    -0.346 N 
ATOM     30  HN  LYS A  41      36.019  52.492  74.255  1.00  0.00     0.163 HD
ATOM     31  CA  LYS A  41      34.439  51.972  72.891  1.00 34.46     0.176 C 
ATOM     32  C   LYS A  41      34.864  51.124  71.672  1.00 32.28     0.241 C 
ATOM     33  O   LYS A  41      35.985  50.623  71.629  1.00 29.51    -0.271 OA
ATOM     34  CB  LYS A  41      34.340  53.472  72.536  1.00 37.68     0.035 C 
ATOM     35  CG  LYS A  41      35.667  54.232  72.440  1.00 58.69     0.004 C 
ATOM     36  CD  LYS A  41      35.421  55.744  72.476  1.00 71.64     0.027 C 
ATOM     37  CE  LYS A  41      36.670  56.579  72.306  1.00 88.69     0.229 C 
ATOM     38  NZ  LYS A  41      37.495  56.635  73.544  1.00100.72    -0.079 N 
ATOM     39  HZ1 LYS A  41      38.338  57.198  73.429  1.00  0.00     0.274 HD
ATOM     40  HZ2 LYS A  41      37.723  55.697  73.875  1.00  0.00     0.274 HD
ATOM     41  HZ3 LYS A  41      36.943  56.960  74.338  1.00  0.00     0.274 HD
ATOM     42  N   THR A  42      33.957  50.911  70.720  1.00 27.27    -0.344 N 
ATOM     43  HN  THR A  42      33.006  51.260  70.836  1.00  0.00     0.163 HD
ATOM     44  CA  THR A  42      34.325  50.174  69.503  1.00 25.51     0.205 C 
ATOM     45  C   THR A  42      34.490  51.213  68.395  1.00 26.33     0.243 C 
ATOM     46  O   THR A  42      34.207  52.387  68.622  1.00 26.52    -0.271 OA
ATOM     47  CB  THR A  42      33.258  49.140  69.137  1.00 29.10     0.146 C 
ATOM     48  CG2 THR A  42      33.088  48.039  70.211  1.00 30.00     0.042 C 
ATOM     49  OG1 THR A  42      32.029  49.819  68.849  1.00 22.54    -0.393 OA
ATOM     50  HG1 THR A  42      32.133  50.495  68.190  1.00  0.00     0.210 HD
ATOM     51  N   TYR A  43      34.970  50.799  67.212  1.00 22.21    -0.346 N 
ATOM     52  HN  TYR A  43      35.240  49.822  67.099  1.00  0.00     0.163 HD
ATOM     53  CA  TYR A  43      35.115  51.710  66.085  1.00 20.52     0.180 C 
ATOM     54  C   TYR A  43      33.736  51.698  65.411  1.00 20.66     0.241 C 
ATOM     55  O   TYR A  43      33.313  50.675  64.866  1.00 19.77    -0.271 OA
ATOM     56  CB  TYR A  43      36.237  51.234  65.158  1.00 21.56     0.073 C 
ATOM     57  CG  TYR A  43      36.457  52.155  63.985  1.00 21.73    -0.056 A 
ATOM     58  CD1 TYR A  43      37.304  53.256  64.084  1.00 22.87     0.010 A 
ATOM     59  CD2 TYR A  43      35.806  51.936  62.772  1.00 21.95     0.010 A 
ATOM     60  CE1 TYR A  43      37.502  54.116  63.002  1.00 23.15     0.037 A 
ATOM     61  CE2 TYR A  43      36.048  52.750  61.667  1.00 21.60     0.037 A 
ATOM     62  CZ  TYR A  43      36.871  53.852  61.795  1.00 24.48     0.065 A 
ATOM     63  OH  TYR A  43      37.076  54.646  60.704  1.00 22.91    -0.361 OA
ATOM     64  HH  TYR A  43      37.642  55.404  60.792  1.00  0.00     0.217 HD
ATOM     65  N   THR A  44      33.010  52.791  65.552  1.00 17.42    -0.344 N 
ATOM     66  HN  THR A  44      33.433  53.622  65.965  1.00  0.00     0.163 HD
ATOM     67  CA  THR A  44      31.602  52.834  65.125  1.00 17.44     0.205 C 
ATOM     68  C   THR A  44      31.395  53.303  63.678  1.00 21.46     0.243 C 
ATOM     69  O   THR A  44      32.321  53.830  63.042  1.00 20.21    -0.271 OA
ATOM     70  CB  THR A  44      30.778  53.723  66.079  1.00 21.18     0.146 C 
ATOM     71  CG2 THR A  44      30.910  53.344  67.575  1.00 21.57     0.042 C 
ATOM     72  OG1 THR A  44      31.149  55.064  65.843  1.00 22.98    -0.393 OA
ATOM     73  HG1 THR A  44      31.068  55.296  64.925  1.00  0.00     0.210 HD
ATOM     74  N   LEU A  45      30.142  53.177  63.188  1.00 18.90    -0.346 N 
ATOM     75  HN  LEU A  45      29.418  52.735  63.755  1.00  0.00     0.163 HD
ATOM     76  CA  LEU A  45      29.816  53.672  61.844  1.00 18.61     0.177 C 
ATOM     77  C   LEU A  45      29.998  55.181  61.814  1.00 22.12     0.241 C 
ATOM     78  O   LEU A  45      30.523  55.702  60.839  1.00 22.48    -0.271 OA
ATOM     79  CB  LEU A  45      28.369  53.291  61.444  1.00 18.75     0.038 C 
ATOM     80  CG  LEU A  45      27.936  53.798  60.045  1.00 22.15    -0.020 C 
ATOM     81  CD1 LEU A  45      28.843  53.186  58.913  1.00 19.75     0.009 C 
ATOM     82  CD2 LEU A  45      26.431  53.569  59.820  1.00 21.88     0.009 C 
ATOM     83  N   THR A  46      29.629  55.889  62.901  1.00 19.81    -0.344 N 
ATOM     84  HN  THR A  46      29.199  55.409  63.692  1.00  0.00     0.163 HD
ATOM     85  CA  THR A  46      29.839  57.352  62.961  1.00 19.85     0.205 C 
ATOM     86  C   THR A  46      31.324  57.697  62.929  1.00 23.35     0.243 C 
ATOM     87  O   THR A  46      31.687  58.656  62.270  1.00 24.04    -0.271 OA
ATOM     88  CB  THR A  46      29.101  57.981  64.166  1.00 31.97     0.146 C 
ATOM     89  CG2 THR A  46      29.255  59.507  64.224  1.00 30.01     0.042 C 
ATOM     90  OG1 THR A  46      27.714  57.672  64.044  1.00 39.44    -0.393 OA
ATOM     91  HG1 THR A  46      27.619  56.727  64.008  1.00  0.00     0.210 HD
ATOM     92  N   ASP A  47      32.189  56.916  63.604  1.00 20.70    -0.345 N 
ATOM     93  HN  ASP A  47      31.836  56.136  64.159  1.00  0.00     0.163 HD
ATOM     94  CA  ASP A  47      33.638  57.174  63.550  1.00 19.64     0.186 C 
ATOM     95  C   ASP A  47      34.142  57.109  62.117  1.00 23.18     0.241 C 
ATOM     96  O   ASP A  47      34.985  57.929  61.735  1.00 24.74    -0.271 OA
ATOM     97  CB  ASP A  47      34.428  56.163  64.396  1.00 20.06     0.147 C 
ATOM     98  CG  ASP A  47      34.166  56.271  65.888  1.00 23.49     0.175 C 
ATOM     99  OD1 ASP A  47      33.944  57.406  66.374  1.00 26.34    -0.648 OA
ATOM    100  OD2 ASP A  47      34.271  55.247  66.572  1.00 26.56    -0.648 OA
ATOM    101  N   TYR A  48      33.676  56.110  61.346  1.00 18.28    -0.346 N 
ATOM    102  HN  TYR A  48      33.016  55.441  61.742  1.00  0.00     0.163 HD
ATOM    103  CA  TYR A  48      34.097  55.961  59.945  1.00 16.93     0.180 C 
ATOM    104  C   TYR A  48      33.580  57.159  59.123  1.00 20.51     0.241 C 
ATOM    105  O   TYR A  48      34.346  57.795  58.372  1.00 19.75    -0.271 OA
ATOM    106  CB  TYR A  48      33.552  54.638  59.335  1.00 17.83     0.073 C 
ATOM    107  CG  TYR A  48      33.709  54.559  57.823  1.00 19.67    -0.056 A 
ATOM    108  CD1 TYR A  48      34.954  54.735  57.219  1.00 20.14     0.010 A 
ATOM    109  CD2 TYR A  48      32.602  54.370  56.996  1.00 21.22     0.010 A 
ATOM    110  CE1 TYR A  48      35.090  54.734  55.830  1.00 20.66     0.037 A 
ATOM    111  CE2 TYR A  48      32.732  54.350  55.607  1.00 21.15     0.037 A 
ATOM    112  CZ  TYR A  48      33.984  54.501  55.032  1.00 24.40     0.065 A 
ATOM    113  OH  TYR A  48      34.116  54.444  53.667  1.00 23.42    -0.361 OA
ATOM    114  HH  TYR A  48      34.974  54.548  53.273  1.00  0.00     0.217 HD
ATOM    115  N   LEU A  49      32.282  57.443  59.261  1.00 18.45    -0.346 N 
ATOM    116  HN  LEU A  49      31.726  56.917  59.935  1.00  0.00     0.163 HD
ATOM    117  CA  LEU A  49      31.637  58.496  58.464  1.00 19.86     0.177 C 
ATOM    118  C   LEU A  49      32.081  59.918  58.805  1.00 25.74     0.241 C 
ATOM    119  O   LEU A  49      32.142  60.747  57.910  1.00 26.00    -0.271 OA
ATOM    120  CB  LEU A  49      30.097  58.357  58.554  1.00 19.40     0.038 C 
ATOM    121  CG  LEU A  49      29.518  57.064  57.939  1.00 22.74    -0.020 C 
ATOM    122  CD1 LEU A  49      27.991  57.072  58.043  1.00 22.81     0.009 C 
ATOM    123  CD2 LEU A  49      29.979  56.876  56.445  1.00 22.55     0.009 C 
ATOM    124  N   LYS A  50      32.396  60.195  60.083  1.00 23.43    -0.346 N 
ATOM    125  HN  LYS A  50      32.336  59.444  60.771  1.00  0.00     0.163 HD
ATOM    126  CA  LYS A  50      32.822  61.527  60.537  1.00 23.37     0.176 C 
ATOM    127  C   LYS A  50      34.341  61.668  60.655  1.00 28.56     0.241 C 
ATOM    128  O   LYS A  50      34.828  62.718  61.083  1.00 28.05    -0.271 OA
ATOM    129  CB  LYS A  50      32.114  61.876  61.856  1.00 27.44     0.035 C 
ATOM    130  CG  LYS A  50      30.909  62.791  61.674  1.00 45.27     0.004 C 
ATOM    131  CD  LYS A  50      29.692  62.122  61.083  1.00 55.24     0.027 C 
ATOM    132  CE  LYS A  50      28.688  63.170  60.678  1.00 72.91     0.229 C 
ATOM    133  NZ  LYS A  50      27.320  62.611  60.541  1.00 83.67    -0.079 N 
ATOM    134  HZ1 LYS A  50      26.640  63.320  60.267  1.00  0.00     0.274 HD
ATOM    135  HZ2 LYS A  50      27.030  62.132  61.393  1.00  0.00     0.274 HD
ATOM    136  HZ3 LYS A  50      27.307  61.819  59.898  1.00  0.00     0.274 HD
ATOM    137  N   ASN A  51      35.102  60.620  60.268  1.00 24.39    -0.346 N 
ATOM    138  HN  ASN A  51      34.640  59.770  59.945  1.00  0.00     0.163 HD
ATOM    139  CA  ASN A  51      36.566  60.661  60.295  1.00 25.22     0.185 C 
ATOM    140  C   ASN A  51      37.134  61.022  61.671  1.00 29.59     0.241 C 
ATOM    141  O   ASN A  51      38.072  61.814  61.757  1.00 28.51    -0.271 OA
ATOM    142  CB  ASN A  51      37.101  61.614  59.199  1.00 29.71     0.137 C 
ATOM    143  CG  ASN A  51      36.781  61.159  57.808  1.00 58.54     0.217 C 
ATOM    144  ND2 ASN A  51      35.826  61.828  57.169  1.00 53.80    -0.370 N 
ATOM    145 1HD2 ASN A  51      35.337  62.616  57.594  1.00  0.00     0.159 HD
ATOM    146 2HD2 ASN A  51      35.608  61.518  56.222  1.00  0.00     0.159 HD
ATOM    147  OD1 ASN A  51      37.371  60.207  57.295  1.00 57.31    -0.274 OA
ATOM    148  N   THR A  52      36.578  60.424  62.741  1.00 25.77    -0.344 N 
ATOM    149  HN  THR A  52      35.811  59.770  62.584  1.00  0.00     0.163 HD
ATOM    150  CA  THR A  52      37.015  60.661  64.122  1.00 25.63     0.205 C 
ATOM    151  C   THR A  52      38.491  60.321  64.304  1.00 29.74     0.243 C 
ATOM    152  O   THR A  52      39.193  61.060  64.982  1.00 29.22    -0.271 OA
ATOM    153  CB  THR A  52      36.136  59.870  65.103  1.00 32.27     0.146 C 
ATOM    154  CG2 THR A  52      36.522  60.109  66.572  1.00 32.63     0.042 C 
ATOM    155  OG1 THR A  52      34.781  60.264  64.900  1.00 37.78    -0.393 OA
ATOM    156  HG1 THR A  52      34.238  59.775  65.507  1.00  0.00     0.210 HD
ATOM    157  N   TYR A  53      38.953  59.205  63.706  1.00 25.72    -0.346 N 
ATOM    158  HN  TYR A  53      38.308  58.654  63.139  1.00  0.00     0.163 HD
ATOM    159  CA  TYR A  53      40.341  58.745  63.832  1.00 25.69     0.180 C 
ATOM    160  C   TYR A  53      41.071  58.984  62.533  1.00 31.13     0.241 C 
ATOM    161  O   TYR A  53      40.886  58.236  61.574  1.00 31.09    -0.271 OA
ATOM    162  CB  TYR A  53      40.375  57.269  64.251  1.00 25.92     0.073 C 
ATOM    163  CG  TYR A  53      39.651  57.054  65.559  1.00 27.39    -0.056 A 
ATOM    164  CD1 TYR A  53      40.248  57.386  66.772  1.00 29.49     0.010 A 
ATOM    165  CD2 TYR A  53      38.365  56.523  65.586  1.00 27.49     0.010 A 
ATOM    166  CE1 TYR A  53      39.568  57.220  67.983  1.00 30.18     0.037 A 
ATOM    167  CE2 TYR A  53      37.684  56.336  66.789  1.00 27.76     0.037 A 
ATOM    168  CZ  TYR A  53      38.293  56.684  67.983  1.00 32.43     0.065 A 
ATOM    169  OH  TYR A  53      37.627  56.506  69.162  1.00 32.77    -0.361 OA
ATOM    170  HH  TYR A  53      38.045  56.745  69.981  1.00  0.00     0.217 HD
ATOM    171  N   ARG A  54      41.861  60.068  62.480  1.00 28.16    -0.346 N 
ATOM    172  HN  ARG A  54      42.000  60.627  63.322  1.00  0.00     0.163 HD
ATOM    173  CA  ARG A  54      42.523  60.462  61.244  1.00 27.98     0.176 C 
ATOM    174  C   ARG A  54      43.958  59.993  61.130  1.00 27.66     0.241 C 
ATOM    175  O   ARG A  54      44.723  60.114  62.084  1.00 26.54    -0.271 OA
ATOM    176  CB  ARG A  54      42.446  61.991  61.095  1.00 32.70     0.036 C 
ATOM    177  CG  ARG A  54      41.152  62.475  60.446  1.00 51.89     0.023 C 
ATOM    178  CD  ARG A  54      40.892  63.950  60.692  1.00 66.69     0.138 C 
ATOM    179  NE  ARG A  54      40.251  64.180  61.989  1.00 78.02    -0.227 N 
ATOM    180  HE  ARG A  54      40.767  63.912  62.827  1.00  0.00     0.177 HD
ATOM    181  CZ  ARG A  54      39.043  64.714  62.151  1.00 90.39     0.665 C 
ATOM    182  NH1 ARG A  54      38.326  65.085  61.096  1.00 73.53    -0.235 N 
ATOM    183 1HH1 ARG A  54      38.714  64.965  60.160  1.00  0.00     0.174 HD
ATOM    184 2HH1 ARG A  54      37.400  65.494  61.220  1.00  0.00     0.174 HD
ATOM    185  NH2 ARG A  54      38.538  64.870  63.368  1.00 77.40    -0.235 N 
ATOM    186 1HH2 ARG A  54      39.089  64.585  64.178  1.00  0.00     0.174 HD
ATOM    187 2HH2 ARG A  54      37.612  65.279  63.492  1.00  0.00     0.174 HD
ATOM    188  N   LEU A  55      44.326  59.470  59.962  1.00 24.65    -0.346 N 
ATOM    189  HN  LEU A  55      43.615  59.322  59.246  1.00  0.00     0.163 HD
ATOM    190  CA  LEU A  55      45.712  59.098  59.664  1.00 24.08     0.177 C 
ATOM    191  C   LEU A  55      46.437  60.389  59.265  1.00 28.06     0.241 C 
ATOM    192  O   LEU A  55      45.892  61.183  58.495  1.00 27.24    -0.271 OA
ATOM    193  CB  LEU A  55      45.789  58.109  58.497  1.00 24.33     0.038 C 
ATOM    194  CG  LEU A  55      45.275  56.689  58.732  1.00 31.09    -0.020 C 
ATOM    195  CD1 LEU A  55      45.131  55.947  57.406  1.00 32.68     0.009 C 
ATOM    196  CD2 LEU A  55      46.208  55.912  59.609  1.00 33.60     0.009 C 
ATOM    197  N   LYS A  56      47.640  60.624  59.798  1.00 21.74    -0.346 N 
ATOM    198  HN  LYS A  56      48.021  59.979  60.490  1.00  0.00     0.163 HD
ATOM    199  CA  LYS A  56      48.411  61.791  59.400  1.00 21.50     0.176 C 
ATOM    200  C   LYS A  56      49.313  61.321  58.249  1.00 23.88     0.241 C 
ATOM    201  O   LYS A  56      49.743  60.160  58.212  1.00 22.28    -0.271 OA
ATOM    202  CB  LYS A  56      49.275  62.353  60.555  1.00 23.23     0.035 C 
ATOM    203  CG  LYS A  56      48.488  63.084  61.619  1.00 36.21     0.004 C 
ATOM    204  CD  LYS A  56      49.429  63.721  62.634  1.00 43.69     0.027 C 
ATOM    205  CE  LYS A  56      48.708  64.506  63.705  1.00 47.49     0.229 C 
ATOM    206  NZ  LYS A  56      49.567  64.696  64.903  1.00 44.46    -0.079 N 
ATOM    207  HZ1 LYS A  56      49.080  65.226  65.626  1.00  0.00     0.274 HD
ATOM    208  HZ2 LYS A  56      50.460  65.126  64.660  1.00  0.00     0.274 HD
ATOM    209  HZ3 LYS A  56      49.914  63.806  65.260  1.00  0.00     0.274 HD
ATOM    210  N   LEU A  57      49.567  62.221  57.315  1.00 22.75    -0.346 N 
ATOM    211  HN  LEU A  57      49.151  63.146  57.423  1.00  0.00     0.163 HD
ATOM    212  CA  LEU A  57      50.401  61.984  56.140  1.00 24.57     0.177 C 
ATOM    213  C   LEU A  57      51.634  62.878  56.251  1.00 26.58     0.241 C 
ATOM    214  O   LEU A  57      51.742  63.707  57.165  1.00 26.35    -0.271 OA
ATOM    215  CB  LEU A  57      49.631  62.415  54.842  1.00 26.44     0.038 C 
ATOM    216  CG  LEU A  57      48.178  62.008  54.584  1.00 33.33    -0.020 C 
ATOM    217  CD1 LEU A  57      47.760  62.409  53.173  1.00 34.14     0.009 C 
ATOM    218  CD2 LEU A  57      47.993  60.553  54.686  1.00 38.21     0.009 C 
ATOM    219  N   TYR A  58      52.533  62.766  55.275  1.00 21.41    -0.346 N 
ATOM    220  HN  TYR A  58      52.427  62.030  54.577  1.00  0.00     0.163 HD
ATOM    221  CA  TYR A  58      53.665  63.678  55.189  1.00 19.06     0.180 C 
ATOM    222  C   TYR A  58      53.912  63.834  53.715  1.00 22.14     0.241 C 
ATOM    223  O   TYR A  58      54.796  63.190  53.145  1.00 22.06    -0.271 OA
ATOM    224  CB  TYR A  58      54.905  63.184  55.964  1.00 18.86     0.073 C 
ATOM    225  CG  TYR A  58      55.914  64.289  56.214  1.00 19.49    -0.056 A 
ATOM    226  CD1 TYR A  58      56.840  64.654  55.234  1.00 20.86     0.010 A 
ATOM    227  CD2 TYR A  58      55.928  64.991  57.417  1.00 19.56     0.010 A 
ATOM    228  CE1 TYR A  58      57.802  65.639  55.477  1.00 20.08     0.037 A 
ATOM    229  CE2 TYR A  58      56.863  66.002  57.655  1.00 20.27     0.037 A 
ATOM    230  CZ  TYR A  58      57.768  66.354  56.663  1.00 24.79     0.065 A 
ATOM    231  OH  TYR A  58      58.721  67.321  56.896  1.00 23.11    -0.361 OA
ATOM    232  HH  TYR A  58      58.698  67.811  57.709  1.00  0.00     0.217 HD
ATOM    233  N   SER A  59      53.083  64.664  53.078  1.00 19.45    -0.344 N 
ATOM    234  HN  SER A  59      52.372  65.162  53.614  1.00  0.00     0.163 HD
ATOM    235  CA  SER A  59      53.165  64.879  51.637  1.00 19.18     0.200 C 
ATOM    236  C   SER A  59      54.178  65.969  51.331  1.00 24.41     0.243 C 
ATOM    237  O   SER A  59      53.941  67.136  51.618  1.00 26.87    -0.271 OA
ATOM    238  CB  SER A  59      51.784  65.240  51.084  1.00 24.05     0.199 C 
ATOM    239  OG  SER A  59      50.871  64.211  51.427  1.00 33.40    -0.398 OA
ATOM    240  HG  SER A  59      50.014  64.435  51.084  1.00  0.00     0.209 HD
ATOM    241  N   LEU A  60      55.326  65.595  50.800  1.00 20.75    -0.346 N 
ATOM    242  HN  LEU A  60      55.501  64.607  50.614  1.00  0.00     0.163 HD
ATOM    243  CA  LEU A  60      56.346  66.585  50.477  1.00 19.94     0.177 C 
ATOM    244  C   LEU A  60      56.472  66.723  48.957  1.00 24.34     0.241 C 
ATOM    245  O   LEU A  60      56.007  65.850  48.221  1.00 22.59    -0.271 OA
ATOM    246  CB  LEU A  60      57.696  66.235  51.151  1.00 19.40     0.038 C 
ATOM    247  CG  LEU A  60      58.345  64.860  50.830  1.00 21.84    -0.020 C 
ATOM    248  CD1 LEU A  60      59.134  64.900  49.525  1.00 20.81     0.009 C 
ATOM    249  CD2 LEU A  60      59.306  64.445  51.930  1.00 22.78     0.009 C 
ATOM    250  N   ARG A  61      57.126  67.801  48.491  1.00 21.97    -0.346 N 
ATOM    251  HN  ARG A  61      57.482  68.492  49.151  1.00  0.00     0.163 HD
ATOM    252  CA  ARG A  61      57.340  68.006  47.047  1.00 21.82     0.176 C 
ATOM    253  C   ARG A  61      58.812  68.305  46.859  1.00 22.73     0.241 C 
ATOM    254  O   ARG A  61      59.269  69.342  47.312  1.00 23.76    -0.271 OA
ATOM    255  CB  ARG A  61      56.506  69.191  46.541  1.00 25.09     0.036 C 
ATOM    256  CG  ARG A  61      55.024  69.149  46.886  1.00 33.82     0.023 C 
ATOM    257  CD  ARG A  61      54.293  70.312  46.236  1.00 38.56     0.138 C 
ATOM    258  NE  ARG A  61      52.844  70.130  46.272  1.00 43.05    -0.227 N 
ATOM    259  HE  ARG A  61      52.472  69.383  46.859  1.00  0.00     0.177 HD
ATOM    260  CZ  ARG A  61      51.978  70.874  45.590  1.00 54.39     0.665 C 
ATOM    261  NH1 ARG A  61      52.409  71.849  44.799  1.00 44.14    -0.235 N 
ATOM    262 1HH1 ARG A  61      53.411  72.024  44.721  1.00  0.00     0.174 HD
ATOM    263 2HH1 ARG A  61      51.745  72.420  44.276  1.00  0.00     0.174 HD
ATOM    264  NH2 ARG A  61      50.676  70.647  45.691  1.00 35.61    -0.235 N 
ATOM    265 1HH2 ARG A  61      50.345  69.898  46.299  1.00  0.00     0.174 HD
ATOM    266 2HH2 ARG A  61      50.012  71.218  45.168  1.00  0.00     0.174 HD
ATOM    267  N   TRP A  62      59.565  67.396  46.258  1.00 20.24    -0.346 N 
ATOM    268  HN  TRP A  62      59.135  66.530  45.932  1.00  0.00     0.163 HD
ATOM    269  CA  TRP A  62      61.002  67.603  46.049  1.00 21.67     0.181 C 
ATOM    270  C   TRP A  62      61.216  68.756  45.041  1.00 28.61     0.241 C 
ATOM    271  O   TRP A  62      60.519  68.803  44.023  1.00 27.82    -0.271 OA
ATOM    272  CB  TRP A  62      61.626  66.327  45.498  1.00 20.39     0.075 C 
ATOM    273  CG  TRP A  62      61.779  65.244  46.527  1.00 20.25    -0.028 A 
ATOM    274  CD1 TRP A  62      61.097  64.066  46.587  1.00 22.29     0.096 A 
ATOM    275  CD2 TRP A  62      62.713  65.227  47.611  1.00 19.64    -0.002 A 
ATOM    276  CE2 TRP A  62      62.562  63.987  48.275  1.00 22.62     0.042 A 
ATOM    277  CE3 TRP A  62      63.655  66.149  48.101  1.00 20.33     0.014 A 
ATOM    278  NE1 TRP A  62      61.559  63.308  47.638  1.00 21.71    -0.365 N 
ATOM    279  HE1 TRP A  62      61.210  62.386  47.901  1.00  0.00     0.165 HD
ATOM    280  CZ2 TRP A  62      63.298  63.655  49.416  1.00 21.68     0.030 A 
ATOM    281  CZ3 TRP A  62      64.404  65.809  49.220  1.00 21.61     0.001 A 
ATOM    282  CH2 TRP A  62      64.237  64.567  49.855  1.00 21.95     0.002 A 
ATOM    283  N   ILE A  63      62.130  69.696  45.340  1.00 25.57    -0.346 N 
ATOM    284  HN  ILE A  63      62.666  69.625  46.205  1.00  0.00     0.163 HD
ATOM    285  CA  ILE A  63      62.363  70.834  44.421  1.00 25.13     0.180 C 
ATOM    286  C   ILE A  63      63.742  70.814  43.826  1.00 29.49     0.241 C 
ATOM    287  O   ILE A  63      64.039  71.619  42.949  1.00 29.89    -0.271 OA
ATOM    288  CB  ILE A  63      62.037  72.209  45.041  1.00 27.46     0.013 C 
ATOM    289  CG1 ILE A  63      62.885  72.486  46.323  1.00 26.65     0.002 C 
ATOM    290  CG2 ILE A  63      60.534  72.344  45.269  1.00 29.31     0.012 C 
ATOM    291  CD1 ILE A  63      62.893  73.973  46.830  1.00 31.63     0.005 C 
ATOM    292  N   SER A  64      64.600  69.930  44.331  1.00 25.72    -0.344 N 
ATOM    293  HN  SER A  64      64.269  69.309  45.069  1.00  0.00     0.163 HD
ATOM    294  CA  SER A  64      65.986  69.796  43.893  1.00 25.55     0.200 C 
ATOM    295  C   SER A  64      66.467  68.465  44.418  1.00 29.57     0.243 C 
ATOM    296  O   SER A  64      65.656  67.662  44.902  1.00 29.14    -0.271 OA
ATOM    297  CB  SER A  64      66.837  70.936  44.458  1.00 28.32     0.199 C 
ATOM    298  OG  SER A  64      66.968  70.831  45.867  1.00 32.11    -0.398 OA
ATOM    299  HG  SER A  64      67.496  71.539  46.218  1.00  0.00     0.209 HD
ATOM    300  N   ASP A  65      67.775  68.222  44.327  1.00 23.92    -0.346 N 
ATOM    301  HN  ASP A  65      68.376  68.910  43.873  1.00  0.00     0.163 HD
ATOM    302  CA  ASP A  65      68.363  67.017  44.851  1.00 23.41     0.181 C 
ATOM    303  C   ASP A  65      68.533  67.048  46.379  1.00 27.20     0.224 C 
ATOM    304  O   ASP A  65      68.886  66.016  46.950  1.00 26.61    -0.277 OA
ATOM    305  CB  ASP A  65      69.738  66.814  44.215  1.00 25.32     0.147 C 
ATOM    306  CG  ASP A  65      70.152  65.369  44.192  1.00 39.29     0.175 C 
ATOM    307  OD1 ASP A  65      69.247  64.485  44.210  1.00 42.02    -0.648 OA
ATOM    308  OD2 ASP A  65      71.369  65.107  44.150  1.00 42.09    -0.648 OA
ATOM    309  N   HIS A  66      68.290  68.202  47.042  1.00 24.52    -0.225 NA
ATOM    310  CA AHIS A  66      68.510  68.211  48.486  0.50 24.76     0.156 C 
ATOM    311  CA BHIS A  66      68.586  68.422  48.464  0.50 25.00     0.156 C 
ATOM    312  C   HIS A  66      67.446  68.965  49.303  1.00 27.94     0.179 C 
ATOM    313  O   HIS A  66      67.540  68.977  50.544  1.00 28.13    -0.280 OA
ATOM    314  CB AHIS A  66      69.930  68.731  48.790  0.50 25.85     0.087 C 
ATOM    315  CB BHIS A  66      69.736  69.463  48.575  0.50 26.19     0.087 C 
ATOM    316  CG AHIS A  66      70.058  70.221  48.752  0.50 29.18     0.027 A 
ATOM    317  CG BHIS A  66      70.897  69.235  47.656  0.50 29.54     0.027 A 
ATOM    318  CD2AHIS A  66      70.291  71.090  49.760  0.50 30.87     0.114 A 
ATOM    319  CD2BHIS A  66      71.174  69.793  46.455  0.50 31.61     0.114 A 
ATOM    320  ND1AHIS A  66      69.957  70.923  47.568  0.50 31.21    -0.355 N 
ATOM    321  HD1AHIS A  66      69.795  70.540  46.637  1.00  0.00     0.166 HD
ATOM    322  ND1BHIS A  66      71.928  68.379  47.997  0.50 31.54    -0.355 N 
ATOM    323  HD1BHIS A  66      72.010  67.826  48.850  1.00  0.00     0.166 HD
ATOM    324  CE1AHIS A  66      70.114  72.199  47.893  0.50 30.77     0.180 A 
ATOM    325  CE1BHIS A  66      72.786  68.424  46.991  0.50 31.07     0.180 A 
ATOM    326  NE2AHIS A  66      70.324  72.346  49.202  0.50 30.89    -0.360 N 
ATOM    327  HE2AHIS A  66      70.480  73.225  49.696  1.00  0.00     0.166 HD
ATOM    328  NE2BHIS A  66      72.378  69.262  46.040  0.50 31.38    -0.360 N 
ATOM    329  HE2BHIS A  66      72.864  69.472  45.168  1.00  0.00     0.166 HD
ATOM    330  N   GLU A  67      66.440  69.551  48.656  1.00 23.49    -0.352 N 
ATOM    331  HN  GLU A  67      66.415  69.503  47.637  1.00  0.00     0.163 HD
ATOM    332  CA  GLU A  67      65.370  70.261  49.355  1.00 22.91     0.176 C 
ATOM    333  C   GLU A  67      63.992  69.865  48.928  1.00 25.79     0.241 C 
ATOM    334  O   GLU A  67      63.777  69.448  47.793  1.00 27.01    -0.271 OA
ATOM    335  CB  GLU A  67      65.505  71.790  49.152  1.00 24.62     0.045 C 
ATOM    336  CG  GLU A  67      66.725  72.399  49.822  1.00 35.46     0.116 C 
ATOM    337  CD  GLU A  67      66.737  73.914  49.820  1.00 53.52     0.172 C 
ATOM    338  OE1 GLU A  67      66.495  74.514  48.748  1.00 37.57    -0.648 OA
ATOM    339  OE2 GLU A  67      66.958  74.503  50.901  1.00 46.98    -0.648 OA
ATOM    340  N   TYR A  68      63.037  70.017  49.844  1.00 21.11    -0.346 N 
ATOM    341  HN  TYR A  68      63.294  70.335  50.779  1.00  0.00     0.163 HD
ATOM    342  CA  TYR A  68      61.645  69.745  49.553  1.00 19.96     0.180 C 
ATOM    343  C   TYR A  68      60.738  70.770  50.184  1.00 24.83     0.241 C 
ATOM    344  O   TYR A  68      61.106  71.387  51.187  1.00 25.38    -0.271 OA
ATOM    345  CB  TYR A  68      61.275  68.290  49.977  1.00 18.25     0.073 C 
ATOM    346  CG  TYR A  68      61.263  68.020  51.476  1.00 19.12    -0.056 A 
ATOM    347  CD1 TYR A  68      60.164  68.380  52.265  1.00 21.29     0.010 A 
ATOM    348  CD2 TYR A  68      62.288  67.301  52.081  1.00 19.20     0.010 A 
ATOM    349  CE1 TYR A  68      60.120  68.079  53.631  1.00 21.21     0.037 A 
ATOM    350  CE2 TYR A  68      62.232  66.954  53.435  1.00 20.98     0.037 A 
ATOM    351  CZ  TYR A  68      61.146  67.345  54.205  1.00 24.26     0.065 A 
ATOM    352  OH  TYR A  68      61.093  66.986  55.539  1.00 22.50    -0.361 OA
ATOM    353  HH  TYR A  68      61.796  66.483  55.932  1.00  0.00     0.217 HD
ATOM    354  N   LEU A  69      59.521  70.895  49.638  1.00 24.84    -0.346 N 
ATOM    355  HN  LEU A  69      59.320  70.342  48.805  1.00  0.00     0.163 HD
ATOM    356  CA  LEU A  69      58.457  71.764  50.144  1.00 25.98     0.177 C 
ATOM    357  C   LEU A  69      57.478  70.928  50.913  1.00 29.59     0.241 C 
ATOM    358  O   LEU A  69      57.169  69.794  50.528  1.00 26.24    -0.271 OA
ATOM    359  CB  LEU A  69      57.696  72.484  49.018  1.00 26.85     0.038 C 
ATOM    360  CG  LEU A  69      58.507  73.441  48.159  1.00 32.80    -0.020 C 
ATOM    361  CD1 LEU A  69      57.679  73.939  47.021  1.00 33.77     0.009 C 
ATOM    362  CD2 LEU A  69      58.961  74.621  48.946  1.00 36.71     0.009 C 
ATOM    363  N   TYR A  70      56.933  71.522  51.964  1.00 29.84    -0.346 N 
ATOM    364  HN  TYR A  70      57.200  72.487  52.159  1.00  0.00     0.163 HD
ATOM    365  CA  TYR A  70      55.977  70.885  52.858  1.00 30.82     0.180 C 
ATOM    366  C   TYR A  70      55.080  71.972  53.430  1.00 38.95     0.241 C 
ATOM    367  O   TYR A  70      55.573  72.999  53.907  1.00 38.35    -0.271 OA
ATOM    368  CB  TYR A  70      56.728  70.121  53.977  1.00 31.57     0.073 C 
ATOM    369  CG  TYR A  70      55.836  69.499  55.028  1.00 33.20    -0.056 A 
ATOM    370  CD1 TYR A  70      55.139  68.318  54.774  1.00 34.00     0.010 A 
ATOM    371  CD2 TYR A  70      55.683  70.089  56.278  1.00 35.28     0.010 A 
ATOM    372  CE1 TYR A  70      54.290  67.759  55.729  1.00 33.72     0.037 A 
ATOM    373  CE2 TYR A  70      54.854  69.524  57.251  1.00 36.70     0.037 A 
ATOM    374  CZ  TYR A  70      54.173  68.351  56.976  1.00 41.13     0.065 A 
ATOM    375  OH  TYR A  70      53.359  67.802  57.936  1.00 42.51    -0.361 OA
ATOM    376  HH  TYR A  70      53.279  68.208  58.791  1.00  0.00     0.217 HD
ATOM    377  N   LYS A  71      53.765  71.741  53.366  1.00 39.18    -0.346 N 
ATOM    378  HN  LYS A  71      53.453  70.864  52.949  1.00  0.00     0.163 HD
ATOM    379  CA  LYS A  71      52.751  72.665  53.855  1.00 40.50     0.176 C 
ATOM    380  C   LYS A  71      52.443  72.393  55.332  1.00 47.70     0.241 C 
ATOM    381  O   LYS A  71      52.021  71.293  55.692  1.00 47.73    -0.271 OA
ATOM    382  CB  LYS A  71      51.495  72.577  52.974  1.00 42.71     0.035 C 
ATOM    383  CG  LYS A  71      50.546  73.771  53.120  1.00 62.86     0.004 C 
ATOM    384  CD  LYS A  71      49.550  73.872  51.958  1.00 74.30     0.027 C 
ATOM    385  CE  LYS A  71      48.295  73.047  52.149  1.00 88.07     0.229 C 
ATOM    386  NZ  LYS A  71      47.373  73.660  53.141  1.00 99.98    -0.079 N 
ATOM    387  HZ1 LYS A  71      46.527  73.104  53.270  1.00  0.00     0.274 HD
ATOM    388  HZ2 LYS A  71      47.149  74.624  52.892  1.00  0.00     0.274 HD
ATOM    389  HZ3 LYS A  71      47.844  73.829  54.030  1.00  0.00     0.274 HD
ATOM    390  N   GLN A  72      52.681  73.397  56.183  1.00 45.48    -0.346 N 
ATOM    391  HN  GLN A  72      53.053  74.268  55.805  1.00  0.00     0.163 HD
ATOM    392  CA  GLN A  72      52.440  73.321  57.618  1.00 46.32     0.177 C 
ATOM    393  C   GLN A  72      51.704  74.586  58.060  1.00 54.46     0.241 C 
ATOM    394  O   GLN A  72      52.218  75.688  57.845  1.00 54.39    -0.271 OA
ATOM    395  CB  GLN A  72      53.770  73.162  58.374  1.00 47.00     0.044 C 
ATOM    396  CG  GLN A  72      53.611  72.810  59.845  1.00 57.98     0.105 C 
ATOM    397  CD  GLN A  72      54.937  72.492  60.477  1.00 77.14     0.215 C 
ATOM    398  NE2 GLN A  72      55.287  71.217  60.490  1.00 74.80    -0.370 N 
ATOM    399 1HE2 GLN A  72      54.690  70.489  60.099  1.00  0.00     0.159 HD
ATOM    400 2HE2 GLN A  72      56.187  71.001  60.919  1.00  0.00     0.159 HD
ATOM    401  OE1 GLN A  72      55.662  73.376  60.952  1.00 68.16    -0.274 OA
ATOM    402  N   GLU A  73      50.497  74.429  58.666  1.00 52.92    -0.346 N 
ATOM    403  HN  GLU A  73      50.150  73.478  58.790  1.00  0.00     0.163 HD
ATOM    404  CA  GLU A  73      49.652  75.537  59.158  1.00 53.48     0.177 C 
ATOM    405  C   GLU A  73      49.355  76.557  58.029  1.00 56.35     0.241 C 
ATOM    406  O   GLU A  73      49.421  77.776  58.231  1.00 55.17    -0.271 OA
ATOM    407  CB  GLU A  73      50.276  76.204  60.415  1.00 55.36     0.045 C 
ATOM    408  CG  GLU A  73      50.407  75.274  61.617  1.00 68.37     0.116 C 
ATOM    409  CD  GLU A  73      51.441  75.699  62.644  1.00 98.95     0.172 C 
ATOM    410  OE1 GLU A  73      51.039  76.094  63.762  1.00 98.75    -0.648 OA
ATOM    411  OE2 GLU A  73      52.654  75.633  62.333  1.00 95.65    -0.648 OA
ATOM    412  N   ASN A  74      49.069  76.018  56.820  1.00 52.75    -0.346 N 
ATOM    413  HN  ASN A  74      49.048  74.999  56.774  1.00  0.00     0.163 HD
ATOM    414  CA  ASN A  74      48.786  76.729  55.569  1.00 52.54     0.185 C 
ATOM    415  C   ASN A  74      50.031  77.457  55.000  1.00 54.56     0.241 C 
ATOM    416  O   ASN A  74      49.965  77.982  53.887  1.00 54.29    -0.271 OA
ATOM    417  CB  ASN A  74      47.561  77.661  55.683  1.00 54.66     0.137 C 
ATOM    418  CG  ASN A  74      46.248  76.931  55.851  1.00 86.11     0.217 C 
ATOM    419  ND2 ASN A  74      45.844  76.172  54.837  1.00 77.51    -0.370 N 
ATOM    420 1HD2 ASN A  74      44.958  75.679  54.950  1.00  0.00     0.159 HD
ATOM    421 2HD2 ASN A  74      46.400  76.076  53.987  1.00  0.00     0.159 HD
ATOM    422  OD1 ASN A  74      45.573  77.048  56.882  1.00 85.60    -0.274 OA
ATOM    423  N   ASN A  75      51.168  77.441  55.743  1.00 48.52    -0.346 N 
ATOM    424  HN  ASN A  75      51.135  76.983  56.654  1.00  0.00     0.163 HD
ATOM    425  CA  ASN A  75      52.436  78.036  55.325  1.00 47.07     0.185 C 
ATOM    426  C   ASN A  75      53.228  77.002  54.551  1.00 47.91     0.241 C 
ATOM    427  O   ASN A  75      53.282  75.842  54.961  1.00 48.42    -0.271 OA
ATOM    428  CB  ASN A  75      53.263  78.473  56.531  1.00 46.25     0.137 C 
ATOM    429  CG  ASN A  75      52.573  79.489  57.398  1.00 71.38     0.217 C 
ATOM    430  ND2 ASN A  75      51.992  79.027  58.499  1.00 69.40    -0.370 N 
ATOM    431 1HD2 ASN A  75      51.524  79.716  59.087  1.00  0.00     0.159 HD
ATOM    432 2HD2 ASN A  75      51.999  78.037  58.744  1.00  0.00     0.159 HD
ATOM    433  OD1 ASN A  75      52.564  80.688  57.101  1.00 53.36    -0.274 OA
ATOM    434  N   ILE A  76      53.858  77.414  53.453  1.00 40.61    -0.346 N 
ATOM    435  HN  ILE A  76      53.751  78.382  53.149  1.00  0.00     0.163 HD
ATOM    436  CA  ILE A  76      54.698  76.509  52.677  1.00 38.86     0.180 C 
ATOM    437  C   ILE A  76      56.116  76.665  53.216  1.00 39.97     0.241 C 
ATOM    438  O   ILE A  76      56.642  77.779  53.224  1.00 39.22    -0.271 OA
ATOM    439  CB  ILE A  76      54.603  76.768  51.148  1.00 41.84     0.013 C 
ATOM    440  CG1 ILE A  76      53.151  76.559  50.639  1.00 42.52     0.002 C 
ATOM    441  CG2 ILE A  76      55.614  75.876  50.375  1.00 41.43     0.012 C 
ATOM    442  CD1 ILE A  76      52.820  77.232  49.287  1.00 49.90     0.005 C 
ATOM    443  N   LEU A  77      56.712  75.562  53.710  1.00 34.06    -0.346 N 
ATOM    444  HN  LEU A  77      56.187  74.688  53.720  1.00  0.00     0.163 HD
ATOM    445  CA  LEU A  77      58.076  75.563  54.231  1.00 32.94     0.177 C 
ATOM    446  C   LEU A  77      58.997  74.821  53.264  1.00 33.81     0.241 C 
ATOM    447  O   LEU A  77      58.537  73.939  52.544  1.00 33.56    -0.271 OA
ATOM    448  CB  LEU A  77      58.156  74.889  55.628  1.00 33.52     0.038 C 
ATOM    449  CG  LEU A  77      57.252  75.420  56.774  1.00 38.27    -0.020 C 
ATOM    450  CD1 LEU A  77      57.431  74.591  58.032  1.00 37.95     0.009 C 
ATOM    451  CD2 LEU A  77      57.587  76.842  57.134  1.00 41.31     0.009 C 
ATOM    452  N   VAL A  78      60.281  75.175  53.255  1.00 28.61    -0.346 N 
ATOM    453  HN  VAL A  78      60.550  75.977  53.825  1.00  0.00     0.163 HD
ATOM    454  CA  VAL A  78      61.338  74.506  52.492  1.00 29.09     0.180 C 
ATOM    455  C   VAL A  78      62.221  73.841  53.525  1.00 30.60     0.241 C 
ATOM    456  O   VAL A  78      62.655  74.496  54.478  1.00 29.70    -0.271 OA
ATOM    457  CB  VAL A  78      62.199  75.417  51.568  1.00 33.48     0.009 C 
ATOM    458  CG1 VAL A  78      63.326  74.628  50.896  1.00 31.97     0.012 C 
ATOM    459  CG2 VAL A  78      61.349  76.046  50.512  1.00 34.64     0.012 C 
ATOM    460  N   PHE A  79      62.499  72.548  53.319  1.00 24.05    -0.346 N 
ATOM    461  HN  PHE A  79      62.098  72.097  52.497  1.00  0.00     0.163 HD
ATOM    462  CA  PHE A  79      63.333  71.753  54.192  1.00 21.60     0.180 C 
ATOM    463  C   PHE A  79      64.584  71.328  53.496  1.00 27.01     0.241 C 
ATOM    464  O   PHE A  79      64.549  70.988  52.314  1.00 26.85    -0.271 OA
ATOM    465  CB  PHE A  79      62.582  70.469  54.600  1.00 23.05     0.073 C 
ATOM    466  CG  PHE A  79      61.535  70.676  55.663  1.00 23.84    -0.056 A 
ATOM    467  CD1 PHE A  79      60.274  71.160  55.334  1.00 24.27     0.007 A 
ATOM    468  CD2 PHE A  79      61.810  70.387  56.997  1.00 26.40     0.007 A 
ATOM    469  CE1 PHE A  79      59.320  71.390  56.325  1.00 25.76     0.001 A 
ATOM    470  CE2 PHE A  79      60.851  70.607  57.983  1.00 28.11     0.001 A 
ATOM    471  CZ  PHE A  79      59.611  71.105  57.641  1.00 26.57     0.000 A 
ATOM    472  N   ASN A  80      65.677  71.253  54.261  1.00 24.06    -0.346 N 
ATOM    473  HN  ASN A  80      65.603  71.585  55.222  1.00  0.00     0.163 HD
ATOM    474  CA  ASN A  80      66.953  70.738  53.831  1.00 23.83     0.185 C 
ATOM    475  C   ASN A  80      66.890  69.254  54.242  1.00 27.67     0.241 C 
ATOM    476  O   ASN A  80      66.658  68.959  55.417  1.00 27.59    -0.271 OA
ATOM    477  CB  ASN A  80      68.083  71.480  54.555  1.00 24.73     0.137 C 
ATOM    478  CG  ASN A  80      69.457  70.967  54.247  1.00 35.66     0.217 C 
ATOM    479  ND2 ASN A  80      70.191  71.686  53.403  1.00 34.63    -0.370 N 
ATOM    480 1HD2 ASN A  80      71.126  71.337  53.193  1.00  0.00     0.159 HD
ATOM    481 2HD2 ASN A  80      69.832  72.535  52.967  1.00  0.00     0.159 HD
ATOM    482  OD1 ASN A  80      69.891  69.942  54.774  1.00 34.41    -0.274 OA
ATOM    483  N   ALA A  81      67.057  68.334  53.280  1.00 24.64    -0.346 N 
ATOM    484  HN  ALA A  81      67.264  68.650  52.333  1.00  0.00     0.163 HD
ATOM    485  CA  ALA A  81      66.955  66.887  53.533  1.00 23.56     0.172 C 
ATOM    486  C   ALA A  81      68.064  66.380  54.447  1.00 26.23     0.240 C 
ATOM    487  O   ALA A  81      67.821  65.524  55.302  1.00 24.23    -0.271 OA
ATOM    488  CB  ALA A  81      66.973  66.119  52.213  1.00 24.12     0.042 C 
ATOM    489  N   GLU A  82      69.286  66.898  54.262  1.00 22.63    -0.346 N 
ATOM    490  HN  GLU A  82      69.425  67.621  53.557  1.00  0.00     0.163 HD
ATOM    491  CA  GLU A  82      70.422  66.438  55.060  1.00 23.60     0.177 C 
ATOM    492  C   GLU A  82      70.261  66.692  56.560  1.00 27.82     0.241 C 
ATOM    493  O   GLU A  82      70.512  65.785  57.363  1.00 26.27    -0.271 OA
ATOM    494  CB  GLU A  82      71.755  67.038  54.543  1.00 25.23     0.045 C 
ATOM    495  CG  GLU A  82      73.001  66.477  55.227  1.00 32.22     0.116 C 
ATOM    496  CD  GLU A  82      73.259  64.987  55.077  1.00 58.02     0.172 C 
ATOM    497  OE1 GLU A  82      72.869  64.402  54.039  1.00 54.02    -0.648 OA
ATOM    498  OE2 GLU A  82      73.873  64.404  55.999  1.00 60.36    -0.648 OA
ATOM    499  N   TYR A  83      69.808  67.891  56.929  1.00 27.27    -0.346 N 
ATOM    500  HN  TYR A  83      69.503  68.552  56.215  1.00  0.00     0.163 HD
ATOM    501  CA  TYR A  83      69.740  68.276  58.340  1.00 28.28     0.180 C 
ATOM    502  C   TYR A  83      68.352  68.384  58.945  1.00 29.00     0.241 C 
ATOM    503  O   TYR A  83      68.242  68.407  60.170  1.00 27.08    -0.271 OA
ATOM    504  CB  TYR A  83      70.513  69.591  58.552  1.00 31.46     0.073 C 
ATOM    505  CG  TYR A  83      71.957  69.489  58.106  1.00 37.32    -0.056 A 
ATOM    506  CD1 TYR A  83      72.844  68.624  58.742  1.00 40.00     0.010 A 
ATOM    507  CD2 TYR A  83      72.422  70.206  57.004  1.00 39.54     0.010 A 
ATOM    508  CE1 TYR A  83      74.164  68.496  58.314  1.00 43.45     0.037 A 
ATOM    509  CE2 TYR A  83      73.739  70.076  56.559  1.00 40.87     0.037 A 
ATOM    510  CZ  TYR A  83      74.611  69.231  57.230  1.00 52.33     0.065 A 
ATOM    511  OH  TYR A  83      75.921  69.103  56.833  1.00 60.05    -0.361 OA
ATOM    512  HH  TYR A  83      76.518  68.524  57.292  1.00  0.00     0.217 HD
ATOM    513  N   GLY A  84      67.324  68.521  58.117  1.00 24.07    -0.351 N 
ATOM    514  HN  GLY A  84      67.491  68.532  57.111  1.00  0.00     0.163 HD
ATOM    515  CA  GLY A  84      65.962  68.656  58.615  1.00 23.79     0.225 C 
ATOM    516  C   GLY A  84      65.557  70.054  59.041  1.00 29.85     0.236 C 
ATOM    517  O   GLY A  84      64.440  70.235  59.526  1.00 29.71    -0.272 OA
ATOM    518  N   ASN A  85      66.444  71.057  58.851  1.00 29.03    -0.346 N 
ATOM    519  HN  ASN A  85      67.368  70.831  58.484  1.00  0.00     0.163 HD
ATOM    520  CA  ASN A  85      66.128  72.459  59.153  1.00 29.55     0.185 C 
ATOM    521  C   ASN A  85      65.239  73.035  58.049  1.00 34.22     0.241 C 
ATOM    522  O   ASN A  85      65.262  72.546  56.913  1.00 31.67    -0.271 OA
ATOM    523  CB  ASN A  85      67.397  73.313  59.382  1.00 30.04     0.137 C 
ATOM    524  CG  ASN A  85      68.377  73.338  58.240  1.00 44.72     0.217 C 
ATOM    525  ND2 ASN A  85      68.701  74.541  57.761  1.00 39.11    -0.370 N 
ATOM    526 1HD2 ASN A  85      68.305  75.404  58.135  1.00  0.00     0.159 HD
ATOM    527 2HD2 ASN A  85      69.365  74.558  56.987  1.00  0.00     0.159 HD
ATOM    528  OD1 ASN A  85      68.857  72.292  57.787  1.00 42.11    -0.274 OA
ATOM    529  N   SER A  86      64.385  73.997  58.409  1.00 31.81    -0.344 N 
ATOM    530  HN  SER A  86      64.384  74.325  59.375  1.00  0.00     0.163 HD
ATOM    531  CA  SER A  86      63.457  74.588  57.459  1.00 32.13     0.200 C 
ATOM    532  C   SER A  86      63.428  76.119  57.517  1.00 38.01     0.243 C 
ATOM    533  O   SER A  86      63.863  76.709  58.503  1.00 38.00    -0.271 OA
ATOM    534  CB  SER A  86      62.049  74.034  57.671  1.00 35.22     0.199 C 
ATOM    535  OG  SER A  86      61.521  74.355  58.947  1.00 43.05    -0.398 OA
ATOM    536  HG  SER A  86      60.646  74.011  59.079  1.00  0.00     0.209 HD
ATOM    537  N   SER A  87      62.900  76.742  56.455  1.00 34.75    -0.344 N 
ATOM    538  HN  SER A  87      62.654  76.163  55.652  1.00  0.00     0.163 HD
ATOM    539  CA  SER A  87      62.645  78.178  56.344  1.00 35.16     0.200 C 
ATOM    540  C   SER A  87      61.246  78.329  55.766  1.00 40.17     0.243 C 
ATOM    541  O   SER A  87      60.722  77.386  55.146  1.00 37.55    -0.271 OA
ATOM    542  CB  SER A  87      63.667  78.858  55.439  1.00 39.02     0.199 C 
ATOM    543  OG  SER A  87      64.935  78.920  56.074  1.00 44.59    -0.398 OA
ATOM    544  HG  SER A  87      65.572  79.344  55.510  1.00  0.00     0.209 HD
ATOM    545  N   VAL A  88      60.623  79.494  55.982  1.00 38.21    -0.346 N 
ATOM    546  HN  VAL A  88      61.086  80.215  56.536  1.00  0.00     0.163 HD
ATOM    547  CA  VAL A  88      59.292  79.751  55.438  1.00 38.46     0.180 C 
ATOM    548  C   VAL A  88      59.496  80.137  53.976  1.00 43.50     0.241 C 
ATOM    549  O   VAL A  88      60.284  81.041  53.686  1.00 44.85    -0.271 OA
ATOM    550  CB  VAL A  88      58.491  80.816  56.238  1.00 42.75     0.009 C 
ATOM    551  CG1 VAL A  88      57.091  81.013  55.647  1.00 42.77     0.012 C 
ATOM    552  CG2 VAL A  88      58.391  80.434  57.719  1.00 42.57     0.012 C 
ATOM    553  N   PHE A  89      58.851  79.409  53.057  1.00 38.68    -0.346 N 
ATOM    554  HN  PHE A  89      58.262  78.635  53.363  1.00  0.00     0.163 HD
ATOM    555  CA  PHE A  89      58.966  79.691  51.629  1.00 37.63     0.180 C 
ATOM    556  C   PHE A  89      57.893  80.700  51.245  1.00 44.26     0.241 C 
ATOM    557  O   PHE A  89      58.160  81.630  50.483  1.00 44.92    -0.271 OA
ATOM    558  CB  PHE A  89      58.812  78.404  50.806  1.00 38.37     0.073 C 
ATOM    559  CG  PHE A  89      59.011  78.586  49.320  1.00 38.12    -0.056 A 
ATOM    560  CD1 PHE A  89      60.284  78.593  48.770  1.00 40.78     0.007 A 
ATOM    561  CD2 PHE A  89      57.925  78.758  48.473  1.00 39.33     0.007 A 
ATOM    562  CE1 PHE A  89      60.471  78.743  47.399  1.00 41.37     0.001 A 
ATOM    563  CE2 PHE A  89      58.115  78.929  47.104  1.00 42.13     0.001 A 
ATOM    564  CZ  PHE A  89      59.387  78.907  46.575  1.00 40.45     0.000 A 
ATOM    565  N   LEU A  90      56.672  80.488  51.746  1.00 41.79    -0.346 N 
ATOM    566  HN  LEU A  90      56.534  79.673  52.344  1.00  0.00     0.163 HD
ATOM    567  CA  LEU A  90      55.531  81.347  51.491  1.00 42.57     0.177 C 
ATOM    568  C   LEU A  90      54.588  81.339  52.678  1.00 46.01     0.241 C 
ATOM    569  O   LEU A  90      54.099  80.281  53.080  1.00 42.28    -0.271 OA
ATOM    570  CB  LEU A  90      54.805  80.926  50.199  1.00 43.04     0.038 C 
ATOM    571  CG  LEU A  90      54.088  82.027  49.438  1.00 48.27    -0.020 C 
ATOM    572  CD1 LEU A  90      54.998  83.237  49.199  1.00 48.12     0.009 C 
ATOM    573  CD2 LEU A  90      53.568  81.502  48.130  1.00 51.65     0.009 C 
ATOM    574  N   GLU A  91      54.354  82.537  53.251  1.00 45.63    -0.346 N 
ATOM    575  HN  GLU A  91      54.812  83.356  52.850  1.00  0.00     0.163 HD
ATOM    576  CA  GLU A  91      53.484  82.738  54.412  1.00 46.67     0.177 C 
ATOM    577  C   GLU A  91      52.023  82.517  54.063  1.00 51.87     0.241 C 
ATOM    578  O   GLU A  91      51.603  82.830  52.948  1.00 51.77    -0.271 OA
ATOM    579  CB  GLU A  91      53.716  84.126  55.046  1.00 48.44     0.045 C 
ATOM    580  CG  GLU A  91      55.063  84.236  55.741  1.00 61.89     0.116 C 
ATOM    581  CD  GLU A  91      55.325  85.542  56.464  1.00 98.27     0.172 C 
ATOM    582  OE1 GLU A  91      55.541  86.570  55.781  1.00101.19    -0.648 OA
ATOM    583  OE2 GLU A  91      55.359  85.530  57.716  1.00 98.54    -0.648 OA
ATOM    584  N   ASN A  92      51.257  81.957  55.015  1.00 50.40    -0.346 N 
ATOM    585  HN  ASN A  92      51.707  81.719  55.899  1.00  0.00     0.163 HD
ATOM    586  CA  ASN A  92      49.822  81.660  54.884  1.00 51.54     0.185 C 
ATOM    587  C   ASN A  92      48.966  82.914  54.675  1.00 56.92     0.241 C 
ATOM    588  O   ASN A  92      47.877  82.821  54.108  1.00 57.47    -0.271 OA
ATOM    589  CB  ASN A  92      49.315  80.851  56.096  1.00 55.38     0.137 C 
ATOM    590  CG  ASN A  92      49.455  81.502  57.466  1.00 75.45     0.217 C 
ATOM    591  ND2 ASN A  92      48.925  80.840  58.486  1.00 63.56    -0.370 N 
ATOM    592 1HD2 ASN A  92      48.427  79.962  58.342  1.00  0.00     0.159 HD
ATOM    593 2HD2 ASN A  92      49.019  81.276  59.403  1.00  0.00     0.159 HD
ATOM    594  OD1 ASN A  92      50.061  82.570  57.641  1.00 71.63    -0.274 OA
ATOM    595  N   SER A  93      49.471  84.080  55.124  1.00 53.09    -0.344 N 
ATOM    596  HN  SER A  93      50.389  84.054  55.568  1.00  0.00     0.163 HD
ATOM    597  CA  SER A  93      48.806  85.380  55.025  1.00 52.56     0.200 C 
ATOM    598  C   SER A  93      48.993  86.080  53.666  1.00 54.90     0.243 C 
ATOM    599  O   SER A  93      48.229  86.998  53.368  1.00 54.66    -0.271 OA
ATOM    600  CB  SER A  93      49.274  86.294  56.155  1.00 56.21     0.199 C 
ATOM    601  OG  SER A  93      50.634  86.666  55.985  1.00 67.14    -0.398 OA
ATOM    602  HG  SER A  93      50.925  87.235  56.688  1.00  0.00     0.209 HD
ATOM    603  N   THR A  94      50.002  85.657  52.851  1.00 49.79    -0.344 N 
ATOM    604  HN  THR A  94      50.572  84.878  53.181  1.00  0.00     0.163 HD
ATOM    605  CA  THR A  94      50.339  86.230  51.533  1.00 48.95     0.205 C 
ATOM    606  C   THR A  94      49.104  86.484  50.643  1.00 50.47     0.243 C 
ATOM    607  O   THR A  94      49.027  87.547  50.020  1.00 49.73    -0.271 OA
ATOM    608  CB  THR A  94      51.404  85.377  50.807  1.00 58.13     0.146 C 
ATOM    609  CG2 THR A  94      51.963  86.052  49.559  1.00 53.76     0.042 C 
ATOM    610  OG1 THR A  94      52.478  85.093  51.701  1.00 62.96    -0.393 OA
ATOM    611  HG1 THR A  94      53.133  84.569  51.255  1.00  0.00     0.210 HD
ATOM    612  N   PHE A  95      48.139  85.538  50.605  1.00 46.02    -0.346 N 
ATOM    613  HN  PHE A  95      48.245  84.699  51.175  1.00  0.00     0.163 HD
ATOM    614  CA  PHE A  95      46.942  85.685  49.765  1.00 45.64     0.180 C 
ATOM    615  C   PHE A  95      45.633  85.878  50.572  1.00 52.93     0.241 C 
ATOM    616  O   PHE A  95      44.554  85.481  50.113  1.00 52.55    -0.271 OA
ATOM    617  CB  PHE A  95      46.836  84.520  48.747  1.00 46.30     0.073 C 
ATOM    618  CG  PHE A  95      48.119  84.259  47.985  1.00 46.32    -0.056 A 
ATOM    619  CD1 PHE A  95      48.580  85.164  47.034  1.00 47.82     0.007 A 
ATOM    620  CD2 PHE A  95      48.895  83.138  48.258  1.00 47.12     0.007 A 
ATOM    621  CE1 PHE A  95      49.787  84.943  46.363  1.00 48.17     0.001 A 
ATOM    622  CE2 PHE A  95      50.097  82.910  47.573  1.00 49.23     0.001 A 
ATOM    623  CZ  PHE A  95      50.535  83.814  46.630  1.00 47.14     0.000 A 
ATOM    624  N   ASP A  96      45.719  86.556  51.739  1.00 52.05    -0.345 N 
ATOM    625  HN  ASP A  96      46.638  86.872  52.050  1.00  0.00     0.163 HD
ATOM    626  CA  ASP A  96      44.552  86.861  52.583  1.00 52.84     0.186 C 
ATOM    627  C   ASP A  96      43.526  87.780  51.886  1.00 57.69     0.241 C 
ATOM    628  O   ASP A  96      42.332  87.693  52.186  1.00 58.44    -0.271 OA
ATOM    629  CB  ASP A  96      44.984  87.466  53.932  1.00 55.25     0.147 C 
ATOM    630  CG  ASP A  96      45.274  86.455  55.035  1.00 70.69     0.175 C 
ATOM    631  OD1 ASP A  96      44.930  85.257  54.858  1.00 71.57    -0.648 OA
ATOM    632  OD2 ASP A  96      45.812  86.867  56.092  1.00 78.16    -0.648 OA
ATOM    633  N   GLU A  97      43.987  88.626  50.944  1.00 53.42    -0.346 N 
ATOM    634  HN  GLU A  97      44.987  88.616  50.746  1.00  0.00     0.163 HD
ATOM    635  CA  GLU A  97      43.148  89.563  50.182  1.00 53.85     0.177 C 
ATOM    636  C   GLU A  97      42.894  89.111  48.726  1.00 56.44     0.241 C 
ATOM    637  O   GLU A  97      42.399  89.906  47.917  1.00 56.10    -0.271 OA
ATOM    638  CB  GLU A  97      43.786  90.973  50.205  1.00 55.55     0.045 C 
ATOM    639  CG  GLU A  97      42.837  92.085  50.628  1.00 70.46     0.116 C 
ATOM    640  CD  GLU A  97      42.337  92.046  52.062  1.00 98.73     0.172 C 
ATOM    641  OE1 GLU A  97      43.127  91.689  52.967  1.00 91.48    -0.648 OA
ATOM    642  OE2 GLU A  97      41.153  92.392  52.281  1.00 98.47    -0.648 OA
ATOM    643  N   PHE A  98      43.220  87.833  48.399  1.00 51.75    -0.346 N 
ATOM    644  HN  PHE A  98      43.577  87.228  49.138  1.00  0.00     0.163 HD
ATOM    645  CA  PHE A  98      43.091  87.267  47.049  1.00 49.88     0.180 C 
ATOM    646  C   PHE A  98      41.645  87.250  46.524  1.00 53.62     0.241 C 
ATOM    647  O   PHE A  98      41.432  87.402  45.318  1.00 53.61    -0.271 OA
ATOM    648  CB  PHE A  98      43.749  85.881  46.974  1.00 50.98     0.073 C 
ATOM    649  CG  PHE A  98      43.837  85.271  45.596  1.00 51.53    -0.056 A 
ATOM    650  CD1 PHE A  98      44.646  85.836  44.618  1.00 54.31     0.007 A 
ATOM    651  CD2 PHE A  98      43.139  84.109  45.287  1.00 52.59     0.007 A 
ATOM    652  CE1 PHE A  98      44.724  85.268  43.341  1.00 55.38     0.001 A 
ATOM    653  CE2 PHE A  98      43.226  83.537  44.016  1.00 54.98     0.001 A 
ATOM    654  CZ  PHE A  98      44.024  84.113  43.055  1.00 53.41     0.000 A 
ATOM    655  N   GLY A  99      40.679  87.098  47.426  1.00 49.86    -0.351 N 
ATOM    656  HN  GLY A  99      40.942  86.957  48.401  1.00  0.00     0.163 HD
ATOM    657  CA  GLY A  99      39.261  87.124  47.086  1.00 49.73     0.225 C 
ATOM    658  C   GLY A  99      38.710  85.854  46.477  1.00 53.64     0.236 C 
ATOM    659  O   GLY A  99      37.580  85.846  45.974  1.00 54.95    -0.272 OA
ATOM    660  N   HIS A 100      39.506  84.776  46.509  1.00 47.36    -0.346 N 
ATOM    661  HN  HIS A 100      40.432  84.880  46.924  1.00  0.00     0.163 HD
ATOM    662  CA  HIS A 100      39.136  83.463  45.990  1.00 45.46     0.182 C 
ATOM    663  C   HIS A 100      39.748  82.391  46.879  1.00 47.18     0.241 C 
ATOM    664  O   HIS A 100      40.866  82.563  47.384  1.00 46.52    -0.271 OA
ATOM    665  CB  HIS A 100      39.647  83.267  44.548  1.00 45.61     0.093 C 
ATOM    666  CG  HIS A 100      39.278  84.346  43.570  1.00 48.47     0.028 A 
ATOM    667  CD2 HIS A 100      40.066  85.255  42.948  1.00 49.40     0.114 A 
ATOM    668  ND1 HIS A 100      37.979  84.497  43.113  1.00 49.69    -0.354 N 
ATOM    669  HD1 HIS A 100      37.164  83.945  43.381  1.00  0.00     0.166 HD
ATOM    670  CE1 HIS A 100      38.014  85.506  42.256  1.00 48.64     0.180 A 
ATOM    671  NE2 HIS A 100      39.248  85.991  42.121  1.00 48.89    -0.360 N 
ATOM    672  HE2 HIS A 100      39.533  86.763  41.518  1.00  0.00     0.166 HD
ATOM    673  N   SER A 101      39.031  81.273  47.055  1.00 42.70    -0.344 N 
ATOM    674  HN  SER A 101      38.100  81.209  46.644  1.00  0.00     0.163 HD
ATOM    675  CA  SER A 101      39.554  80.138  47.826  1.00 41.82     0.200 C 
ATOM    676  C   SER A 101      40.525  79.369  46.917  1.00 41.47     0.243 C 
ATOM    677  O   SER A 101      40.136  78.906  45.842  1.00 41.17    -0.271 OA
ATOM    678  CB  SER A 101      38.429  79.220  48.295  1.00 45.67     0.199 C 
ATOM    679  OG  SER A 101      38.896  78.443  49.386  1.00 55.01    -0.398 OA
ATOM    680  HG  SER A 101      38.196  77.871  49.678  1.00  0.00     0.209 HD
ATOM    681  N   ILE A 102      41.783  79.271  47.330  1.00 35.40    -0.346 N 
ATOM    682  HN  ILE A 102      42.042  79.683  48.226  1.00  0.00     0.163 HD
ATOM    683  CA  ILE A 102      42.807  78.591  46.541  1.00 35.05     0.180 C 
ATOM    684  C   ILE A 102      42.728  77.066  46.763  1.00 39.31     0.241 C 
ATOM    685  O   ILE A 102      42.851  76.591  47.893  1.00 40.02    -0.271 OA
ATOM    686  CB  ILE A 102      44.202  79.216  46.803  1.00 38.02     0.013 C 
ATOM    687  CG1 ILE A 102      44.180  80.719  46.414  1.00 39.22     0.002 C 
ATOM    688  CG2 ILE A 102      45.306  78.482  46.031  1.00 36.63     0.012 C 
ATOM    689  CD1 ILE A 102      45.065  81.578  47.258  1.00 53.18     0.005 C 
ATOM    690  N   ASN A 103      42.470  76.323  45.679  1.00 34.78    -0.346 N 
ATOM    691  HN  ASN A 103      42.342  76.810  44.792  1.00  0.00     0.163 HD
ATOM    692  CA  ASN A 103      42.358  74.860  45.675  1.00 34.47     0.185 C 
ATOM    693  C   ASN A 103      43.733  74.220  45.786  1.00 38.64     0.241 C 
ATOM    694  O   ASN A 103      43.915  73.260  46.539  1.00 38.06    -0.271 OA
ATOM    695  CB  ASN A 103      41.693  74.378  44.362  1.00 32.28     0.137 C 
ATOM    696  CG  ASN A 103      41.386  72.902  44.371  1.00 52.41     0.217 C 
ATOM    697  ND2 ASN A 103      42.170  72.122  43.635  1.00 35.91    -0.370 N 
ATOM    698 1HD2 ASN A 103      42.926  72.500  43.064  1.00  0.00     0.159 HD
ATOM    699 2HD2 ASN A 103      41.962  71.123  43.641  1.00  0.00     0.159 HD
ATOM    700  OD1 ASN A 103      40.472  72.445  45.062  1.00 49.65    -0.274 OA
ATOM    701  N   ASP A 104      44.692  74.713  44.979  1.00 33.85    -0.345 N 
ATOM    702  HN  ASP A 104      44.471  75.512  44.384  1.00  0.00     0.163 HD
ATOM    703  CA  ASP A 104      46.033  74.147  44.925  1.00 33.29     0.186 C 
ATOM    704  C   ASP A 104      47.030  75.171  44.407  1.00 35.65     0.241 C 
ATOM    705  O   ASP A 104      46.651  76.276  44.016  1.00 33.70    -0.271 OA
ATOM    706  CB  ASP A 104      46.041  72.898  44.013  1.00 34.08     0.147 C 
ATOM    707  CG  ASP A 104      47.118  71.870  44.326  1.00 37.88     0.175 C 
ATOM    708  OD1 ASP A 104      47.938  72.116  45.255  1.00 34.54    -0.648 OA
ATOM    709  OD2 ASP A 104      47.184  70.849  43.609  1.00 45.19    -0.648 OA
ATOM    710  N   TYR A 105      48.300  74.796  44.422  1.00 33.07    -0.346 N 
ATOM    711  HN  TYR A 105      48.524  73.860  44.761  1.00  0.00     0.163 HD
ATOM    712  CA  TYR A 105      49.389  75.648  43.981  1.00 33.98     0.180 C 
ATOM    713  C   TYR A 105      50.452  74.819  43.306  1.00 35.81     0.241 C 
ATOM    714  O   TYR A 105      50.610  73.631  43.598  1.00 35.62    -0.271 OA
ATOM    715  CB  TYR A 105      49.985  76.415  45.178  1.00 36.09     0.073 C 
ATOM    716  CG  TYR A 105      50.839  75.561  46.090  1.00 39.54    -0.056 A 
ATOM    717  CD1 TYR A 105      50.269  74.829  47.131  1.00 42.00     0.010 A 
ATOM    718  CD2 TYR A 105      52.208  75.434  45.877  1.00 40.50     0.010 A 
ATOM    719  CE1 TYR A 105      51.051  74.024  47.961  1.00 42.87     0.037 A 
ATOM    720  CE2 TYR A 105      52.991  74.601  46.674  1.00 41.66     0.037 A 
ATOM    721  CZ  TYR A 105      52.415  73.923  47.734  1.00 49.22     0.065 A 
ATOM    722  OH  TYR A 105      53.213  73.137  48.531  1.00 52.09    -0.361 OA
ATOM    723  HH  TYR A 105      54.148  73.068  48.375  1.00  0.00     0.217 HD
ATOM    724  N   SER A 106      51.250  75.465  42.476  1.00 29.08    -0.344 N 
ATOM    725  HN  SER A 106      51.091  76.457  42.301  1.00  0.00     0.163 HD
ATOM    726  CA  SER A 106      52.346  74.795  41.809  1.00 28.20     0.200 C 
ATOM    727  C   SER A 106      53.464  75.822  41.662  1.00 33.12     0.243 C 
ATOM    728  O   SER A 106      53.292  76.820  40.955  1.00 32.73    -0.271 OA
ATOM    729  CB  SER A 106      51.891  74.294  40.444  1.00 27.87     0.199 C 
ATOM    730  OG  SER A 106      53.008  73.857  39.703  1.00 34.73    -0.398 OA
ATOM    731  HG  SER A 106      52.724  73.545  38.852  1.00  0.00     0.209 HD
ATOM    732  N   ILE A 107      54.573  75.594  42.338  1.00 29.99    -0.346 N 
ATOM    733  HN  ILE A 107      54.619  74.762  42.926  1.00  0.00     0.163 HD
ATOM    734  CA  ILE A 107      55.746  76.478  42.288  1.00 29.94     0.180 C 
ATOM    735  C   ILE A 107      56.566  76.126  41.055  1.00 31.62     0.241 C 
ATOM    736  O   ILE A 107      56.822  74.940  40.809  1.00 29.44    -0.271 OA
ATOM    737  CB  ILE A 107      56.524  76.409  43.633  1.00 33.11     0.013 C 
ATOM    738  CG1 ILE A 107      55.688  77.128  44.716  1.00 34.00     0.002 C 
ATOM    739  CG2 ILE A 107      57.931  77.038  43.516  1.00 34.02     0.012 C 
ATOM    740  CD1 ILE A 107      55.762  76.619  46.034  1.00 47.63     0.005 C 
ATOM    741  N   SER A 108      56.938  77.143  40.237  1.00 25.99    -0.344 N 
ATOM    742  HN  SER A 108      56.669  78.097  40.478  1.00  0.00     0.163 HD
ATOM    743  CA  SER A 108      57.716  76.907  39.016  1.00 24.56     0.200 C 
ATOM    744  C   SER A 108      59.036  76.193  39.367  1.00 30.48     0.245 C 
ATOM    745  O   SER A 108      59.539  76.424  40.471  1.00 30.65    -0.271 OA
ATOM    746  CB  SER A 108      57.991  78.224  38.281  1.00 25.56     0.199 C 
ATOM    747  OG  SER A 108      58.828  79.078  39.046  1.00 25.58    -0.398 OA
ATOM    748  HG  SER A 108      58.998  79.894  38.591  1.00  0.00     0.209 HD
ATOM    749  N   PRO A 109      59.628  75.336  38.485  1.00 28.85    -0.337 N 
ATOM    750  CA  PRO A 109      60.867  74.622  38.882  1.00 30.22     0.179 C 
ATOM    751  C   PRO A 109      62.024  75.505  39.337  1.00 35.79     0.241 C 
ATOM    752  O   PRO A 109      62.788  75.068  40.196  1.00 35.22    -0.271 OA
ATOM    753  CB  PRO A 109      61.246  73.773  37.662  1.00 31.87     0.037 C 
ATOM    754  CG  PRO A 109      60.275  74.117  36.616  1.00 36.74     0.022 C 
ATOM    755  CD  PRO A 109      59.117  74.849  37.193  1.00 31.21     0.127 C 
ATOM    756  N   ASP A 110      62.118  76.757  38.847  1.00 33.54    -0.346 N 
ATOM    757  HN  ASP A 110      61.440  77.086  38.160  1.00  0.00     0.163 HD
ATOM    758  CA  ASP A 110      63.196  77.653  39.300  1.00 33.64     0.186 C 
ATOM    759  C   ASP A 110      62.868  78.422  40.600  1.00 39.85     0.241 C 
ATOM    760  O   ASP A 110      63.699  79.190  41.083  1.00 42.50    -0.271 OA
ATOM    761  CB  ASP A 110      63.632  78.602  38.181  1.00 34.92     0.147 C 
ATOM    762  CG  ASP A 110      62.548  79.503  37.619  1.00 37.17     0.175 C 
ATOM    763  OD1 ASP A 110      61.537  79.746  38.327  1.00 36.82    -0.648 OA
ATOM    764  OD2 ASP A 110      62.731  80.005  36.509  1.00 39.66    -0.648 OA
ATOM    765  N   GLY A 111      61.677  78.203  41.151  1.00 35.90    -0.351 N 
ATOM    766  HN  GLY A 111      61.040  77.565  40.673  1.00  0.00     0.163 HD
ATOM    767  CA  GLY A 111      61.223  78.817  42.396  1.00 35.52     0.225 C 
ATOM    768  C   GLY A 111      60.864  80.291  42.312  1.00 39.01     0.236 C 
ATOM    769  O   GLY A 111      60.568  80.898  43.339  1.00 39.11    -0.272 OA
ATOM    770  N   GLN A 112      60.827  80.872  41.090  1.00 35.02    -0.346 N 
ATOM    771  HN  GLN A 112      61.036  80.296  40.275  1.00  0.00     0.163 HD
ATOM    772  CA  GLN A 112      60.501  82.293  40.876  1.00 33.54     0.177 C 
ATOM    773  C   GLN A 112      59.013  82.604  40.895  1.00 36.17     0.241 C 
ATOM    774  O   GLN A 112      58.633  83.734  41.227  1.00 35.79    -0.271 OA
ATOM    775  CB  GLN A 112      61.110  82.797  39.561  1.00 34.36     0.044 C 
ATOM    776  CG  GLN A 112      62.635  82.850  39.557  1.00 43.13     0.105 C 
ATOM    777  CD  GLN A 112      63.189  83.256  38.210  1.00 55.17     0.215 C 
ATOM    778  NE2 GLN A 112      64.342  82.715  37.858  1.00 52.83    -0.370 N 
ATOM    779 1HE2 GLN A 112      64.826  82.053  38.464  1.00  0.00     0.159 HD
ATOM    780 2HE2 GLN A 112      64.716  82.989  36.949  1.00  0.00     0.159 HD
ATOM    781  OE1 GLN A 112      62.603  84.058  37.476  1.00 44.41    -0.274 OA
ATOM    782  N   PHE A 113      58.157  81.626  40.512  1.00 30.10    -0.346 N 
ATOM    783  HN  PHE A 113      58.526  80.706  40.273  1.00  0.00     0.163 HD
ATOM    784  CA  PHE A 113      56.720  81.860  40.434  1.00 28.57     0.180 C 
ATOM    785  C   PHE A 113      55.864  80.802  41.113  1.00 33.23     0.241 C 
ATOM    786  O   PHE A 113      56.299  79.675  41.312  1.00 31.16    -0.271 OA
ATOM    787  CB  PHE A 113      56.281  81.990  38.956  1.00 29.83     0.073 C 
ATOM    788  CG  PHE A 113      57.008  83.066  38.184  1.00 30.84    -0.056 A 
ATOM    789  CD1 PHE A 113      56.547  84.381  38.187  1.00 35.11     0.007 A 
ATOM    790  CD2 PHE A 113      58.150  82.767  37.455  1.00 32.44     0.007 A 
ATOM    791  CE1 PHE A 113      57.232  85.381  37.484  1.00 35.43     0.001 A 
ATOM    792  CE2 PHE A 113      58.850  83.773  36.773  1.00 36.00     0.001 A 
ATOM    793  CZ  PHE A 113      58.381  85.068  36.786  1.00 33.87     0.000 A 
ATOM    794  N   ILE A 114      54.636  81.169  41.415  1.00 31.15    -0.346 N 
ATOM    795  HN  ILE A 114      54.355  82.133  41.235  1.00  0.00     0.163 HD
ATOM    796  CA  ILE A 114      53.667  80.259  41.992  1.00 31.77     0.180 C 
ATOM    797  C   ILE A 114      52.353  80.378  41.258  1.00 35.25     0.241 C 
ATOM    798  O   ILE A 114      51.771  81.462  41.143  1.00 36.20    -0.271 OA
ATOM    799  CB  ILE A 114      53.528  80.357  43.534  1.00 34.77     0.013 C 
ATOM    800  CG1 ILE A 114      52.553  79.248  44.070  1.00 34.64     0.002 C 
ATOM    801  CG2 ILE A 114      53.126  81.770  43.989  1.00 34.87     0.012 C 
ATOM    802  CD1 ILE A 114      52.519  79.096  45.571  1.00 38.67     0.005 C 
ATOM    803  N   LEU A 115      51.911  79.252  40.720  1.00 30.31    -0.346 N 
ATOM    804  HN  LEU A 115      52.491  78.418  40.807  1.00  0.00     0.163 HD
ATOM    805  CA  LEU A 115      50.656  79.137  40.017  1.00 30.08     0.177 C 
ATOM    806  C   LEU A 115      49.592  78.842  41.067  1.00 34.54     0.241 C 
ATOM    807  O   LEU A 115      49.751  77.909  41.860  1.00 33.28    -0.271 OA
ATOM    808  CB  LEU A 115      50.799  77.993  39.010  1.00 30.90     0.038 C 
ATOM    809  CG  LEU A 115      49.658  77.698  38.064  1.00 36.03    -0.020 C 
ATOM    810  CD1 LEU A 115      49.357  78.893  37.138  1.00 35.29     0.009 C 
ATOM    811  CD2 LEU A 115      49.985  76.455  37.252  1.00 38.92     0.009 C 
ATOM    812  N   LEU A 116      48.549  79.677  41.116  1.00 30.68    -0.346 N 
ATOM    813  HN  LEU A 116      48.525  80.447  40.448  1.00  0.00     0.163 HD
ATOM    814  CA  LEU A 116      47.442  79.561  42.061  1.00 30.30     0.177 C 
ATOM    815  C   LEU A 116      46.202  79.085  41.359  1.00 34.67     0.241 C 
ATOM    816  O   LEU A 116      45.673  79.770  40.477  1.00 34.60    -0.271 OA
ATOM    817  CB  LEU A 116      47.158  80.892  42.780  1.00 30.21     0.038 C 
ATOM    818  CG  LEU A 116      48.305  81.530  43.560  1.00 35.12    -0.020 C 
ATOM    819  CD1 LEU A 116      47.861  82.871  44.131  1.00 36.11     0.009 C 
ATOM    820  CD2 LEU A 116      48.820  80.613  44.678  1.00 35.74     0.009 C 
ATOM    821  N   GLU A 117      45.711  77.909  41.777  1.00 29.48    -0.346 N 
ATOM    822  HN  GLU A 117      46.194  77.430  42.537  1.00  0.00     0.163 HD
ATOM    823  CA  GLU A 117      44.534  77.278  41.212  1.00 27.41     0.177 C 
ATOM    824  C   GLU A 117      43.298  77.602  42.063  1.00 31.25     0.241 C 
ATOM    825  O   GLU A 117      43.326  77.405  43.271  1.00 31.70    -0.271 OA
ATOM    826  CB  GLU A 117      44.776  75.754  41.155  1.00 27.99     0.045 C 
ATOM    827  CG  GLU A 117      43.680  74.953  40.475  1.00 31.11     0.116 C 
ATOM    828  CD  GLU A 117      44.106  73.503  40.355  1.00 40.07     0.172 C 
ATOM    829  OE1 GLU A 117      44.834  73.167  39.392  1.00 28.10    -0.648 OA
ATOM    830  OE2 GLU A 117      43.829  72.737  41.303  1.00 31.72    -0.648 OA
ATOM    831  N   TYR A 118      42.209  78.072  41.426  1.00 27.21    -0.346 N 
ATOM    832  HN  TYR A 118      42.265  78.224  40.419  1.00  0.00     0.163 HD
ATOM    833  CA  TYR A 118      40.952  78.375  42.105  1.00 27.10     0.180 C 
ATOM    834  C   TYR A 118      39.798  78.151  41.154  1.00 30.84     0.241 C 
ATOM    835  O   TYR A 118      40.042  77.874  39.976  1.00 30.63    -0.271 OA
ATOM    836  CB  TYR A 118      40.956  79.792  42.733  1.00 28.69     0.073 C 
ATOM    837  CG  TYR A 118      41.066  80.919  41.736  1.00 30.57    -0.056 A 
ATOM    838  CD1 TYR A 118      42.301  81.304  41.224  1.00 32.28     0.010 A 
ATOM    839  CD2 TYR A 118      39.943  81.633  41.337  1.00 31.28     0.010 A 
ATOM    840  CE1 TYR A 118      42.408  82.339  40.304  1.00 34.16     0.037 A 
ATOM    841  CE2 TYR A 118      40.043  82.694  40.441  1.00 32.51     0.037 A 
ATOM    842  CZ  TYR A 118      41.279  83.040  39.923  1.00 38.69     0.065 A 
ATOM    843  OH  TYR A 118      41.392  84.074  39.032  1.00 38.36    -0.361 OA
ATOM    844  HH  TYR A 118      42.240  84.311  38.676  1.00  0.00     0.217 HD
ATOM    845  N   ASN A 119      38.546  78.220  41.651  1.00 28.24    -0.346 N 
ATOM    846  HN  ASN A 119      38.430  78.458  42.636  1.00  0.00     0.163 HD
ATOM    847  CA  ASN A 119      37.329  77.969  40.843  1.00 28.43     0.185 C 
ATOM    848  C   ASN A 119      37.376  76.544  40.253  1.00 29.95     0.241 C 
ATOM    849  O   ASN A 119      36.983  76.327  39.112  1.00 28.96    -0.271 OA
ATOM    850  CB  ASN A 119      37.167  79.016  39.708  1.00 30.51     0.137 C 
ATOM    851  CG  ASN A 119      36.798  80.389  40.193  1.00 47.44     0.217 C 
ATOM    852  ND2 ASN A 119      37.156  81.404  39.414  1.00 36.11    -0.370 N 
ATOM    853 1HD2 ASN A 119      37.669  81.269  38.543  1.00  0.00     0.159 HD
ATOM    854 2HD2 ASN A 119      36.905  82.336  39.743  1.00  0.00     0.159 HD
ATOM    855  OD1 ASN A 119      36.177  80.553  41.248  1.00 33.67    -0.274 OA
ATOM    856  N   TYR A 120      37.916  75.598  41.030  1.00 27.30    -0.346 N 
ATOM    857  HN  TYR A 120      38.260  75.864  41.953  1.00  0.00     0.163 HD
ATOM    858  CA  TYR A 120      38.036  74.202  40.617  1.00 27.68     0.180 C 
ATOM    859  C   TYR A 120      36.638  73.620  40.332  1.00 30.05     0.241 C 
ATOM    860  O   TYR A 120      35.738  73.789  41.152  1.00 28.70    -0.271 OA
ATOM    861  CB  TYR A 120      38.776  73.414  41.712  1.00 29.65     0.073 C 
ATOM    862  CG  TYR A 120      38.645  71.908  41.621  1.00 32.25    -0.056 A 
ATOM    863  CD1 TYR A 120      37.562  71.250  42.198  1.00 35.48     0.010 A 
ATOM    864  CD2 TYR A 120      39.629  71.138  41.009  1.00 32.60     0.010 A 
ATOM    865  CE1 TYR A 120      37.440  69.866  42.139  1.00 37.52     0.037 A 
ATOM    866  CE2 TYR A 120      39.518  69.746  40.943  1.00 33.41     0.037 A 
ATOM    867  CZ  TYR A 120      38.415  69.120  41.506  1.00 42.06     0.065 A 
ATOM    868  OH  TYR A 120      38.254  67.765  41.482  1.00 43.72    -0.361 OA
ATOM    869  HH  TYR A 120      38.925  67.252  41.047  1.00  0.00     0.217 HD
ATOM    870  N   VAL A 121      36.444  73.004  39.155  1.00 25.54    -0.346 N 
ATOM    871  HN  VAL A 121      37.208  72.991  38.479  1.00  0.00     0.163 HD
ATOM    872  CA  VAL A 121      35.174  72.346  38.797  1.00 25.02     0.180 C 
ATOM    873  C   VAL A 121      35.580  70.956  38.300  1.00 26.15     0.241 C 
ATOM    874  O   VAL A 121      36.164  70.847  37.236  1.00 23.86    -0.271 OA
ATOM    875  CB  VAL A 121      34.285  73.085  37.759  1.00 29.03     0.009 C 
ATOM    876  CG1 VAL A 121      33.028  72.263  37.433  1.00 28.60     0.012 C 
ATOM    877  CG2 VAL A 121      33.893  74.485  38.238  1.00 28.92     0.012 C 
ATOM    878  N   LYS A 122      35.307  69.914  39.099  1.00 21.26    -0.346 N 
ATOM    879  HN  LYS A 122      34.854  70.082  39.997  1.00  0.00     0.163 HD
ATOM    880  CA  LYS A 122      35.641  68.547  38.718  1.00 21.13     0.176 C 
ATOM    881  C   LYS A 122      34.929  68.121  37.444  1.00 23.69     0.241 C 
ATOM    882  O   LYS A 122      33.753  68.445  37.245  1.00 23.35    -0.271 OA
ATOM    883  CB  LYS A 122      35.270  67.571  39.855  1.00 22.46     0.035 C 
ATOM    884  CG  LYS A 122      35.642  66.105  39.563  1.00 22.28     0.004 C 
ATOM    885  CD  LYS A 122      35.207  65.142  40.679  1.00 25.42     0.027 C 
ATOM    886  CE  LYS A 122      35.453  63.688  40.309  1.00 28.26     0.229 C 
ATOM    887  NZ  LYS A 122      34.558  63.235  39.189  1.00 27.59    -0.079 N 
ATOM    888  HZ1 LYS A 122      34.723  62.260  38.941  1.00  0.00     0.274 HD
ATOM    889  HZ2 LYS A 122      34.645  63.844  38.376  1.00  0.00     0.274 HD
ATOM    890  HZ3 LYS A 122      33.576  63.400  39.409  1.00  0.00     0.274 HD
ATOM    891  N   GLN A 123      35.637  67.368  36.588  1.00 19.36    -0.346 N 
ATOM    892  HN  GLN A 123      36.642  67.254  36.722  1.00  0.00     0.163 HD
ATOM    893  CA  GLN A 123      34.975  66.713  35.467  1.00 18.08     0.177 C 
ATOM    894  C   GLN A 123      34.965  65.175  35.731  1.00 20.38     0.241 C 
ATOM    895  O   GLN A 123      34.123  64.717  36.506  1.00 20.29    -0.271 OA
ATOM    896  CB  GLN A 123      35.554  67.084  34.099  1.00 19.36     0.044 C 
ATOM    897  CG  GLN A 123      34.647  66.514  32.988  1.00 21.50     0.105 C 
ATOM    898  CD  GLN A 123      35.065  66.818  31.576  1.00 37.09     0.215 C 
ATOM    899  NE2 GLN A 123      36.322  66.559  31.251  1.00 27.45    -0.370 N 
ATOM    900 1HE2 GLN A 123      37.015  66.300  31.953  1.00  0.00     0.159 HD
ATOM    901 2HE2 GLN A 123      36.606  66.765  30.293  1.00  0.00     0.159 HD
ATOM    902  OE1 GLN A 123      34.226  67.131  30.726  1.00 28.60    -0.274 OA
ATOM    903  N   TRP A 124      35.893  64.385  35.132  1.00 16.08    -0.346 N 
ATOM    904  HN  TRP A 124      36.626  64.799  34.556  1.00  0.00     0.163 HD
ATOM    905  CA  TRP A 124      35.832  62.913  35.322  1.00 15.08     0.181 C 
ATOM    906  C   TRP A 124      36.783  62.465  36.445  1.00 17.28     0.241 C 
ATOM    907  O   TRP A 124      36.905  63.198  37.438  1.00 16.23    -0.271 OA
ATOM    908  CB  TRP A 124      36.012  62.143  33.990  1.00 14.33     0.075 C 
ATOM    909  CG  TRP A 124      35.187  62.670  32.821  1.00 16.27    -0.028 A 
ATOM    910  CD1 TRP A 124      35.661  63.038  31.589  1.00 19.33     0.096 A 
ATOM    911  CD2 TRP A 124      33.765  62.943  32.801  1.00 16.02    -0.002 A 
ATOM    912  CE2 TRP A 124      33.454  63.457  31.516  1.00 20.22     0.042 A 
ATOM    913  CE3 TRP A 124      32.722  62.796  33.744  1.00 16.53     0.014 A 
ATOM    914  NE1 TRP A 124      34.630  63.542  30.815  1.00 19.10    -0.365 N 
ATOM    915  HE1 TRP A 124      34.729  63.917  29.872  1.00  0.00     0.165 HD
ATOM    916  CZ2 TRP A 124      32.156  63.867  31.163  1.00 19.79     0.030 A 
ATOM    917  CZ3 TRP A 124      31.426  63.164  33.379  1.00 18.53     0.001 A 
ATOM    918  CH2 TRP A 124      31.150  63.694  32.107  1.00 19.38     0.002 A 
ATOM    919  N   ARG A 125      37.421  61.286  36.347  1.00 16.24    -0.346 N 
ATOM    920  HN  ARG A 125      37.305  60.710  35.513  1.00  0.00     0.163 HD
ATOM    921  CA  ARG A 125      38.288  60.826  37.447  1.00 16.80     0.176 C 
ATOM    922  C   ARG A 125      39.495  61.743  37.675  1.00 20.33     0.241 C 
ATOM    923  O   ARG A 125      39.895  61.968  38.820  1.00 19.05    -0.271 OA
ATOM    924  CB  ARG A 125      38.768  59.385  37.207  1.00 16.81     0.036 C 
ATOM    925  CG  ARG A 125      39.507  58.766  38.415  1.00 20.04     0.023 C 
ATOM    926  CD  ARG A 125      40.097  57.415  38.059  1.00 19.97     0.138 C 
ATOM    927  NE  ARG A 125      39.091  56.407  37.674  1.00 17.18    -0.227 N 
ATOM    928  HE  ARG A 125      38.782  56.391  36.702  1.00  0.00     0.177 HD
ATOM    929  CZ  ARG A 125      38.560  55.519  38.506  1.00 30.80     0.665 C 
ATOM    930  NH1 ARG A 125      38.846  55.558  39.802  1.00 21.32    -0.235 N 
ATOM    931 1HH1 ARG A 125      38.438  54.876  40.441  1.00  0.00     0.174 HD
ATOM    932 2HH1 ARG A 125      39.511  56.250  40.146  1.00  0.00     0.174 HD
ATOM    933  NH2 ARG A 125      37.693  54.617  38.058  1.00 19.23    -0.235 N 
ATOM    934 1HH2 ARG A 125      37.285  53.935  38.697  1.00  0.00     0.174 HD
ATOM    935 2HH2 ARG A 125      37.473  54.587  37.062  1.00  0.00     0.174 HD
ATOM    936  N   HIS A 126      40.075  62.262  36.588  1.00 16.94    -0.346 N 
ATOM    937  HN  HIS A 126      39.654  62.085  35.676  1.00  0.00     0.163 HD
ATOM    938  CA  HIS A 126      41.293  63.076  36.656  1.00 16.80     0.182 C 
ATOM    939  C   HIS A 126      41.087  64.504  36.121  1.00 19.82     0.241 C 
ATOM    940  O   HIS A 126      41.758  65.423  36.587  1.00 20.02    -0.271 OA
ATOM    941  CB  HIS A 126      42.440  62.402  35.858  1.00 16.72     0.093 C 
ATOM    942  CG  HIS A 126      42.640  60.949  36.195  1.00 19.64     0.028 A 
ATOM    943  CD2 HIS A 126      42.340  59.847  35.470  1.00 20.11     0.114 A 
ATOM    944  ND1 HIS A 126      43.155  60.553  37.429  1.00 21.32    -0.354 N 
ATOM    945  HD1 HIS A 126      43.435  61.158  38.201  1.00  0.00     0.166 HD
ATOM    946  CE1 HIS A 126      43.206  59.226  37.393  1.00 20.09     0.180 A 
ATOM    947  NE2 HIS A 126      42.679  58.747  36.256  1.00 20.06    -0.360 N 
ATOM    948  HE2 HIS A 126      42.551  57.765  36.013  1.00  0.00     0.166 HD
ATOM    949  N   SER A 127      40.151  64.672  35.198  1.00 15.12    -0.344 N 
ATOM    950  HN  SER A 127      39.603  63.858  34.920  1.00  0.00     0.163 HD
ATOM    951  CA  SER A 127      39.853  65.956  34.550  1.00 15.62     0.200 C 
ATOM    952  C   SER A 127      39.068  66.934  35.421  1.00 21.97     0.243 C 
ATOM    953  O   SER A 127      38.269  66.532  36.266  1.00 20.81    -0.271 OA
ATOM    954  CB  SER A 127      39.151  65.756  33.212  1.00 15.90     0.199 C 
ATOM    955  OG  SER A 127      37.958  64.992  33.277  1.00 18.08    -0.398 OA
ATOM    956  HG  SER A 127      37.520  64.867  32.443  1.00  0.00     0.209 HD
ATOM    957  N   TYR A 128      39.320  68.236  35.191  1.00 19.74    -0.346 N 
ATOM    958  HN  TYR A 128      40.036  68.463  34.500  1.00  0.00     0.163 HD
ATOM    959  CA  TYR A 128      38.650  69.343  35.852  1.00 19.41     0.180 C 
ATOM    960  C   TYR A 128      39.029  70.623  35.109  1.00 24.79     0.241 C 
ATOM    961  O   TYR A 128      39.950  70.607  34.293  1.00 24.17    -0.271 OA
ATOM    962  CB  TYR A 128      39.059  69.447  37.342  1.00 19.37     0.073 C 
ATOM    963  CG  TYR A 128      40.522  69.722  37.612  1.00 22.05    -0.056 A 
ATOM    964  CD1 TYR A 128      41.002  71.029  37.701  1.00 23.72     0.010 A 
ATOM    965  CD2 TYR A 128      41.409  68.682  37.889  1.00 22.72     0.010 A 
ATOM    966  CE1 TYR A 128      42.342  71.289  37.970  1.00 22.13     0.037 A 
ATOM    967  CE2 TYR A 128      42.745  68.934  38.203  1.00 24.16     0.037 A 
ATOM    968  CZ  TYR A 128      43.201  70.243  38.260  1.00 29.59     0.065 A 
ATOM    969  OH  TYR A 128      44.518  70.514  38.555  1.00 27.09    -0.361 OA
ATOM    970  HH  TYR A 128      44.830  71.410  38.594  1.00  0.00     0.217 HD
ATOM    971  N   THR A 129      38.296  71.704  35.363  1.00 24.27    -0.344 N 
ATOM    972  HN  THR A 129      37.454  71.605  35.930  1.00  0.00     0.163 HD
ATOM    973  CA  THR A 129      38.657  73.032  34.857  1.00 23.68     0.205 C 
ATOM    974  C   THR A 129      38.889  73.929  36.050  1.00 25.85     0.243 C 
ATOM    975  O   THR A 129      38.387  73.660  37.156  1.00 24.56    -0.271 OA
ATOM    976  CB  THR A 129      37.644  73.646  33.895  1.00 29.73     0.146 C 
ATOM    977  CG2 THR A 129      37.513  72.885  32.599  1.00 28.75     0.042 C 
ATOM    978  OG1 THR A 129      36.399  73.811  34.566  1.00 31.89    -0.393 OA
ATOM    979  HG1 THR A 129      35.768  74.193  33.967  1.00  0.00     0.210 HD
ATOM    980  N   ALA A 130      39.645  75.006  35.837  1.00 22.13    -0.346 N 
ATOM    981  HN  ALA A 130      40.028  75.173  34.906  1.00  0.00     0.163 HD
ATOM    982  CA  ALA A 130      39.934  75.946  36.904  1.00 22.68     0.172 C 
ATOM    983  C   ALA A 130      40.385  77.283  36.332  1.00 27.55     0.240 C 
ATOM    984  O   ALA A 130      40.647  77.416  35.132  1.00 25.82    -0.271 OA
ATOM    985  CB  ALA A 130      41.025  75.389  37.817  1.00 23.09     0.042 C 
ATOM    986  N   SER A 131      40.489  78.255  37.224  1.00 25.96    -0.344 N 
ATOM    987  HN  SER A 131      40.183  78.054  38.176  1.00  0.00     0.163 HD
ATOM    988  CA  SER A 131      41.005  79.588  36.954  1.00 26.20     0.200 C 
ATOM    989  C   SER A 131      42.376  79.613  37.572  1.00 29.29     0.243 C 
ATOM    990  O   SER A 131      42.625  78.893  38.546  1.00 29.23    -0.271 OA
ATOM    991  CB  SER A 131      40.111  80.641  37.599  1.00 28.43     0.199 C 
ATOM    992  OG  SER A 131      38.863  80.676  36.928  1.00 33.57    -0.398 OA
ATOM    993  HG  SER A 131      38.306  81.332  37.330  1.00  0.00     0.209 HD
ATOM    994  N   TYR A 132      43.295  80.396  36.986  1.00 26.29    -0.346 N 
ATOM    995  HN  TYR A 132      43.029  80.952  36.173  1.00  0.00     0.163 HD
ATOM    996  CA  TYR A 132      44.657  80.472  37.479  1.00 26.28     0.180 C 
ATOM    997  C   TYR A 132      45.194  81.899  37.569  1.00 30.99     0.241 C 
ATOM    998  O   TYR A 132      44.898  82.738  36.726  1.00 29.67    -0.271 OA
ATOM    999  CB  TYR A 132      45.591  79.650  36.592  1.00 27.31     0.073 C 
ATOM   1000  CG  TYR A 132      45.292  78.170  36.608  1.00 28.01    -0.056 A 
ATOM   1001  CD1 TYR A 132      44.387  77.613  35.709  1.00 29.43     0.010 A 
ATOM   1002  CD2 TYR A 132      45.868  77.332  37.563  1.00 28.38     0.010 A 
ATOM   1003  CE1 TYR A 132      44.082  76.250  35.739  1.00 27.39     0.037 A 
ATOM   1004  CE2 TYR A 132      45.538  75.977  37.627  1.00 29.46     0.037 A 
ATOM   1005  CZ  TYR A 132      44.636  75.443  36.718  1.00 31.38     0.065 A 
ATOM   1006  OH  TYR A 132      44.314  74.108  36.766  1.00 32.29    -0.361 OA
ATOM   1007  HH  TYR A 132      44.694  73.554  37.438  1.00  0.00     0.217 HD
ATOM   1008  N   ASP A 133      46.023  82.127  38.563  1.00 28.96    -0.345 N 
ATOM   1009  HN  ASP A 133      46.148  81.390  39.257  1.00  0.00     0.163 HD
ATOM   1010  CA  ASP A 133      46.774  83.361  38.738  1.00 30.07     0.186 C 
ATOM   1011  C   ASP A 133      48.211  83.013  38.978  1.00 33.63     0.241 C 
ATOM   1012  O   ASP A 133      48.502  81.918  39.478  1.00 33.14    -0.271 OA
ATOM   1013  CB  ASP A 133      46.180  84.256  39.843  1.00 31.98     0.147 C 
ATOM   1014  CG  ASP A 133      45.010  85.068  39.321  1.00 46.91     0.175 C 
ATOM   1015  OD1 ASP A 133      45.091  85.559  38.181  1.00 49.41    -0.648 OA
ATOM   1016  OD2 ASP A 133      44.011  85.195  40.042  1.00 58.36    -0.648 OA
ATOM   1017  N   ILE A 134      49.123  83.886  38.531  1.00 29.64    -0.346 N 
ATOM   1018  HN  ILE A 134      48.811  84.717  38.029  1.00  0.00     0.163 HD
ATOM   1019  CA  ILE A 134      50.552  83.679  38.744  1.00 29.30     0.180 C 
ATOM   1020  C   ILE A 134      51.060  84.785  39.651  1.00 35.64     0.241 C 
ATOM   1021  O   ILE A 134      50.778  85.966  39.423  1.00 34.66    -0.271 OA
ATOM   1022  CB  ILE A 134      51.403  83.540  37.466  1.00 31.40     0.013 C 
ATOM   1023  CG1 ILE A 134      50.790  82.532  36.474  1.00 32.31     0.002 C 
ATOM   1024  CG2 ILE A 134      52.871  83.190  37.813  1.00 30.61     0.012 C 
ATOM   1025  CD1 ILE A 134      51.162  82.792  35.052  1.00 38.72     0.005 C 
ATOM   1026  N   TYR A 135      51.782  84.389  40.683  1.00 32.41    -0.346 N 
ATOM   1027  HN  TYR A 135      51.923  83.389  40.826  1.00  0.00     0.163 HD
ATOM   1028  CA  TYR A 135      52.378  85.310  41.615  1.00 32.74     0.180 C 
ATOM   1029  C   TYR A 135      53.898  85.238  41.475  1.00 37.88     0.241 C 
ATOM   1030  O   TYR A 135      54.487  84.154  41.499  1.00 35.56    -0.271 OA
ATOM   1031  CB  TYR A 135      51.895  84.980  43.020  1.00 34.40     0.073 C 
ATOM   1032  CG  TYR A 135      52.376  85.904  44.111  1.00 36.34    -0.056 A 
ATOM   1033  CD1 TYR A 135      51.643  87.033  44.467  1.00 37.71     0.010 A 
ATOM   1034  CD2 TYR A 135      53.499  85.589  44.871  1.00 37.74     0.010 A 
ATOM   1035  CE1 TYR A 135      52.032  87.840  45.535  1.00 39.54     0.037 A 
ATOM   1036  CE2 TYR A 135      53.907  86.396  45.932  1.00 39.19     0.037 A 
ATOM   1037  CZ  TYR A 135      53.179  87.530  46.249  1.00 47.83     0.065 A 
ATOM   1038  OH  TYR A 135      53.581  88.322  47.297  1.00 51.80    -0.361 OA
ATOM   1039  HH  TYR A 135      53.081  89.100  47.515  1.00  0.00     0.217 HD
ATOM   1040  N   ASP A 136      54.525  86.409  41.248  1.00 36.47    -0.345 N 
ATOM   1041  HN  ASP A 136      53.954  87.248  41.142  1.00  0.00     0.163 HD
ATOM   1042  CA  ASP A 136      55.968  86.545  41.145  1.00 36.84     0.186 C 
ATOM   1043  C   ASP A 136      56.514  86.549  42.581  1.00 42.61     0.241 C 
ATOM   1044  O   ASP A 136      56.160  87.424  43.367  1.00 43.52    -0.271 OA
ATOM   1045  CB  ASP A 136      56.306  87.858  40.407  1.00 39.08     0.147 C 
ATOM   1046  CG  ASP A 136      57.747  87.981  39.974  1.00 44.23     0.175 C 
ATOM   1047  OD1 ASP A 136      58.641  87.831  40.836  1.00 42.48    -0.648 OA
ATOM   1048  OD2 ASP A 136      57.982  88.284  38.783  1.00 52.43    -0.648 OA
ATOM   1049  N   LEU A 137      57.334  85.556  42.937  1.00 39.43    -0.346 N 
ATOM   1050  HN  LEU A 137      57.602  84.862  42.239  1.00  0.00     0.163 HD
ATOM   1051  CA  LEU A 137      57.860  85.434  44.301  1.00 40.67     0.177 C 
ATOM   1052  C   LEU A 137      59.004  86.402  44.631  1.00 49.92     0.241 C 
ATOM   1053  O   LEU A 137      59.307  86.595  45.808  1.00 50.71    -0.271 OA
ATOM   1054  CB  LEU A 137      58.275  83.982  44.604  1.00 40.39     0.038 C 
ATOM   1055  CG  LEU A 137      57.154  82.934  44.600  1.00 44.47    -0.020 C 
ATOM   1056  CD1 LEU A 137      57.721  81.539  44.576  1.00 44.19     0.009 C 
ATOM   1057  CD2 LEU A 137      56.252  83.080  45.798  1.00 47.54     0.009 C 
ATOM   1058  N   ASN A 138      59.645  86.997  43.609  1.00 48.70    -0.346 N 
ATOM   1059  HN  ASN A 138      59.351  86.793  42.654  1.00  0.00     0.163 HD
ATOM   1060  CA  ASN A 138      60.751  87.928  43.829  1.00 49.36     0.185 C 
ATOM   1061  C   ASN A 138      60.235  89.356  44.001  1.00 54.13     0.241 C 
ATOM   1062  O   ASN A 138      60.577  90.006  44.993  1.00 55.52    -0.271 OA
ATOM   1063  CB  ASN A 138      61.816  87.807  42.729  1.00 50.27     0.137 C 
ATOM   1064  CG  ASN A 138      62.377  86.401  42.578  1.00 79.20     0.217 C 
ATOM   1065  ND2 ASN A 138      62.232  85.826  41.393  1.00 72.27    -0.370 N 
ATOM   1066 1HD2 ASN A 138      62.608  84.883  41.292  1.00  0.00     0.159 HD
ATOM   1067 2HD2 ASN A 138      61.763  86.308  40.626  1.00  0.00     0.159 HD
ATOM   1068  OD1 ASN A 138      62.946  85.816  43.510  1.00 73.16    -0.274 OA
ATOM   1069  N   LYS A 139      59.362  89.819  43.090  1.00 49.51    -0.346 N 
ATOM   1070  HN  LYS A 139      59.095  89.221  42.308  1.00  0.00     0.163 HD
ATOM   1071  CA  LYS A 139      58.787  91.156  43.192  1.00 49.14     0.176 C 
ATOM   1072  C   LYS A 139      57.527  91.197  44.090  1.00 53.51     0.241 C 
ATOM   1073  O   LYS A 139      56.953  92.277  44.279  1.00 53.86    -0.271 OA
ATOM   1074  CB  LYS A 139      58.549  91.789  41.807  1.00 50.15     0.035 C 
ATOM   1075  CG  LYS A 139      57.311  91.311  41.058  1.00 49.39     0.004 C 
ATOM   1076  CD  LYS A 139      57.288  91.748  39.597  1.00 55.69     0.027 C 
ATOM   1077  CE  LYS A 139      58.579  91.494  38.848  1.00 59.33     0.229 C 
ATOM   1078  NZ  LYS A 139      58.370  91.508  37.384  1.00 65.71    -0.079 N 
ATOM   1079  HZ1 LYS A 139      59.240  91.337  36.879  1.00  0.00     0.274 HD
ATOM   1080  HZ2 LYS A 139      57.926  92.374  37.079  1.00  0.00     0.274 HD
ATOM   1081  HZ3 LYS A 139      57.642  90.851  37.105  1.00  0.00     0.274 HD
ATOM   1082  N   ARG A 140      57.126  90.027  44.662  1.00 48.68    -0.346 N 
ATOM   1083  HN  ARG A 140      57.670  89.194  44.438  1.00  0.00     0.163 HD
ATOM   1084  CA  ARG A 140      55.982  89.851  45.572  1.00 47.87     0.176 C 
ATOM   1085  C   ARG A 140      54.673  90.418  45.000  1.00 49.85     0.241 C 
ATOM   1086  O   ARG A 140      53.924  91.116  45.695  1.00 49.55    -0.271 OA
ATOM   1087  CB  ARG A 140      56.284  90.413  46.986  1.00 49.51     0.036 C 
ATOM   1088  CG  ARG A 140      57.628  90.001  47.609  1.00 61.94     0.023 C 
ATOM   1089  CD  ARG A 140      57.727  88.532  47.988  1.00 77.45     0.138 C 
ATOM   1090  NE  ARG A 140      56.677  88.111  48.920  1.00 89.57    -0.227 N 
ATOM   1091  HE  ARG A 140      56.073  88.832  49.315  1.00  0.00     0.177 HD
ATOM   1092  CZ  ARG A 140      56.459  86.852  49.285  1.00100.58     0.665 C 
ATOM   1093  NH1 ARG A 140      57.217  85.872  48.806  1.00 83.13    -0.235 N 
ATOM   1094 1HH1 ARG A 140      57.967  86.096  48.152  1.00  0.00     0.174 HD
ATOM   1095 2HH1 ARG A 140      57.050  84.906  49.086  1.00  0.00     0.174 HD
ATOM   1096  NH2 ARG A 140      55.483  86.561  50.135  1.00 87.29    -0.235 N 
ATOM   1097 1HH2 ARG A 140      54.901  87.314  50.503  1.00  0.00     0.174 HD
ATOM   1098 2HH2 ARG A 140      55.316  85.595  50.415  1.00  0.00     0.174 HD
ATOM   1099  N   GLN A 141      54.409  90.124  43.722  1.00 44.55    -0.346 N 
ATOM   1100  HN  GLN A 141      55.050  89.517  43.211  1.00  0.00     0.163 HD
ATOM   1101  CA  GLN A 141      53.231  90.647  43.037  1.00 43.89     0.177 C 
ATOM   1102  C   GLN A 141      52.499  89.618  42.202  1.00 46.38     0.241 C 
ATOM   1103  O   GLN A 141      53.136  88.785  41.553  1.00 45.31    -0.271 OA
ATOM   1104  CB  GLN A 141      53.656  91.783  42.080  1.00 45.21     0.044 C 
ATOM   1105  CG  GLN A 141      53.923  93.134  42.732  1.00 68.34     0.105 C 
ATOM   1106  CD  GLN A 141      53.813  94.281  41.746  1.00 91.85     0.215 C 
ATOM   1107  NE2 GLN A 141      54.151  94.048  40.476  1.00 81.50    -0.370 N 
ATOM   1108 1HE2 GLN A 141      54.485  93.132  40.177  1.00  0.00     0.159 HD
ATOM   1109 2HE2 GLN A 141      54.077  94.819  39.813  1.00  0.00     0.159 HD
ATOM   1110  OE1 GLN A 141      53.408  95.391  42.108  1.00 88.87    -0.274 OA
ATOM   1111  N   LEU A 142      51.164  89.747  42.136  1.00 43.25    -0.346 N 
ATOM   1112  HN  LEU A 142      50.710  90.435  42.736  1.00  0.00     0.163 HD
ATOM   1113  CA  LEU A 142      50.338  88.948  41.246  1.00 43.28     0.177 C 
ATOM   1114  C   LEU A 142      50.537  89.537  39.858  1.00 46.69     0.241 C 
ATOM   1115  O   LEU A 142      50.567  90.767  39.708  1.00 45.63    -0.271 OA
ATOM   1116  CB  LEU A 142      48.843  89.063  41.594  1.00 43.75     0.038 C 
ATOM   1117  CG  LEU A 142      48.317  88.294  42.812  1.00 49.77    -0.020 C 
ATOM   1118  CD1 LEU A 142      46.914  88.760  43.165  1.00 50.08     0.009 C 
ATOM   1119  CD2 LEU A 142      48.308  86.771  42.569  1.00 51.90     0.009 C 
ATOM   1120  N   ILE A 143      50.671  88.672  38.845  1.00 41.39    -0.346 N 
ATOM   1121  HN  ILE A 143      50.694  87.673  39.051  1.00  0.00     0.163 HD
ATOM   1122  CA  ILE A 143      50.785  89.103  37.464  1.00 39.72     0.180 C 
ATOM   1123  C   ILE A 143      49.358  89.396  37.000  1.00 42.27     0.241 C 
ATOM   1124  O   ILE A 143      48.465  88.561  37.174  1.00 40.18    -0.271 OA
ATOM   1125  CB  ILE A 143      51.557  88.072  36.597  1.00 42.68     0.013 C 
ATOM   1126  CG1 ILE A 143      53.048  88.092  36.952  1.00 43.18     0.002 C 
ATOM   1127  CG2 ILE A 143      51.370  88.342  35.105  1.00 43.56     0.012 C 
ATOM   1128  CD1 ILE A 143      53.637  86.810  37.253  1.00 50.71     0.005 C 
ATOM   1129  N   THR A 144      49.131  90.630  36.492  1.00 38.54    -0.344 N 
ATOM   1130  HN  THR A 144      49.921  91.272  36.425  1.00  0.00     0.163 HD
ATOM   1131  CA  THR A 144      47.825  91.101  36.033  1.00 37.69     0.205 C 
ATOM   1132  C   THR A 144      47.740  91.128  34.513  1.00 41.12     0.243 C 
ATOM   1133  O   THR A 144      46.649  91.191  33.955  1.00 41.64    -0.271 OA
ATOM   1134  CB  THR A 144      47.496  92.470  36.665  1.00 48.46     0.146 C 
ATOM   1135  CG2 THR A 144      47.093  92.361  38.136  1.00 43.57     0.042 C 
ATOM   1136  OG1 THR A 144      48.627  93.339  36.530  1.00 51.15    -0.393 OA
ATOM   1137  HG1 THR A 144      48.424  94.182  36.919  1.00  0.00     0.210 HD
ATOM   1138  N   GLU A 145      48.874  91.051  33.839  1.00 38.65    -0.346 N 
ATOM   1139  HN  GLU A 145      49.758  90.972  34.342  1.00  0.00     0.163 HD
ATOM   1140  CA  GLU A 145      48.870  91.079  32.378  1.00 39.65     0.177 C 
ATOM   1141  C   GLU A 145      48.936  89.701  31.774  1.00 42.46     0.241 C 
ATOM   1142  O   GLU A 145      49.631  88.823  32.297  1.00 42.11    -0.271 OA
ATOM   1143  CB  GLU A 145      49.994  91.979  31.803  1.00 41.88     0.045 C 
ATOM   1144  CG  GLU A 145      51.356  91.841  32.469  1.00 59.22     0.116 C 
ATOM   1145  CD  GLU A 145      51.540  92.667  33.730  1.00 88.49     0.172 C 
ATOM   1146  OE1 GLU A 145      51.463  93.915  33.641  1.00 92.02    -0.648 OA
ATOM   1147  OE2 GLU A 145      51.743  92.065  34.811  1.00 77.83    -0.648 OA
ATOM   1148  N   GLU A 146      48.222  89.524  30.653  1.00 37.40    -0.346 N 
ATOM   1149  HN  GLU A 146      47.651  90.306  30.333  1.00  0.00     0.163 HD
ATOM   1150  CA  GLU A 146      48.195  88.305  29.855  1.00 37.02     0.177 C 
ATOM   1151  C   GLU A 146      47.884  87.063  30.721  1.00 40.55     0.241 C 
ATOM   1152  O   GLU A 146      48.569  86.049  30.625  1.00 40.41    -0.271 OA
ATOM   1153  CB  GLU A 146      49.524  88.162  29.072  1.00 38.19     0.045 C 
ATOM   1154  CG  GLU A 146      49.810  89.329  28.124  1.00 44.50     0.116 C 
ATOM   1155  CD  GLU A 146      48.849  89.529  26.965  1.00 61.93     0.172 C 
ATOM   1156  OE1 GLU A 146      48.305  88.527  26.444  1.00 51.80    -0.648 OA
ATOM   1157  OE2 GLU A 146      48.661  90.698  26.559  1.00 66.54    -0.648 OA
ATOM   1158  N   ARG A 147      46.871  87.179  31.588  1.00 36.18    -0.346 N 
ATOM   1159  HN  ARG A 147      46.357  88.060  31.607  1.00  0.00     0.163 HD
ATOM   1160  CA  ARG A 147      46.453  86.122  32.512  1.00 35.23     0.176 C 
ATOM   1161  C   ARG A 147      45.991  84.858  31.801  1.00 35.93     0.241 C 
ATOM   1162  O   ARG A 147      45.429  84.912  30.701  1.00 34.27    -0.271 OA
ATOM   1163  CB  ARG A 147      45.321  86.621  33.428  1.00 34.31     0.036 C 
ATOM   1164  CG  ARG A 147      45.802  87.521  34.559  1.00 47.94     0.023 C 
ATOM   1165  CD  ARG A 147      44.775  88.571  34.921  1.00 66.18     0.138 C 
ATOM   1166  NE  ARG A 147      43.744  88.069  35.830  1.00 81.60    -0.227 N 
ATOM   1167  HE  ARG A 147      42.955  87.567  35.424  1.00  0.00     0.177 HD
ATOM   1168  CZ  ARG A 147      43.767  88.224  37.150  1.00 99.31     0.665 C 
ATOM   1169  NH1 ARG A 147      44.783  88.845  37.736  1.00 86.35    -0.235 N 
ATOM   1170 1HH1 ARG A 147      45.539  89.219  37.162  1.00  0.00     0.174 HD
ATOM   1171 2HH1 ARG A 147      44.801  88.964  38.749  1.00  0.00     0.174 HD
ATOM   1172  NH2 ARG A 147      42.784  87.738  37.897  1.00 88.03    -0.235 N 
ATOM   1173 1HH2 ARG A 147      42.003  87.261  37.447  1.00  0.00     0.174 HD
ATOM   1174 2HH2 ARG A 147      42.802  87.857  38.910  1.00  0.00     0.174 HD
ATOM   1175  N   ILE A 148      46.199  83.709  32.456  1.00 31.48    -0.346 N 
ATOM   1176  HN  ILE A 148      46.739  83.726  33.321  1.00  0.00     0.163 HD
ATOM   1177  CA  ILE A 148      45.678  82.429  31.972  1.00 30.42     0.180 C 
ATOM   1178  C   ILE A 148      44.137  82.584  31.995  1.00 30.87     0.243 C 
ATOM   1179  O   ILE A 148      43.602  83.150  32.944  1.00 30.01    -0.271 OA
ATOM   1180  CB  ILE A 148      46.196  81.287  32.896  1.00 33.55     0.013 C 
ATOM   1181  CG1 ILE A 148      47.705  81.046  32.653  1.00 34.49     0.002 C 
ATOM   1182  CG2 ILE A 148      45.374  79.992  32.738  1.00 34.49     0.012 C 
ATOM   1183  CD1 ILE A 148      48.456  80.402  33.821  1.00 43.63     0.005 C 
ATOM   1184  N   PRO A 149      43.402  82.171  30.954  1.00 28.25    -0.337 N 
ATOM   1185  CA  PRO A 149      41.953  82.377  30.979  1.00 28.82     0.179 C 
ATOM   1186  C   PRO A 149      41.238  81.492  31.995  1.00 33.39     0.241 C 
ATOM   1187  O   PRO A 149      41.835  80.558  32.559  1.00 31.75    -0.271 OA
ATOM   1188  CB  PRO A 149      41.533  82.050  29.550  1.00 30.95     0.037 C 
ATOM   1189  CG  PRO A 149      42.578  81.118  29.055  1.00 35.23     0.022 C 
ATOM   1190  CD  PRO A 149      43.839  81.513  29.708  1.00 30.61     0.127 C 
ATOM   1191  N   ASN A 150      39.973  81.814  32.259  1.00 30.12    -0.346 N 
ATOM   1192  HN  ASN A 150      39.586  82.653  31.828  1.00  0.00     0.163 HD
ATOM   1193  CA  ASN A 150      39.111  81.022  33.138  1.00 29.60     0.185 C 
ATOM   1194  C   ASN A 150      38.738  79.749  32.379  1.00 31.21     0.241 C 
ATOM   1195  O   ASN A 150      38.871  79.715  31.154  1.00 30.12    -0.271 OA
ATOM   1196  CB  ASN A 150      37.845  81.810  33.475  1.00 32.52     0.137 C 
ATOM   1197  CG  ASN A 150      38.089  82.986  34.386  1.00 50.06     0.217 C 
ATOM   1198  ND2 ASN A 150      37.439  84.104  34.058  1.00 50.45    -0.370 N 
ATOM   1199 1HD2 ASN A 150      37.604  84.900  34.674  1.00  0.00     0.159 HD
ATOM   1200 2HD2 ASN A 150      36.819  84.175  33.251  1.00  0.00     0.159 HD
ATOM   1201  OD1 ASN A 150      38.843  82.900  35.368  1.00 41.95    -0.274 OA
ATOM   1202  N   ASN A 151      38.260  78.693  33.086  1.00 26.42    -0.346 N 
ATOM   1203  HN  ASN A 151      38.158  78.765  34.098  1.00  0.00     0.163 HD
ATOM   1204  CA  ASN A 151      37.885  77.435  32.396  1.00 25.46     0.185 C 
ATOM   1205  C   ASN A 151      39.070  76.767  31.684  1.00 25.83     0.241 C 
ATOM   1206  O   ASN A 151      38.881  76.101  30.671  1.00 25.81    -0.271 OA
ATOM   1207  CB  ASN A 151      36.705  77.635  31.428  1.00 28.36     0.137 C 
ATOM   1208  CG  ASN A 151      35.589  78.474  32.015  1.00 48.55     0.217 C 
ATOM   1209  ND2 ASN A 151      35.462  79.700  31.532  1.00 37.43    -0.370 N 
ATOM   1210 1HD2 ASN A 151      34.710  80.265  31.927  1.00  0.00     0.159 HD
ATOM   1211 2HD2 ASN A 151      36.053  80.046  30.776  1.00  0.00     0.159 HD
ATOM   1212  OD1 ASN A 151      34.873  78.055  32.931  1.00 41.52    -0.274 OA
ATOM   1213  N   THR A 152      40.292  76.971  32.201  1.00 23.53    -0.344 N 
ATOM   1214  HN  THR A 152      40.386  77.596  33.002  1.00  0.00     0.163 HD
ATOM   1215  CA  THR A 152      41.503  76.329  31.659  1.00 22.71     0.205 C 
ATOM   1216  C   THR A 152      41.398  74.843  32.043  1.00 23.64     0.243 C 
ATOM   1217  O   THR A 152      41.016  74.537  33.171  1.00 23.11    -0.271 OA
ATOM   1218  CB  THR A 152      42.760  77.029  32.168  1.00 29.41     0.146 C 
ATOM   1219  CG2 THR A 152      44.041  76.176  31.996  1.00 25.26     0.042 C 
ATOM   1220  OG1 THR A 152      42.867  78.239  31.417  1.00 30.22    -0.393 OA
ATOM   1221  HG1 THR A 152      43.649  78.675  31.734  1.00  0.00     0.210 HD
ATOM   1222  N   GLN A 153      41.676  73.967  31.087  1.00 19.68    -0.346 N 
ATOM   1223  HN  GLN A 153      42.012  74.336  30.198  1.00  0.00     0.163 HD
ATOM   1224  CA  GLN A 153      41.541  72.515  31.202  1.00 19.86     0.177 C 
ATOM   1225  C   GLN A 153      42.748  71.823  31.762  1.00 26.80     0.241 C 
ATOM   1226  O   GLN A 153      42.613  70.785  32.404  1.00 25.15    -0.271 OA
ATOM   1227  CB  GLN A 153      41.148  71.926  29.841  1.00 20.26     0.044 C 
ATOM   1228  CG  GLN A 153      39.757  72.447  29.397  1.00 22.06     0.105 C 
ATOM   1229  CD  GLN A 153      39.569  72.293  27.924  1.00 29.78     0.215 C 
ATOM   1230  NE2 GLN A 153      38.626  71.471  27.531  1.00 21.30    -0.370 N 
ATOM   1231 1HE2 GLN A 153      38.003  71.010  28.194  1.00  0.00     0.159 HD
ATOM   1232 2HE2 GLN A 153      38.498  71.366  26.525  1.00  0.00     0.159 HD
ATOM   1233  OE1 GLN A 153      40.320  72.849  27.124  1.00 25.14    -0.274 OA
ATOM   1234  N   TRP A 154      43.942  72.373  31.517  1.00 23.11    -0.346 N 
ATOM   1235  HN  TRP A 154      43.987  73.231  30.967  1.00  0.00     0.163 HD
ATOM   1236  CA  TRP A 154      45.178  71.787  32.009  1.00 22.43     0.181 C 
ATOM   1237  C   TRP A 154      46.253  72.850  31.922  1.00 23.65     0.241 C 
ATOM   1238  O   TRP A 154      46.290  73.600  30.944  1.00 19.97    -0.271 OA
ATOM   1239  CB  TRP A 154      45.602  70.551  31.172  1.00 20.98     0.075 C 
ATOM   1240  CG  TRP A 154      46.884  69.941  31.672  1.00 22.95    -0.028 A 
ATOM   1241  CD1 TRP A 154      48.094  69.944  31.041  1.00 26.20     0.096 A 
ATOM   1242  CD2 TRP A 154      47.105  69.355  32.965  1.00 23.26    -0.002 A 
ATOM   1243  CE2 TRP A 154      48.482  69.047  33.058  1.00 27.62     0.042 A 
ATOM   1244  CE3 TRP A 154      46.273  69.064  34.057  1.00 25.21     0.014 A 
ATOM   1245  NE1 TRP A 154      49.064  69.424  31.874  1.00 26.18    -0.365 N 
ATOM   1246  HE1 TRP A 154      50.054  69.334  31.646  1.00  0.00     0.165 HD
ATOM   1247  CZ2 TRP A 154      49.041  68.436  34.191  1.00 27.29     0.030 A 
ATOM   1248  CZ3 TRP A 154      46.830  68.468  35.182  1.00 27.50     0.001 A 
ATOM   1249  CH2 TRP A 154      48.199  68.170  35.244  1.00 27.97     0.002 A 
ATOM   1250  N   VAL A 155      47.160  72.856  32.896  1.00 21.36    -0.346 N 
ATOM   1251  HN  VAL A 155      47.058  72.188  33.660  1.00  0.00     0.163 HD
ATOM   1252  CA  VAL A 155      48.292  73.774  32.921  1.00 22.25     0.180 C 
ATOM   1253  C   VAL A 155      49.508  73.066  33.498  1.00 28.04     0.241 C 
ATOM   1254  O   VAL A 155      49.378  72.249  34.412  1.00 28.33    -0.271 OA
ATOM   1255  CB  VAL A 155      47.957  75.147  33.605  1.00 26.67     0.009 C 
ATOM   1256  CG1 VAL A 155      47.567  74.971  35.060  1.00 27.56     0.012 C 
ATOM   1257  CG2 VAL A 155      49.111  76.156  33.470  1.00 26.11     0.012 C 
ATOM   1258  N   THR A 156      50.692  73.317  32.905  1.00 23.19    -0.344 N 
ATOM   1259  HN  THR A 156      50.723  73.929  32.090  1.00  0.00     0.163 HD
ATOM   1260  CA  THR A 156      51.919  72.735  33.402  1.00 23.10     0.205 C 
ATOM   1261  C   THR A 156      53.114  73.633  33.156  1.00 27.62     0.243 C 
ATOM   1262  O   THR A 156      53.301  74.116  32.040  1.00 27.88    -0.271 OA
ATOM   1263  CB  THR A 156      52.150  71.287  32.850  1.00 29.30     0.146 C 
ATOM   1264  CG2 THR A 156      52.230  71.204  31.330  1.00 25.77     0.042 C 
ATOM   1265  OG1 THR A 156      53.362  70.785  33.402  1.00 36.71    -0.393 OA
ATOM   1266  HG1 THR A 156      53.312  70.837  34.349  1.00  0.00     0.210 HD
ATOM   1267  N   TRP A 157      53.951  73.784  34.169  1.00 23.96    -0.346 N 
ATOM   1268  HN  TRP A 157      53.690  73.402  35.078  1.00  0.00     0.163 HD
ATOM   1269  CA  TRP A 157      55.233  74.474  34.045  1.00 24.90     0.181 C 
ATOM   1270  C   TRP A 157      56.144  73.570  33.214  1.00 27.14     0.241 C 
ATOM   1271  O   TRP A 157      55.968  72.342  33.244  1.00 25.31    -0.271 OA
ATOM   1272  CB  TRP A 157      55.897  74.612  35.425  1.00 24.41     0.075 C 
ATOM   1273  CG  TRP A 157      55.256  75.590  36.353  1.00 26.12    -0.028 A 
ATOM   1274  CD1 TRP A 157      54.613  75.306  37.521  1.00 29.09     0.096 A 
ATOM   1275  CD2 TRP A 157      55.250  77.023  36.225  1.00 26.18    -0.002 A 
ATOM   1276  CE2 TRP A 157      54.562  77.540  37.345  1.00 30.06     0.042 A 
ATOM   1277  CE3 TRP A 157      55.798  77.924  35.288  1.00 27.99     0.014 A 
ATOM   1278  NE1 TRP A 157      54.214  76.473  38.138  1.00 28.48    -0.365 N 
ATOM   1279  HE1 TRP A 157      53.737  76.534  39.038  1.00  0.00     0.165 HD
ATOM   1280  CZ2 TRP A 157      54.388  78.921  37.548  1.00 29.84     0.030 A 
ATOM   1281  CZ3 TRP A 157      55.621  79.287  35.489  1.00 29.45     0.001 A 
ATOM   1282  CH2 TRP A 157      54.886  79.771  36.581  1.00 29.98     0.002 A 
ATOM   1283  N   SER A 158      57.144  74.152  32.516  1.00 22.34    -0.344 N 
ATOM   1284  HN  SER A 158      57.186  75.170  32.474  1.00  0.00     0.163 HD
ATOM   1285  CA  SER A 158      58.174  73.370  31.814  1.00 22.79     0.200 C 
ATOM   1286  C   SER A 158      58.967  72.659  32.940  1.00 27.30     0.245 C 
ATOM   1287  O   SER A 158      58.842  73.075  34.095  1.00 27.21    -0.271 OA
ATOM   1288  CB  SER A 158      59.097  74.294  31.012  1.00 25.66     0.199 C 
ATOM   1289  OG  SER A 158      59.523  75.373  31.829  1.00 30.00    -0.398 OA
ATOM   1290  HG  SER A 158      60.095  75.946  31.332  1.00  0.00     0.209 HD
ATOM   1291  N   PRO A 159      59.723  71.570  32.696  1.00 24.90    -0.337 N 
ATOM   1292  CA  PRO A 159      60.412  70.901  33.826  1.00 25.29     0.179 C 
ATOM   1293  C   PRO A 159      61.589  71.678  34.403  1.00 31.52     0.241 C 
ATOM   1294  O   PRO A 159      62.015  71.403  35.514  1.00 31.74    -0.271 OA
ATOM   1295  CB  PRO A 159      60.862  69.555  33.247  1.00 26.69     0.037 C 
ATOM   1296  CG  PRO A 159      60.374  69.512  31.833  1.00 30.94     0.022 C 
ATOM   1297  CD  PRO A 159      60.007  70.896  31.414  1.00 26.06     0.127 C 
ATOM   1298  N   VAL A 160      62.102  72.641  33.644  1.00 30.32    -0.346 N 
ATOM   1299  HN  VAL A 160      61.694  72.768  32.718  1.00  0.00     0.163 HD
ATOM   1300  CA  VAL A 160      63.200  73.536  34.017  1.00 31.63     0.180 C 
ATOM   1301  C   VAL A 160      62.709  74.958  33.719  1.00 36.21     0.241 C 
ATOM   1302  O   VAL A 160      62.014  75.162  32.720  1.00 35.54    -0.271 OA
ATOM   1303  CB  VAL A 160      64.473  73.171  33.197  1.00 36.28     0.009 C 
ATOM   1304  CG1 VAL A 160      65.488  74.315  33.162  1.00 37.40     0.012 C 
ATOM   1305  CG2 VAL A 160      65.115  71.892  33.731  1.00 35.76     0.012 C 
ATOM   1306  N   GLY A 161      63.061  75.910  34.583  1.00 33.06    -0.351 N 
ATOM   1307  HN  GLY A 161      63.596  75.652  35.412  1.00  0.00     0.163 HD
ATOM   1308  CA  GLY A 161      62.705  77.307  34.379  1.00 32.44     0.225 C 
ATOM   1309  C   GLY A 161      61.287  77.670  34.748  1.00 33.65     0.236 C 
ATOM   1310  O   GLY A 161      60.838  77.347  35.845  1.00 32.68    -0.272 OA
ATOM   1311  N   HIS A 162      60.604  78.428  33.869  1.00 30.51    -0.346 N 
ATOM   1312  HN  HIS A 162      61.039  78.654  32.974  1.00  0.00     0.163 HD
ATOM   1313  CA  HIS A 162      59.264  78.938  34.149  1.00 29.57     0.182 C 
ATOM   1314  C   HIS A 162      58.397  79.133  32.916  1.00 27.08     0.241 C 
ATOM   1315  O   HIS A 162      57.509  79.980  32.941  1.00 26.90    -0.271 OA
ATOM   1316  CB  HIS A 162      59.321  80.233  34.991  1.00 31.65     0.093 C 
ATOM   1317  CG  HIS A 162      60.167  81.314  34.373  1.00 35.77     0.028 A 
ATOM   1318  CD2 HIS A 162      59.989  82.009  33.224  1.00 37.83     0.114 A 
ATOM   1319  ND1 HIS A 162      61.336  81.744  34.974  1.00 37.46    -0.354 N 
ATOM   1320  HD1 HIS A 162      61.734  81.411  35.852  1.00  0.00     0.166 HD
ATOM   1321  CE1 HIS A 162      61.832  82.673  34.178  1.00 37.19     0.180 A 
ATOM   1322  NE2 HIS A 162      61.063  82.862  33.109  1.00 37.89    -0.360 N 
ATOM   1323  HE2 HIS A 162      61.237  83.517  32.347  1.00  0.00     0.166 HD
ATOM   1324  N   LYS A 163      58.580  78.319  31.871  1.00 24.03    -0.346 N 
ATOM   1325  HN  LYS A 163      59.363  77.665  31.865  1.00  0.00     0.163 HD
ATOM   1326  CA  LYS A 163      57.655  78.366  30.732  1.00 24.13     0.176 C 
ATOM   1327  C   LYS A 163      56.358  77.689  31.206  1.00 28.42     0.241 C 
ATOM   1328  O   LYS A 163      56.404  76.904  32.160  1.00 26.67    -0.271 OA
ATOM   1329  CB  LYS A 163      58.162  77.582  29.528  1.00 25.86     0.035 C 
ATOM   1330  CG  LYS A 163      59.428  78.112  28.879  1.00 29.21     0.004 C 
ATOM   1331  CD  LYS A 163      59.783  77.237  27.709  1.00 27.87     0.027 C 
ATOM   1332  CE  LYS A 163      60.995  77.759  26.971  1.00 33.26     0.229 C 
ATOM   1333  NZ  LYS A 163      61.366  76.876  25.837  1.00 29.75    -0.079 N 
ATOM   1334  HZ1 LYS A 163      62.184  77.228  25.339  1.00  0.00     0.274 HD
ATOM   1335  HZ2 LYS A 163      60.579  76.731  25.205  1.00  0.00     0.274 HD
ATOM   1336  HZ3 LYS A 163      61.503  75.913  26.144  1.00  0.00     0.274 HD
ATOM   1337  N   LEU A 164      55.228  77.987  30.554  1.00 24.45    -0.346 N 
ATOM   1338  HN  LEU A 164      55.267  78.679  29.805  1.00  0.00     0.163 HD
ATOM   1339  CA  LEU A 164      53.932  77.364  30.866  1.00 25.53     0.177 C 
ATOM   1340  C   LEU A 164      53.308  76.872  29.599  1.00 29.65     0.241 C 
ATOM   1341  O   LEU A 164      53.382  77.536  28.556  1.00 29.17    -0.271 OA
ATOM   1342  CB  LEU A 164      52.948  78.378  31.496  1.00 26.01     0.038 C 
ATOM   1343  CG  LEU A 164      53.169  78.765  32.923  1.00 31.71    -0.020 C 
ATOM   1344  CD1 LEU A 164      52.686  80.188  33.178  1.00 31.31     0.009 C 
ATOM   1345  CD2 LEU A 164      52.467  77.790  33.877  1.00 33.12     0.009 C 
ATOM   1346  N   ALA A 165      52.638  75.725  29.680  1.00 23.81    -0.346 N 
ATOM   1347  HN  ALA A 165      52.689  75.171  30.535  1.00  0.00     0.163 HD
ATOM   1348  CA  ALA A 165      51.840  75.256  28.573  1.00 22.68     0.172 C 
ATOM   1349  C   ALA A 165      50.439  75.050  29.166  1.00 27.86     0.240 C 
ATOM   1350  O   ALA A 165      50.320  74.548  30.290  1.00 28.82    -0.271 OA
ATOM   1351  CB  ALA A 165      52.396  73.965  28.000  1.00 22.62     0.042 C 
ATOM   1352  N   TYR A 166      49.405  75.486  28.468  1.00 22.73    -0.346 N 
ATOM   1353  HN  TYR A 166      49.556  75.960  27.577  1.00  0.00     0.163 HD
ATOM   1354  CA  TYR A 166      48.045  75.291  28.969  1.00 22.97     0.180 C 
ATOM   1355  C   TYR A 166      47.098  74.990  27.846  1.00 25.06     0.241 C 
ATOM   1356  O   TYR A 166      47.405  75.238  26.674  1.00 25.00    -0.271 OA
ATOM   1357  CB  TYR A 166      47.551  76.440  29.894  1.00 24.87     0.073 C 
ATOM   1358  CG  TYR A 166      47.332  77.769  29.200  1.00 27.85    -0.056 A 
ATOM   1359  CD1 TYR A 166      46.121  78.062  28.579  1.00 28.91     0.010 A 
ATOM   1360  CD2 TYR A 166      48.337  78.739  29.172  1.00 29.22     0.010 A 
ATOM   1361  CE1 TYR A 166      45.919  79.276  27.925  1.00 30.52     0.037 A 
ATOM   1362  CE2 TYR A 166      48.153  79.952  28.504  1.00 29.52     0.037 A 
ATOM   1363  CZ  TYR A 166      46.933  80.221  27.900  1.00 35.76     0.065 A 
ATOM   1364  OH  TYR A 166      46.725  81.412  27.260  1.00 37.93    -0.361 OA
ATOM   1365  HH  TYR A 166      47.420  82.060  27.243  1.00  0.00     0.217 HD
ATOM   1366  N   VAL A 167      45.977  74.359  28.199  1.00 19.98    -0.346 N 
ATOM   1367  HN  VAL A 167      45.836  74.156  29.189  1.00  0.00     0.163 HD
ATOM   1368  CA  VAL A 167      44.945  73.942  27.270  1.00 19.09     0.180 C 
ATOM   1369  C   VAL A 167      43.686  74.690  27.662  1.00 24.86     0.241 C 
ATOM   1370  O   VAL A 167      43.317  74.699  28.831  1.00 24.05    -0.271 OA
ATOM   1371  CB  VAL A 167      44.727  72.394  27.250  1.00 20.55     0.009 C 
ATOM   1372  CG1 VAL A 167      43.598  72.017  26.299  1.00 18.96     0.012 C 
ATOM   1373  CG2 VAL A 167      46.023  71.670  26.870  1.00 19.90     0.012 C 
ATOM   1374  N   TRP A 168      43.030  75.306  26.678  1.00 25.15    -0.346 N 
ATOM   1375  HN  TRP A 168      43.400  75.230  25.731  1.00  0.00     0.163 HD
ATOM   1376  CA  TRP A 168      41.803  76.089  26.882  1.00 26.74     0.181 C 
ATOM   1377  C   TRP A 168      40.981  75.951  25.626  1.00 25.90     0.241 C 
ATOM   1378  O   TRP A 168      41.520  76.098  24.529  1.00 24.17    -0.271 OA
ATOM   1379  CB  TRP A 168      42.156  77.559  27.201  1.00 27.58     0.075 C 
ATOM   1380  CG  TRP A 168      40.971  78.454  27.380  1.00 30.20    -0.028 A 
ATOM   1381  CD1 TRP A 168      40.202  78.593  28.501  1.00 33.26     0.096 A 
ATOM   1382  CD2 TRP A 168      40.442  79.366  26.409  1.00 30.99    -0.002 A 
ATOM   1383  CE2 TRP A 168      39.354  80.038  27.013  1.00 35.56     0.042 A 
ATOM   1384  CE3 TRP A 168      40.816  79.717  25.099  1.00 33.23     0.014 A 
ATOM   1385  NE1 TRP A 168      39.209  79.525  28.281  1.00 33.54    -0.365 N 
ATOM   1386  HE1 TRP A 168      38.486  79.790  28.949  1.00  0.00     0.165 HD
ATOM   1387  CZ2 TRP A 168      38.623  81.032  26.345  1.00 35.53     0.030 A 
ATOM   1388  CZ3 TRP A 168      40.087  80.695  24.434  1.00 35.65     0.001 A 
ATOM   1389  CH2 TRP A 168      39.013  81.351  25.059  1.00 36.41     0.002 A 
ATOM   1390  N   ASN A 169      39.707  75.570  25.764  1.00 22.14    -0.346 N 
ATOM   1391  HN  ASN A 169      39.336  75.446  26.706  1.00  0.00     0.163 HD
ATOM   1392  CA  ASN A 169      38.815  75.321  24.620  1.00 23.56     0.185 C 
ATOM   1393  C   ASN A 169      39.398  74.270  23.663  1.00 26.95     0.241 C 
ATOM   1394  O   ASN A 169      39.228  74.342  22.444  1.00 24.79    -0.271 OA
ATOM   1395  CB  ASN A 169      38.396  76.632  23.888  1.00 26.29     0.137 C 
ATOM   1396  CG  ASN A 169      37.460  77.529  24.671  1.00 45.84     0.217 C 
ATOM   1397  ND2 ASN A 169      36.818  77.022  25.702  1.00 35.86    -0.370 N 
ATOM   1398 1HD2 ASN A 169      36.188  77.626  26.229  1.00  0.00     0.159 HD
ATOM   1399 2HD2 ASN A 169      36.940  76.041  25.952  1.00  0.00     0.159 HD
ATOM   1400  OD1 ASN A 169      37.313  78.710  24.370  1.00 50.39    -0.274 OA
ATOM   1401  N   ASN A 170      40.098  73.265  24.241  1.00 23.99    -0.346 N 
ATOM   1402  HN  ASN A 170      40.252  73.304  25.249  1.00  0.00     0.163 HD
ATOM   1403  CA  ASN A 170      40.651  72.118  23.497  1.00 22.40     0.185 C 
ATOM   1404  C   ASN A 170      41.856  72.479  22.634  1.00 22.65     0.241 C 
ATOM   1405  O   ASN A 170      42.253  71.678  21.803  1.00 22.34    -0.271 OA
ATOM   1406  CB  ASN A 170      39.580  71.375  22.673  1.00 24.39     0.137 C 
ATOM   1407  CG  ASN A 170      38.557  70.605  23.495  1.00 28.04     0.217 C 
ATOM   1408  ND2 ASN A 170      38.213  71.129  24.619  1.00 17.34    -0.370 N 
ATOM   1409 1HD2 ASN A 170      37.527  70.613  25.170  1.00  0.00     0.159 HD
ATOM   1410 2HD2 ASN A 170      38.636  71.999  24.942  1.00  0.00     0.159 HD
ATOM   1411  OD1 ASN A 170      38.045  69.552  23.104  1.00 26.19    -0.274 OA
ATOM   1412  N   ASP A 171      42.431  73.665  22.832  1.00 20.65    -0.345 N 
ATOM   1413  HN  ASP A 171      42.015  74.300  23.513  1.00  0.00     0.163 HD
ATOM   1414  CA  ASP A 171      43.640  74.099  22.111  1.00 21.48     0.186 C 
ATOM   1415  C   ASP A 171      44.786  74.387  23.029  1.00 23.05     0.241 C 
ATOM   1416  O   ASP A 171      44.581  74.868  24.138  1.00 21.61    -0.271 OA
ATOM   1417  CB  ASP A 171      43.370  75.326  21.213  1.00 23.57     0.147 C 
ATOM   1418  CG  ASP A 171      42.741  74.944  19.894  1.00 27.99     0.175 C 
ATOM   1419  OD1 ASP A 171      43.171  73.945  19.299  1.00 31.39    -0.648 OA
ATOM   1420  OD2 ASP A 171      41.836  75.652  19.449  1.00 32.10    -0.648 OA
ATOM   1421  N   ILE A 172      46.020  74.143  22.536  1.00 20.71    -0.346 N 
ATOM   1422  HN  ILE A 172      46.099  73.784  21.584  1.00  0.00     0.163 HD
ATOM   1423  CA  ILE A 172      47.251  74.368  23.300  1.00 21.10     0.180 C 
ATOM   1424  C   ILE A 172      47.809  75.776  23.125  1.00 26.59     0.241 C 
ATOM   1425  O   ILE A 172      47.893  76.255  22.002  1.00 25.97    -0.271 OA
ATOM   1426  CB  ILE A 172      48.312  73.328  22.888  1.00 23.52     0.013 C 
ATOM   1427  CG1 ILE A 172      47.809  71.889  23.179  1.00 22.08     0.002 C 
ATOM   1428  CG2 ILE A 172      49.671  73.626  23.577  1.00 24.53     0.012 C 
ATOM   1429  CD1 ILE A 172      48.595  70.868  22.441  1.00 21.17     0.005 C 
ATOM   1430  N   TYR A 173      48.280  76.366  24.225  1.00 23.70    -0.346 N 
ATOM   1431  HN  TYR A 173      48.184  75.854  25.102  1.00  0.00     0.163 HD
ATOM   1432  CA  TYR A 173      48.920  77.675  24.290  1.00 24.48     0.180 C 
ATOM   1433  C   TYR A 173      50.197  77.553  25.092  1.00 27.56     0.241 C 
ATOM   1434  O   TYR A 173      50.243  76.790  26.070  1.00 24.13    -0.271 OA
ATOM   1435  CB  TYR A 173      47.996  78.685  24.991  1.00 25.65     0.073 C 
ATOM   1436  CG  TYR A 173      46.712  78.946  24.241  1.00 27.58    -0.056 A 
ATOM   1437  CD1 TYR A 173      45.607  78.099  24.384  1.00 28.37     0.010 A 
ATOM   1438  CD2 TYR A 173      46.587  80.048  23.392  1.00 28.19     0.010 A 
ATOM   1439  CE1 TYR A 173      44.433  78.318  23.672  1.00 27.34     0.037 A 
ATOM   1440  CE2 TYR A 173      45.407  80.289  22.693  1.00 28.31     0.037 A 
ATOM   1441  CZ  TYR A 173      44.324  79.439  22.859  1.00 32.54     0.065 A 
ATOM   1442  OH  TYR A 173      43.172  79.666  22.160  1.00 29.96    -0.361 OA
ATOM   1443  HH  TYR A 173      43.097  80.433  21.604  1.00  0.00     0.217 HD
ATOM   1444  N   VAL A 174      51.228  78.326  24.705  1.00 23.72    -0.346 N 
ATOM   1445  HN  VAL A 174      51.107  78.922  23.886  1.00  0.00     0.163 HD
ATOM   1446  CA  VAL A 174      52.514  78.354  25.402  1.00 23.73     0.180 C 
ATOM   1447  C   VAL A 174      52.843  79.796  25.832  1.00 30.01     0.241 C 
ATOM   1448  O   VAL A 174      52.736  80.719  25.021  1.00 30.25    -0.271 OA
ATOM   1449  CB  VAL A 174      53.647  77.733  24.535  1.00 27.74     0.009 C 
ATOM   1450  CG1 VAL A 174      55.028  78.071  25.093  1.00 27.16     0.012 C 
ATOM   1451  CG2 VAL A 174      53.481  76.210  24.398  1.00 27.77     0.012 C 
ATOM   1452  N   LYS A 175      53.255  79.979  27.087  1.00 26.61    -0.346 N 
ATOM   1453  HN  LYS A 175      53.240  79.177  27.717  1.00  0.00     0.163 HD
ATOM   1454  CA  LYS A 175      53.726  81.256  27.614  1.00 26.71     0.176 C 
ATOM   1455  C   LYS A 175      55.196  81.072  27.970  1.00 32.51     0.241 C 
ATOM   1456  O   LYS A 175      55.518  80.234  28.813  1.00 31.42    -0.271 OA
ATOM   1457  CB  LYS A 175      52.939  81.687  28.856  1.00 28.44     0.035 C 
ATOM   1458  CG  LYS A 175      51.646  82.389  28.523  1.00 38.01     0.004 C 
ATOM   1459  CD  LYS A 175      50.687  82.474  29.697  1.00 45.36     0.027 C 
ATOM   1460  CE  LYS A 175      51.091  83.480  30.737  1.00 55.25     0.229 C 
ATOM   1461  NZ  LYS A 175      51.040  84.864  30.209  1.00 66.56    -0.079 N 
ATOM   1462  HZ1 LYS A 175      51.314  85.547  30.915  1.00  0.00     0.274 HD
ATOM   1463  HZ2 LYS A 175      50.123  85.080  29.819  1.00  0.00     0.274 HD
ATOM   1464  HZ3 LYS A 175      51.600  84.960  29.362  1.00  0.00     0.274 HD
ATOM   1465  N   ILE A 176      56.095  81.869  27.355  1.00 29.13    -0.346 N 
ATOM   1466  HN  ILE A 176      55.764  82.547  26.668  1.00  0.00     0.163 HD
ATOM   1467  CA  ILE A 176      57.540  81.792  27.643  1.00 29.21     0.180 C 
ATOM   1468  C   ILE A 176      57.842  82.459  28.973  1.00 32.02     0.241 C 
ATOM   1469  O   ILE A 176      58.726  82.024  29.719  1.00 31.42    -0.271 OA
ATOM   1470  CB  ILE A 176      58.369  82.390  26.460  1.00 32.97     0.013 C 
ATOM   1471  CG1 ILE A 176      58.056  81.680  25.121  1.00 33.96     0.002 C 
ATOM   1472  CG2 ILE A 176      59.872  82.437  26.750  1.00 33.15     0.012 C 
ATOM   1473  CD1 ILE A 176      58.326  80.097  25.020  1.00 39.48     0.005 C 
ATOM   1474  N   GLU A 177      57.121  83.537  29.262  1.00 30.32    -0.346 N 
ATOM   1475  HN  GLU A 177      56.438  83.860  28.576  1.00  0.00     0.163 HD
ATOM   1476  CA  GLU A 177      57.254  84.279  30.502  1.00 30.80     0.177 C 
ATOM   1477  C   GLU A 177      55.850  84.516  31.030  1.00 34.19     0.243 C 
ATOM   1478  O   GLU A 177      54.938  84.741  30.223  1.00 34.39    -0.271 OA
ATOM   1479  CB  GLU A 177      58.001  85.618  30.288  1.00 32.92     0.045 C 
ATOM   1480  CG  GLU A 177      59.373  85.480  29.640  1.00 42.02     0.116 C 
ATOM   1481  CD  GLU A 177      60.498  85.033  30.546  1.00 62.73     0.172 C 
ATOM   1482  OE1 GLU A 177      60.368  85.190  31.781  1.00 68.58    -0.648 OA
ATOM   1483  OE2 GLU A 177      61.537  84.580  30.014  1.00 56.33    -0.648 OA
ATOM   1484  N   PRO A 178      55.645  84.411  32.363  1.00 29.99    -0.337 N 
ATOM   1485  CA  PRO A 178      54.284  84.560  32.929  1.00 30.85     0.179 C 
ATOM   1486  C   PRO A 178      53.537  85.859  32.604  1.00 37.68     0.241 C 
ATOM   1487  O   PRO A 178      52.310  85.846  32.501  1.00 36.58    -0.271 OA
ATOM   1488  CB  PRO A 178      54.509  84.416  34.436  1.00 32.46     0.037 C 
ATOM   1489  CG  PRO A 178      55.776  83.655  34.562  1.00 36.81     0.022 C 
ATOM   1490  CD  PRO A 178      56.631  84.097  33.421  1.00 31.93     0.127 C 
ATOM   1491  N   ASN A 179      54.260  86.976  32.453  1.00 37.36    -0.346 N 
ATOM   1492  HN  ASN A 179      55.272  86.932  32.568  1.00  0.00     0.163 HD
ATOM   1493  CA  ASN A 179      53.632  88.266  32.125  1.00 37.92     0.185 C 
ATOM   1494  C   ASN A 179      53.477  88.504  30.614  1.00 41.91     0.241 C 
ATOM   1495  O   ASN A 179      52.841  89.480  30.226  1.00 42.63    -0.271 OA
ATOM   1496  CB  ASN A 179      54.392  89.432  32.791  1.00 36.86     0.137 C 
ATOM   1497  CG  ASN A 179      55.743  89.699  32.184  1.00 58.49     0.217 C 
ATOM   1498  ND2 ASN A 179      56.032  90.965  31.911  1.00 54.60    -0.370 N 
ATOM   1499 1HD2 ASN A 179      56.948  91.146  31.500  1.00  0.00     0.159 HD
ATOM   1500 2HD2 ASN A 179      55.376  91.721  32.109  1.00  0.00     0.159 HD
ATOM   1501  OD1 ASN A 179      56.536  88.785  31.945  1.00 50.19    -0.274 OA
ATOM   1502  N   LEU A 180      54.035  87.624  29.770  1.00 36.96    -0.346 N 
ATOM   1503  HN  LEU A 180      54.495  86.797  30.150  1.00  0.00     0.163 HD
ATOM   1504  CA  LEU A 180      54.003  87.815  28.321  1.00 36.40     0.177 C 
ATOM   1505  C   LEU A 180      52.829  87.143  27.597  1.00 40.81     0.243 C 
ATOM   1506  O   LEU A 180      52.328  86.133  28.087  1.00 40.02    -0.271 OA
ATOM   1507  CB  LEU A 180      55.345  87.388  27.691  1.00 36.19     0.038 C 
ATOM   1508  CG  LEU A 180      56.550  88.298  27.997  1.00 41.25    -0.020 C 
ATOM   1509  CD1 LEU A 180      57.757  87.895  27.191  1.00 42.44     0.009 C 
ATOM   1510  CD2 LEU A 180      56.232  89.769  27.726  1.00 42.18     0.009 C 
ATOM   1511  N   PRO A 181      52.387  87.680  26.417  1.00 38.17    -0.337 N 
ATOM   1512  CA  PRO A 181      51.291  87.033  25.664  1.00 37.48     0.179 C 
ATOM   1513  C   PRO A 181      51.564  85.582  25.289  1.00 39.88     0.241 C 
ATOM   1514  O   PRO A 181      52.719  85.198  25.068  1.00 38.91    -0.271 OA
ATOM   1515  CB  PRO A 181      51.178  87.882  24.392  1.00 39.38     0.037 C 
ATOM   1516  CG  PRO A 181      51.753  89.210  24.763  1.00 44.14     0.022 C 
ATOM   1517  CD  PRO A 181      52.864  88.896  25.715  1.00 40.04     0.127 C 
ATOM   1518  N   SER A 182      50.478  84.792  25.180  1.00 35.06    -0.344 N 
ATOM   1519  HN  SER A 182      49.567  85.215  25.355  1.00  0.00     0.163 HD
ATOM   1520  CA  SER A 182      50.510  83.374  24.829  1.00 33.93     0.200 C 
ATOM   1521  C   SER A 182      50.646  83.180  23.350  1.00 36.20     0.243 C 
ATOM   1522  O   SER A 182      50.053  83.924  22.570  1.00 35.99    -0.271 OA
ATOM   1523  CB  SER A 182      49.208  82.694  25.255  1.00 35.16     0.199 C 
ATOM   1524  OG  SER A 182      49.026  82.768  26.658  1.00 46.31    -0.398 OA
ATOM   1525  HG  SER A 182      48.217  82.346  26.923  1.00  0.00     0.209 HD
ATOM   1526  N   TYR A 183      51.366  82.126  22.956  1.00 29.95    -0.346 N 
ATOM   1527  HN  TYR A 183      51.881  81.597  23.659  1.00  0.00     0.163 HD
ATOM   1528  CA  TYR A 183      51.446  81.703  21.574  1.00 28.32     0.180 C 
ATOM   1529  C   TYR A 183      50.438  80.585  21.441  1.00 31.78     0.241 C 
ATOM   1530  O   TYR A 183      50.509  79.605  22.198  1.00 30.55    -0.271 OA
ATOM   1531  CB  TYR A 183      52.835  81.158  21.228  1.00 29.16     0.073 C 
ATOM   1532  CG  TYR A 183      53.955  82.158  21.371  1.00 32.32    -0.056 A 
ATOM   1533  CD1 TYR A 183      54.328  82.979  20.303  1.00 34.20     0.010 A 
ATOM   1534  CD2 TYR A 183      54.687  82.247  22.548  1.00 32.87     0.010 A 
ATOM   1535  CE1 TYR A 183      55.369  83.900  20.429  1.00 32.47     0.037 A 
ATOM   1536  CE2 TYR A 183      55.725  83.169  22.687  1.00 34.53     0.037 A 
ATOM   1537  CZ  TYR A 183      56.071  83.984  21.620  1.00 40.24     0.065 A 
ATOM   1538  OH  TYR A 183      57.103  84.881  21.766  1.00 43.02    -0.361 OA
ATOM   1539  HH  TYR A 183      57.340  85.439  21.035  1.00  0.00     0.217 HD
ATOM   1540  N   ARG A 184      49.523  80.691  20.470  1.00 27.46    -0.346 N 
ATOM   1541  HN  ARG A 184      49.508  81.530  19.890  1.00  0.00     0.163 HD
ATOM   1542  CA  ARG A 184      48.552  79.641  20.222  1.00 26.80     0.176 C 
ATOM   1543  C   ARG A 184      49.199  78.568  19.352  1.00 31.93     0.241 C 
ATOM   1544  O   ARG A 184      49.686  78.864  18.256  1.00 30.65    -0.271 OA
ATOM   1545  CB  ARG A 184      47.298  80.210  19.566  1.00 23.72     0.036 C 
ATOM   1546  CG  ARG A 184      46.241  79.163  19.273  1.00 28.44     0.023 C 
ATOM   1547  CD  ARG A 184      44.891  79.806  19.096  1.00 26.80     0.138 C 
ATOM   1548  NE  ARG A 184      43.847  78.828  18.782  1.00 26.53    -0.227 N 
ATOM   1549  HE  ARG A 184      44.124  77.857  18.639  1.00  0.00     0.177 HD
ATOM   1550  CZ  ARG A 184      42.561  79.134  18.673  1.00 30.67     0.665 C 
ATOM   1551  NH1 ARG A 184      41.674  78.198  18.370  1.00 23.15    -0.235 N 
ATOM   1552 1HH1 ARG A 184      41.988  77.237  18.237  1.00  0.00     0.174 HD
ATOM   1553 2HH1 ARG A 184      40.685  78.433  18.286  1.00  0.00     0.174 HD
ATOM   1554  NH2 ARG A 184      42.153  80.382  18.846  1.00 25.52    -0.235 N 
ATOM   1555 1HH2 ARG A 184      42.836  81.103  19.079  1.00  0.00     0.174 HD
ATOM   1556 2HH2 ARG A 184      41.164  80.617  18.762  1.00  0.00     0.174 HD
ATOM   1557  N   ILE A 185      49.232  77.309  19.856  1.00 26.46    -0.346 N 
ATOM   1558  HN  ILE A 185      48.787  77.132  20.757  1.00  0.00     0.163 HD
ATOM   1559  CA  ILE A 185      49.880  76.190  19.162  1.00 24.34     0.180 C 
ATOM   1560  C   ILE A 185      48.934  75.476  18.222  1.00 28.16     0.241 C 
ATOM   1561  O   ILE A 185      49.356  75.067  17.135  1.00 28.44    -0.271 OA
ATOM   1562  CB  ILE A 185      50.564  75.226  20.190  1.00 26.39     0.013 C 
ATOM   1563  CG1 ILE A 185      51.471  75.991  21.191  1.00 25.71     0.002 C 
ATOM   1564  CG2 ILE A 185      51.305  74.053  19.524  1.00 26.73     0.012 C 
ATOM   1565  CD1 ILE A 185      52.713  76.845  20.555  1.00 24.47     0.005 C 
ATOM   1566  N   THR A 186      47.664  75.262  18.637  1.00 22.87    -0.344 N 
ATOM   1567  HN  THR A 186      47.365  75.615  19.546  1.00  0.00     0.163 HD
ATOM   1568  CA  THR A 186      46.710  74.528  17.796  1.00 22.52     0.205 C 
ATOM   1569  C   THR A 186      45.476  75.364  17.591  1.00 24.94     0.243 C 
ATOM   1570  O   THR A 186      45.140  76.138  18.470  1.00 24.22    -0.271 OA
ATOM   1571  CB  THR A 186      46.376  73.150  18.418  1.00 26.67     0.146 C 
ATOM   1572  CG2 THR A 186      47.624  72.269  18.596  1.00 23.42     0.042 C 
ATOM   1573  OG1 THR A 186      45.766  73.396  19.684  1.00 21.43    -0.393 OA
ATOM   1574  HG1 THR A 186      45.561  72.551  20.066  1.00  0.00     0.210 HD
ATOM   1575  N   TRP A 187      44.789  75.180  16.466  1.00 25.60    -0.346 N 
ATOM   1576  HN  TRP A 187      45.106  74.449  15.830  1.00  0.00     0.163 HD
ATOM   1577  CA  TRP A 187      43.596  75.964  16.075  1.00 27.33     0.181 C 
ATOM   1578  C   TRP A 187      42.391  75.082  15.725  1.00 29.37     0.241 C 
ATOM   1579  O   TRP A 187      41.340  75.600  15.342  1.00 27.93    -0.271 OA
ATOM   1580  CB  TRP A 187      43.964  76.856  14.854  1.00 27.02     0.075 C 
ATOM   1581  CG  TRP A 187      45.046  77.864  15.136  1.00 28.90    -0.028 A 
ATOM   1582  CD1 TRP A 187      46.393  77.640  15.154  1.00 31.67     0.096 A 
ATOM   1583  CD2 TRP A 187      44.868  79.262  15.428  1.00 29.32    -0.002 A 
ATOM   1584  CE2 TRP A 187      46.155  79.820  15.612  1.00 32.48     0.042 A 
ATOM   1585  CE3 TRP A 187      43.748  80.103  15.522  1.00 31.25     0.014 A 
ATOM   1586  NE1 TRP A 187      47.063  78.802  15.478  1.00 31.07    -0.365 N 
ATOM   1587  HE1 TRP A 187      48.072  78.889  15.598  1.00  0.00     0.165 HD
ATOM   1588  CZ2 TRP A 187      46.353  81.178  15.893  1.00 32.59     0.030 A 
ATOM   1589  CZ3 TRP A 187      43.946  81.451  15.798  1.00 33.05     0.001 A 
ATOM   1590  CH2 TRP A 187      45.236  81.974  15.986  1.00 33.62     0.002 A 
ATOM   1591  N   THR A 188      42.543  73.754  15.866  1.00 25.47    -0.344 N 
ATOM   1592  HN  THR A 188      43.426  73.430  16.262  1.00  0.00     0.163 HD
ATOM   1593  CA  THR A 188      41.560  72.726  15.505  1.00 24.52     0.205 C 
ATOM   1594  C   THR A 188      40.633  72.261  16.654  1.00 26.85     0.243 C 
ATOM   1595  O   THR A 188      39.695  71.511  16.404  1.00 26.22    -0.271 OA
ATOM   1596  CB  THR A 188      42.294  71.518  14.891  1.00 34.76     0.146 C 
ATOM   1597  CG2 THR A 188      42.943  71.835  13.523  1.00 31.08     0.042 C 
ATOM   1598  OG1 THR A 188      43.297  71.097  15.821  1.00 29.78    -0.393 OA
ATOM   1599  HG1 THR A 188      43.749  70.352  15.443  1.00  0.00     0.210 HD
ATOM   1600  N   GLY A 189      40.920  72.699  17.871  1.00 25.02    -0.350 N 
ATOM   1601  HN  GLY A 189      41.701  73.348  17.966  1.00  0.00     0.163 HD
ATOM   1602  CA  GLY A 189      40.202  72.323  19.087  1.00 25.67     0.225 C 
ATOM   1603  C   GLY A 189      38.715  72.534  18.984  1.00 30.45     0.236 C 
ATOM   1604  O   GLY A 189      38.271  73.626  18.619  1.00 30.32    -0.272 OA
ATOM   1605  N   LYS A 190      37.923  71.476  19.273  1.00 24.55    -0.346 N 
ATOM   1606  HN  LYS A 190      38.342  70.593  19.564  1.00  0.00     0.163 HD
ATOM   1607  CA  LYS A 190      36.473  71.593  19.170  1.00 23.38     0.176 C 
ATOM   1608  C   LYS A 190      35.842  70.734  20.248  1.00 28.09     0.241 C 
ATOM   1609  O   LYS A 190      36.078  69.523  20.262  1.00 26.73    -0.271 OA
ATOM   1610  CB  LYS A 190      36.015  71.152  17.752  1.00 24.98     0.035 C 
ATOM   1611  CG  LYS A 190      34.550  71.474  17.430  1.00 41.35     0.004 C 
ATOM   1612  CD  LYS A 190      34.241  71.146  15.966  1.00 52.83     0.027 C 
ATOM   1613  CE  LYS A 190      32.844  71.532  15.538  1.00 70.36     0.229 C 
ATOM   1614  NZ  LYS A 190      32.707  73.003  15.336  1.00 87.25    -0.079 N 
ATOM   1615  HZ1 LYS A 190      31.764  73.264  15.047  1.00  0.00     0.274 HD
ATOM   1616  HZ2 LYS A 190      33.405  73.353  14.680  1.00  0.00     0.274 HD
ATOM   1617  HZ3 LYS A 190      32.995  73.519  16.167  1.00  0.00     0.274 HD
ATOM   1618  N   GLU A 191      35.004  71.341  21.120  1.00 26.49    -0.346 N 
ATOM   1619  HN  GLU A 191      34.838  72.342  21.017  1.00  0.00     0.163 HD
ATOM   1620  CA  GLU A 191      34.317  70.624  22.215  1.00 26.35     0.177 C 
ATOM   1621  C   GLU A 191      33.710  69.289  21.750  1.00 25.21     0.241 C 
ATOM   1622  O   GLU A 191      33.047  69.238  20.710  1.00 22.99    -0.271 OA
ATOM   1623  CB  GLU A 191      33.247  71.516  22.890  1.00 27.95     0.045 C 
ATOM   1624  CG  GLU A 191      32.685  70.912  24.170  1.00 37.63     0.116 C 
ATOM   1625  CD  GLU A 191      31.517  71.649  24.797  1.00 64.18     0.172 C 
ATOM   1626  OE1 GLU A 191      30.903  72.504  24.117  1.00 54.78    -0.648 OA
ATOM   1627  OE2 GLU A 191      31.196  71.344  25.968  1.00 62.48    -0.648 OA
ATOM   1628  N   ASP A 192      34.030  68.189  22.483  1.00 22.82    -0.346 N 
ATOM   1629  HN  ASP A 192      34.633  68.330  23.294  1.00  0.00     0.163 HD
ATOM   1630  CA  ASP A 192      33.579  66.798  22.208  1.00 21.52     0.186 C 
ATOM   1631  C   ASP A 192      34.042  66.214  20.881  1.00 25.56     0.241 C 
ATOM   1632  O   ASP A 192      33.541  65.164  20.486  1.00 26.68    -0.271 OA
ATOM   1633  CB  ASP A 192      32.035  66.691  22.289  1.00 24.28     0.147 C 
ATOM   1634  CG  ASP A 192      31.446  67.058  23.636  1.00 33.70     0.175 C 
ATOM   1635  OD1 ASP A 192      32.128  66.847  24.659  1.00 33.30    -0.648 OA
ATOM   1636  OD2 ASP A 192      30.325  67.598  23.661  1.00 38.38    -0.648 OA
ATOM   1637  N   ILE A 193      34.971  66.870  20.161  1.00 22.04    -0.346 N 
ATOM   1638  HN  ILE A 193      35.409  67.713  20.532  1.00  0.00     0.163 HD
ATOM   1639  CA  ILE A 193      35.347  66.360  18.837  1.00 23.19     0.180 C 
ATOM   1640  C   ILE A 193      36.869  66.289  18.651  1.00 25.35     0.241 C 
ATOM   1641  O   ILE A 193      37.389  65.192  18.407  1.00 24.80    -0.271 OA
ATOM   1642  CB  ILE A 193      34.630  67.162  17.686  1.00 27.30     0.013 C 
ATOM   1643  CG1 ILE A 193      33.082  66.964  17.741  1.00 29.14     0.002 C 
ATOM   1644  CG2 ILE A 193      35.149  66.712  16.294  1.00 27.62     0.012 C 
ATOM   1645  CD1 ILE A 193      32.241  68.026  16.967  1.00 37.76     0.005 C 
ATOM   1646  N   ILE A 194      37.561  67.431  18.758  1.00 21.84    -0.346 N 
ATOM   1647  HN  ILE A 194      37.051  68.296  18.938  1.00  0.00     0.163 HD
ATOM   1648  CA  ILE A 194      39.026  67.492  18.627  1.00 21.57     0.180 C 
ATOM   1649  C   ILE A 194      39.622  67.940  19.940  1.00 22.70     0.241 C 
ATOM   1650  O   ILE A 194      39.330  69.044  20.406  1.00 20.33    -0.271 OA
ATOM   1651  CB  ILE A 194      39.524  68.416  17.457  1.00 24.51     0.013 C 
ATOM   1652  CG1 ILE A 194      38.908  68.046  16.092  1.00 24.82     0.002 C 
ATOM   1653  CG2 ILE A 194      41.069  68.463  17.389  1.00 26.56     0.012 C 
ATOM   1654  CD1 ILE A 194      39.063  66.657  15.579  1.00 26.84     0.005 C 
ATOM   1655  N   TYR A 195      40.491  67.095  20.514  1.00 19.64    -0.346 N 
ATOM   1656  HN  TYR A 195      40.702  66.214  20.046  1.00  0.00     0.163 HD
ATOM   1657  CA  TYR A 195      41.141  67.389  21.777  1.00 20.33     0.180 C 
ATOM   1658  C   TYR A 195      42.623  67.534  21.507  1.00 22.76     0.241 C 
ATOM   1659  O   TYR A 195      43.247  66.564  21.105  1.00 21.94    -0.271 OA
ATOM   1660  CB  TYR A 195      40.941  66.217  22.753  1.00 21.50     0.073 C 
ATOM   1661  CG  TYR A 195      39.497  65.854  23.066  1.00 21.55    -0.056 A 
ATOM   1662  CD1 TYR A 195      38.726  65.134  22.157  1.00 22.57     0.010 A 
ATOM   1663  CD2 TYR A 195      38.943  66.138  24.313  1.00 22.43     0.010 A 
ATOM   1664  CE1 TYR A 195      37.415  64.752  22.458  1.00 23.62     0.037 A 
ATOM   1665  CE2 TYR A 195      37.637  65.743  24.635  1.00 22.90     0.037 A 
ATOM   1666  CZ  TYR A 195      36.871  65.069  23.695  1.00 27.51     0.065 A 
ATOM   1667  OH  TYR A 195      35.606  64.622  24.011  1.00 25.11    -0.361 OA
ATOM   1668  HH  TYR A 195      35.234  64.839  24.858  1.00  0.00     0.217 HD
ATOM   1669  N   ASN A 196      43.187  68.731  21.703  1.00 20.29    -0.346 N 
ATOM   1670  HN  ASN A 196      42.600  69.528  21.949  1.00  0.00     0.163 HD
ATOM   1671  CA  ASN A 196      44.637  68.915  21.569  1.00 19.71     0.185 C 
ATOM   1672  C   ASN A 196      45.263  69.041  22.959  1.00 19.71     0.241 C 
ATOM   1673  O   ASN A 196      44.937  69.969  23.686  1.00 19.99    -0.271 OA
ATOM   1674  CB  ASN A 196      44.980  70.202  20.745  1.00 18.26     0.137 C 
ATOM   1675  CG  ASN A 196      44.509  70.107  19.332  1.00 24.94     0.217 C 
ATOM   1676  ND2 ASN A 196      43.507  70.873  18.993  1.00 20.14    -0.370 N 
ATOM   1677 1HD2 ASN A 196      43.101  71.543  19.646  1.00  0.00     0.159 HD
ATOM   1678 2HD2 ASN A 196      43.185  70.808  18.027  1.00  0.00     0.159 HD
ATOM   1679  OD1 ASN A 196      44.992  69.310  18.555  1.00 25.02    -0.274 OA
ATOM   1680  N   GLY A 197      46.190  68.153  23.308  1.00 17.14    -0.351 N 
ATOM   1681  HN  GLY A 197      46.394  67.374  22.682  1.00  0.00     0.163 HD
ATOM   1682  CA  GLY A 197      46.925  68.267  24.569  1.00 16.59     0.225 C 
ATOM   1683  C   GLY A 197      46.167  67.845  25.824  1.00 19.84     0.236 C 
ATOM   1684  O   GLY A 197      46.698  67.961  26.947  1.00 17.77    -0.272 OA
ATOM   1685  N   ILE A 198      44.938  67.347  25.629  1.00 17.43    -0.346 N 
ATOM   1686  HN  ILE A 198      44.573  67.372  24.677  1.00  0.00     0.163 HD
ATOM   1687  CA  ILE A 198      44.050  66.756  26.684  1.00 16.11     0.180 C 
ATOM   1688  C   ILE A 198      43.451  65.472  26.127  1.00 19.95     0.241 C 
ATOM   1689  O   ILE A 198      43.309  65.318  24.905  1.00 19.26    -0.271 OA
ATOM   1690  CB  ILE A 198      42.937  67.700  27.216  1.00 18.04     0.013 C 
ATOM   1691  CG1 ILE A 198      42.053  68.274  26.023  1.00 18.56     0.002 C 
ATOM   1692  CG2 ILE A 198      43.525  68.778  28.139  1.00 19.38     0.012 C 
ATOM   1693  CD1 ILE A 198      40.804  69.098  26.439  1.00 24.39     0.005 C 
ATOM   1694  N   THR A 199      43.103  64.538  27.023  1.00 17.04    -0.344 N 
ATOM   1695  HN  THR A 199      43.231  64.727  28.017  1.00  0.00     0.163 HD
ATOM   1696  CA  THR A 199      42.544  63.254  26.605  1.00 16.84     0.205 C 
ATOM   1697  C   THR A 199      41.021  63.358  26.515  1.00 19.44     0.243 C 
ATOM   1698  O   THR A 199      40.429  64.199  27.183  1.00 19.34    -0.271 OA
ATOM   1699  CB  THR A 199      42.931  62.161  27.632  1.00 18.17     0.146 C 
ATOM   1700  CG2 THR A 199      44.418  61.824  27.594  1.00 17.64     0.042 C 
ATOM   1701  OG1 THR A 199      42.609  62.635  28.948  1.00 16.06    -0.393 OA
ATOM   1702  HG1 THR A 199      41.683  62.845  28.972  1.00  0.00     0.210 HD
ATOM   1703  N   ASP A 200      40.389  62.457  25.743  1.00 16.32    -0.345 N 
ATOM   1704  HN  ASP A 200      40.942  61.832  25.156  1.00  0.00     0.163 HD
ATOM   1705  CA  ASP A 200      38.945  62.348  25.721  1.00 16.74     0.186 C 
ATOM   1706  C   ASP A 200      38.592  61.394  26.903  1.00 20.06     0.241 C 
ATOM   1707  O   ASP A 200      39.513  60.963  27.629  1.00 17.77    -0.271 OA
ATOM   1708  CB  ASP A 200      38.460  61.791  24.399  1.00 18.05     0.147 C 
ATOM   1709  CG  ASP A 200      38.817  60.335  24.136  1.00 21.33     0.175 C 
ATOM   1710  OD1 ASP A 200      39.727  59.803  24.817  1.00 19.70    -0.648 OA
ATOM   1711  OD2 ASP A 200      38.200  59.740  23.269  1.00 24.42    -0.648 OA
ATOM   1712  N   TRP A 201      37.316  61.039  27.053  1.00 15.69    -0.346 N 
ATOM   1713  HN  TRP A 201      36.629  61.342  26.362  1.00  0.00     0.163 HD
ATOM   1714  CA  TRP A 201      36.879  60.224  28.187  1.00 16.03     0.181 C 
ATOM   1715  C   TRP A 201      37.662  58.933  28.322  1.00 17.35     0.241 C 
ATOM   1716  O   TRP A 201      38.170  58.647  29.412  1.00 16.27    -0.271 OA
ATOM   1717  CB  TRP A 201      35.338  59.947  28.160  1.00 15.17     0.075 C 
ATOM   1718  CG  TRP A 201      34.833  59.350  29.459  1.00 15.07    -0.028 A 
ATOM   1719  CD1 TRP A 201      34.286  60.027  30.511  1.00 17.71     0.096 A 
ATOM   1720  CD2 TRP A 201      34.942  57.971  29.880  1.00 14.68    -0.002 A 
ATOM   1721  CE2 TRP A 201      34.477  57.902  31.218  1.00 18.11     0.042 A 
ATOM   1722  CE3 TRP A 201      35.428  56.801  29.273  1.00 15.54     0.014 A 
ATOM   1723  NE1 TRP A 201      34.103  59.174  31.588  1.00 16.34    -0.365 N 
ATOM   1724  HE1 TRP A 201      33.749  59.445  32.505  1.00  0.00     0.165 HD
ATOM   1725  CZ2 TRP A 201      34.497  56.712  31.959  1.00 16.85     0.030 A 
ATOM   1726  CZ3 TRP A 201      35.437  55.616  30.006  1.00 16.68     0.001 A 
ATOM   1727  CH2 TRP A 201      34.983  55.585  31.336  1.00 16.94     0.002 A 
ATOM   1728  N   VAL A 202      37.748  58.144  27.234  1.00 14.80    -0.346 N 
ATOM   1729  HN  VAL A 202      37.408  58.486  26.335  1.00  0.00     0.163 HD
ATOM   1730  CA  VAL A 202      38.325  56.797  27.327  1.00 14.51     0.180 C 
ATOM   1731  C   VAL A 202      39.852  56.811  27.480  1.00 18.02     0.241 C 
ATOM   1732  O   VAL A 202      40.389  55.998  28.246  1.00 17.21    -0.271 OA
ATOM   1733  CB  VAL A 202      37.808  55.874  26.196  1.00 17.46     0.009 C 
ATOM   1734  CG1 VAL A 202      38.538  56.100  24.854  1.00 16.44     0.012 C 
ATOM   1735  CG2 VAL A 202      37.834  54.410  26.638  1.00 17.03     0.012 C 
ATOM   1736  N   TYR A 203      40.554  57.778  26.858  1.00 15.66    -0.346 N 
ATOM   1737  HN  TYR A 203      40.082  58.447  26.250  1.00  0.00     0.163 HD
ATOM   1738  CA  TYR A 203      42.007  57.860  27.064  1.00 14.94     0.180 C 
ATOM   1739  C   TYR A 203      42.311  58.329  28.496  1.00 16.85     0.241 C 
ATOM   1740  O   TYR A 203      43.306  57.909  29.091  1.00 16.75    -0.271 OA
ATOM   1741  CB  TYR A 203      42.631  58.825  26.045  1.00 15.51     0.073 C 
ATOM   1742  CG  TYR A 203      43.137  58.117  24.804  1.00 16.37    -0.056 A 
ATOM   1743  CD1 TYR A 203      44.433  57.626  24.744  1.00 17.59     0.010 A 
ATOM   1744  CD2 TYR A 203      42.310  57.926  23.692  1.00 16.15     0.010 A 
ATOM   1745  CE1 TYR A 203      44.910  56.976  23.610  1.00 18.07     0.037 A 
ATOM   1746  CE2 TYR A 203      42.788  57.294  22.538  1.00 16.56     0.037 A 
ATOM   1747  CZ  TYR A 203      44.107  56.863  22.494  1.00 20.93     0.065 A 
ATOM   1748  OH  TYR A 203      44.671  56.285  21.384  1.00 20.68    -0.361 OA
ATOM   1749  HH  TYR A 203      45.574  55.990  21.354  1.00  0.00     0.217 HD
ATOM   1750  N   GLU A 204      41.478  59.227  29.028  1.00 13.20    -0.346 N 
ATOM   1751  HN  GLU A 204      40.690  59.566  28.477  1.00  0.00     0.163 HD
ATOM   1752  CA  GLU A 204      41.675  59.733  30.386  1.00 13.39     0.177 C 
ATOM   1753  C   GLU A 204      41.538  58.567  31.383  1.00 16.22     0.241 C 
ATOM   1754  O   GLU A 204      42.395  58.370  32.247  1.00 15.19    -0.271 OA
ATOM   1755  CB  GLU A 204      40.628  60.814  30.729  1.00 14.05     0.045 C 
ATOM   1756  CG  GLU A 204      40.610  61.117  32.226  1.00 17.84     0.116 C 
ATOM   1757  CD  GLU A 204      39.623  62.162  32.699  1.00 19.10     0.172 C 
ATOM   1758  OE1 GLU A 204      39.069  62.903  31.853  1.00 18.05    -0.648 OA
ATOM   1759  OE2 GLU A 204      39.452  62.284  33.931  1.00 17.63    -0.648 OA
ATOM   1760  N   GLU A 205      40.439  57.818  31.247  1.00 14.51    -0.346 N 
ATOM   1761  HN  GLU A 205      39.804  57.998  30.469  1.00  0.00     0.163 HD
ATOM   1762  CA  GLU A 205      40.131  56.751  32.188  1.00 15.21     0.177 C 
ATOM   1763  C   GLU A 205      41.021  55.511  32.048  1.00 18.28     0.241 C 
ATOM   1764  O   GLU A 205      41.546  55.003  33.050  1.00 17.54    -0.271 OA
ATOM   1765  CB  GLU A 205      38.628  56.381  32.076  1.00 15.60     0.045 C 
ATOM   1766  CG  GLU A 205      38.191  55.204  32.968  1.00 15.88     0.116 C 
ATOM   1767  CD  GLU A 205      38.185  55.387  34.472  1.00 22.53     0.172 C 
ATOM   1768  OE1 GLU A 205      38.343  56.541  34.946  1.00 15.12    -0.648 OA
ATOM   1769  OE2 GLU A 205      38.006  54.364  35.181  1.00 16.17    -0.648 OA
ATOM   1770  N   GLU A 206      41.190  55.053  30.812  1.00 13.42    -0.346 N 
ATOM   1771  HN  GLU A 206      40.908  55.648  30.033  1.00  0.00     0.163 HD
ATOM   1772  CA  GLU A 206      41.752  53.757  30.516  1.00 13.81     0.177 C 
ATOM   1773  C   GLU A 206      43.173  53.706  29.983  1.00 19.68     0.241 C 
ATOM   1774  O   GLU A 206      43.742  52.628  29.972  1.00 19.52    -0.271 OA
ATOM   1775  CB  GLU A 206      40.827  53.039  29.510  1.00 14.57     0.045 C 
ATOM   1776  CG  GLU A 206      39.366  52.963  29.937  1.00 18.02     0.116 C 
ATOM   1777  CD  GLU A 206      39.041  52.144  31.173  1.00 22.10     0.172 C 
ATOM   1778  OE1 GLU A 206      39.973  51.694  31.879  1.00 16.31    -0.648 OA
ATOM   1779  OE2 GLU A 206      37.837  52.020  31.482  1.00 17.42    -0.648 OA
ATOM   1780  N   VAL A 207      43.740  54.828  29.521  1.00 16.34    -0.346 N 
ATOM   1781  HN  VAL A 207      43.255  55.722  29.592  1.00  0.00     0.163 HD
ATOM   1782  CA  VAL A 207      45.070  54.747  28.912  1.00 16.71     0.180 C 
ATOM   1783  C   VAL A 207      46.079  55.516  29.727  1.00 21.25     0.241 C 
ATOM   1784  O   VAL A 207      47.023  54.920  30.239  1.00 21.97    -0.271 OA
ATOM   1785  CB  VAL A 207      45.072  55.189  27.431  1.00 19.73     0.009 C 
ATOM   1786  CG1 VAL A 207      46.460  55.015  26.803  1.00 19.32     0.012 C 
ATOM   1787  CG2 VAL A 207      44.004  54.471  26.606  1.00 19.65     0.012 C 
ATOM   1788  N   PHE A 208      45.885  56.838  29.864  1.00 16.25    -0.346 N 
ATOM   1789  HN  PHE A 208      45.042  57.264  29.479  1.00  0.00     0.163 HD
ATOM   1790  CA  PHE A 208      46.858  57.674  30.553  1.00 16.62     0.180 C 
ATOM   1791  C   PHE A 208      46.629  57.899  32.024  1.00 20.92     0.241 C 
ATOM   1792  O   PHE A 208      47.553  58.397  32.670  1.00 19.49    -0.271 OA
ATOM   1793  CB  PHE A 208      46.975  59.035  29.828  1.00 18.19     0.073 C 
ATOM   1794  CG  PHE A 208      47.702  58.842  28.515  1.00 19.16    -0.056 A 
ATOM   1795  CD1 PHE A 208      49.081  58.625  28.487  1.00 23.55     0.007 A 
ATOM   1796  CD2 PHE A 208      47.007  58.810  27.319  1.00 22.77     0.007 A 
ATOM   1797  CE1 PHE A 208      49.748  58.421  27.276  1.00 25.27     0.001 A 
ATOM   1798  CE2 PHE A 208      47.679  58.601  26.096  1.00 25.33     0.001 A 
ATOM   1799  CZ  PHE A 208      49.039  58.415  26.086  1.00 24.11     0.000 A 
ATOM   1800  N   SER A 209      45.426  57.535  32.599  1.00 18.69    -0.344 N 
ATOM   1801  HN  SER A 209      44.739  57.031  32.038  1.00  0.00     0.163 HD
ATOM   1802  CA  SER A 209      45.110  57.858  34.007  1.00 18.00     0.200 C 
ATOM   1803  C   SER A 209      45.378  59.349  34.273  1.00 20.85     0.243 C 
ATOM   1804  O   SER A 209      45.972  59.719  35.292  1.00 19.23    -0.271 OA
ATOM   1805  CB  SER A 209      45.918  56.988  34.977  1.00 20.62     0.199 C 
ATOM   1806  OG  SER A 209      45.575  55.638  34.722  1.00 23.73    -0.398 OA
ATOM   1807  HG  SER A 209      46.076  55.099  35.323  1.00  0.00     0.209 HD
ATOM   1808  N   ALA A 210      45.002  60.207  33.306  1.00 18.08    -0.346 N 
ATOM   1809  HN  ALA A 210      44.501  59.844  32.495  1.00  0.00     0.163 HD
ATOM   1810  CA  ALA A 210      45.287  61.644  33.376  1.00 17.27     0.172 C 
ATOM   1811  C   ALA A 210      44.538  62.361  32.293  1.00 18.66     0.240 C 
ATOM   1812  O   ALA A 210      44.278  61.774  31.248  1.00 17.79    -0.271 OA
ATOM   1813  CB  ALA A 210      46.807  61.892  33.183  1.00 17.94     0.042 C 
ATOM   1814  N   TYR A 211      44.227  63.650  32.524  1.00 18.24    -0.346 N 
ATOM   1815  HN  TYR A 211      44.461  64.055  33.431  1.00  0.00     0.163 HD
ATOM   1816  CA  TYR A 211      43.561  64.502  31.519  1.00 17.82     0.175 C 
ATOM   1817  C   TYR A 211      44.633  65.087  30.593  1.00 20.32     0.224 C 
ATOM   1818  O   TYR A 211      44.371  65.297  29.422  1.00 17.56    -0.277 OA
ATOM   1819  CB  TYR A 211      42.858  65.644  32.236  1.00 17.68     0.073 C 
ATOM   1820  CG  TYR A 211      41.923  66.525  31.430  1.00 17.06    -0.056 A 
ATOM   1821  CD1 TYR A 211      41.217  66.019  30.341  1.00 18.19     0.010 A 
ATOM   1822  CD2 TYR A 211      41.610  67.809  31.864  1.00 17.57     0.010 A 
ATOM   1823  CE1 TYR A 211      40.248  66.778  29.692  1.00 20.77     0.037 A 
ATOM   1824  CE2 TYR A 211      40.617  68.560  31.245  1.00 18.30     0.037 A 
ATOM   1825  CZ  TYR A 211      39.985  68.069  30.127  1.00 21.86     0.065 A 
ATOM   1826  OH  TYR A 211      39.006  68.829  29.562  1.00 20.88    -0.361 OA
ATOM   1827  HH  TYR A 211      38.826  69.713  29.860  1.00  0.00     0.217 HD
ATOM   1828  N   SER A 212      45.847  65.316  31.120  1.00 19.10    -0.221 NA
ATOM   1829  CA ASER A 212      46.914  65.881  30.303  0.50 18.87     0.174 C 
ATOM   1830  CA BSER A 212      46.956  65.868  30.333  0.50 18.76     0.174 C 
ATOM   1831  C   SER A 212      47.387  64.951  29.198  1.00 22.46     0.182 C 
ATOM   1832  O   SER A 212      47.507  63.729  29.387  1.00 20.90    -0.280 OA
ATOM   1833  CB ASER A 212      48.085  66.313  31.168  0.50 21.48     0.193 C 
ATOM   1834  CB BSER A 212      48.158  66.157  31.225  0.50 21.17     0.193 C 
ATOM   1835  OG ASER A 212      48.669  65.209  31.833  0.50 24.93    -0.399 OA
ATOM   1836  HG ASER A 212      49.402  65.479  32.374  1.00  0.00     0.209 HD
ATOM   1837  OG BSER A 212      49.287  66.578  30.471  0.50 22.63    -0.399 OA
ATOM   1838  HG BSER A 212      50.036  66.758  31.027  1.00  0.00     0.209 HD
ATOM   1839  N   ALA A 213      47.660  65.541  28.029  1.00 17.59    -0.353 N 
ATOM   1840  HN  ALA A 213      47.469  66.538  27.929  1.00  0.00     0.163 HD
ATOM   1841  CA  ALA A 213      48.213  64.828  26.902  1.00 17.27     0.172 C 
ATOM   1842  C   ALA A 213      49.316  65.771  26.315  1.00 21.00     0.240 C 
ATOM   1843  O   ALA A 213      49.445  65.951  25.092  1.00 18.73    -0.271 OA
ATOM   1844  CB  ALA A 213      47.146  64.466  25.885  1.00 18.61     0.042 C 
ATOM   1845  N   LEU A 214      50.102  66.354  27.242  1.00 19.69    -0.346 N 
ATOM   1846  HN  LEU A 214      49.900  66.152  28.221  1.00  0.00     0.163 HD
ATOM   1847  CA  LEU A 214      51.235  67.264  26.955  1.00 21.75     0.177 C 
ATOM   1848  C   LEU A 214      52.456  66.668  27.613  1.00 23.66     0.241 C 
ATOM   1849  O   LEU A 214      52.360  66.214  28.761  1.00 21.54    -0.271 OA
ATOM   1850  CB  LEU A 214      51.003  68.673  27.591  1.00 21.95     0.038 C 
ATOM   1851  CG  LEU A 214      49.921  69.555  27.001  1.00 27.46    -0.020 C 
ATOM   1852  CD1 LEU A 214      49.907  70.900  27.698  1.00 27.88     0.009 C 
ATOM   1853  CD2 LEU A 214      50.156  69.788  25.553  1.00 33.80     0.009 C 
ATOM   1854  N   TRP A 215      53.601  66.680  26.917  1.00 20.45    -0.346 N 
ATOM   1855  HN  TRP A 215      53.595  67.055  25.968  1.00  0.00     0.163 HD
ATOM   1856  CA  TRP A 215      54.858  66.176  27.467  1.00 20.18     0.181 C 
ATOM   1857  C   TRP A 215      56.021  67.109  27.072  1.00 23.27     0.241 C 
ATOM   1858  O   TRP A 215      56.478  67.072  25.927  1.00 21.35    -0.271 OA
ATOM   1859  CB  TRP A 215      55.156  64.730  26.982  1.00 18.33     0.075 C 
ATOM   1860  CG  TRP A 215      54.113  63.721  27.372  1.00 19.32    -0.028 A 
ATOM   1861  CD1 TRP A 215      54.081  62.952  28.506  1.00 22.40     0.096 A 
ATOM   1862  CD2 TRP A 215      52.938  63.377  26.616  1.00 19.21    -0.002 A 
ATOM   1863  CE2 TRP A 215      52.238  62.391  27.348  1.00 23.12     0.042 A 
ATOM   1864  CE3 TRP A 215      52.405  63.819  25.390  1.00 20.38     0.014 A 
ATOM   1865  NE1 TRP A 215      52.936  62.173  28.516  1.00 22.12    -0.365 N 
ATOM   1866  HE1 TRP A 215      52.655  61.541  29.266  1.00  0.00     0.165 HD
ATOM   1867  CZ2 TRP A 215      51.024  61.859  26.904  1.00 23.08     0.030 A 
ATOM   1868  CZ3 TRP A 215      51.242  63.234  24.915  1.00 22.45     0.001 A 
ATOM   1869  CH2 TRP A 215      50.553  62.278  25.678  1.00 23.18     0.002 A 
ATOM   1870  N   TRP A 216      56.500  67.917  28.026  1.00 22.51    -0.346 N 
ATOM   1871  HN  TRP A 216      56.045  67.914  28.939  1.00  0.00     0.163 HD
ATOM   1872  CA  TRP A 216      57.648  68.806  27.819  1.00 22.14     0.181 C 
ATOM   1873  C   TRP A 216      58.928  67.946  27.710  1.00 25.90     0.241 C 
ATOM   1874  O   TRP A 216      59.067  66.949  28.443  1.00 24.09    -0.271 OA
ATOM   1875  CB  TRP A 216      57.805  69.698  29.060  1.00 20.99     0.075 C 
ATOM   1876  CG  TRP A 216      56.901  70.896  29.145  1.00 22.48    -0.028 A 
ATOM   1877  CD1 TRP A 216      55.881  71.089  30.029  1.00 25.10     0.096 A 
ATOM   1878  CD2 TRP A 216      57.057  72.133  28.433  1.00 22.64    -0.002 A 
ATOM   1879  CE2 TRP A 216      56.062  73.016  28.907  1.00 26.32     0.042 A 
ATOM   1880  CE3 TRP A 216      57.934  72.576  27.426  1.00 24.31     0.014 A 
ATOM   1881  NE1 TRP A 216      55.359  72.352  29.880  1.00 24.55    -0.365 N 
ATOM   1882  HE1 TRP A 216      54.575  72.734  30.408  1.00  0.00     0.165 HD
ATOM   1883  CZ2 TRP A 216      55.932  74.327  28.426  1.00 25.47     0.030 A 
ATOM   1884  CZ3 TRP A 216      57.776  73.864  26.919  1.00 25.67     0.001 A 
ATOM   1885  CH2 TRP A 216      56.780  74.716  27.411  1.00 26.02     0.002 A 
ATOM   1886  N   SER A 217      59.907  68.372  26.868  1.00 21.59    -0.344 N 
ATOM   1887  HN  SER A 217      59.729  69.186  26.280  1.00  0.00     0.163 HD
ATOM   1888  CA  SER A 217      61.203  67.707  26.775  1.00 20.79     0.200 C 
ATOM   1889  C   SER A 217      61.945  68.005  28.097  1.00 24.72     0.245 C 
ATOM   1890  O   SER A 217      61.510  68.916  28.821  1.00 23.75    -0.271 OA
ATOM   1891  CB  SER A 217      61.986  68.199  25.554  1.00 23.23     0.199 C 
ATOM   1892  OG  SER A 217      62.305  69.569  25.724  1.00 28.22    -0.398 OA
ATOM   1893  HG  SER A 217      62.791  69.874  24.967  1.00  0.00     0.209 HD
ATOM   1894  N   PRO A 218      63.013  67.262  28.469  1.00 22.39    -0.337 N 
ATOM   1895  CA  PRO A 218      63.617  67.464  29.802  1.00 23.08     0.179 C 
ATOM   1896  C   PRO A 218      64.038  68.888  30.160  1.00 28.51     0.241 C 
ATOM   1897  O   PRO A 218      63.904  69.279  31.324  1.00 28.37    -0.271 OA
ATOM   1898  CB  PRO A 218      64.813  66.500  29.789  1.00 24.98     0.037 C 
ATOM   1899  CG  PRO A 218      64.315  65.378  28.938  1.00 28.79     0.022 C 
ATOM   1900  CD  PRO A 218      63.617  66.085  27.803  1.00 23.41     0.127 C 
ATOM   1901  N   ASN A 219      64.507  69.672  29.191  1.00 26.01    -0.346 N 
ATOM   1902  HN  ASN A 219      64.575  69.337  28.230  1.00  0.00     0.163 HD
ATOM   1903  CA  ASN A 219      64.922  71.032  29.548  1.00 26.84     0.185 C 
ATOM   1904  C   ASN A 219      63.930  72.117  29.060  1.00 29.65     0.241 C 
ATOM   1905  O   ASN A 219      64.241  73.309  29.109  1.00 28.51    -0.271 OA
ATOM   1906  CB  ASN A 219      66.358  71.270  29.065  1.00 27.89     0.137 C 
ATOM   1907  CG  ASN A 219      66.469  71.591  27.614  1.00 39.66     0.217 C 
ATOM   1908  ND2 ASN A 219      67.667  71.855  27.171  1.00 39.81    -0.370 N 
ATOM   1909 1HD2 ASN A 219      67.743  72.075  26.178  1.00  0.00     0.159 HD
ATOM   1910 2HD2 ASN A 219      68.477  71.849  27.791  1.00  0.00     0.159 HD
ATOM   1911  OD1 ASN A 219      65.487  71.598  26.862  1.00 29.23    -0.274 OA
ATOM   1912  N   GLY A 220      62.779  71.685  28.552  1.00 27.21    -0.351 N 
ATOM   1913  HN  GLY A 220      62.635  70.679  28.460  1.00  0.00     0.163 HD
ATOM   1914  CA  GLY A 220      61.710  72.584  28.120  1.00 26.68     0.225 C 
ATOM   1915  C   GLY A 220      61.779  73.119  26.705  1.00 30.99     0.236 C 
ATOM   1916  O   GLY A 220      60.946  73.954  26.335  1.00 29.73    -0.272 OA
ATOM   1917  N   THR A 221      62.734  72.630  25.883  1.00 27.05    -0.344 N 
ATOM   1918  HN  THR A 221      63.389  71.930  26.230  1.00  0.00     0.163 HD
ATOM   1919  CA  THR A 221      62.836  73.095  24.503  1.00 27.22     0.205 C 
ATOM   1920  C   THR A 221      61.612  72.709  23.689  1.00 30.20     0.243 C 
ATOM   1921  O   THR A 221      61.009  73.561  23.015  1.00 29.11    -0.271 OA
ATOM   1922  CB  THR A 221      64.163  72.638  23.846  1.00 33.76     0.146 C 
ATOM   1923  CG2 THR A 221      64.217  72.955  22.351  1.00 28.43     0.042 C 
ATOM   1924  OG1 THR A 221      65.214  73.324  24.504  1.00 36.89    -0.393 OA
ATOM   1925  HG1 THR A 221      66.028  73.044  24.101  1.00  0.00     0.210 HD
ATOM   1926  N   PHE A 222      61.263  71.423  23.744  1.00 23.80    -0.346 N 
ATOM   1927  HN  PHE A 222      61.788  70.788  24.346  1.00  0.00     0.163 HD
ATOM   1928  CA  PHE A 222      60.160  70.913  22.971  1.00 22.43     0.180 C 
ATOM   1929  C   PHE A 222      58.953  70.601  23.846  1.00 24.33     0.241 C 
ATOM   1930  O   PHE A 222      59.081  70.268  25.023  1.00 23.25    -0.271 OA
ATOM   1931  CB  PHE A 222      60.561  69.649  22.205  1.00 24.23     0.073 C 
ATOM   1932  CG  PHE A 222      61.710  69.786  21.230  1.00 26.32    -0.056 A 
ATOM   1933  CD1 PHE A 222      61.508  70.331  19.963  1.00 30.09     0.007 A 
ATOM   1934  CD2 PHE A 222      62.969  69.284  21.543  1.00 28.91     0.007 A 
ATOM   1935  CE1 PHE A 222      62.571  70.439  19.052  1.00 32.08     0.001 A 
ATOM   1936  CE2 PHE A 222      64.030  69.373  20.622  1.00 32.78     0.001 A 
ATOM   1937  CZ  PHE A 222      63.822  69.948  19.384  1.00 30.54     0.000 A 
ATOM   1938  N   LEU A 223      57.798  70.705  23.239  1.00 21.23    -0.346 N 
ATOM   1939  HN  LEU A 223      57.790  71.063  22.284  1.00  0.00     0.163 HD
ATOM   1940  CA  LEU A 223      56.533  70.344  23.839  1.00 20.62     0.177 C 
ATOM   1941  C   LEU A 223      55.931  69.306  22.921  1.00 22.76     0.241 C 
ATOM   1942  O   LEU A 223      55.569  69.609  21.783  1.00 23.56    -0.271 OA
ATOM   1943  CB  LEU A 223      55.570  71.565  24.022  1.00 20.24     0.038 C 
ATOM   1944  CG  LEU A 223      54.192  71.206  24.653  1.00 23.30    -0.020 C 
ATOM   1945  CD1 LEU A 223      54.353  70.816  26.138  1.00 22.73     0.009 C 
ATOM   1946  CD2 LEU A 223      53.185  72.346  24.505  1.00 26.11     0.009 C 
ATOM   1947  N   ALA A 224      55.836  68.065  23.408  1.00 18.86    -0.346 N 
ATOM   1948  HN  ALA A 224      56.221  67.854  24.329  1.00  0.00     0.163 HD
ATOM   1949  CA  ALA A 224      55.194  67.018  22.646  1.00 18.16     0.172 C 
ATOM   1950  C   ALA A 224      53.704  66.977  23.065  1.00 21.46     0.240 C 
ATOM   1951  O   ALA A 224      53.391  67.267  24.221  1.00 19.05    -0.271 OA
ATOM   1952  CB  ALA A 224      55.843  65.686  22.926  1.00 19.49     0.042 C 
ATOM   1953  N   TYR A 225      52.807  66.604  22.136  1.00 19.52    -0.346 N 
ATOM   1954  HN  TYR A 225      53.119  66.393  21.188  1.00  0.00     0.163 HD
ATOM   1955  CA  TYR A 225      51.389  66.498  22.473  1.00 19.83     0.180 C 
ATOM   1956  C   TYR A 225      50.623  65.554  21.584  1.00 22.63     0.241 C 
ATOM   1957  O   TYR A 225      51.025  65.290  20.449  1.00 22.40    -0.271 OA
ATOM   1958  CB  TYR A 225      50.704  67.877  22.522  1.00 19.82     0.073 C 
ATOM   1959  CG  TYR A 225      50.600  68.540  21.169  1.00 20.97    -0.056 A 
ATOM   1960  CD1 TYR A 225      51.584  69.430  20.726  1.00 23.56     0.010 A 
ATOM   1961  CD2 TYR A 225      49.474  68.356  20.365  1.00 21.28     0.010 A 
ATOM   1962  CE1 TYR A 225      51.469  70.081  19.490  1.00 23.87     0.037 A 
ATOM   1963  CE2 TYR A 225      49.344  69.011  19.140  1.00 21.22     0.037 A 
ATOM   1964  CZ  TYR A 225      50.356  69.852  18.698  1.00 27.89     0.065 A 
ATOM   1965  OH  TYR A 225      50.219  70.486  17.486  1.00 30.83    -0.361 OA
ATOM   1966  HH  TYR A 225      50.912  71.062  17.183  1.00  0.00     0.217 HD
ATOM   1967  N   ALA A 226      49.517  65.011  22.120  1.00 19.24    -0.346 N 
ATOM   1968  HN  ALA A 226      49.285  65.202  23.095  1.00  0.00     0.163 HD
ATOM   1969  CA  ALA A 226      48.652  64.161  21.336  1.00 18.48     0.172 C 
ATOM   1970  C   ALA A 226      47.408  64.940  20.993  1.00 20.28     0.240 C 
ATOM   1971  O   ALA A 226      47.018  65.894  21.689  1.00 21.27    -0.271 OA
ATOM   1972  CB  ALA A 226      48.298  62.881  22.097  1.00 19.53     0.042 C 
ATOM   1973  N   GLN A 227      46.798  64.538  19.903  1.00 18.87    -0.346 N 
ATOM   1974  HN  GLN A 227      47.239  63.802  19.352  1.00  0.00     0.163 HD
ATOM   1975  CA  GLN A 227      45.540  65.074  19.435  1.00 19.53     0.177 C 
ATOM   1976  C   GLN A 227      44.558  63.914  19.291  1.00 21.64     0.241 C 
ATOM   1977  O   GLN A 227      44.822  62.971  18.536  1.00 21.14    -0.271 OA
ATOM   1978  CB  GLN A 227      45.705  65.780  18.089  1.00 21.02     0.044 C 
ATOM   1979  CG  GLN A 227      44.373  66.340  17.589  1.00 23.01     0.105 C 
ATOM   1980  CD  GLN A 227      44.497  66.816  16.168  1.00 30.21     0.215 C 
ATOM   1981  NE2 GLN A 227      44.656  68.123  16.003  1.00 22.00    -0.370 N 
ATOM   1982 1HE2 GLN A 227      44.708  68.780  16.782  1.00  0.00     0.159 HD
ATOM   1983 2HE2 GLN A 227      44.740  68.446  15.039  1.00  0.00     0.159 HD
ATOM   1984  OE1 GLN A 227      44.434  66.025  15.230  1.00 27.94    -0.274 OA
ATOM   1985  N   PHE A 228      43.391  64.006  19.964  1.00 19.13    -0.346 N 
ATOM   1986  HN  PHE A 228      43.211  64.812  20.563  1.00  0.00     0.163 HD
ATOM   1987  CA  PHE A 228      42.372  62.941  19.834  1.00 17.88     0.180 C 
ATOM   1988  C   PHE A 228      41.233  63.441  18.968  1.00 21.37     0.241 C 
ATOM   1989  O   PHE A 228      40.853  64.597  19.076  1.00 21.56    -0.271 OA
ATOM   1990  CB  PHE A 228      41.846  62.492  21.222  1.00 18.65     0.073 C 
ATOM   1991  CG  PHE A 228      43.006  62.042  22.081  1.00 18.89    -0.056 A 
ATOM   1992  CD1 PHE A 228      43.552  60.768  21.930  1.00 19.99     0.007 A 
ATOM   1993  CD2 PHE A 228      43.600  62.909  22.984  1.00 19.06     0.007 A 
ATOM   1994  CE1 PHE A 228      44.661  60.374  22.687  1.00 19.64     0.001 A 
ATOM   1995  CE2 PHE A 228      44.719  62.514  23.734  1.00 21.10     0.001 A 
ATOM   1996  CZ  PHE A 228      45.250  61.256  23.564  1.00 19.96     0.000 A 
ATOM   1997  N   ASN A 229      40.686  62.561  18.149  1.00 19.11    -0.346 N 
ATOM   1998  HN  ASN A 229      41.066  61.615  18.144  1.00  0.00     0.163 HD
ATOM   1999  CA  ASN A 229      39.569  62.854  17.247  1.00 19.64     0.185 C 
ATOM   2000  C   ASN A 229      38.416  61.884  17.513  1.00 21.78     0.241 C 
ATOM   2001  O   ASN A 229      38.489  60.701  17.188  1.00 21.69    -0.271 OA
ATOM   2002  CB  ASN A 229      40.048  62.826  15.785  1.00 20.53     0.137 C 
ATOM   2003  CG  ASN A 229      39.004  63.274  14.795  1.00 36.60     0.217 C 
ATOM   2004  ND2 ASN A 229      39.435  63.624  13.592  1.00 28.70    -0.370 N 
ATOM   2005 1HD2 ASN A 229      40.423  63.569  13.343  1.00  0.00     0.159 HD
ATOM   2006 2HD2 ASN A 229      38.728  63.927  12.922  1.00  0.00     0.159 HD
ATOM   2007  OD1 ASN A 229      37.799  63.341  15.099  1.00 24.01    -0.274 OA
ATOM   2008  N   ASP A 230      37.354  62.409  18.135  1.00 19.23    -0.345 N 
ATOM   2009  HN  ASP A 230      37.373  63.410  18.332  1.00  0.00     0.163 HD
ATOM   2010  CA  ASP A 230      36.164  61.661  18.557  1.00 19.70     0.186 C 
ATOM   2011  C   ASP A 230      34.969  61.844  17.622  1.00 25.55     0.241 C 
ATOM   2012  O   ASP A 230      33.845  61.460  17.975  1.00 22.05    -0.271 OA
ATOM   2013  CB  ASP A 230      35.788  62.105  19.981  1.00 20.64     0.147 C 
ATOM   2014  CG  ASP A 230      36.701  61.454  21.013  1.00 26.68     0.175 C 
ATOM   2015  OD1 ASP A 230      37.921  61.540  20.857  1.00 26.35    -0.648 OA
ATOM   2016  OD2 ASP A 230      36.190  60.812  21.916  1.00 29.86    -0.648 OA
ATOM   2017  N   THR A 231      35.207  62.386  16.414  1.00 23.54    -0.344 N 
ATOM   2018  HN  THR A 231      36.166  62.621  16.157  1.00  0.00     0.163 HD
ATOM   2019  CA  THR A 231      34.112  62.652  15.443  1.00 24.57     0.205 C 
ATOM   2020  C   THR A 231      33.034  61.546  15.354  1.00 29.53     0.243 C 
ATOM   2021  O   THR A 231      31.837  61.856  15.426  1.00 30.15    -0.271 OA
ATOM   2022  CB  THR A 231      34.702  62.983  14.042  1.00 30.64     0.146 C 
ATOM   2023  CG2 THR A 231      33.615  63.159  12.961  1.00 29.07     0.042 C 
ATOM   2024  OG1 THR A 231      35.405  64.213  14.192  1.00 26.98    -0.393 OA
ATOM   2025  HG1 THR A 231      36.074  64.105  14.858  1.00  0.00     0.210 HD
ATOM   2026  N   GLU A 232      33.427  60.289  15.163  1.00 25.22    -0.346 N 
ATOM   2027  HN  GLU A 232      34.419  60.050  15.152  1.00  0.00     0.163 HD
ATOM   2028  CA  GLU A 232      32.412  59.260  14.970  1.00 24.81     0.177 C 
ATOM   2029  C   GLU A 232      32.216  58.368  16.205  1.00 24.79     0.241 C 
ATOM   2030  O   GLU A 232      31.626  57.306  16.110  1.00 23.62    -0.271 OA
ATOM   2031  CB  GLU A 232      32.762  58.415  13.727  1.00 27.39     0.045 C 
ATOM   2032  CG  GLU A 232      32.911  59.247  12.461  1.00 43.30     0.116 C 
ATOM   2033  CD  GLU A 232      33.621  58.488  11.358  1.00 71.20     0.172 C 
ATOM   2034  OE1 GLU A 232      32.926  57.858  10.528  1.00 72.51    -0.648 OA
ATOM   2035  OE2 GLU A 232      34.872  58.457  11.372  1.00 62.57    -0.648 OA
ATOM   2036  N   VAL A 233      32.714  58.806  17.353  1.00 19.80    -0.346 N 
ATOM   2037  HN  VAL A 233      33.222  59.690  17.377  1.00  0.00     0.163 HD
ATOM   2038  CA  VAL A 233      32.544  58.037  18.586  1.00 18.27     0.180 C 
ATOM   2039  C   VAL A 233      31.099  58.297  19.073  1.00 20.69     0.243 C 
ATOM   2040  O   VAL A 233      30.722  59.466  19.241  1.00 19.36    -0.271 OA
ATOM   2041  CB  VAL A 233      33.581  58.482  19.653  1.00 21.00     0.009 C 
ATOM   2042  CG1 VAL A 233      33.264  57.850  21.007  1.00 19.26     0.012 C 
ATOM   2043  CG2 VAL A 233      35.002  58.122  19.217  1.00 20.22     0.012 C 
ATOM   2044  N   PRO A 234      30.301  57.253  19.348  1.00 17.21    -0.337 N 
ATOM   2045  CA  PRO A 234      28.928  57.493  19.836  1.00 16.58     0.179 C 
ATOM   2046  C   PRO A 234      28.916  58.140  21.214  1.00 20.92     0.241 C 
ATOM   2047  O   PRO A 234      29.872  58.006  21.984  1.00 20.43    -0.271 OA
ATOM   2048  CB  PRO A 234      28.304  56.076  19.884  1.00 18.13     0.037 C 
ATOM   2049  CG  PRO A 234      29.201  55.221  19.053  1.00 22.24     0.022 C 
ATOM   2050  CD  PRO A 234      30.581  55.807  19.263  1.00 18.48     0.127 C 
ATOM   2051  N   LEU A 235      27.831  58.838  21.519  1.00 19.81    -0.346 N 
ATOM   2052  HN  LEU A 235      27.070  58.880  20.841  1.00  0.00     0.163 HD
ATOM   2053  CA  LEU A 235      27.680  59.548  22.784  1.00 21.04     0.177 C 
ATOM   2054  C   LEU A 235      26.851  58.750  23.779  1.00 21.65     0.241 C 
ATOM   2055  O   LEU A 235      25.815  58.216  23.421  1.00 20.36    -0.271 OA
ATOM   2056  CB  LEU A 235      26.940  60.879  22.563  1.00 22.76     0.038 C 
ATOM   2057  CG  LEU A 235      27.509  61.910  21.580  1.00 30.38    -0.020 C 
ATOM   2058  CD1 LEU A 235      26.392  62.895  21.165  1.00 32.28     0.009 C 
ATOM   2059  CD2 LEU A 235      28.655  62.681  22.195  1.00 28.50     0.009 C 
ATOM   2060  N   ILE A 236      27.285  58.706  25.034  1.00 17.24    -0.346 N 
ATOM   2061  HN  ILE A 236      28.220  59.042  25.266  1.00  0.00     0.163 HD
ATOM   2062  CA  ILE A 236      26.416  58.173  26.080  1.00 16.04     0.180 C 
ATOM   2063  C   ILE A 236      25.618  59.422  26.509  1.00 19.46     0.241 C 
ATOM   2064  O   ILE A 236      26.187  60.518  26.574  1.00 17.95    -0.271 OA
ATOM   2065  CB  ILE A 236      27.156  57.533  27.284  1.00 18.00     0.013 C 
ATOM   2066  CG1 ILE A 236      26.150  57.020  28.378  1.00 16.78     0.002 C 
ATOM   2067  CG2 ILE A 236      28.208  58.478  27.920  1.00 15.62     0.012 C 
ATOM   2068  CD1 ILE A 236      25.099  56.008  27.870  1.00 16.21     0.005 C 
ATOM   2069  N   GLU A 237      24.314  59.267  26.756  1.00 15.64    -0.346 N 
ATOM   2070  HN  GLU A 237      23.889  58.349  26.627  1.00  0.00     0.163 HD
ATOM   2071  CA  GLU A 237      23.477  60.385  27.209  1.00 16.51     0.177 C 
ATOM   2072  C   GLU A 237      22.769  59.988  28.490  1.00 19.01     0.241 C 
ATOM   2073  O   GLU A 237      22.287  58.858  28.604  1.00 17.84    -0.271 OA
ATOM   2074  CB  GLU A 237      22.424  60.727  26.141  1.00 18.14     0.045 C 
ATOM   2075  CG  GLU A 237      23.051  60.977  24.777  1.00 24.02     0.116 C 
ATOM   2076  CD  GLU A 237      22.062  61.301  23.683  1.00 38.47     0.172 C 
ATOM   2077  OE1 GLU A 237      22.332  62.260  22.933  1.00 30.57    -0.648 OA
ATOM   2078  OE2 GLU A 237      21.093  60.531  23.496  1.00 37.87    -0.648 OA
ATOM   2079  N   TYR A 238      22.731  60.896  29.455  1.00 16.95    -0.346 N 
ATOM   2080  HN  TYR A 238      23.199  61.791  29.314  1.00  0.00     0.163 HD
ATOM   2081  CA  TYR A 238      22.033  60.645  30.720  1.00 17.62     0.180 C 
ATOM   2082  C   TYR A 238      21.561  61.961  31.314  1.00 20.11     0.241 C 
ATOM   2083  O   TYR A 238      22.136  63.020  31.018  1.00 18.42    -0.271 OA
ATOM   2084  CB  TYR A 238      22.910  59.828  31.717  1.00 18.15     0.073 C 
ATOM   2085  CG  TYR A 238      24.225  60.489  32.075  1.00 19.24    -0.056 A 
ATOM   2086  CD1 TYR A 238      24.306  61.415  33.114  1.00 20.43     0.010 A 
ATOM   2087  CD2 TYR A 238      25.393  60.184  31.380  1.00 20.18     0.010 A 
ATOM   2088  CE1 TYR A 238      25.524  62.003  33.468  1.00 20.01     0.037 A 
ATOM   2089  CE2 TYR A 238      26.601  60.809  31.690  1.00 20.86     0.037 A 
ATOM   2090  CZ  TYR A 238      26.673  61.663  32.776  1.00 24.57     0.065 A 
ATOM   2091  OH  TYR A 238      27.874  62.235  33.100  1.00 26.07    -0.361 OA
ATOM   2092  HH  TYR A 238      28.663  62.002  32.625  1.00  0.00     0.217 HD
ATOM   2093  N   SER A 239      20.503  61.899  32.135  1.00 16.02    -0.344 N 
ATOM   2094  HN  SER A 239      20.085  60.988  32.325  1.00  0.00     0.163 HD
ATOM   2095  CA  SER A 239      19.924  63.077  32.768  1.00 16.29     0.200 C 
ATOM   2096  C   SER A 239      20.719  63.560  33.964  1.00 19.44     0.243 C 
ATOM   2097  O   SER A 239      21.238  62.761  34.747  1.00 18.14    -0.271 OA
ATOM   2098  CB  SER A 239      18.487  62.794  33.206  1.00 18.75     0.199 C 
ATOM   2099  OG  SER A 239      17.666  62.504  32.085  1.00 23.62    -0.398 OA
ATOM   2100  HG  SER A 239      16.773  62.328  32.357  1.00  0.00     0.209 HD
ATOM   2101  N   PHE A 240      20.767  64.880  34.133  1.00 16.84    -0.346 N 
ATOM   2102  HN  PHE A 240      20.363  65.489  33.421  1.00  0.00     0.163 HD
ATOM   2103  CA  PHE A 240      21.384  65.475  35.313  1.00 16.29     0.180 C 
ATOM   2104  C   PHE A 240      20.314  66.394  35.861  1.00 19.35     0.241 C 
ATOM   2105  O   PHE A 240      19.838  67.297  35.158  1.00 17.57    -0.271 OA
ATOM   2106  CB  PHE A 240      22.678  66.215  34.959  1.00 18.07     0.073 C 
ATOM   2107  CG  PHE A 240      23.466  66.547  36.202  1.00 19.09    -0.056 A 
ATOM   2108  CD1 PHE A 240      24.340  65.617  36.760  1.00 21.87     0.007 A 
ATOM   2109  CD2 PHE A 240      23.304  67.768  36.837  1.00 20.60     0.007 A 
ATOM   2110  CE1 PHE A 240      25.046  65.909  37.941  1.00 23.45     0.001 A 
ATOM   2111  CE2 PHE A 240      23.988  68.053  38.033  1.00 23.79     0.001 A 
ATOM   2112  CZ  PHE A 240      24.864  67.118  38.570  1.00 21.96     0.000 A 
ATOM   2113  N   TYR A 241      19.931  66.174  37.121  1.00 16.86    -0.346 N 
ATOM   2114  HN  TYR A 241      20.443  65.495  37.684  1.00  0.00     0.163 HD
ATOM   2115  CA  TYR A 241      18.798  66.879  37.714  1.00 15.50     0.180 C 
ATOM   2116  C   TYR A 241      19.137  68.222  38.285  1.00 19.24     0.241 C 
ATOM   2117  O   TYR A 241      18.294  69.117  38.220  1.00 18.23    -0.271 OA
ATOM   2118  CB  TYR A 241      18.094  65.976  38.755  1.00 15.78     0.073 C 
ATOM   2119  CG  TYR A 241      17.625  64.719  38.058  1.00 16.61    -0.056 A 
ATOM   2120  CD1 TYR A 241      16.536  64.751  37.184  1.00 17.05     0.010 A 
ATOM   2121  CD2 TYR A 241      18.379  63.544  38.114  1.00 16.49     0.010 A 
ATOM   2122  CE1 TYR A 241      16.174  63.628  36.439  1.00 16.33     0.037 A 
ATOM   2123  CE2 TYR A 241      17.974  62.390  37.438  1.00 16.67     0.037 A 
ATOM   2124  CZ  TYR A 241      16.876  62.446  36.591  1.00 21.34     0.065 A 
ATOM   2125  OH  TYR A 241      16.483  61.349  35.870  1.00 20.47    -0.361 OA
ATOM   2126  HH  TYR A 241      15.731  61.387  35.290  1.00  0.00     0.217 HD
ATOM   2127  N   SER A 242      20.349  68.371  38.838  1.00 17.82    -0.344 N 
ATOM   2128  HN  SER A 242      20.963  67.557  38.861  1.00  0.00     0.163 HD
ATOM   2129  CA  SER A 242      20.854  69.618  39.411  1.00 17.91     0.200 C 
ATOM   2130  C   SER A 242      20.024  70.046  40.646  1.00 22.13     0.243 C 
ATOM   2131  O   SER A 242      19.305  69.225  41.225  1.00 21.02    -0.271 OA
ATOM   2132  CB  SER A 242      20.944  70.713  38.337  1.00 19.15     0.199 C 
ATOM   2133  OG  SER A 242      21.609  71.863  38.834  1.00 21.22    -0.398 OA
ATOM   2134  HG  SER A 242      21.665  72.540  38.170  1.00  0.00     0.209 HD
ATOM   2135  N   ASP A 243      20.172  71.299  41.083  1.00 19.36    -0.345 N 
ATOM   2136  HN  ASP A 243      20.828  71.910  40.598  1.00  0.00     0.163 HD
ATOM   2137  CA  ASP A 243      19.437  71.831  42.223  1.00 20.00     0.186 C 
ATOM   2138  C   ASP A 243      17.956  71.804  41.912  1.00 21.95     0.241 C 
ATOM   2139  O   ASP A 243      17.545  71.835  40.745  1.00 21.22    -0.271 OA
ATOM   2140  CB  ASP A 243      19.900  73.262  42.529  1.00 23.04     0.147 C 
ATOM   2141  CG  ASP A 243      21.375  73.341  42.930  1.00 39.65     0.175 C 
ATOM   2142  OD1 ASP A 243      21.885  72.362  43.563  1.00 37.26    -0.648 OA
ATOM   2143  OD2 ASP A 243      22.021  74.367  42.612  1.00 50.26    -0.648 OA
ATOM   2144  N   GLU A 244      17.156  71.746  42.959  1.00 18.38    -0.346 N 
ATOM   2145  HN  GLU A 244      17.581  71.725  43.886  1.00  0.00     0.163 HD
ATOM   2146  CA  GLU A 244      15.693  71.710  42.870  1.00 18.86     0.177 C 
ATOM   2147  C   GLU A 244      15.140  72.843  42.008  1.00 22.88     0.241 C 
ATOM   2148  O   GLU A 244      14.092  72.689  41.366  1.00 21.53    -0.271 OA
ATOM   2149  CB  GLU A 244      15.181  71.842  44.305  1.00 20.87     0.045 C 
ATOM   2150  CG  GLU A 244      13.712  71.649  44.460  1.00 36.95     0.116 C 
ATOM   2151  CD  GLU A 244      13.239  72.078  45.824  1.00 41.10     0.172 C 
ATOM   2152  OE1 GLU A 244      12.073  72.518  45.906  1.00 36.72    -0.648 OA
ATOM   2153  OE2 GLU A 244      14.026  71.998  46.798  1.00 31.60    -0.648 OA
ATOM   2154  N   SER A 245      15.851  73.992  41.982  1.00 19.29    -0.344 N 
ATOM   2155  HN  SER A 245      16.704  74.046  42.539  1.00  0.00     0.163 HD
ATOM   2156  CA  SER A 245      15.463  75.153  41.203  1.00 18.83     0.200 C 
ATOM   2157  C   SER A 245      15.467  74.903  39.703  1.00 21.29     0.243 C 
ATOM   2158  O   SER A 245      14.790  75.635  38.978  1.00 22.41    -0.271 OA
ATOM   2159  CB  SER A 245      16.343  76.357  41.552  1.00 21.65     0.199 C 
ATOM   2160  OG  SER A 245      17.661  76.167  41.062  1.00 25.37    -0.398 OA
ATOM   2161  HG  SER A 245      18.207  76.914  41.278  1.00  0.00     0.209 HD
ATOM   2162  N   LEU A 246      16.229  73.905  39.210  1.00 17.79    -0.346 N 
ATOM   2163  HN  LEU A 246      16.791  73.342  39.848  1.00  0.00     0.163 HD
ATOM   2164  CA  LEU A 246      16.263  73.615  37.769  1.00 16.26     0.177 C 
ATOM   2165  C   LEU A 246      14.948  72.966  37.310  1.00 21.03     0.241 C 
ATOM   2166  O   LEU A 246      14.649  71.823  37.675  1.00 18.68    -0.271 OA
ATOM   2167  CB  LEU A 246      17.474  72.755  37.374  1.00 16.09     0.038 C 
ATOM   2168  CG  LEU A 246      17.655  72.489  35.872  1.00 20.13    -0.020 C 
ATOM   2169  CD1 LEU A 246      17.915  73.792  35.053  1.00 21.04     0.009 C 
ATOM   2170  CD2 LEU A 246      18.792  71.515  35.625  1.00 21.35     0.009 C 
ATOM   2171  N   GLN A 247      14.190  73.688  36.453  1.00 18.79    -0.346 N 
ATOM   2172  HN  GLN A 247      14.542  74.580  36.105  1.00  0.00     0.163 HD
ATOM   2173  CA  GLN A 247      12.865  73.213  36.011  1.00 17.37     0.177 C 
ATOM   2174  C   GLN A 247      12.915  71.999  35.099  1.00 18.49     0.241 C 
ATOM   2175  O   GLN A 247      12.118  71.083  35.291  1.00 18.02    -0.271 OA
ATOM   2176  CB  GLN A 247      12.044  74.341  35.364  1.00 17.12     0.044 C 
ATOM   2177  CG  GLN A 247      10.567  73.925  35.152  1.00 20.49     0.105 C 
ATOM   2178  CD  GLN A 247       9.718  75.073  34.670  1.00 25.05     0.215 C 
ATOM   2179  NE2 GLN A 247       8.496  75.164  35.162  1.00 15.68    -0.370 N 
ATOM   2180 1HE2 GLN A 247       8.143  74.504  35.855  1.00  0.00     0.159 HD
ATOM   2181 2HE2 GLN A 247       7.921  75.941  34.836  1.00  0.00     0.159 HD
ATOM   2182  OE1 GLN A 247      10.143  75.868  33.835  1.00 21.65    -0.274 OA
ATOM   2183  N   TYR A 248      13.789  72.021  34.072  1.00 15.87    -0.346 N 
ATOM   2184  HN  TYR A 248      14.359  72.857  33.943  1.00  0.00     0.163 HD
ATOM   2185  CA  TYR A 248      13.965  70.916  33.134  1.00 16.47     0.181 C 
ATOM   2186  C   TYR A 248      15.316  70.252  33.387  1.00 20.85     0.243 C 
ATOM   2187  O   TYR A 248      16.323  70.949  33.369  1.00 19.89    -0.271 OA
ATOM   2188  CB  TYR A 248      13.924  71.410  31.682  1.00 17.15     0.073 C 
ATOM   2189  CG  TYR A 248      12.530  71.765  31.213  1.00 16.82    -0.056 A 
ATOM   2190  CD1 TYR A 248      11.993  73.028  31.449  1.00 17.90     0.010 A 
ATOM   2191  CD2 TYR A 248      11.734  70.826  30.560  1.00 15.78     0.010 A 
ATOM   2192  CE1 TYR A 248      10.715  73.369  30.991  1.00 15.90     0.037 A 
ATOM   2193  CE2 TYR A 248      10.461  71.158  30.088  1.00 14.82     0.037 A 
ATOM   2194  CZ  TYR A 248       9.959  72.431  30.309  1.00 18.39     0.065 A 
ATOM   2195  OH  TYR A 248       8.716  72.782  29.833  1.00 19.40    -0.361 OA
ATOM   2196  HH  TYR A 248       8.372  73.654  29.984  1.00  0.00     0.217 HD
ATOM   2197  N   PRO A 249      15.393  68.905  33.540  1.00 17.19    -0.337 N 
ATOM   2198  CA  PRO A 249      16.712  68.280  33.715  1.00 16.83     0.179 C 
ATOM   2199  C   PRO A 249      17.589  68.480  32.483  1.00 19.81     0.241 C 
ATOM   2200  O   PRO A 249      17.082  68.619  31.352  1.00 18.70    -0.271 OA
ATOM   2201  CB  PRO A 249      16.392  66.786  33.868  1.00 19.69     0.037 C 
ATOM   2202  CG  PRO A 249      14.918  66.728  34.276  1.00 23.57     0.022 C 
ATOM   2203  CD  PRO A 249      14.306  67.903  33.536  1.00 19.13     0.127 C 
ATOM   2204  N   LYS A 250      18.898  68.492  32.708  1.00 15.84    -0.346 N 
ATOM   2205  HN  LYS A 250      19.233  68.397  33.667  1.00  0.00     0.163 HD
ATOM   2206  CA  LYS A 250      19.878  68.637  31.630  1.00 17.40     0.172 C 
ATOM   2207  C   LYS A 250      20.202  67.233  31.116  1.00 21.91     0.240 C 
ATOM   2208  O   LYS A 250      20.081  66.272  31.863  1.00 23.69    -0.271 OA
ATOM   2209  CB  LYS A 250      21.163  69.305  32.193  1.00 19.90     0.042 C 
ATOM   2210  N   THR A 251      20.558  67.097  29.849  1.00 18.44    -0.344 N 
ATOM   2211  HN  THR A 251      20.527  67.911  29.235  1.00  0.00     0.163 HD
ATOM   2212  CA  THR A 251      20.995  65.811  29.306  1.00 18.33     0.205 C 
ATOM   2213  C   THR A 251      22.496  65.996  29.092  1.00 22.28     0.243 C 
ATOM   2214  O   THR A 251      22.910  66.914  28.367  1.00 21.62    -0.271 OA
ATOM   2215  CB  THR A 251      20.278  65.449  27.977  1.00 23.96     0.146 C 
ATOM   2216  CG2 THR A 251      20.851  64.180  27.339  1.00 19.59     0.042 C 
ATOM   2217  OG1 THR A 251      18.902  65.204  28.258  1.00 21.21    -0.393 OA
ATOM   2218  HG1 THR A 251      18.463  64.983  27.445  1.00  0.00     0.210 HD
ATOM   2219  N   VAL A 252      23.300  65.167  29.759  1.00 16.14    -0.346 N 
ATOM   2220  HN  VAL A 252      22.879  64.497  30.403  1.00  0.00     0.163 HD
ATOM   2221  CA  VAL A 252      24.756  65.171  29.613  1.00 15.25     0.180 C 
ATOM   2222  C   VAL A 252      25.073  64.261  28.452  1.00 18.93     0.241 C 
ATOM   2223  O   VAL A 252      24.496  63.188  28.363  1.00 17.92    -0.271 OA
ATOM   2224  CB  VAL A 252      25.448  64.735  30.932  1.00 19.07     0.009 C 
ATOM   2225  CG1 VAL A 252      26.966  64.663  30.765  1.00 18.15     0.012 C 
ATOM   2226  CG2 VAL A 252      25.069  65.677  32.084  1.00 19.40     0.012 C 
ATOM   2227  N   ARG A 253      25.942  64.692  27.524  1.00 16.70    -0.346 N 
ATOM   2228  HN  ARG A 253      26.376  65.607  27.641  1.00  0.00     0.163 HD
ATOM   2229  CA  ARG A 253      26.287  63.886  26.344  1.00 17.44     0.176 C 
ATOM   2230  C   ARG A 253      27.810  63.746  26.295  1.00 20.81     0.241 C 
ATOM   2231  O   ARG A 253      28.510  64.747  26.260  1.00 20.83    -0.271 OA
ATOM   2232  CB  ARG A 253      25.736  64.546  25.053  1.00 18.78     0.036 C 
ATOM   2233  CG  ARG A 253      24.206  64.657  25.087  1.00 23.66     0.023 C 
ATOM   2234  CD  ARG A 253      23.616  65.276  23.832  1.00 27.19     0.138 C 
ATOM   2235  NE  ARG A 253      22.143  65.232  23.836  1.00 38.26    -0.227 N 
ATOM   2236  HE  ARG A 253      21.694  64.413  23.426  1.00  0.00     0.177 HD
ATOM   2237  CZ  ARG A 253      21.352  66.185  24.336  1.00 46.93     0.665 C 
ATOM   2238  NH1 ARG A 253      21.876  67.257  24.926  1.00 29.87    -0.235 N 
ATOM   2239 1HH1 ARG A 253      22.890  67.346  24.987  1.00  0.00     0.174 HD
ATOM   2240 2HH1 ARG A 253      21.272  67.985  25.308  1.00  0.00     0.174 HD
ATOM   2241  NH2 ARG A 253      20.030  66.069  24.257  1.00 30.41    -0.235 N 
ATOM   2242 1HH2 ARG A 253      19.628  65.248  23.805  1.00  0.00     0.174 HD
ATOM   2243 2HH2 ARG A 253      19.426  66.797  24.639  1.00  0.00     0.174 HD
ATOM   2244  N   VAL A 254      28.319  62.514  26.363  1.00 17.72    -0.346 N 
ATOM   2245  HN  VAL A 254      27.685  61.715  26.377  1.00  0.00     0.163 HD
ATOM   2246  CA  VAL A 254      29.771  62.279  26.419  1.00 18.13     0.180 C 
ATOM   2247  C   VAL A 254      30.197  61.306  25.331  1.00 20.12     0.243 C 
ATOM   2248  O   VAL A 254      29.683  60.189  25.340  1.00 18.21    -0.271 OA
ATOM   2249  CB  VAL A 254      30.205  61.699  27.810  1.00 21.15     0.009 C 
ATOM   2250  CG1 VAL A 254      31.729  61.621  27.931  1.00 20.85     0.012 C 
ATOM   2251  CG2 VAL A 254      29.607  62.490  28.974  1.00 20.67     0.012 C 
ATOM   2252  N   PRO A 255      31.208  61.642  24.472  1.00 17.83    -0.337 N 
ATOM   2253  CA  PRO A 255      31.689  60.651  23.476  1.00 16.45     0.179 C 
ATOM   2254  C   PRO A 255      32.338  59.516  24.278  1.00 17.86     0.241 C 
ATOM   2255  O   PRO A 255      33.249  59.738  25.076  1.00 16.92    -0.271 OA
ATOM   2256  CB  PRO A 255      32.729  61.437  22.638  1.00 18.77     0.037 C 
ATOM   2257  CG  PRO A 255      32.387  62.915  22.899  1.00 22.71     0.022 C 
ATOM   2258  CD  PRO A 255      31.922  62.934  24.340  1.00 18.97     0.127 C 
ATOM   2259  N   TYR A 256      31.764  58.336  24.173  1.00 15.95    -0.346 N 
ATOM   2260  HN  TYR A 256      31.012  58.219  23.494  1.00  0.00     0.163 HD
ATOM   2261  CA  TYR A 256      32.160  57.178  24.992  1.00 15.15     0.181 C 
ATOM   2262  C   TYR A 256      32.010  55.963  24.123  1.00 16.99     0.243 C 
ATOM   2263  O   TYR A 256      30.886  55.610  23.787  1.00 17.01    -0.271 OA
ATOM   2264  CB  TYR A 256      31.172  57.065  26.191  1.00 15.23     0.073 C 
ATOM   2265  CG  TYR A 256      31.471  55.972  27.195  1.00 15.48    -0.056 A 
ATOM   2266  CD1 TYR A 256      31.251  54.629  26.882  1.00 17.15     0.010 A 
ATOM   2267  CD2 TYR A 256      31.833  56.281  28.506  1.00 15.78     0.010 A 
ATOM   2268  CE1 TYR A 256      31.486  53.620  27.812  1.00 15.06     0.037 A 
ATOM   2269  CE2 TYR A 256      32.034  55.278  29.456  1.00 14.96     0.037 A 
ATOM   2270  CZ  TYR A 256      31.858  53.949  29.102  1.00 19.07     0.065 A 
ATOM   2271  OH  TYR A 256      32.031  52.936  30.017  1.00 15.74    -0.361 OA
ATOM   2272  HH  TYR A 256      32.287  53.162  30.904  1.00  0.00     0.217 HD
ATOM   2273  N   PRO A 257      33.111  55.300  23.739  1.00 15.42    -0.337 N 
ATOM   2274  CA  PRO A 257      32.962  54.106  22.901  1.00 15.05     0.179 C 
ATOM   2275  C   PRO A 257      32.735  52.872  23.766  1.00 18.39     0.241 C 
ATOM   2276  O   PRO A 257      33.606  52.514  24.552  1.00 17.07    -0.271 OA
ATOM   2277  CB  PRO A 257      34.309  54.017  22.161  1.00 16.44     0.037 C 
ATOM   2278  CG  PRO A 257      35.309  54.675  23.095  1.00 19.24     0.022 C 
ATOM   2279  CD  PRO A 257      34.531  55.599  24.040  1.00 16.06     0.127 C 
ATOM   2280  N   LYS A 258      31.572  52.231  23.623  1.00 15.11    -0.346 N 
ATOM   2281  HN  LYS A 258      30.861  52.628  23.009  1.00  0.00     0.163 HD
ATOM   2282  CA  LYS A 258      31.285  50.971  24.323  1.00 14.35     0.176 C 
ATOM   2283  C   LYS A 258      32.003  49.848  23.538  1.00 19.04     0.241 C 
ATOM   2284  O   LYS A 258      32.554  50.115  22.475  1.00 16.66    -0.271 OA
ATOM   2285  CB  LYS A 258      29.763  50.741  24.453  1.00 16.52     0.035 C 
ATOM   2286  CG  LYS A 258      29.151  51.706  25.489  1.00 16.25     0.004 C 
ATOM   2287  CD  LYS A 258      27.615  51.711  25.434  1.00 17.47     0.027 C 
ATOM   2288  CE  LYS A 258      27.013  52.669  26.460  1.00 16.87     0.229 C 
ATOM   2289  NZ  LYS A 258      26.880  52.008  27.791  1.00 13.90    -0.079 N 
ATOM   2290  HZ1 LYS A 258      26.478  52.648  28.476  1.00  0.00     0.274 HD
ATOM   2291  HZ2 LYS A 258      27.769  51.623  28.111  1.00  0.00     0.274 HD
ATOM   2292  HZ3 LYS A 258      26.349  51.140  27.729  1.00  0.00     0.274 HD
ATOM   2293  N   ALA A 259      32.057  48.612  24.073  1.00 17.30    -0.346 N 
ATOM   2294  HN  ALA A 259      31.575  48.434  24.954  1.00  0.00     0.163 HD
ATOM   2295  CA  ALA A 259      32.793  47.505  23.422  1.00 16.90     0.172 C 
ATOM   2296  C   ALA A 259      32.378  47.311  21.942  1.00 21.70     0.240 C 
ATOM   2297  O   ALA A 259      31.192  47.233  21.641  1.00 19.91    -0.271 OA
ATOM   2298  CB  ALA A 259      32.586  46.222  24.213  1.00 16.81     0.042 C 
ATOM   2299  N   GLY A 260      33.355  47.265  21.042  1.00 19.28    -0.351 N 
ATOM   2300  HN  GLY A 260      34.320  47.383  21.352  1.00  0.00     0.163 HD
ATOM   2301  CA  GLY A 260      33.087  47.050  19.614  1.00 19.22     0.225 C 
ATOM   2302  C   GLY A 260      32.711  48.299  18.843  1.00 23.35     0.236 C 
ATOM   2303  O   GLY A 260      32.647  48.252  17.614  1.00 23.13    -0.272 OA
ATOM   2304  N   ALA A 261      32.457  49.437  19.541  1.00 17.71    -0.347 N 
ATOM   2305  HN  ALA A 261      32.534  49.414  20.558  1.00  0.00     0.163 HD
ATOM   2306  CA  ALA A 261      32.074  50.705  18.890  1.00 17.35     0.172 C 
ATOM   2307  C   ALA A 261      33.229  51.437  18.211  1.00 21.57     0.240 C 
ATOM   2308  O   ALA A 261      34.390  51.060  18.366  1.00 22.47    -0.271 OA
ATOM   2309  CB  ALA A 261      31.390  51.640  19.892  1.00 18.28     0.042 C 
ATOM   2310  N   VAL A 262      32.914  52.509  17.445  1.00 18.81    -0.346 N 
ATOM   2311  HN  VAL A 262      31.932  52.754  17.321  1.00  0.00     0.163 HD
ATOM   2312  CA  VAL A 262      33.931  53.324  16.791  1.00 18.44     0.180 C 
ATOM   2313  C   VAL A 262      34.729  54.036  17.898  1.00 21.49     0.241 C 
ATOM   2314  O   VAL A 262      34.140  54.726  18.728  1.00 21.50    -0.271 OA
ATOM   2315  CB  VAL A 262      33.321  54.321  15.750  1.00 22.17     0.009 C 
ATOM   2316  CG1 VAL A 262      34.390  55.298  15.241  1.00 22.27     0.012 C 
ATOM   2317  CG2 VAL A 262      32.711  53.553  14.565  1.00 22.51     0.012 C 
ATOM   2318  N   ASN A 263      36.059  53.864  17.890  1.00 18.50    -0.346 N 
ATOM   2319  HN  ASN A 263      36.451  53.275  17.155  1.00  0.00     0.163 HD
ATOM   2320  CA  ASN A 263      36.994  54.452  18.849  1.00 17.37     0.185 C 
ATOM   2321  C   ASN A 263      37.503  55.812  18.385  1.00 21.96     0.243 C 
ATOM   2322  O   ASN A 263      37.511  56.066  17.167  1.00 21.24    -0.271 OA
ATOM   2323  CB  ASN A 263      38.213  53.531  18.978  1.00 20.12     0.137 C 
ATOM   2324  CG  ASN A 263      38.166  52.546  20.123  1.00 26.47     0.217 C 
ATOM   2325  ND2 ASN A 263      37.186  52.714  20.995  1.00 14.83    -0.370 N 
ATOM   2326 1HD2 ASN A 263      37.154  52.049  21.768  1.00  0.00     0.159 HD
ATOM   2327 2HD2 ASN A 263      36.472  53.434  20.883  1.00  0.00     0.159 HD
ATOM   2328  OD1 ASN A 263      39.037  51.667  20.260  1.00 25.82    -0.274 OA
ATOM   2329  N   PRO A 264      38.026  56.666  19.309  1.00 17.52    -0.337 N 
ATOM   2330  CA  PRO A 264      38.684  57.898  18.859  1.00 16.98     0.179 C 
ATOM   2331  C   PRO A 264      39.958  57.533  18.088  1.00 20.48     0.241 C 
ATOM   2332  O   PRO A 264      40.530  56.459  18.294  1.00 18.78    -0.271 OA
ATOM   2333  CB  PRO A 264      39.067  58.593  20.169  1.00 18.96     0.037 C 
ATOM   2334  CG  PRO A 264      39.216  57.457  21.170  1.00 22.85     0.022 C 
ATOM   2335  CD  PRO A 264      38.125  56.511  20.782  1.00 17.60     0.127 C 
ATOM   2336  N   THR A 265      40.423  58.445  17.222  1.00 19.28    -0.344 N 
ATOM   2337  HN  THR A 265      39.887  59.292  17.035  1.00  0.00     0.163 HD
ATOM   2338  CA  THR A 265      41.707  58.221  16.542  1.00 18.52     0.205 C 
ATOM   2339  C   THR A 265      42.709  59.163  17.193  1.00 20.59     0.243 C 
ATOM   2340  O   THR A 265      42.326  60.092  17.910  1.00 20.08    -0.271 OA
ATOM   2341  CB  THR A 265      41.601  58.391  15.023  1.00 23.18     0.146 C 
ATOM   2342  CG2 THR A 265      40.791  57.287  14.360  1.00 20.14     0.042 C 
ATOM   2343  OG1 THR A 265      41.038  59.666  14.785  1.00 20.15    -0.393 OA
ATOM   2344  HG1 THR A 265      41.544  60.355  15.199  1.00  0.00     0.210 HD
ATOM   2345  N   VAL A 266      44.001  58.920  16.978  1.00 18.17    -0.346 N 
ATOM   2346  HN  VAL A 266      44.278  58.170  16.345  1.00  0.00     0.163 HD
ATOM   2347  CA  VAL A 266      45.022  59.724  17.645  1.00 17.59     0.180 C 
ATOM   2348  C   VAL A 266      46.154  60.132  16.670  1.00 23.48     0.241 C 
ATOM   2349  O   VAL A 266      46.494  59.365  15.776  1.00 22.29    -0.271 OA
ATOM   2350  CB  VAL A 266      45.568  58.945  18.891  1.00 20.36     0.009 C 
ATOM   2351  CG1 VAL A 266      46.119  57.563  18.516  1.00 20.00     0.012 C 
ATOM   2352  CG2 VAL A 266      46.613  59.740  19.666  1.00 20.15     0.012 C 
ATOM   2353  N   LYS A 267      46.741  61.321  16.903  1.00 18.80    -0.346 N 
ATOM   2354  HN  LYS A 267      46.350  61.906  17.641  1.00  0.00     0.163 HD
ATOM   2355  CA  LYS A 267      47.896  61.831  16.174  1.00 19.18     0.176 C 
ATOM   2356  C   LYS A 267      48.842  62.386  17.219  1.00 22.55     0.241 C 
ATOM   2357  O   LYS A 267      48.400  62.795  18.296  1.00 22.79    -0.271 OA
ATOM   2358  CB  LYS A 267      47.480  62.932  15.177  1.00 18.75     0.035 C 
ATOM   2359  CG  LYS A 267      46.736  62.379  13.981  1.00 23.29     0.004 C 
ATOM   2360  CD  LYS A 267      46.465  63.523  12.994  1.00 31.40     0.027 C 
ATOM   2361  CE  LYS A 267      45.656  63.116  11.789  1.00 34.86     0.229 C 
ATOM   2362  NZ  LYS A 267      45.496  64.278  10.870  1.00 35.98    -0.079 N 
ATOM   2363  HZ1 LYS A 267      44.949  64.003  10.055  1.00  0.00     0.274 HD
ATOM   2364  HZ2 LYS A 267      46.394  64.686  10.609  1.00  0.00     0.274 HD
ATOM   2365  HZ3 LYS A 267      45.097  65.089  11.343  1.00  0.00     0.274 HD
ATOM   2366  N   PHE A 268      50.135  62.381  16.920  1.00 19.59    -0.346 N 
ATOM   2367  HN  PHE A 268      50.420  62.036  16.004  1.00  0.00     0.163 HD
ATOM   2368  CA  PHE A 268      51.166  62.845  17.838  1.00 19.59     0.180 C 
ATOM   2369  C   PHE A 268      52.040  63.916  17.178  1.00 23.85     0.241 C 
ATOM   2370  O   PHE A 268      52.443  63.738  16.037  1.00 23.90    -0.271 OA
ATOM   2371  CB  PHE A 268      52.044  61.663  18.260  1.00 20.65     0.073 C 
ATOM   2372  CG  PHE A 268      52.939  62.021  19.409  1.00 23.26    -0.056 A 
ATOM   2373  CD1 PHE A 268      52.441  62.068  20.713  1.00 26.05     0.007 A 
ATOM   2374  CD2 PHE A 268      54.284  62.319  19.198  1.00 26.61     0.007 A 
ATOM   2375  CE1 PHE A 268      53.273  62.427  21.778  1.00 27.89     0.001 A 
ATOM   2376  CE2 PHE A 268      55.112  62.671  20.268  1.00 29.38     0.001 A 
ATOM   2377  CZ  PHE A 268      54.608  62.695  21.551  1.00 27.09     0.000 A 
ATOM   2378  N   PHE A 269      52.349  64.992  17.912  1.00 20.99    -0.346 N 
ATOM   2379  HN  PHE A 269      52.029  65.021  18.880  1.00  0.00     0.163 HD
ATOM   2380  CA  PHE A 269      53.123  66.134  17.404  1.00 20.33     0.180 C 
ATOM   2381  C   PHE A 269      54.138  66.600  18.377  1.00 25.36     0.241 C 
ATOM   2382  O   PHE A 269      53.973  66.402  19.582  1.00 23.92    -0.271 OA
ATOM   2383  CB  PHE A 269      52.193  67.329  17.085  1.00 21.57     0.073 C 
ATOM   2384  CG  PHE A 269      51.079  67.045  16.110  1.00 23.31    -0.056 A 
ATOM   2385  CD1 PHE A 269      49.832  66.617  16.559  1.00 26.11     0.007 A 
ATOM   2386  CD2 PHE A 269      51.252  67.265  14.745  1.00 25.03     0.007 A 
ATOM   2387  CE1 PHE A 269      48.792  66.359  15.653  1.00 27.44     0.001 A 
ATOM   2388  CE2 PHE A 269      50.222  66.991  13.836  1.00 27.73     0.001 A 
ATOM   2389  CZ  PHE A 269      49.000  66.518  14.294  1.00 26.89     0.000 A 
ATOM   2390  N   VAL A 270      55.182  67.308  17.864  1.00 22.17    -0.346 N 
ATOM   2391  HN  VAL A 270      55.232  67.424  16.852  1.00  0.00     0.163 HD
ATOM   2392  CA  VAL A 270      56.237  67.913  18.678  1.00 21.97     0.180 C 
ATOM   2393  C   VAL A 270      56.458  69.317  18.134  1.00 26.29     0.241 C 
ATOM   2394  O   VAL A 270      56.614  69.501  16.927  1.00 25.19    -0.271 OA
ATOM   2395  CB  VAL A 270      57.575  67.106  18.754  1.00 26.29     0.009 C 
ATOM   2396  CG1 VAL A 270      58.569  67.805  19.673  1.00 26.43     0.012 C 
ATOM   2397  CG2 VAL A 270      57.348  65.663  19.237  1.00 25.73     0.012 C 
ATOM   2398  N   VAL A 271      56.420  70.291  19.018  1.00 25.27    -0.346 N 
ATOM   2399  HN  VAL A 271      56.235  70.057  19.994  1.00  0.00     0.163 HD
ATOM   2400  CA  VAL A 271      56.631  71.694  18.663  1.00 26.93     0.180 C 
ATOM   2401  C   VAL A 271      57.864  72.233  19.396  1.00 29.21     0.241 C 
ATOM   2402  O   VAL A 271      58.059  71.935  20.578  1.00 25.79    -0.271 OA
ATOM   2403  CB  VAL A 271      55.346  72.562  18.860  1.00 30.70     0.009 C 
ATOM   2404  CG1 VAL A 271      54.965  72.704  20.330  1.00 30.38     0.012 C 
ATOM   2405  CG2 VAL A 271      55.489  73.941  18.209  1.00 30.50     0.012 C 
ATOM   2406  N   ASN A 272      58.696  73.033  18.684  1.00 27.72    -0.346 N 
ATOM   2407  HN  ASN A 272      58.510  73.187  17.693  1.00  0.00     0.163 HD
ATOM   2408  CA  ASN A 272      59.849  73.679  19.299  1.00 26.73     0.185 C 
ATOM   2409  C   ASN A 272      59.359  74.978  19.920  1.00 31.21     0.241 C 
ATOM   2410  O   ASN A 272      58.965  75.900  19.195  1.00 31.01    -0.271 OA
ATOM   2411  CB  ASN A 272      60.952  73.958  18.260  1.00 27.75     0.137 C 
ATOM   2412  CG  ASN A 272      62.254  74.415  18.874  1.00 38.11     0.217 C 
ATOM   2413  ND2 ASN A 272      63.355  74.018  18.270  1.00 32.22    -0.370 N 
ATOM   2414 1HD2 ASN A 272      64.234  74.327  18.685  1.00  0.00     0.159 HD
ATOM   2415 2HD2 ASN A 272      63.321  73.453  17.421  1.00  0.00     0.159 HD
ATOM   2416  OD1 ASN A 272      62.295  75.098  19.901  1.00 30.80    -0.274 OA
ATOM   2417  N   THR A 273      59.415  75.078  21.250  1.00 27.56    -0.344 N 
ATOM   2418  HN  THR A 273      59.798  74.303  21.792  1.00  0.00     0.163 HD
ATOM   2419  CA  THR A 273      58.941  76.271  21.946  1.00 27.70     0.205 C 
ATOM   2420  C   THR A 273      60.007  77.398  21.969  1.00 33.82     0.243 C 
ATOM   2421  O   THR A 273      59.720  78.497  22.462  1.00 32.03    -0.271 OA
ATOM   2422  CB  THR A 273      58.396  75.929  23.355  1.00 27.82     0.146 C 
ATOM   2423  CG2 THR A 273      57.319  74.814  23.326  1.00 23.88     0.042 C 
ATOM   2424  OG1 THR A 273      59.465  75.552  24.216  1.00 29.55    -0.393 OA
ATOM   2425  HG1 THR A 273      60.125  76.235  24.234  1.00  0.00     0.210 HD
ATOM   2426  N   ASP A 274      61.232  77.114  21.480  1.00 31.79    -0.345 N 
ATOM   2427  HN  ASP A 274      61.409  76.184  21.101  1.00  0.00     0.163 HD
ATOM   2428  CA  ASP A 274      62.322  78.106  21.477  1.00 32.64     0.186 C 
ATOM   2429  C   ASP A 274      62.295  78.970  20.205  1.00 40.21     0.241 C 
ATOM   2430  O   ASP A 274      62.864  80.066  20.185  1.00 40.66    -0.271 OA
ATOM   2431  CB  ASP A 274      63.695  77.432  21.686  1.00 33.68     0.147 C 
ATOM   2432  CG  ASP A 274      64.014  77.005  23.113  1.00 42.91     0.175 C 
ATOM   2433  OD1 ASP A 274      63.413  77.569  24.056  1.00 43.32    -0.648 OA
ATOM   2434  OD2 ASP A 274      64.922  76.158  23.292  1.00 48.43    -0.648 OA
ATOM   2435  N   SER A 275      61.593  78.499  19.167  1.00 37.29    -0.344 N 
ATOM   2436  HN  SER A 275      61.113  77.605  19.267  1.00  0.00     0.163 HD
ATOM   2437  CA  SER A 275      61.487  79.210  17.904  1.00 37.50     0.200 C 
ATOM   2438  C   SER A 275      60.055  79.670  17.606  1.00 41.89     0.243 C 
ATOM   2439  O   SER A 275      59.623  79.655  16.450  1.00 41.60    -0.271 OA
ATOM   2440  CB  SER A 275      62.076  78.369  16.774  1.00 41.16     0.199 C 
ATOM   2441  OG  SER A 275      61.524  77.065  16.742  1.00 47.01    -0.398 OA
ATOM   2442  HG  SER A 275      61.890  76.542  16.039  1.00  0.00     0.209 HD
ATOM   2443  N   LEU A 276      59.317  80.107  18.656  1.00 38.84    -0.346 N 
ATOM   2444  HN  LEU A 276      59.722  80.089  19.592  1.00  0.00     0.163 HD
ATOM   2445  CA  LEU A 276      57.952  80.604  18.475  1.00 38.30     0.177 C 
ATOM   2446  C   LEU A 276      57.973  82.079  18.044  1.00 45.23     0.241 C 
ATOM   2447  O   LEU A 276      58.763  82.862  18.573  1.00 45.07    -0.271 OA
ATOM   2448  CB  LEU A 276      57.107  80.432  19.744  1.00 37.33     0.038 C 
ATOM   2449  CG  LEU A 276      56.794  78.993  20.173  1.00 39.82    -0.020 C 
ATOM   2450  CD1 LEU A 276      56.165  78.970  21.537  1.00 38.96     0.009 C 
ATOM   2451  CD2 LEU A 276      55.927  78.290  19.159  1.00 39.85     0.009 C 
ATOM   2452  N   SER A 277      57.077  82.444  17.112  1.00 43.84    -0.344 N 
ATOM   2453  HN  SER A 277      56.448  81.725  16.754  1.00  0.00     0.163 HD
ATOM   2454  CA  SER A 277      56.938  83.798  16.572  1.00 44.87     0.200 C 
ATOM   2455  C   SER A 277      55.554  84.389  16.815  1.00 49.20     0.243 C 
ATOM   2456  O   SER A 277      54.552  83.687  16.718  1.00 47.48    -0.271 OA
ATOM   2457  CB  SER A 277      57.249  83.802  15.075  1.00 48.72     0.199 C 
ATOM   2458  OG  SER A 277      56.893  85.034  14.468  1.00 58.77    -0.398 OA
ATOM   2459  HG  SER A 277      57.086  85.036  13.538  1.00  0.00     0.209 HD
ATOM   2460  N   SER A 278      55.503  85.697  17.078  1.00 48.74    -0.344 N 
ATOM   2461  HN  SER A 278      56.381  86.212  17.149  1.00  0.00     0.163 HD
ATOM   2462  CA  SER A 278      54.249  86.430  17.270  1.00 49.82     0.200 C 
ATOM   2463  C   SER A 278      53.608  86.743  15.909  1.00 55.23     0.243 C 
ATOM   2464  O   SER A 278      52.391  86.946  15.824  1.00 56.23    -0.271 OA
ATOM   2465  CB  SER A 278      54.509  87.727  18.033  1.00 54.69     0.199 C 
ATOM   2466  OG  SER A 278      55.159  87.492  19.274  1.00 65.48    -0.398 OA
ATOM   2467  HG  SER A 278      55.321  88.299  19.749  1.00  0.00     0.209 HD
ATOM   2468  N   VAL A 279      54.434  86.761  14.852  1.00 51.31    -0.346 N 
ATOM   2469  HN  VAL A 279      55.411  86.526  15.027  1.00  0.00     0.163 HD
ATOM   2470  CA  VAL A 279      54.069  87.086  13.469  1.00 51.40     0.180 C 
ATOM   2471  C   VAL A 279      53.541  85.863  12.705  1.00 53.84     0.241 C 
ATOM   2472  O   VAL A 279      52.626  86.003  11.899  1.00 54.44    -0.271 OA
ATOM   2473  CB  VAL A 279      55.274  87.749  12.720  1.00 55.63     0.009 C 
ATOM   2474  CG1 VAL A 279      54.869  88.263  11.341  1.00 55.74     0.012 C 
ATOM   2475  CG2 VAL A 279      55.896  88.875  13.542  1.00 55.55     0.012 C 
ATOM   2476  N   THR A 280      54.144  84.686  12.914  1.00 48.38    -0.344 N 
ATOM   2477  HN  THR A 280      54.889  84.637  13.609  1.00  0.00     0.163 HD
ATOM   2478  CA  THR A 280      53.783  83.466  12.191  1.00 47.32     0.205 C 
ATOM   2479  C   THR A 280      53.258  82.373  13.144  1.00 47.41     0.243 C 
ATOM   2480  O   THR A 280      53.658  82.317  14.311  1.00 46.19    -0.271 OA
ATOM   2481  CB  THR A 280      54.990  82.994  11.337  1.00 61.29     0.146 C 
ATOM   2482  CG2 THR A 280      54.605  81.989  10.257  1.00 61.88     0.042 C 
ATOM   2483  OG1 THR A 280      55.604  84.126  10.716  1.00 63.28    -0.393 OA
ATOM   2484  HG1 THR A 280      56.343  83.837  10.193  1.00  0.00     0.210 HD
ATOM   2485  N   ASN A 281      52.347  81.529  12.638  1.00 41.25    -0.345 N 
ATOM   2486  HN  ASN A 281      52.046  81.671  11.674  1.00  0.00     0.163 HD
ATOM   2487  CA  ASN A 281      51.759  80.419  13.383  1.00 40.14     0.185 C 
ATOM   2488  C   ASN A 281      52.807  79.314  13.599  1.00 43.39     0.241 C 
ATOM   2489  O   ASN A 281      53.628  79.060  12.720  1.00 42.93    -0.271 OA
ATOM   2490  CB  ASN A 281      50.519  79.894  12.647  1.00 36.50     0.137 C 
ATOM   2491  CG  ASN A 281      49.245  80.658  12.954  1.00 48.32     0.217 C 
ATOM   2492  ND2 ASN A 281      48.249  80.543  12.045  1.00 42.89    -0.370 N 
ATOM   2493 1HD2 ASN A 281      48.338  80.001  11.185  1.00  0.00     0.159 HD
ATOM   2494 2HD2 ASN A 281      47.392  81.057  12.251  1.00  0.00     0.159 HD
ATOM   2495  OD1 ASN A 281      49.137  81.319  14.003  1.00 39.59    -0.274 OA
ATOM   2496  N   ALA A 282      52.800  78.694  14.786  1.00 39.84    -0.346 N 
ATOM   2497  HN  ALA A 282      52.096  78.984  15.464  1.00  0.00     0.163 HD
ATOM   2498  CA  ALA A 282      53.731  77.626  15.187  1.00 38.28     0.172 C 
ATOM   2499  C   ALA A 282      53.631  76.401  14.288  1.00 36.89     0.240 C 
ATOM   2500  O   ALA A 282      52.536  76.037  13.856  1.00 36.29    -0.271 OA
ATOM   2501  CB  ALA A 282      53.457  77.228  16.630  1.00 39.31     0.042 C 
ATOM   2502  N   THR A 283      54.772  75.777  13.985  1.00 31.49    -0.344 N 
ATOM   2503  HN  THR A 283      55.652  76.162  14.328  1.00  0.00     0.163 HD
ATOM   2504  CA  THR A 283      54.798  74.559  13.176  1.00 31.55     0.205 C 
ATOM   2505  C   THR A 283      54.939  73.357  14.126  1.00 34.78     0.243 C 
ATOM   2506  O   THR A 283      55.895  73.286  14.900  1.00 34.99    -0.271 OA
ATOM   2507  CB  THR A 283      55.912  74.623  12.102  1.00 42.11     0.146 C 
ATOM   2508  CG2 THR A 283      56.164  73.267  11.418  1.00 42.06     0.042 C 
ATOM   2509  OG1 THR A 283      55.541  75.586  11.112  1.00 43.39    -0.393 OA
ATOM   2510  HG1 THR A 283      56.224  75.625  10.453  1.00  0.00     0.210 HD
ATOM   2511  N   SER A 284      53.988  72.424  14.057  1.00 28.74    -0.344 N 
ATOM   2512  HN  SER A 284      53.199  72.563  13.425  1.00  0.00     0.163 HD
ATOM   2513  CA  SER A 284      54.049  71.212  14.863  1.00 28.15     0.200 C 
ATOM   2514  C   SER A 284      54.481  70.090  13.944  1.00 31.37     0.243 C 
ATOM   2515  O   SER A 284      53.925  69.939  12.854  1.00 31.18    -0.271 OA
ATOM   2516  CB  SER A 284      52.685  70.893  15.463  1.00 29.90     0.199 C 
ATOM   2517  OG  SER A 284      52.380  71.820  16.484  1.00 31.51    -0.398 OA
ATOM   2518  HG  SER A 284      51.530  71.621  16.858  1.00  0.00     0.209 HD
ATOM   2519  N   ILE A 285      55.501  69.330  14.357  1.00 26.91    -0.346 N 
ATOM   2520  HN  ILE A 285      55.953  69.534  15.249  1.00  0.00     0.163 HD
ATOM   2521  CA  ILE A 285      55.976  68.212  13.547  1.00 25.74     0.180 C 
ATOM   2522  C   ILE A 285      55.255  66.949  13.986  1.00 27.74     0.241 C 
ATOM   2523  O   ILE A 285      55.356  66.556  15.155  1.00 25.28    -0.271 OA
ATOM   2524  CB  ILE A 285      57.523  68.054  13.629  1.00 28.50     0.013 C 
ATOM   2525  CG1 ILE A 285      58.270  69.380  13.288  1.00 29.20     0.002 C 
ATOM   2526  CG2 ILE A 285      58.003  66.872  12.777  1.00 28.28     0.012 C 
ATOM   2527  CD1 ILE A 285      58.081  69.959  11.778  1.00 33.43     0.005 C 
ATOM   2528  N   GLN A 286      54.589  66.284  13.044  1.00 23.84    -0.346 N 
ATOM   2529  HN  GLN A 286      54.561  66.654  12.094  1.00  0.00     0.163 HD
ATOM   2530  CA  GLN A 286      53.903  65.042  13.346  1.00 24.02     0.177 C 
ATOM   2531  C   GLN A 286      54.862  63.856  13.327  1.00 30.49     0.241 C 
ATOM   2532  O   GLN A 286      55.783  63.791  12.493  1.00 28.77    -0.271 OA
ATOM   2533  CB  GLN A 286      52.764  64.803  12.362  1.00 24.63     0.044 C 
ATOM   2534  CG  GLN A 286      51.818  63.684  12.787  1.00 31.46     0.105 C 
ATOM   2535  CD  GLN A 286      50.661  63.474  11.850  1.00 40.10     0.215 C 
ATOM   2536  NE2 GLN A 286      49.960  62.362  12.023  1.00 23.38    -0.370 N 
ATOM   2537 1HE2 GLN A 286      49.175  62.220  11.387  1.00  0.00     0.159 HD
ATOM   2538 2HE2 GLN A 286      50.193  61.678  12.743  1.00  0.00     0.159 HD
ATOM   2539  OE1 GLN A 286      50.379  64.301  10.980  1.00 35.09    -0.274 OA
ATOM   2540  N   ILE A 287      54.641  62.926  14.277  1.00 25.15    -0.346 N 
ATOM   2541  HN  ILE A 287      53.948  63.131  14.997  1.00  0.00     0.163 HD
ATOM   2542  CA  ILE A 287      55.332  61.646  14.338  1.00 24.12     0.180 C 
ATOM   2543  C   ILE A 287      54.226  60.623  14.122  1.00 27.17     0.241 C 
ATOM   2544  O   ILE A 287      53.308  60.495  14.951  1.00 25.79    -0.271 OA
ATOM   2545  CB  ILE A 287      56.143  61.384  15.628  1.00 26.64     0.013 C 
ATOM   2546  CG1 ILE A 287      57.250  62.456  15.813  1.00 26.95     0.002 C 
ATOM   2547  CG2 ILE A 287      56.742  59.956  15.538  1.00 26.09     0.012 C 
ATOM   2548  CD1 ILE A 287      57.926  62.516  17.182  1.00 33.49     0.005 C 
ATOM   2549  N   THR A 288      54.286  59.933  12.988  1.00 23.17    -0.344 N 
ATOM   2550  HN  THR A 288      55.078  60.087  12.363  1.00  0.00     0.163 HD
ATOM   2551  CA  THR A 288      53.268  58.966  12.600  1.00 23.07     0.205 C 
ATOM   2552  C   THR A 288      53.541  57.628  13.268  1.00 26.42     0.243 C 
ATOM   2553  O   THR A 288      54.700  57.297  13.588  1.00 25.67    -0.271 OA
ATOM   2554  CB  THR A 288      53.157  58.860  11.053  1.00 33.82     0.146 C 
ATOM   2555  CG2 THR A 288      52.733  60.179  10.397  1.00 30.06     0.042 C 
ATOM   2556  OG1 THR A 288      54.432  58.488  10.545  1.00 37.53    -0.393 OA
ATOM   2557  HG1 THR A 288      54.695  57.671  10.952  1.00  0.00     0.210 HD
ATOM   2558  N   ALA A 289      52.468  56.863  13.476  1.00 23.36    -0.346 N 
ATOM   2559  HN  ALA A 289      51.558  57.219  13.183  1.00  0.00     0.163 HD
ATOM   2560  CA  ALA A 289      52.525  55.546  14.099  1.00 22.96     0.172 C 
ATOM   2561  C   ALA A 289      53.196  54.556  13.131  1.00 28.83     0.243 C 
ATOM   2562  O   ALA A 289      53.052  54.726  11.914  1.00 28.08    -0.271 OA
ATOM   2563  CB  ALA A 289      51.109  55.081  14.434  1.00 23.03     0.042 C 
ATOM   2564  N   PRO A 290      53.917  53.520  13.616  1.00 28.03    -0.337 N 
ATOM   2565  CA  PRO A 290      54.532  52.552  12.676  1.00 28.80     0.179 C 
ATOM   2566  C   PRO A 290      53.504  51.835  11.798  1.00 32.41     0.241 C 
ATOM   2567  O   PRO A 290      52.332  51.752  12.160  1.00 30.71    -0.271 OA
ATOM   2568  CB  PRO A 290      55.252  51.559  13.600  1.00 30.46     0.037 C 
ATOM   2569  CG  PRO A 290      54.668  51.762  14.942  1.00 33.84     0.022 C 
ATOM   2570  CD  PRO A 290      54.228  53.178  15.019  1.00 29.35     0.127 C 
ATOM   2571  N   ALA A 291      53.940  51.334  10.632  1.00 31.29    -0.346 N 
ATOM   2572  HN  ALA A 291      54.924  51.461  10.394  1.00  0.00     0.163 HD
ATOM   2573  CA  ALA A 291      53.084  50.611   9.673  1.00 31.22     0.172 C 
ATOM   2574  C   ALA A 291      52.276  49.444  10.300  1.00 32.10     0.240 C 
ATOM   2575  O   ALA A 291      51.122  49.232   9.932  1.00 31.67    -0.271 OA
ATOM   2576  CB  ALA A 291      53.932  50.108   8.501  1.00 32.14     0.042 C 
ATOM   2577  N   SER A 292      52.877  48.699  11.249  1.00 27.61    -0.344 N 
ATOM   2578  HN  SER A 292      53.841  48.920  11.498  1.00  0.00     0.163 HD
ATOM   2579  CA  SER A 292      52.219  47.588  11.942  1.00 27.20     0.200 C 
ATOM   2580  C   SER A 292      51.016  48.083  12.804  1.00 29.78     0.243 C 
ATOM   2581  O   SER A 292      50.181  47.272  13.184  1.00 30.60    -0.271 OA
ATOM   2582  CB  SER A 292      53.218  46.841  12.823  1.00 29.67     0.199 C 
ATOM   2583  OG  SER A 292      53.740  47.724  13.804  1.00 35.72    -0.398 OA
ATOM   2584  HG  SER A 292      54.361  47.259  14.352  1.00  0.00     0.209 HD
ATOM   2585  N   MET A 293      50.939  49.403  13.100  1.00 25.07    -0.346 N 
ATOM   2586  HN  MET A 293      51.687  50.020  12.783  1.00  0.00     0.163 HD
ATOM   2587  CA  MET A 293      49.814  49.986  13.865  1.00 23.30     0.177 C 
ATOM   2588  C   MET A 293      48.783  50.574  12.904  1.00 29.85     0.241 C 
ATOM   2589  O   MET A 293      47.589  50.282  13.024  1.00 28.57    -0.271 OA
ATOM   2590  CB  MET A 293      50.321  51.067  14.841  1.00 23.73     0.045 C 
ATOM   2591  CG  MET A 293      51.105  50.489  15.983  1.00 24.85     0.076 C 
ATOM   2592  SD  MET A 293      50.036  49.537  17.082  1.00 26.37    -0.173 SA
ATOM   2593  CE  MET A 293      51.231  48.403  17.766  1.00 23.18     0.089 C 
ATOM   2594  N   LEU A 294      49.257  51.333  11.885  1.00 28.65    -0.346 N 
ATOM   2595  HN  LEU A 294      50.267  51.459  11.812  1.00  0.00     0.163 HD
ATOM   2596  CA  LEU A 294      48.407  51.985  10.879  1.00 28.70     0.177 C 
ATOM   2597  C   LEU A 294      47.506  51.034  10.075  1.00 31.10     0.241 C 
ATOM   2598  O   LEU A 294      46.508  51.497   9.525  1.00 31.26    -0.271 OA
ATOM   2599  CB  LEU A 294      49.221  52.870   9.915  1.00 29.05     0.038 C 
ATOM   2600  CG  LEU A 294      49.963  54.054  10.506  1.00 34.31    -0.020 C 
ATOM   2601  CD1 LEU A 294      50.820  54.723   9.440  1.00 34.92     0.009 C 
ATOM   2602  CD2 LEU A 294      49.010  55.060  11.143  1.00 36.39     0.009 C 
ATOM   2603  N   ILE A 295      47.815  49.732  10.044  1.00 27.38    -0.346 N 
ATOM   2604  HN  ILE A 295      48.659  49.428  10.530  1.00  0.00     0.163 HD
ATOM   2605  CA  ILE A 295      47.004  48.705   9.346  1.00 28.57     0.180 C 
ATOM   2606  C   ILE A 295      45.547  48.596   9.875  1.00 32.77     0.241 C 
ATOM   2607  O   ILE A 295      44.674  48.091   9.167  1.00 31.77    -0.271 OA
ATOM   2608  CB  ILE A 295      47.680  47.301   9.319  1.00 31.99     0.013 C 
ATOM   2609  CG1 ILE A 295      48.048  46.808  10.737  1.00 32.68     0.002 C 
ATOM   2610  CG2 ILE A 295      48.876  47.251   8.358  1.00 33.92     0.012 C 
ATOM   2611  CD1 ILE A 295      47.930  45.314  10.935  1.00 41.08     0.005 C 
ATOM   2612  N   GLY A 296      45.323  49.019  11.123  1.00 27.05    -0.351 N 
ATOM   2613  HN  GLY A 296      46.104  49.391  11.663  1.00  0.00     0.163 HD
ATOM   2614  CA  GLY A 296      44.004  48.969  11.740  1.00 25.86     0.225 C 
ATOM   2615  C   GLY A 296      43.880  49.860  12.958  1.00 25.31     0.236 C 
ATOM   2616  O   GLY A 296      44.729  50.714  13.198  1.00 25.19    -0.272 OA
ATOM   2617  N   ASP A 297      42.801  49.686  13.730  1.00 21.05    -0.346 N 
ATOM   2618  HN  ASP A 297      42.108  48.981  13.480  1.00  0.00     0.163 HD
ATOM   2619  CA  ASP A 297      42.609  50.501  14.931  1.00 19.57     0.186 C 
ATOM   2620  C   ASP A 297      43.773  50.289  15.917  1.00 21.36     0.241 C 
ATOM   2621  O   ASP A 297      44.281  49.167  16.073  1.00 20.61    -0.271 OA
ATOM   2622  CB  ASP A 297      41.265  50.176  15.599  1.00 20.39     0.147 C 
ATOM   2623  CG  ASP A 297      40.023  50.631  14.833  1.00 27.40     0.175 C 
ATOM   2624  OD1 ASP A 297      40.174  51.322  13.818  1.00 28.29    -0.648 OA
ATOM   2625  OD2 ASP A 297      38.905  50.340  15.291  1.00 27.92    -0.648 OA
ATOM   2626  N   HIS A 298      44.186  51.377  16.576  1.00 18.96    -0.346 N 
ATOM   2627  HN  HIS A 298      43.702  52.260  16.411  1.00  0.00     0.163 HD
ATOM   2628  CA  HIS A 298      45.306  51.356  17.527  1.00 18.04     0.182 C 
ATOM   2629  C   HIS A 298      45.202  52.514  18.517  1.00 21.34     0.241 C 
ATOM   2630  O   HIS A 298      44.367  53.406  18.360  1.00 21.72    -0.271 OA
ATOM   2631  CB  HIS A 298      46.667  51.470  16.752  1.00 16.84     0.093 C 
ATOM   2632  CG  HIS A 298      46.763  52.719  15.926  1.00 18.43     0.028 A 
ATOM   2633  CD2 HIS A 298      47.299  53.923  16.231  1.00 20.10     0.114 A 
ATOM   2634  ND1 HIS A 298      46.242  52.774  14.642  1.00 20.01    -0.354 N 
ATOM   2635  HD1 HIS A 298      45.796  52.015  14.127  1.00  0.00     0.166 HD
ATOM   2636  CE1 HIS A 298      46.442  54.017  14.220  1.00 19.16     0.180 A 
ATOM   2637  NE2 HIS A 298      47.084  54.742  15.134  1.00 20.05    -0.360 N 
ATOM   2638  HE2 HIS A 298      47.365  55.718  15.044  1.00  0.00     0.166 HD
ATOM   2639  N   TYR A 299      46.104  52.510  19.510  1.00 17.88    -0.346 N 
ATOM   2640  HN  TYR A 299      46.776  51.743  19.544  1.00  0.00     0.163 HD
ATOM   2641  CA  TYR A 299      46.182  53.530  20.539  1.00 17.10     0.180 C 
ATOM   2642  C   TYR A 299      47.601  54.004  20.678  1.00 18.92     0.241 C 
ATOM   2643  O   TYR A 299      48.533  53.228  20.442  1.00 17.83    -0.271 OA
ATOM   2644  CB  TYR A 299      45.786  52.929  21.912  1.00 16.88     0.073 C 
ATOM   2645  CG  TYR A 299      44.446  52.221  21.948  1.00 18.29    -0.056 A 
ATOM   2646  CD1 TYR A 299      43.253  52.934  21.836  1.00 21.00     0.010 A 
ATOM   2647  CD2 TYR A 299      44.370  50.841  22.103  1.00 18.22     0.010 A 
ATOM   2648  CE1 TYR A 299      42.019  52.288  21.888  1.00 21.67     0.037 A 
ATOM   2649  CE2 TYR A 299      43.141  50.187  22.160  1.00 18.03     0.037 A 
ATOM   2650  CZ  TYR A 299      41.968  50.915  22.054  1.00 19.56     0.065 A 
ATOM   2651  OH  TYR A 299      40.744  50.278  22.161  1.00 18.15    -0.361 OA
ATOM   2652  HH  TYR A 299      40.709  49.336  22.275  1.00  0.00     0.217 HD
ATOM   2653  N   LEU A 300      47.760  55.239  21.194  1.00 16.82    -0.346 N 
ATOM   2654  HN  LEU A 300      46.943  55.846  21.259  1.00  0.00     0.163 HD
ATOM   2655  CA  LEU A 300      49.039  55.748  21.662  1.00 16.77     0.177 C 
ATOM   2656  C   LEU A 300      48.965  55.404  23.166  1.00 21.24     0.241 C 
ATOM   2657  O   LEU A 300      47.986  55.791  23.801  1.00 20.58    -0.271 OA
ATOM   2658  CB  LEU A 300      49.112  57.276  21.477  1.00 16.84     0.038 C 
ATOM   2659  CG  LEU A 300      50.348  57.938  22.083  1.00 20.80    -0.020 C 
ATOM   2660  CD1 LEU A 300      51.633  57.503  21.340  1.00 20.34     0.009 C 
ATOM   2661  CD2 LEU A 300      50.192  59.451  22.115  1.00 25.85     0.009 C 
ATOM   2662  N   CYS A 301      49.922  54.639  23.737  1.00 19.18    -0.345 N 
ATOM   2663  HN  CYS A 301      50.741  54.344  23.206  1.00  0.00     0.163 HD
ATOM   2664  CA  CYS A 301      49.753  54.242  25.142  1.00 19.66     0.186 C 
ATOM   2665  C   CYS A 301      50.836  54.769  26.093  1.00 24.85     0.242 C 
ATOM   2666  O   CYS A 301      50.652  54.675  27.308  1.00 23.27    -0.271 OA
ATOM   2667  CB  CYS A 301      49.581  52.726  25.274  1.00 20.72     0.120 C 
ATOM   2668  SG  CYS A 301      50.972  51.763  24.618  1.00 25.05    -0.095 SA
ATOM   2669  N   ASP A 302      51.947  55.330  25.568  1.00 19.78    -0.345 N 
ATOM   2670  HN  ASP A 302      52.057  55.384  24.555  1.00  0.00     0.163 HD
ATOM   2671  CA  ASP A 302      53.003  55.866  26.451  1.00 17.85     0.186 C 
ATOM   2672  C   ASP A 302      53.841  56.858  25.676  1.00 20.63     0.241 C 
ATOM   2673  O   ASP A 302      54.148  56.633  24.511  1.00 19.66    -0.271 OA
ATOM   2674  CB  ASP A 302      53.932  54.743  26.949  1.00 17.88     0.147 C 
ATOM   2675  CG  ASP A 302      55.003  55.245  27.913  1.00 27.13     0.175 C 
ATOM   2676  OD1 ASP A 302      56.074  55.747  27.430  1.00 25.36    -0.648 OA
ATOM   2677  OD2 ASP A 302      54.719  55.309  29.108  1.00 29.44    -0.648 OA
ATOM   2678  N   VAL A 303      54.265  57.918  26.352  1.00 18.73    -0.346 N 
ATOM   2679  HN  VAL A 303      53.953  58.042  27.315  1.00  0.00     0.163 HD
ATOM   2680  CA  VAL A 303      55.160  58.912  25.772  1.00 18.64     0.180 C 
ATOM   2681  C   VAL A 303      56.213  59.126  26.841  1.00 21.46     0.241 C 
ATOM   2682  O   VAL A 303      55.873  59.524  27.972  1.00 20.39    -0.271 OA
ATOM   2683  CB  VAL A 303      54.446  60.250  25.426  1.00 21.79     0.009 C 
ATOM   2684  CG1 VAL A 303      55.472  61.294  24.950  1.00 20.96     0.012 C 
ATOM   2685  CG2 VAL A 303      53.335  60.047  24.382  1.00 21.03     0.012 C 
ATOM   2686  N   THR A 304      57.478  58.891  26.497  1.00 19.21    -0.344 N 
ATOM   2687  HN  THR A 304      57.692  58.559  25.557  1.00  0.00     0.163 HD
ATOM   2688  CA  THR A 304      58.569  59.106  27.459  1.00 19.29     0.205 C 
ATOM   2689  C   THR A 304      59.753  59.740  26.745  1.00 23.67     0.243 C 
ATOM   2690  O   THR A 304      60.317  59.126  25.840  1.00 23.98    -0.271 OA
ATOM   2691  CB  THR A 304      59.013  57.777  28.134  1.00 21.70     0.146 C 
ATOM   2692  CG2 THR A 304      60.157  57.996  29.145  1.00 20.00     0.042 C 
ATOM   2693  OG1 THR A 304      57.900  57.192  28.811  1.00 21.31    -0.393 OA
ATOM   2694  HG1 THR A 304      57.195  57.057  28.188  1.00  0.00     0.210 HD
ATOM   2695  N   TRP A 305      60.186  60.909  27.220  1.00 19.28    -0.346 N 
ATOM   2696  HN  TRP A 305      59.682  61.344  27.993  1.00  0.00     0.163 HD
ATOM   2697  CA  TRP A 305      61.358  61.588  26.670  1.00 19.98     0.181 C 
ATOM   2698  C   TRP A 305      62.607  60.834  27.152  1.00 23.79     0.241 C 
ATOM   2699  O   TRP A 305      62.657  60.470  28.320  1.00 23.75    -0.271 OA
ATOM   2700  CB  TRP A 305      61.393  63.051  27.169  1.00 18.95     0.075 C 
ATOM   2701  CG  TRP A 305      60.545  63.971  26.350  1.00 20.13    -0.028 A 
ATOM   2702  CD1 TRP A 305      59.276  64.388  26.625  1.00 23.01     0.096 A 
ATOM   2703  CD2 TRP A 305      60.884  64.523  25.072  1.00 20.34    -0.002 A 
ATOM   2704  CE2 TRP A 305      59.792  65.314  24.655  1.00 23.37     0.042 A 
ATOM   2705  CE3 TRP A 305      62.050  64.504  24.279  1.00 21.09     0.014 A 
ATOM   2706  NE1 TRP A 305      58.811  65.192  25.613  1.00 21.93    -0.365 N 
ATOM   2707  HE1 TRP A 305      57.889  65.628  25.577  1.00  0.00     0.165 HD
ATOM   2708  CZ2 TRP A 305      59.811  66.049  23.462  1.00 21.75     0.030 A 
ATOM   2709  CZ3 TRP A 305      62.060  65.213  23.085  1.00 22.07     0.001 A 
ATOM   2710  CH2 TRP A 305      60.956  65.981  22.691  1.00 22.74     0.002 A 
ATOM   2711  N   ALA A 306      63.562  60.543  26.255  1.00 20.71    -0.346 N 
ATOM   2712  HN  ALA A 306      63.411  60.824  25.286  1.00  0.00     0.163 HD
ATOM   2713  CA  ALA A 306      64.825  59.837  26.587  1.00 20.58     0.172 C 
ATOM   2714  C   ALA A 306      65.943  60.860  26.865  1.00 26.02     0.240 C 
ATOM   2715  O   ALA A 306      66.720  60.686  27.812  1.00 26.57    -0.271 OA
ATOM   2716  CB  ALA A 306      65.244  58.929  25.436  1.00 20.36     0.042 C 
ATOM   2717  N   THR A 307      66.058  61.887  26.003  1.00 23.20    -0.344 N 
ATOM   2718  HN  THR A 307      65.402  61.940  25.223  1.00  0.00     0.163 HD
ATOM   2719  CA  THR A 307      67.090  62.946  26.129  1.00 23.46     0.205 C 
ATOM   2720  C   THR A 307      66.469  64.258  25.672  1.00 26.91     0.243 C 
ATOM   2721  O   THR A 307      65.282  64.299  25.363  1.00 24.01    -0.271 OA
ATOM   2722  CB  THR A 307      68.333  62.674  25.218  1.00 27.73     0.146 C 
ATOM   2723  CG2 THR A 307      68.905  61.263  25.337  1.00 27.08     0.042 C 
ATOM   2724  OG1 THR A 307      67.974  62.938  23.867  1.00 28.53    -0.393 OA
ATOM   2725  HG1 THR A 307      68.729  62.773  23.314  1.00  0.00     0.210 HD
ATOM   2726  N   GLN A 308      67.303  65.306  25.506  1.00 26.06    -0.346 N 
ATOM   2727  HN  GLN A 308      68.291  65.194  25.732  1.00  0.00     0.163 HD
ATOM   2728  CA  GLN A 308      66.827  66.601  25.010  1.00 25.13     0.177 C 
ATOM   2729  C   GLN A 308      66.299  66.513  23.594  1.00 26.57     0.241 C 
ATOM   2730  O   GLN A 308      65.500  67.359  23.207  1.00 27.14    -0.271 OA
ATOM   2731  CB  GLN A 308      67.943  67.680  25.079  1.00 26.77     0.044 C 
ATOM   2732  CG  GLN A 308      68.579  67.856  26.461  1.00 22.90     0.105 C 
ATOM   2733  CD  GLN A 308      67.592  68.255  27.538  1.00 34.57     0.215 C 
ATOM   2734  NE2 GLN A 308      68.005  68.191  28.812  1.00 30.87    -0.370 N 
ATOM   2735 1HE2 GLN A 308      68.944  67.873  29.050  1.00  0.00     0.159 HD
ATOM   2736 2HE2 GLN A 308      67.340  68.460  29.537  1.00  0.00     0.159 HD
ATOM   2737  OE1 GLN A 308      66.460  68.638  27.251  1.00 33.57    -0.274 OA
ATOM   2738  N   GLU A 309      66.782  65.538  22.800  1.00 21.93    -0.346 N 
ATOM   2739  HN  GLU A 309      67.439  64.868  23.201  1.00  0.00     0.163 HD
ATOM   2740  CA  GLU A 309      66.413  65.390  21.392  1.00 21.78     0.177 C 
ATOM   2741  C   GLU A 309      65.989  63.996  21.002  1.00 25.30     0.241 C 
ATOM   2742  O   GLU A 309      66.037  63.660  19.824  1.00 23.80    -0.271 OA
ATOM   2743  CB  GLU A 309      67.591  65.843  20.485  1.00 23.60     0.045 C 
ATOM   2744  CG  GLU A 309      68.047  67.259  20.795  1.00 28.47     0.116 C 
ATOM   2745  CD  GLU A 309      69.265  67.704  20.014  1.00 47.43     0.172 C 
ATOM   2746  OE1 GLU A 309      69.929  68.665  20.457  1.00 40.59    -0.648 OA
ATOM   2747  OE2 GLU A 309      69.560  67.088  18.965  1.00 36.72    -0.648 OA
ATOM   2748  N   ARG A 310      65.549  63.175  21.977  1.00 22.39    -0.346 N 
ATOM   2749  HN  ARG A 310      65.518  63.519  22.937  1.00  0.00     0.163 HD
ATOM   2750  CA  ARG A 310      65.117  61.815  21.702  1.00 21.19     0.176 C 
ATOM   2751  C   ARG A 310      63.856  61.519  22.504  1.00 23.46     0.241 C 
ATOM   2752  O   ARG A 310      63.842  61.690  23.734  1.00 24.67    -0.271 OA
ATOM   2753  CB  ARG A 310      66.219  60.812  22.066  1.00 18.01     0.036 C 
ATOM   2754  CG  ARG A 310      65.875  59.352  21.724  1.00 18.16     0.023 C 
ATOM   2755  CD  ARG A 310      67.078  58.455  22.009  1.00 22.85     0.138 C 
ATOM   2756  NE  ARG A 310      68.103  58.669  20.978  1.00 25.76    -0.227 N 
ATOM   2757  HE  ARG A 310      67.789  59.021  20.074  1.00  0.00     0.177 HD
ATOM   2758  CZ  ARG A 310      69.406  58.443  21.123  1.00 38.33     0.665 C 
ATOM   2759  NH1 ARG A 310      69.881  57.951  22.262  1.00 24.19    -0.235 N 
ATOM   2760 1HH1 ARG A 310      70.880  57.778  22.373  1.00  0.00     0.174 HD
ATOM   2761 2HH1 ARG A 310      69.238  57.757  23.029  1.00  0.00     0.174 HD
ATOM   2762  NH2 ARG A 310      70.242  58.695  20.126  1.00 28.36    -0.235 N 
ATOM   2763 1HH2 ARG A 310      71.241  58.522  20.237  1.00  0.00     0.174 HD
ATOM   2764 2HH2 ARG A 310      69.877  59.073  19.252  1.00  0.00     0.174 HD
ATOM   2765  N   ILE A 311      62.818  61.082  21.804  1.00 20.27    -0.346 N 
ATOM   2766  HN  ILE A 311      62.908  60.978  20.793  1.00  0.00     0.163 HD
ATOM   2767  CA  ILE A 311      61.541  60.743  22.449  1.00 19.61     0.180 C 
ATOM   2768  C   ILE A 311      61.171  59.300  22.138  1.00 23.22     0.241 C 
ATOM   2769  O   ILE A 311      61.402  58.838  21.021  1.00 23.28    -0.271 OA
ATOM   2770  CB  ILE A 311      60.405  61.748  22.054  1.00 22.78     0.013 C 
ATOM   2771  CG1 ILE A 311      59.121  61.555  22.937  1.00 23.60     0.002 C 
ATOM   2772  CG2 ILE A 311      60.062  61.690  20.531  1.00 22.98     0.012 C 
ATOM   2773  CD1 ILE A 311      58.128  62.711  22.882  1.00 25.25     0.005 C 
ATOM   2774  N   SER A 312      60.564  58.582  23.108  1.00 18.51    -0.344 N 
ATOM   2775  HN  SER A 312      60.449  58.970  24.044  1.00  0.00     0.163 HD
ATOM   2776  CA  SER A 312      60.073  57.237  22.796  1.00 17.70     0.200 C 
ATOM   2777  C   SER A 312      58.543  57.253  22.906  1.00 22.58     0.243 C 
ATOM   2778  O   SER A 312      57.979  57.942  23.774  1.00 22.04    -0.271 OA
ATOM   2779  CB  SER A 312      60.643  56.185  23.746  1.00 21.17     0.199 C 
ATOM   2780  OG  SER A 312      60.089  56.267  25.047  1.00 23.95    -0.398 OA
ATOM   2781  HG  SER A 312      60.443  55.613  25.638  1.00  0.00     0.209 HD
ATOM   2782  N   LEU A 313      57.887  56.516  22.022  1.00 19.91    -0.346 N 
ATOM   2783  HN  LEU A 313      58.423  56.021  21.309  1.00  0.00     0.163 HD
ATOM   2784  CA  LEU A 313      56.439  56.378  22.019  1.00 21.00     0.177 C 
ATOM   2785  C   LEU A 313      56.091  54.920  21.961  1.00 23.12     0.241 C 
ATOM   2786  O   LEU A 313      56.679  54.183  21.175  1.00 23.07    -0.271 OA
ATOM   2787  CB  LEU A 313      55.799  57.020  20.769  1.00 22.46     0.038 C 
ATOM   2788  CG  LEU A 313      56.209  58.399  20.350  1.00 29.30    -0.020 C 
ATOM   2789  CD1 LEU A 313      55.432  58.798  19.115  1.00 30.31     0.009 C 
ATOM   2790  CD2 LEU A 313      55.953  59.398  21.479  1.00 29.15     0.009 C 
ATOM   2791  N   GLN A 314      55.058  54.517  22.700  1.00 19.59    -0.346 N 
ATOM   2792  HN  GLN A 314      54.613  55.165  23.350  1.00  0.00     0.163 HD
ATOM   2793  CA  GLN A 314      54.565  53.156  22.580  1.00 19.45     0.177 C 
ATOM   2794  C   GLN A 314      53.144  53.236  22.027  1.00 21.90     0.241 C 
ATOM   2795  O   GLN A 314      52.347  54.092  22.458  1.00 18.92    -0.271 OA
ATOM   2796  CB  GLN A 314      54.608  52.414  23.922  1.00 20.74     0.044 C 
ATOM   2797  CG  GLN A 314      56.048  52.117  24.355  1.00 22.22     0.105 C 
ATOM   2798  CD  GLN A 314      56.073  51.474  25.711  1.00 24.59     0.215 C 
ATOM   2799  NE2 GLN A 314      56.387  52.252  26.720  1.00 23.20    -0.370 N 
ATOM   2800 1HE2 GLN A 314      56.404  51.815  27.642  1.00  0.00     0.159 HD
ATOM   2801 2HE2 GLN A 314      56.637  53.233  26.594  1.00  0.00     0.159 HD
ATOM   2802  OE1 GLN A 314      55.770  50.285  25.864  1.00 23.95    -0.274 OA
ATOM   2803  N   TRP A 315      52.866  52.366  21.037  1.00 18.38    -0.346 N 
ATOM   2804  HN  TRP A 315      53.623  51.751  20.738  1.00  0.00     0.163 HD
ATOM   2805  CA  TRP A 315      51.597  52.220  20.356  1.00 19.01     0.181 C 
ATOM   2806  C   TRP A 315      51.079  50.817  20.638  1.00 20.23     0.241 C 
ATOM   2807  O   TRP A 315      51.858  49.888  20.776  1.00 19.40    -0.271 OA
ATOM   2808  CB  TRP A 315      51.778  52.405  18.850  1.00 19.26     0.075 C 
ATOM   2809  CG  TRP A 315      52.364  53.726  18.455  1.00 19.94    -0.028 A 
ATOM   2810  CD1 TRP A 315      53.689  54.026  18.305  1.00 22.63     0.096 A 
ATOM   2811  CD2 TRP A 315      51.642  54.921  18.150  1.00 19.41    -0.002 A 
ATOM   2812  CE2 TRP A 315      52.590  55.898  17.767  1.00 23.35     0.042 A 
ATOM   2813  CE3 TRP A 315      50.269  55.244  18.088  1.00 20.44     0.014 A 
ATOM   2814  NE1 TRP A 315      53.834  55.335  17.909  1.00 21.31    -0.365 N 
ATOM   2815  HE1 TRP A 315      54.722  55.810  17.747  1.00  0.00     0.165 HD
ATOM   2816  CZ2 TRP A 315      52.217  57.207  17.408  1.00 22.90     0.030 A 
ATOM   2817  CZ3 TRP A 315      49.900  56.522  17.692  1.00 21.95     0.001 A 
ATOM   2818  CH2 TRP A 315      50.868  57.491  17.365  1.00 22.49     0.002 A 
ATOM   2819  N   LEU A 316      49.775  50.671  20.737  1.00 17.72    -0.346 N 
ATOM   2820  HN  LEU A 316      49.187  51.490  20.580  1.00  0.00     0.163 HD
ATOM   2821  CA  LEU A 316      49.122  49.412  21.057  1.00 17.19     0.177 C 
ATOM   2822  C   LEU A 316      48.012  49.131  20.047  1.00 20.88     0.241 C 
ATOM   2823  O   LEU A 316      47.190  50.002  19.777  1.00 20.85    -0.271 OA
ATOM   2824  CB  LEU A 316      48.537  49.540  22.492  1.00 16.74     0.038 C 
ATOM   2825  CG  LEU A 316      47.803  48.349  23.149  1.00 19.64    -0.020 C 
ATOM   2826  CD1 LEU A 316      48.732  47.143  23.380  1.00 17.89     0.009 C 
ATOM   2827  CD2 LEU A 316      47.226  48.810  24.496  1.00 20.39     0.009 C 
ATOM   2828  N   ARG A 317      47.942  47.903  19.539  1.00 17.77    -0.346 N 
ATOM   2829  HN  ARG A 317      48.643  47.205  19.789  1.00  0.00     0.163 HD
ATOM   2830  CA  ARG A 317      46.861  47.558  18.625  1.00 17.82     0.176 C 
ATOM   2831  C   ARG A 317      45.548  47.510  19.383  1.00 22.03     0.241 C 
ATOM   2832  O   ARG A 317      45.549  47.264  20.600  1.00 20.22    -0.271 OA
ATOM   2833  CB  ARG A 317      47.120  46.201  17.948  1.00 19.72     0.036 C 
ATOM   2834  CG  ARG A 317      48.197  46.299  16.852  1.00 24.35     0.023 C 
ATOM   2835  CD  ARG A 317      48.300  44.994  16.103  1.00 31.97     0.138 C 
ATOM   2836  NE  ARG A 317      49.174  45.118  14.936  1.00 34.43    -0.227 N 
ATOM   2837  HE  ARG A 317      49.282  46.042  14.517  1.00  0.00     0.177 HD
ATOM   2838  CZ  ARG A 317      49.836  44.107  14.386  1.00 43.84     0.665 C 
ATOM   2839  NH1 ARG A 317      49.768  42.890  14.916  1.00 27.34    -0.235 N 
ATOM   2840 1HH1 ARG A 317      49.190  42.736  15.742  1.00  0.00     0.174 HD
ATOM   2841 2HH1 ARG A 317      50.277  42.113  14.493  1.00  0.00     0.174 HD
ATOM   2842  NH2 ARG A 317      50.585  44.306  13.315  1.00 33.82    -0.235 N 
ATOM   2843 1HH2 ARG A 317      50.637  45.240  12.908  1.00  0.00     0.174 HD
ATOM   2844 2HH2 ARG A 317      51.094  43.529  12.892  1.00  0.00     0.174 HD
ATOM   2845  N   ARG A 318      44.414  47.712  18.672  1.00 20.08    -0.346 N 
ATOM   2846  HN  ARG A 318      44.469  47.939  17.679  1.00  0.00     0.163 HD
ATOM   2847  CA  ARG A 318      43.101  47.605  19.330  1.00 19.50     0.176 C 
ATOM   2848  C   ARG A 318      42.946  46.196  19.952  1.00 22.83     0.241 C 
ATOM   2849  O   ARG A 318      42.338  46.068  21.016  1.00 20.69    -0.271 OA
ATOM   2850  CB  ARG A 318      41.948  47.962  18.372  1.00 17.64     0.036 C 
ATOM   2851  CG  ARG A 318      40.617  48.047  19.121  1.00 19.46     0.023 C 
ATOM   2852  CD  ARG A 318      39.505  48.654  18.290  1.00 23.73     0.138 C 
ATOM   2853  NE  ARG A 318      38.256  48.626  19.055  1.00 22.21    -0.227 N 
ATOM   2854  HE  ARG A 318      38.222  48.029  19.882  1.00  0.00     0.177 HD
ATOM   2855  CZ  ARG A 318      37.168  49.318  18.753  1.00 28.53     0.665 C 
ATOM   2856  NH1 ARG A 318      37.154  50.115  17.691  1.00 18.83    -0.235 N 
ATOM   2857 1HH1 ARG A 318      37.985  50.182  17.103  1.00  0.00     0.174 HD
ATOM   2858 2HH1 ARG A 318      36.316  50.648  17.458  1.00  0.00     0.174 HD
ATOM   2859  NH2 ARG A 318      36.085  49.230  19.520  1.00 18.40    -0.235 N 
ATOM   2860 1HH2 ARG A 318      36.096  48.618  20.336  1.00  0.00     0.174 HD
ATOM   2861 2HH2 ARG A 318      35.247  49.763  19.287  1.00  0.00     0.174 HD
ATOM   2862  N   ILE A 319      43.576  45.153  19.330  1.00 20.80    -0.346 N 
ATOM   2863  HN  ILE A 319      44.002  45.316  18.417  1.00  0.00     0.163 HD
ATOM   2864  CA  ILE A 319      43.668  43.798  19.922  1.00 19.40     0.180 C 
ATOM   2865  C   ILE A 319      44.961  43.936  20.688  1.00 21.40     0.241 C 
ATOM   2866  O   ILE A 319      46.064  43.921  20.115  1.00 18.94    -0.271 OA
ATOM   2867  CB  ILE A 319      43.679  42.647  18.871  1.00 23.15     0.013 C 
ATOM   2868  CG1 ILE A 319      42.390  42.714  17.979  1.00 23.19     0.002 C 
ATOM   2869  CG2 ILE A 319      43.836  41.268  19.573  1.00 24.10     0.012 C 
ATOM   2870  CD1 ILE A 319      40.971  42.782  18.776  1.00 31.61     0.005 C 
ATOM   2871  N   GLN A 320      44.805  44.184  21.993  1.00 18.53    -0.346 N 
ATOM   2872  HN  GLN A 320      43.872  44.047  22.383  1.00  0.00     0.163 HD
ATOM   2873  CA  GLN A 320      45.852  44.634  22.913  1.00 18.03     0.177 C 
ATOM   2874  C   GLN A 320      46.874  43.592  23.327  1.00 23.24     0.241 C 
ATOM   2875  O   GLN A 320      47.366  43.626  24.460  1.00 22.77    -0.271 OA
ATOM   2876  CB  GLN A 320      45.206  45.278  24.145  1.00 18.66     0.044 C 
ATOM   2877  CG  GLN A 320      44.347  46.498  23.779  1.00 18.80     0.105 C 
ATOM   2878  CD  GLN A 320      43.739  47.111  25.012  1.00 22.43     0.215 C 
ATOM   2879  NE2 GLN A 320      42.481  47.457  24.914  1.00 18.65    -0.370 N 
ATOM   2880 1HE2 GLN A 320      42.069  47.872  25.750  1.00  0.00     0.159 HD
ATOM   2881 2HE2 GLN A 320      41.923  47.258  24.084  1.00  0.00     0.159 HD
ATOM   2882  OE1 GLN A 320      44.419  47.353  26.024  1.00 21.69    -0.274 OA
ATOM   2883  N   ASN A 321      47.280  42.732  22.397  1.00 20.71    -0.346 N 
ATOM   2884  HN  ASN A 321      46.866  42.748  21.465  1.00  0.00     0.163 HD
ATOM   2885  CA  ASN A 321      48.322  41.767  22.722  1.00 20.48     0.185 C 
ATOM   2886  C   ASN A 321      49.580  42.039  21.868  1.00 22.80     0.241 C 
ATOM   2887  O   ASN A 321      50.471  41.199  21.806  1.00 21.67    -0.271 OA
ATOM   2888  CB  ASN A 321      47.831  40.336  22.534  1.00 22.05     0.137 C 
ATOM   2889  CG  ASN A 321      47.339  39.976  21.156  1.00 27.55     0.217 C 
ATOM   2890  ND2 ASN A 321      46.760  38.786  21.082  1.00 39.10    -0.370 N 
ATOM   2891 1HD2 ASN A 321      46.632  38.161  21.878  1.00  0.00     0.159 HD
ATOM   2892 2HD2 ASN A 321      46.427  38.542  20.149  1.00  0.00     0.159 HD
ATOM   2893  OD1 ASN A 321      47.495  40.740  20.184  1.00 21.33    -0.274 OA
ATOM   2894  N   TYR A 322      49.656  43.225  21.252  1.00 19.27    -0.346 N 
ATOM   2895  HN  TYR A 322      48.896  43.893  21.382  1.00  0.00     0.163 HD
ATOM   2896  CA  TYR A 322      50.785  43.604  20.399  1.00 19.13     0.180 C 
ATOM   2897  C   TYR A 322      51.055  45.091  20.528  1.00 20.54     0.241 C 
ATOM   2898  O   TYR A 322      50.205  45.897  20.213  1.00 19.57    -0.271 OA
ATOM   2899  CB  TYR A 322      50.462  43.237  18.942  1.00 21.52     0.073 C 
ATOM   2900  CG  TYR A 322      51.646  43.289  18.005  1.00 24.62    -0.056 A 
ATOM   2901  CD1 TYR A 322      51.959  44.451  17.313  1.00 27.34     0.010 A 
ATOM   2902  CD2 TYR A 322      52.412  42.152  17.752  1.00 26.54     0.010 A 
ATOM   2903  CE1 TYR A 322      53.037  44.501  16.429  1.00 29.42     0.037 A 
ATOM   2904  CE2 TYR A 322      53.492  42.189  16.864  1.00 28.45     0.037 A 
ATOM   2905  CZ  TYR A 322      53.790  43.364  16.196  1.00 36.81     0.065 A 
ATOM   2906  OH  TYR A 322      54.841  43.415  15.314  1.00 40.53    -0.361 OA
ATOM   2907  HH  TYR A 322      55.046  44.221  14.855  1.00  0.00     0.217 HD
ATOM   2908  N   SER A 323      52.239  45.457  20.992  1.00 17.60    -0.338 N 
ATOM   2909  HN  SER A 323      52.915  44.734  21.239  1.00  0.00     0.164 HD
ATOM   2910  CA  SER A 323      52.612  46.858  21.163  1.00 17.16     0.156 C 
ATOM   2911  C   SER A 323      53.974  47.081  20.517  1.00 22.16     0.251 C 
ATOM   2912  O   SER A 323      54.745  46.131  20.365  1.00 21.49    -0.271 OA
ATOM   2913  CB ASER A 323      52.602  47.294  22.629  0.65 18.18     0.207 C 
ATOM   2914  CB BSER A 323      52.696  47.174  22.657  0.35 18.35     0.207 C 
ATOM   2915  OG ASER A 323      53.585  46.628  23.395  0.65 21.95    -0.398 OA
ATOM   2916  HG ASER A 323      53.579  46.899  24.306  1.00  0.00     0.209 HD
ATOM   2917  OG BSER A 323      53.099  48.504  22.921  0.35 20.91    -0.398 OA
ATOM   2918  HG BSER A 323      53.151  48.700  23.849  1.00  0.00     0.209 HD
ATOM   2919  N   VAL A 324      54.225  48.314  20.090  1.00 19.28    -0.345 N 
ATOM   2920  HN  VAL A 324      53.510  49.027  20.231  1.00  0.00     0.163 HD
ATOM   2921  CA  VAL A 324      55.470  48.705  19.429  1.00 20.84     0.180 C 
ATOM   2922  C   VAL A 324      55.981  49.985  20.051  1.00 21.58     0.241 C 
ATOM   2923  O   VAL A 324      55.235  50.963  20.119  1.00 21.40    -0.271 OA
ATOM   2924  CB  VAL A 324      55.286  48.910  17.885  1.00 25.96     0.009 C 
ATOM   2925  CG1 VAL A 324      56.589  49.408  17.238  1.00 25.78     0.012 C 
ATOM   2926  CG2 VAL A 324      54.797  47.637  17.188  1.00 26.62     0.012 C 
ATOM   2927  N   MET A 325      57.269  50.014  20.407  1.00 18.55    -0.346 N 
ATOM   2928  HN  MET A 325      57.817  49.156  20.346  1.00  0.00     0.163 HD
ATOM   2929  CA  MET A 325      57.913  51.223  20.876  1.00 17.74     0.177 C 
ATOM   2930  C   MET A 325      58.762  51.772  19.718  1.00 23.30     0.241 C 
ATOM   2931  O   MET A 325      59.536  51.016  19.105  1.00 21.23    -0.271 OA
ATOM   2932  CB  MET A 325      58.817  50.968  22.093  1.00 19.51     0.045 C 
ATOM   2933  CG  MET A 325      59.495  52.229  22.589  1.00 23.35     0.076 C 
ATOM   2934  SD  MET A 325      60.845  51.979  23.788  1.00 27.76    -0.173 SA
ATOM   2935  CE  MET A 325      59.995  51.275  25.107  1.00 25.21     0.089 C 
ATOM   2936  N   ASP A 326      58.590  53.068  19.418  1.00 19.88    -0.346 N 
ATOM   2937  HN  ASP A 326      57.843  53.579  19.889  1.00  0.00     0.163 HD
ATOM   2938  CA  ASP A 326      59.418  53.786  18.450  1.00 20.35     0.186 C 
ATOM   2939  C   ASP A 326      60.325  54.704  19.250  1.00 23.10     0.241 C 
ATOM   2940  O   ASP A 326      59.895  55.257  20.268  1.00 22.75    -0.271 OA
ATOM   2941  CB  ASP A 326      58.546  54.639  17.502  1.00 23.41     0.147 C 
ATOM   2942  CG  ASP A 326      58.439  54.117  16.078  1.00 32.47     0.175 C 
ATOM   2943  OD1 ASP A 326      59.296  53.292  15.673  1.00 37.10    -0.648 OA
ATOM   2944  OD2 ASP A 326      57.544  54.571  15.354  1.00 35.91    -0.648 OA
ATOM   2945  N   ILE A 327      61.589  54.871  18.819  1.00 20.77    -0.346 N 
ATOM   2946  HN  ILE A 327      61.902  54.340  18.006  1.00  0.00     0.163 HD
ATOM   2947  CA  ILE A 327      62.532  55.782  19.468  1.00 20.76     0.180 C 
ATOM   2948  C   ILE A 327      62.919  56.780  18.394  1.00 27.11     0.241 C 
ATOM   2949  O   ILE A 327      63.467  56.375  17.362  1.00 26.83    -0.271 OA
ATOM   2950  CB  ILE A 327      63.728  55.030  20.096  1.00 23.78     0.013 C 
ATOM   2951  CG1 ILE A 327      63.234  54.132  21.249  1.00 24.24     0.002 C 
ATOM   2952  CG2 ILE A 327      64.751  56.021  20.637  1.00 25.15     0.012 C 
ATOM   2953  CD1 ILE A 327      64.176  52.974  21.608  1.00 26.59     0.005 C 
ATOM   2954  N   CYS A 328      62.547  58.054  18.592  1.00 25.54    -0.345 N 
ATOM   2955  HN  CYS A 328      62.150  58.297  19.500  1.00  0.00     0.163 HD
ATOM   2956  CA  CYS A 328      62.671  59.119  17.596  1.00 27.52     0.186 C 
ATOM   2957  C   CYS A 328      63.667  60.191  17.969  1.00 28.87     0.242 C 
ATOM   2958  O   CYS A 328      63.647  60.686  19.091  1.00 27.44    -0.271 OA
ATOM   2959  CB  CYS A 328      61.296  59.713  17.293  1.00 30.04     0.120 C 
ATOM   2960  SG  CYS A 328      59.986  58.466  17.141  1.00 34.99    -0.095 SA
ATOM   2961  N   ASP A 329      64.537  60.549  17.007  1.00 25.40    -0.345 N 
ATOM   2962  HN  ASP A 329      64.449  60.097  16.097  1.00  0.00     0.163 HD
ATOM   2963  CA  ASP A 329      65.603  61.542  17.173  1.00 25.77     0.186 C 
ATOM   2964  C   ASP A 329      65.336  62.809  16.379  1.00 29.62     0.241 C 
ATOM   2965  O   ASP A 329      64.897  62.738  15.232  1.00 28.40    -0.271 OA
ATOM   2966  CB  ASP A 329      66.972  60.935  16.746  1.00 28.08     0.147 C 
ATOM   2967  CG  ASP A 329      67.606  60.051  17.817  1.00 38.88     0.175 C 
ATOM   2968  OD1 ASP A 329      66.857  59.511  18.663  1.00 37.14    -0.648 OA
ATOM   2969  OD2 ASP A 329      68.850  59.880  17.793  1.00 41.99    -0.648 OA
ATOM   2970  N   TYR A 330      65.595  63.962  16.995  1.00 27.18    -0.346 N 
ATOM   2971  HN  TYR A 330      65.905  63.944  17.967  1.00  0.00     0.163 HD
ATOM   2972  CA  TYR A 330      65.450  65.247  16.326  1.00 28.88     0.180 C 
ATOM   2973  C   TYR A 330      66.580  65.387  15.281  1.00 35.45     0.241 C 
ATOM   2974  O   TYR A 330      67.727  65.059  15.586  1.00 33.43    -0.271 OA
ATOM   2975  CB  TYR A 330      65.553  66.393  17.339  1.00 30.34     0.073 C 
ATOM   2976  CG  TYR A 330      65.424  67.757  16.697  1.00 33.97    -0.056 A 
ATOM   2977  CD1 TYR A 330      64.223  68.170  16.127  1.00 35.21     0.010 A 
ATOM   2978  CD2 TYR A 330      66.515  68.618  16.618  1.00 35.99     0.010 A 
ATOM   2979  CE1 TYR A 330      64.101  69.417  15.521  1.00 35.63     0.037 A 
ATOM   2980  CE2 TYR A 330      66.410  69.861  15.998  1.00 37.41     0.037 A 
ATOM   2981  CZ  TYR A 330      65.197  70.262  15.464  1.00 42.68     0.065 A 
ATOM   2982  OH  TYR A 330      65.075  71.502  14.896  1.00 43.21    -0.361 OA
ATOM   2983  HH  TYR A 330      65.827  72.082  14.857  1.00  0.00     0.217 HD
ATOM   2984  N   ASP A 331      66.243  65.862  14.072  1.00 34.59    -0.345 N 
ATOM   2985  HN  ASP A 331      65.263  66.090  13.906  1.00  0.00     0.163 HD
ATOM   2986  CA  ASP A 331      67.195  66.076  12.970  1.00 35.38     0.186 C 
ATOM   2987  C   ASP A 331      67.278  67.578  12.746  1.00 40.82     0.241 C 
ATOM   2988  O   ASP A 331      66.358  68.163  12.186  1.00 39.32    -0.271 OA
ATOM   2989  CB  ASP A 331      66.710  65.342  11.700  1.00 37.32     0.147 C 
ATOM   2990  CG  ASP A 331      67.632  65.400  10.478  1.00 48.90     0.175 C 
ATOM   2991  OD1 ASP A 331      68.799  65.807  10.630  1.00 48.02    -0.648 OA
ATOM   2992  OD2 ASP A 331      67.189  64.996   9.384  1.00 55.68    -0.648 OA
ATOM   2993  N   GLU A 332      68.352  68.204  13.240  1.00 42.19    -0.346 N 
ATOM   2994  HN  GLU A 332      69.052  67.630  13.710  1.00  0.00     0.163 HD
ATOM   2995  CA  GLU A 332      68.609  69.647  13.164  1.00 44.48     0.177 C 
ATOM   2996  C   GLU A 332      68.567  70.215  11.735  1.00 52.25     0.241 C 
ATOM   2997  O   GLU A 332      68.095  71.333  11.546  1.00 52.31    -0.271 OA
ATOM   2998  CB  GLU A 332      69.959  69.958  13.815  1.00 46.45     0.045 C 
ATOM   2999  CG  GLU A 332      70.052  71.337  14.429  1.00 60.58     0.116 C 
ATOM   3000  CD  GLU A 332      70.607  71.336  15.840  1.00 95.91     0.172 C 
ATOM   3001  OE1 GLU A 332      71.735  70.831  16.045  1.00 87.51    -0.648 OA
ATOM   3002  OE2 GLU A 332      69.906  71.843  16.746  1.00102.07    -0.648 OA
ATOM   3003  N   SER A 333      69.043  69.447  10.741  1.00 51.35    -0.344 N 
ATOM   3004  HN  SER A 333      69.381  68.511  10.966  1.00  0.00     0.163 HD
ATOM   3005  CA  SER A 333      69.098  69.895   9.348  1.00 52.46     0.200 C 
ATOM   3006  C   SER A 333      67.727  69.991   8.677  1.00 57.73     0.243 C 
ATOM   3007  O   SER A 333      67.475  70.961   7.958  1.00 58.53    -0.271 OA
ATOM   3008  CB  SER A 333      70.056  69.033   8.532  1.00 56.97     0.199 C 
ATOM   3009  OG  SER A 333      69.574  67.711   8.354  1.00 69.67    -0.398 OA
ATOM   3010  HG  SER A 333      70.171  67.174   7.846  1.00  0.00     0.209 HD
ATOM   3011  N   SER A 334      66.841  69.006   8.922  1.00 52.76    -0.344 N 
ATOM   3012  HN  SER A 334      67.115  68.245   9.543  1.00  0.00     0.163 HD
ATOM   3013  CA  SER A 334      65.502  68.983   8.334  1.00 51.81     0.200 C 
ATOM   3014  C   SER A 334      64.410  69.554   9.251  1.00 52.94     0.242 C 
ATOM   3015  O   SER A 334      63.318  69.858   8.772  1.00 52.70    -0.271 OA
ATOM   3016  CB  SER A 334      65.137  67.570   7.880  1.00 56.03     0.199 C 
ATOM   3017  OG  SER A 334      65.001  66.675   8.972  1.00 64.99    -0.398 OA
ATOM   3018  HG  SER A 334      64.774  65.797   8.690  1.00  0.00     0.209 HD
ATOM   3019  N   GLY A 335      64.706  69.678  10.548  1.00 46.81    -0.350 N 
ATOM   3020  HN  GLY A 335      65.650  69.439  10.853  1.00  0.00     0.163 HD
ATOM   3021  CA  GLY A 335      63.750  70.138  11.554  1.00 45.69     0.225 C 
ATOM   3022  C   GLY A 335      62.664  69.101  11.799  1.00 48.01     0.236 C 
ATOM   3023  O   GLY A 335      61.574  69.436  12.271  1.00 48.42    -0.272 OA
ATOM   3024  N   ARG A 336      62.957  67.828  11.435  1.00 41.14    -0.346 N 
ATOM   3025  HN  ARG A 336      63.886  67.652  11.053  1.00  0.00     0.163 HD
ATOM   3026  CA  ARG A 336      62.054  66.692  11.545  1.00 39.73     0.176 C 
ATOM   3027  C   ARG A 336      62.494  65.693  12.621  1.00 38.37     0.241 C 
ATOM   3028  O   ARG A 336      63.624  65.738  13.108  1.00 36.65    -0.271 OA
ATOM   3029  CB  ARG A 336      61.896  65.981  10.186  1.00 41.50     0.036 C 
ATOM   3030  CG  ARG A 336      61.347  66.853   9.046  1.00 56.95     0.023 C 
ATOM   3031  CD  ARG A 336      59.853  67.130   9.136  1.00 75.89     0.138 C 
ATOM   3032  NE  ARG A 336      59.341  67.804   7.938  1.00 92.60    -0.227 N 
ATOM   3033  HE  ARG A 336      58.961  67.219   7.194  1.00  0.00     0.177 HD
ATOM   3034  CZ  ARG A 336      59.336  69.122   7.750  1.00108.29     0.665 C 
ATOM   3035  NH1 ARG A 336      59.824  69.936   8.679  1.00 93.05    -0.235 N 
ATOM   3036 1HH1 ARG A 336      60.196  69.541   9.543  1.00  0.00     0.174 HD
ATOM   3037 2HH1 ARG A 336      59.820  70.946   8.535  1.00  0.00     0.174 HD
ATOM   3038  NH2 ARG A 336      58.852  69.636   6.626  1.00 97.15    -0.235 N 
ATOM   3039 1HH2 ARG A 336      58.477  69.011   5.913  1.00  0.00     0.174 HD
ATOM   3040 2HH2 ARG A 336      58.848  70.646   6.482  1.00  0.00     0.174 HD
ATOM   3041  N   TRP A 337      61.579  64.787  12.982  1.00 32.03    -0.346 N 
ATOM   3042  HN  TRP A 337      60.661  64.834  12.541  1.00  0.00     0.163 HD
ATOM   3043  CA  TRP A 337      61.812  63.734  13.969  1.00 28.79     0.181 C 
ATOM   3044  C   TRP A 337      61.858  62.407  13.224  1.00 33.66     0.241 C 
ATOM   3045  O   TRP A 337      60.925  62.071  12.495  1.00 35.13    -0.271 OA
ATOM   3046  CB  TRP A 337      60.704  63.764  15.050  1.00 25.08     0.075 C 
ATOM   3047  CG  TRP A 337      60.846  64.940  15.978  1.00 23.75    -0.028 A 
ATOM   3048  CD1 TRP A 337      60.344  66.198  15.796  1.00 25.99     0.096 A 
ATOM   3049  CD2 TRP A 337      61.556  64.966  17.224  1.00 23.03    -0.002 A 
ATOM   3050  CE2 TRP A 337      61.447  66.280  17.743  1.00 26.07     0.042 A 
ATOM   3051  CE3 TRP A 337      62.260  63.999  17.964  1.00 23.09     0.014 A 
ATOM   3052  NE1 TRP A 337      60.709  67.014  16.845  1.00 25.20    -0.365 N 
ATOM   3053  HE1 TRP A 337      60.471  68.001  16.940  1.00  0.00     0.165 HD
ATOM   3054  CZ2 TRP A 337      62.032  66.656  18.953  1.00 24.61     0.030 A 
ATOM   3055  CZ3 TRP A 337      62.858  64.376  19.152  1.00 24.20     0.001 A 
ATOM   3056  CH2 TRP A 337      62.754  65.690  19.635  1.00 25.01     0.002 A 
ATOM   3057  N   ASN A 338      62.969  61.677  13.346  1.00 30.08    -0.346 N 
ATOM   3058  HN  ASN A 338      63.733  62.006  13.936  1.00  0.00     0.163 HD
ATOM   3059  CA  ASN A 338      63.091  60.405  12.633  1.00 29.32     0.185 C 
ATOM   3060  C   ASN A 338      63.157  59.227  13.585  1.00 31.60     0.241 C 
ATOM   3061  O   ASN A 338      63.992  59.229  14.494  1.00 30.95    -0.271 OA
ATOM   3062  CB  ASN A 338      64.303  60.420  11.690  1.00 31.01     0.137 C 
ATOM   3063  CG  ASN A 338      64.229  61.503  10.631  1.00 59.89     0.217 C 
ATOM   3064  ND2 ASN A 338      63.163  61.515   9.833  1.00 52.36    -0.370 N 
ATOM   3065 1HD2 ASN A 338      63.113  62.243   9.121  1.00  0.00     0.159 HD
ATOM   3066 2HD2 ASN A 338      62.427  60.814   9.922  1.00  0.00     0.159 HD
ATOM   3067  OD1 ASN A 338      65.117  62.349  10.523  1.00 56.76    -0.274 OA
ATOM   3068  N   CYS A 339      62.292  58.220  13.359  1.00 29.01    -0.345 N 
ATOM   3069  HN  CYS A 339      61.647  58.311  12.574  1.00  0.00     0.163 HD
ATOM   3070  CA  CYS A 339      62.219  57.010  14.165  1.00 30.47     0.186 C 
ATOM   3071  C   CYS A 339      62.779  55.862  13.333  1.00 35.63     0.241 C 
ATOM   3072  O   CYS A 339      62.069  55.316  12.490  1.00 35.42    -0.271 OA
ATOM   3073  CB  CYS A 339      60.789  56.720  14.645  1.00 31.12     0.120 C 
ATOM   3074  SG  CYS A 339      59.831  58.192  15.117  1.00 35.10    -0.095 SA
ATOM   3075  N   LEU A 340      64.059  55.503  13.557  1.00 32.90    -0.346 N 
ATOM   3076  HN  LEU A 340      64.597  56.006  14.263  1.00  0.00     0.163 HD
ATOM   3077  CA  LEU A 340      64.704  54.408  12.814  1.00 32.74     0.177 C 
ATOM   3078  C   LEU A 340      64.068  53.074  13.134  1.00 34.64     0.241 C 
ATOM   3079  O   LEU A 340      63.832  52.762  14.305  1.00 29.95    -0.271 OA
ATOM   3080  CB  LEU A 340      66.210  54.323  13.099  1.00 33.22     0.038 C 
ATOM   3081  CG  LEU A 340      67.096  55.459  12.578  1.00 38.89    -0.020 C 
ATOM   3082  CD1 LEU A 340      68.501  55.371  13.191  1.00 38.85     0.009 C 
ATOM   3083  CD2 LEU A 340      67.202  55.422  11.042  1.00 41.93     0.009 C 
ATOM   3084  N   VAL A 341      63.815  52.277  12.085  1.00 32.49    -0.346 N 
ATOM   3085  HN  VAL A 341      64.037  52.629  11.154  1.00  0.00     0.163 HD
ATOM   3086  CA  VAL A 341      63.241  50.937  12.191  1.00 33.42     0.180 C 
ATOM   3087  C   VAL A 341      64.163  50.026  13.045  1.00 37.07     0.241 C 
ATOM   3088  O   VAL A 341      63.654  49.226  13.824  1.00 39.11    -0.271 OA
ATOM   3089  CB  VAL A 341      62.874  50.363  10.792  1.00 39.10     0.009 C 
ATOM   3090  CG1 VAL A 341      62.255  48.970  10.898  1.00 39.49     0.012 C 
ATOM   3091  CG2 VAL A 341      61.911  51.301  10.063  1.00 39.11     0.012 C 
ATOM   3092  N   ALA A 342      65.496  50.231  12.998  1.00 31.20    -0.346 N 
ATOM   3093  HN  ALA A 342      65.860  50.944  12.366  1.00  0.00     0.163 HD
ATOM   3094  CA  ALA A 342      66.444  49.466  13.823  1.00 30.90     0.172 C 
ATOM   3095  C   ALA A 342      66.318  49.807  15.337  1.00 32.96     0.240 C 
ATOM   3096  O   ALA A 342      66.915  49.126  16.170  1.00 31.50    -0.271 OA
ATOM   3097  CB  ALA A 342      67.874  49.703  13.353  1.00 31.46     0.042 C 
ATOM   3098  N   ARG A 343      65.554  50.861  15.681  1.00 28.80    -0.346 N 
ATOM   3099  HN  ARG A 343      65.103  51.407  14.947  1.00  0.00     0.163 HD
ATOM   3100  CA  ARG A 343      65.352  51.245  17.081  1.00 27.55     0.176 C 
ATOM   3101  C   ARG A 343      63.917  50.919  17.556  1.00 30.03     0.241 C 
ATOM   3102  O   ARG A 343      63.515  51.336  18.638  1.00 30.10    -0.271 OA
ATOM   3103  CB  ARG A 343      65.691  52.725  17.281  1.00 26.31     0.036 C 
ATOM   3104  CG  ARG A 343      67.178  53.002  17.185  1.00 32.67     0.023 C 
ATOM   3105  CD  ARG A 343      67.457  54.473  17.328  1.00 37.74     0.138 C 
ATOM   3106  NE  ARG A 343      68.896  54.738  17.342  1.00 33.66    -0.227 N 
ATOM   3107  HE  ARG A 343      69.529  53.938  17.349  1.00  0.00     0.177 HD
ATOM   3108  CZ  ARG A 343      69.429  55.952  17.346  1.00 45.28     0.665 C 
ATOM   3109  NH1 ARG A 343      68.651  57.028  17.290  1.00 32.89    -0.235 N 
ATOM   3110 1HH1 ARG A 343      69.061  57.962  17.293  1.00  0.00     0.174 HD
ATOM   3111 2HH1 ARG A 343      67.638  56.912  17.258  1.00  0.00     0.174 HD
ATOM   3112  NH2 ARG A 343      70.744  56.102  17.388  1.00 37.29    -0.235 N 
ATOM   3113 1HH2 ARG A 343      71.154  57.036  17.391  1.00  0.00     0.174 HD
ATOM   3114 2HH2 ARG A 343      71.341  55.276  17.431  1.00  0.00     0.174 HD
ATOM   3115  N   GLN A 344      63.191  50.121  16.788  1.00 25.76    -0.346 N 
ATOM   3116  HN  GLN A 344      63.615  49.759  15.934  1.00  0.00     0.163 HD
ATOM   3117  CA  GLN A 344      61.808  49.727  17.096  1.00 26.63     0.177 C 
ATOM   3118  C   GLN A 344      61.793  48.479  17.959  1.00 29.89     0.241 C 
ATOM   3119  O   GLN A 344      62.517  47.527  17.666  1.00 30.63    -0.271 OA
ATOM   3120  CB  GLN A 344      61.052  49.460  15.794  1.00 28.84     0.044 C 
ATOM   3121  CG  GLN A 344      59.700  50.076  15.719  1.00 36.93     0.105 C 
ATOM   3122  CD  GLN A 344      59.046  49.804  14.390  1.00 46.06     0.215 C 
ATOM   3123  NE2 GLN A 344      58.707  50.862  13.679  1.00 38.34    -0.370 N 
ATOM   3124 1HE2 GLN A 344      58.895  51.813  13.996  1.00  0.00     0.159 HD
ATOM   3125 2HE2 GLN A 344      58.264  50.678  12.779  1.00  0.00     0.159 HD
ATOM   3126  OE1 GLN A 344      58.819  48.653  14.006  1.00 38.62    -0.274 OA
ATOM   3127  N   HIS A 345      60.966  48.474  19.029  1.00 23.25    -0.346 N 
ATOM   3128  HN  HIS A 345      60.376  49.288  19.202  1.00  0.00     0.163 HD
ATOM   3129  CA  HIS A 345      60.893  47.340  19.943  1.00 20.83     0.182 C 
ATOM   3130  C   HIS A 345      59.487  46.816  20.023  1.00 26.12     0.241 C 
ATOM   3131  O   HIS A 345      58.569  47.573  20.293  1.00 25.56    -0.271 OA
ATOM   3132  CB  HIS A 345      61.450  47.715  21.339  1.00 20.81     0.093 C 
ATOM   3133  CG  HIS A 345      62.898  48.123  21.298  1.00 23.07     0.028 A 
ATOM   3134  CD2 HIS A 345      63.448  49.324  20.986  1.00 24.34     0.114 A 
ATOM   3135  ND1 HIS A 345      63.916  47.205  21.496  1.00 24.10    -0.354 N 
ATOM   3136  HD1 HIS A 345      63.815  46.213  21.710  1.00  0.00     0.166 HD
ATOM   3137  CE1 HIS A 345      65.051  47.880  21.350  1.00 23.29     0.180 A 
ATOM   3138  NE2 HIS A 345      64.825  49.156  21.033  1.00 23.78    -0.360 N 
ATOM   3139  HE2 HIS A 345      65.530  49.872  20.858  1.00  0.00     0.166 HD
ATOM   3140  N   ILE A 346      59.318  45.516  19.822  1.00 23.20    -0.346 N 
ATOM   3141  HN  ILE A 346      60.139  44.942  19.630  1.00  0.00     0.163 HD
ATOM   3142  CA  ILE A 346      58.016  44.872  19.863  1.00 23.85     0.180 C 
ATOM   3143  C   ILE A 346      57.808  44.200  21.203  1.00 27.27     0.241 C 
ATOM   3144  O   ILE A 346      58.682  43.477  21.681  1.00 25.11    -0.271 OA
ATOM   3145  CB  ILE A 346      57.896  43.859  18.681  1.00 27.54     0.013 C 
ATOM   3146  CG1 ILE A 346      57.951  44.602  17.321  1.00 29.03     0.002 C 
ATOM   3147  CG2 ILE A 346      56.628  43.004  18.789  1.00 28.63     0.012 C 
ATOM   3148  CD1 ILE A 346      58.182  43.645  16.064  1.00 42.87     0.005 C 
ATOM   3149  N   GLU A 347      56.599  44.359  21.764  1.00 22.91    -0.346 N 
ATOM   3150  HN  GLU A 347      55.914  44.968  21.316  1.00  0.00     0.163 HD
ATOM   3151  CA  GLU A 347      56.250  43.677  23.000  1.00 21.52     0.177 C 
ATOM   3152  C   GLU A 347      54.907  43.022  22.756  1.00 25.72     0.241 C 
ATOM   3153  O   GLU A 347      53.944  43.690  22.367  1.00 24.86    -0.271 OA
ATOM   3154  CB  GLU A 347      56.228  44.654  24.185  1.00 22.05     0.045 C 
ATOM   3155  CG  GLU A 347      56.010  43.984  25.536  1.00 26.76     0.116 C 
ATOM   3156  CD  GLU A 347      55.974  44.933  26.721  1.00 41.27     0.172 C 
ATOM   3157  OE1 GLU A 347      56.264  46.138  26.547  1.00 32.61    -0.648 OA
ATOM   3158  OE2 GLU A 347      55.618  44.471  27.826  1.00 28.56    -0.648 OA
ATOM   3159  N   MET A 348      54.872  41.700  22.851  1.00 24.10    -0.346 N 
ATOM   3160  HN  MET A 348      55.711  41.188  23.124  1.00  0.00     0.163 HD
ATOM   3161  CA  MET A 348      53.632  40.972  22.565  1.00 25.00     0.177 C 
ATOM   3162  C   MET A 348      53.335  39.938  23.629  1.00 27.58     0.241 C 
ATOM   3163  O   MET A 348      54.187  39.658  24.458  1.00 26.59    -0.271 OA
ATOM   3164  CB  MET A 348      53.623  40.383  21.126  1.00 28.43     0.045 C 
ATOM   3165  CG  MET A 348      54.650  39.288  20.897  1.00 35.42     0.076 C 
ATOM   3166  SD  MET A 348      54.708  38.817  19.140  1.00 44.07    -0.173 SA
ATOM   3167  CE  MET A 348      55.930  37.488  19.239  1.00 41.71     0.089 C 
ATOM   3168  N   SER A 349      52.106  39.441  23.659  1.00 25.73    -0.344 N 
ATOM   3169  HN  SER A 349      51.417  39.776  22.986  1.00  0.00     0.163 HD
ATOM   3170  CA  SER A 349      51.717  38.428  24.631  1.00 25.88     0.200 C 
ATOM   3171  C   SER A 349      50.957  37.329  23.901  1.00 28.95     0.243 C 
ATOM   3172  O   SER A 349      50.105  37.623  23.070  1.00 28.61    -0.271 OA
ATOM   3173  CB  SER A 349      50.875  39.026  25.755  1.00 29.13     0.199 C 
ATOM   3174  OG  SER A 349      50.524  38.000  26.673  1.00 35.28    -0.398 OA
ATOM   3175  HG  SER A 349      50.000  38.372  27.373  1.00  0.00     0.209 HD
ATOM   3176  N   THR A 350      51.306  36.072  24.168  1.00 25.93    -0.344 N 
ATOM   3177  HN  THR A 350      52.087  35.892  24.799  1.00  0.00     0.163 HD
ATOM   3178  CA  THR A 350      50.585  34.940  23.570  1.00 26.34     0.205 C 
ATOM   3179  C   THR A 350      49.473  34.427  24.514  1.00 29.20     0.243 C 
ATOM   3180  O   THR A 350      48.545  33.781  24.047  1.00 30.68    -0.271 OA
ATOM   3181  CB  THR A 350      51.557  33.786  23.213  1.00 38.59     0.146 C 
ATOM   3182  CG2 THR A 350      52.528  34.153  22.089  1.00 35.77     0.042 C 
ATOM   3183  OG1 THR A 350      52.271  33.393  24.390  1.00 40.66    -0.393 OA
ATOM   3184  HG1 THR A 350      52.867  32.686  24.171  1.00  0.00     0.210 HD
ATOM   3185  N   THR A 351      49.550  34.739  25.824  1.00 24.90    -0.344 N 
ATOM   3186  HN  THR A 351      50.327  35.320  26.140  1.00  0.00     0.163 HD
ATOM   3187  CA  THR A 351      48.566  34.281  26.822  1.00 24.23     0.205 C 
ATOM   3188  C   THR A 351      47.487  35.324  27.178  1.00 26.05     0.243 C 
ATOM   3189  O   THR A 351      46.454  34.972  27.752  1.00 23.61    -0.271 OA
ATOM   3190  CB  THR A 351      49.286  33.800  28.093  1.00 29.55     0.146 C 
ATOM   3191  CG2 THR A 351      50.178  32.571  27.835  1.00 31.36     0.042 C 
ATOM   3192  OG1 THR A 351      50.064  34.878  28.635  1.00 29.27    -0.393 OA
ATOM   3193  HG1 THR A 351      50.509  34.581  29.420  1.00  0.00     0.210 HD
ATOM   3194  N   GLY A 352      47.754  36.596  26.899  1.00 22.13    -0.350 N 
ATOM   3195  HN  GLY A 352      48.634  36.841  26.446  1.00  0.00     0.163 HD
ATOM   3196  CA  GLY A 352      46.798  37.643  27.236  1.00 21.41     0.225 C 
ATOM   3197  C   GLY A 352      47.101  38.958  26.561  1.00 23.72     0.236 C 
ATOM   3198  O   GLY A 352      47.509  38.988  25.399  1.00 21.53    -0.272 OA
ATOM   3199  N   TRP A 353      46.937  40.045  27.310  1.00 18.64    -0.346 N 
ATOM   3200  HN  TRP A 353      46.633  39.915  28.275  1.00  0.00     0.163 HD
ATOM   3201  CA  TRP A 353      47.162  41.408  26.848  1.00 18.11     0.181 C 
ATOM   3202  C   TRP A 353      48.601  41.832  27.205  1.00 22.47     0.241 C 
ATOM   3203  O   TRP A 353      49.291  41.085  27.895  1.00 20.57    -0.271 OA
ATOM   3204  CB  TRP A 353      46.099  42.338  27.494  1.00 15.85     0.075 C 
ATOM   3205  CG  TRP A 353      46.073  42.306  29.003  1.00 15.59    -0.028 A 
ATOM   3206  CD1 TRP A 353      46.706  43.178  29.835  1.00 17.90     0.096 A 
ATOM   3207  CD2 TRP A 353      45.429  41.325  29.863  1.00 15.34    -0.002 A 
ATOM   3208  CE2 TRP A 353      45.702  41.697  31.204  1.00 17.83     0.042 A 
ATOM   3209  CE3 TRP A 353      44.658  40.163  29.632  1.00 16.00     0.014 A 
ATOM   3210  NE1 TRP A 353      46.446  42.852  31.163  1.00 16.51    -0.365 N 
ATOM   3211  HE1 TRP A 353      46.758  43.385  31.975  1.00  0.00     0.165 HD
ATOM   3212  CZ2 TRP A 353      45.220  40.966  32.308  1.00 16.63     0.030 A 
ATOM   3213  CZ3 TRP A 353      44.159  39.455  30.730  1.00 17.03     0.001 A 
ATOM   3214  CH2 TRP A 353      44.447  39.850  32.043  1.00 18.08     0.002 A 
ATOM   3215  N   VAL A 354      49.045  43.033  26.779  1.00 18.73    -0.346 N 
ATOM   3216  HN  VAL A 354      48.432  43.619  26.212  1.00  0.00     0.163 HD
ATOM   3217  CA  VAL A 354      50.391  43.515  27.113  1.00 19.06     0.180 C 
ATOM   3218  C   VAL A 354      50.310  44.450  28.337  1.00 21.27     0.241 C 
ATOM   3219  O   VAL A 354      49.498  45.384  28.354  1.00 20.05    -0.271 OA
ATOM   3220  CB  VAL A 354      51.056  44.252  25.907  1.00 24.01     0.009 C 
ATOM   3221  CG1 VAL A 354      52.455  44.772  26.272  1.00 23.15     0.012 C 
ATOM   3222  CG2 VAL A 354      51.137  43.347  24.694  1.00 24.32     0.012 C 
ATOM   3223  N   GLY A 355      51.178  44.211  29.308  1.00 17.76    -0.351 N 
ATOM   3224  HN  GLY A 355      51.811  43.418  29.204  1.00  0.00     0.163 HD
ATOM   3225  CA  GLY A 355      51.278  45.021  30.520  1.00 18.66     0.225 C 
ATOM   3226  C   GLY A 355      50.201  44.709  31.536  1.00 20.09     0.236 C 
ATOM   3227  O   GLY A 355      49.291  43.932  31.254  1.00 18.96    -0.272 OA
ATOM   3228  N   ARG A 356      50.299  45.299  32.737  1.00 14.81    -0.346 N 
ATOM   3229  HN  ARG A 356      51.096  45.900  32.945  1.00  0.00     0.163 HD
ATOM   3230  CA  ARG A 356      49.251  45.078  33.761  1.00 15.16     0.176 C 
ATOM   3231  C   ARG A 356      47.918  45.686  33.301  1.00 19.03     0.241 C 
ATOM   3232  O   ARG A 356      46.912  44.979  33.176  1.00 19.29    -0.271 OA
ATOM   3233  CB  ARG A 356      49.717  45.649  35.119  1.00 16.03     0.036 C 
ATOM   3234  CG  ARG A 356      50.826  44.753  35.708  1.00 21.36     0.023 C 
ATOM   3235  CD  ARG A 356      51.174  45.115  37.123  1.00 19.55     0.138 C 
ATOM   3236  NE  ARG A 356      52.089  44.128  37.699  1.00 17.97    -0.227 N 
ATOM   3237  HE  ARG A 356      51.728  43.189  37.869  1.00  0.00     0.177 HD
ATOM   3238  CZ  ARG A 356      53.353  44.369  38.015  1.00 26.05     0.665 C 
ATOM   3239  NH1 ARG A 356      53.881  45.573  37.806  1.00 17.38    -0.235 N 
ATOM   3240 1HH1 ARG A 356      53.305  46.308  37.396  1.00  0.00     0.174 HD
ATOM   3241 2HH1 ARG A 356      54.854  45.759  38.049  1.00  0.00     0.174 HD
ATOM   3242  NH2 ARG A 356      54.098  43.418  38.545  1.00 18.96    -0.235 N 
ATOM   3243 1HH2 ARG A 356      53.693  42.495  38.705  1.00  0.00     0.174 HD
ATOM   3244 2HH2 ARG A 356      55.071  43.604  38.788  1.00  0.00     0.174 HD
ATOM   3245  N   PHE A 357      47.916  46.994  33.031  1.00 14.58    -0.346 N 
ATOM   3246  HN  PHE A 357      48.759  47.531  33.232  1.00  0.00     0.163 HD
ATOM   3247  CA  PHE A 357      46.760  47.698  32.459  1.00 14.84     0.180 C 
ATOM   3248  C   PHE A 357      47.160  48.277  31.094  1.00 21.67     0.241 C 
ATOM   3249  O   PHE A 357      46.306  48.560  30.271  1.00 23.49    -0.271 OA
ATOM   3250  CB  PHE A 357      46.235  48.782  33.405  1.00 16.29     0.073 C 
ATOM   3251  CG  PHE A 357      45.584  48.170  34.621  1.00 17.51    -0.056 A 
ATOM   3252  CD1 PHE A 357      44.238  47.817  34.605  1.00 18.55     0.007 A 
ATOM   3253  CD2 PHE A 357      46.319  47.933  35.778  1.00 18.95     0.007 A 
ATOM   3254  CE1 PHE A 357      43.634  47.252  35.732  1.00 17.80     0.001 A 
ATOM   3255  CE2 PHE A 357      45.724  47.336  36.891  1.00 20.93     0.001 A 
ATOM   3256  CZ  PHE A 357      44.385  47.007  36.861  1.00 18.55     0.000 A 
ATOM   3257  N   ARG A 358      48.464  48.441  30.858  1.00 18.51    -0.346 N 
ATOM   3258  HN  ARG A 358      49.119  48.198  31.601  1.00  0.00     0.163 HD
ATOM   3259  CA  ARG A 358      49.012  48.950  29.594  1.00 17.50     0.176 C 
ATOM   3260  C   ARG A 358      50.503  48.623  29.551  1.00 21.02     0.243 C 
ATOM   3261  O   ARG A 358      51.095  48.388  30.611  1.00 19.87    -0.271 OA
ATOM   3262  CB  ARG A 358      48.785  50.479  29.465  1.00 18.82     0.036 C 
ATOM   3263  CG  ARG A 358      49.408  51.321  30.593  1.00 24.81     0.023 C 
ATOM   3264  CD  ARG A 358      49.470  52.797  30.197  1.00 31.58     0.138 C 
ATOM   3265  NE  ARG A 358      49.896  53.651  31.309  1.00 28.67    -0.227 N 
ATOM   3266  HE  ARG A 358      49.864  53.253  32.248  1.00  0.00     0.177 HD
ATOM   3267  CZ  ARG A 358      50.322  54.909  31.188  1.00 44.28     0.665 C 
ATOM   3268  NH1 ARG A 358      50.398  55.486  29.986  1.00 29.66    -0.235 N 
ATOM   3269 1HH1 ARG A 358      50.110  54.960  29.161  1.00  0.00     0.174 HD
ATOM   3270 2HH1 ARG A 358      50.724  56.448  29.893  1.00  0.00     0.174 HD
ATOM   3271  NH2 ARG A 358      50.696  55.592  32.260  1.00 31.17    -0.235 N 
ATOM   3272 1HH2 ARG A 358      50.638  55.151  33.178  1.00  0.00     0.174 HD
ATOM   3273 2HH2 ARG A 358      51.022  56.554  32.167  1.00  0.00     0.174 HD
ATOM   3274  N   PRO A 359      51.147  48.676  28.373  1.00 18.99    -0.337 N 
ATOM   3275  CA  PRO A 359      52.605  48.458  28.327  1.00 18.84     0.179 C 
ATOM   3276  C   PRO A 359      53.324  49.414  29.289  1.00 22.26     0.241 C 
ATOM   3277  O   PRO A 359      52.927  50.579  29.458  1.00 21.27    -0.271 OA
ATOM   3278  CB  PRO A 359      52.960  48.736  26.863  1.00 19.86     0.037 C 
ATOM   3279  CG  PRO A 359      51.665  48.429  26.098  1.00 24.66     0.022 C 
ATOM   3280  CD  PRO A 359      50.589  48.947  27.025  1.00 21.09     0.127 C 
ATOM   3281  N   SER A 360      54.317  48.899  29.990  1.00 18.80    -0.344 N 
ATOM   3282  HN  SER A 360      54.591  47.932  29.815  1.00  0.00     0.163 HD
ATOM   3283  CA  SER A 360      55.044  49.666  31.013  1.00 17.86     0.200 C 
ATOM   3284  C   SER A 360      55.922  50.781  30.423  1.00 20.01     0.243 C 
ATOM   3285  O   SER A 360      56.265  50.752  29.248  1.00 19.69    -0.271 OA
ATOM   3286  CB  SER A 360      55.914  48.729  31.836  1.00 21.27     0.199 C 
ATOM   3287  OG  SER A 360      56.793  48.114  30.906  1.00 24.54    -0.398 OA
ATOM   3288  HG  SER A 360      57.337  47.529  31.420  1.00  0.00     0.209 HD
ATOM   3289  N   GLU A 361      56.266  51.768  31.246  1.00 18.32    -0.346 N 
ATOM   3290  HN  GLU A 361      55.961  51.743  32.219  1.00  0.00     0.163 HD
ATOM   3291  CA  GLU A 361      57.075  52.885  30.772  1.00 18.60     0.177 C 
ATOM   3292  C   GLU A 361      58.577  52.547  30.796  1.00 22.12     0.243 C 
ATOM   3293  O   GLU A 361      59.024  51.886  31.747  1.00 20.19    -0.271 OA
ATOM   3294  CB  GLU A 361      56.757  54.164  31.573  1.00 19.19     0.045 C 
ATOM   3295  CG  GLU A 361      57.313  54.270  32.984  1.00 27.68     0.116 C 
ATOM   3296  CD  GLU A 361      56.839  53.324  34.074  1.00 44.65     0.172 C 
ATOM   3297  OE1 GLU A 361      55.822  52.609  33.884  1.00 29.21    -0.648 OA
ATOM   3298  OE2 GLU A 361      57.494  53.325  35.145  1.00 32.57    -0.648 OA
ATOM   3299  N   PRO A 362      59.372  52.995  29.787  1.00 18.63    -0.337 N 
ATOM   3300  CA  PRO A 362      60.828  52.734  29.842  1.00 17.68     0.179 C 
ATOM   3301  C   PRO A 362      61.519  53.759  30.729  1.00 20.19     0.241 C 
ATOM   3302  O   PRO A 362      61.020  54.883  30.902  1.00 20.50    -0.271 OA
ATOM   3303  CB  PRO A 362      61.272  52.902  28.377  1.00 19.48     0.037 C 
ATOM   3304  CG  PRO A 362      60.317  53.983  27.828  1.00 23.80     0.022 C 
ATOM   3305  CD  PRO A 362      58.990  53.741  28.559  1.00 20.27     0.127 C 
ATOM   3306  N   HIS A 363      62.658  53.369  31.320  1.00 16.19    -0.346 N 
ATOM   3307  HN  HIS A 363      62.977  52.410  31.183  1.00  0.00     0.163 HD
ATOM   3308  CA  HIS A 363      63.465  54.267  32.156  1.00 15.48     0.182 C 
ATOM   3309  C   HIS A 363      64.814  54.370  31.454  1.00 19.78     0.241 C 
ATOM   3310  O   HIS A 363      65.596  53.441  31.513  1.00 17.92    -0.271 OA
ATOM   3311  CB  HIS A 363      63.595  53.727  33.606  1.00 15.94     0.093 C 
ATOM   3312  CG  HIS A 363      62.291  53.801  34.338  1.00 18.56     0.028 A 
ATOM   3313  CD2 HIS A 363      61.150  53.103  34.136  1.00 20.22     0.114 A 
ATOM   3314  ND1 HIS A 363      62.064  54.757  35.318  1.00 20.92    -0.354 N 
ATOM   3315  HD1 HIS A 363      62.730  55.444  35.672  1.00  0.00     0.166 HD
ATOM   3316  CE1 HIS A 363      60.802  54.594  35.700  1.00 19.55     0.180 A 
ATOM   3317  NE2 HIS A 363      60.219  53.592  35.029  1.00 19.87    -0.360 N 
ATOM   3318  HE2 HIS A 363      59.265  53.254  35.155  1.00  0.00     0.166 HD
ATOM   3319  N   PHE A 364      65.059  55.487  30.757  1.00 16.96    -0.346 N 
ATOM   3320  HN  PHE A 364      64.362  56.231  30.752  1.00  0.00     0.163 HD
ATOM   3321  CA  PHE A 364      66.292  55.669  30.006  1.00 16.27     0.180 C 
ATOM   3322  C   PHE A 364      67.453  56.062  30.868  1.00 20.39     0.241 C 
ATOM   3323  O   PHE A 364      67.294  56.813  31.834  1.00 18.28    -0.271 OA
ATOM   3324  CB  PHE A 364      66.111  56.750  28.922  1.00 18.04     0.073 C 
ATOM   3325  CG  PHE A 364      65.316  56.252  27.746  1.00 18.13    -0.056 A 
ATOM   3326  CD1 PHE A 364      65.952  55.636  26.667  1.00 19.69     0.007 A 
ATOM   3327  CD2 PHE A 364      63.926  56.376  27.723  1.00 19.50     0.007 A 
ATOM   3328  CE1 PHE A 364      65.211  55.152  25.586  1.00 18.88     0.001 A 
ATOM   3329  CE2 PHE A 364      63.188  55.894  26.639  1.00 22.11     0.001 A 
ATOM   3330  CZ  PHE A 364      63.834  55.283  25.583  1.00 20.09     0.000 A 
ATOM   3331  N   THR A 365      68.654  55.651  30.442  1.00 18.51    -0.344 N 
ATOM   3332  HN  THR A 365      68.714  55.027  29.637  1.00  0.00     0.163 HD
ATOM   3333  CA  THR A 365      69.881  56.081  31.110  1.00 19.44     0.205 C 
ATOM   3334  C   THR A 365      70.136  57.566  30.735  1.00 23.59     0.243 C 
ATOM   3335  O   THR A 365      69.454  58.095  29.857  1.00 21.53    -0.271 OA
ATOM   3336  CB  THR A 365      71.034  55.183  30.691  1.00 25.71     0.146 C 
ATOM   3337  CG2 THR A 365      70.822  53.726  31.129  1.00 20.90     0.042 C 
ATOM   3338  OG1 THR A 365      71.169  55.284  29.264  1.00 23.75    -0.393 OA
ATOM   3339  HG1 THR A 365      71.889  54.723  29.002  1.00  0.00     0.210 HD
ATOM   3340  N   LEU A 366      71.110  58.218  31.383  1.00 23.09    -0.346 N 
ATOM   3341  HN  LEU A 366      71.637  57.714  32.096  1.00  0.00     0.163 HD
ATOM   3342  CA  LEU A 366      71.462  59.630  31.120  1.00 25.49     0.177 C 
ATOM   3343  C   LEU A 366      71.755  59.930  29.632  1.00 26.49     0.241 C 
ATOM   3344  O   LEU A 366      71.245  60.907  29.109  1.00 24.63    -0.271 OA
ATOM   3345  CB  LEU A 366      72.656  60.025  32.011  1.00 27.68     0.038 C 
ATOM   3346  CG  LEU A 366      72.973  61.513  32.233  1.00 35.98    -0.020 C 
ATOM   3347  CD1 LEU A 366      71.730  62.411  32.152  1.00 36.51     0.009 C 
ATOM   3348  CD2 LEU A 366      73.705  61.703  33.567  1.00 42.15     0.009 C 
ATOM   3349  N   ASP A 367      72.490  59.055  28.936  1.00 23.16    -0.346 N 
ATOM   3350  HN  ASP A 367      72.850  58.224  29.406  1.00  0.00     0.163 HD
ATOM   3351  CA  ASP A 367      72.792  59.260  27.513  1.00 21.84     0.186 C 
ATOM   3352  C   ASP A 367      71.658  58.847  26.565  1.00 26.05     0.241 C 
ATOM   3353  O   ASP A 367      71.760  59.090  25.361  1.00 26.28    -0.271 OA
ATOM   3354  CB  ASP A 367      74.116  58.569  27.114  1.00 22.24     0.147 C 
ATOM   3355  CG  ASP A 367      74.201  57.055  27.370  1.00 33.08     0.175 C 
ATOM   3356  OD1 ASP A 367      73.132  56.386  27.453  1.00 29.07    -0.648 OA
ATOM   3357  OD2 ASP A 367      75.322  56.540  27.465  1.00 38.03    -0.648 OA
ATOM   3358  N   GLY A 368      70.619  58.173  27.094  1.00 20.62    -0.351 N 
ATOM   3359  HN  GLY A 368      70.632  57.961  28.092  1.00  0.00     0.163 HD
ATOM   3360  CA  GLY A 368      69.477  57.733  26.303  1.00 19.12     0.225 C 
ATOM   3361  C   GLY A 368      69.751  56.591  25.356  1.00 22.05     0.236 C 
ATOM   3362  O   GLY A 368      68.940  56.355  24.461  1.00 21.48    -0.272 OA
ATOM   3363  N   ASN A 369      70.916  55.904  25.492  1.00 18.22    -0.346 N 
ATOM   3364  HN  ASN A 369      71.549  56.160  26.250  1.00  0.00     0.163 HD
ATOM   3365  CA  ASN A 369      71.300  54.807  24.591  1.00 16.96     0.185 C 
ATOM   3366  C   ASN A 369      70.766  53.472  25.011  1.00 18.17     0.241 C 
ATOM   3367  O   ASN A 369      70.841  52.511  24.262  1.00 18.52    -0.271 OA
ATOM   3368  CB  ASN A 369      72.830  54.729  24.370  1.00 18.54     0.137 C 
ATOM   3369  CG  ASN A 369      73.362  55.955  23.678  1.00 28.57     0.217 C 
ATOM   3370  ND2 ASN A 369      74.551  56.386  24.058  1.00 22.67    -0.370 N 
ATOM   3371 1HD2 ASN A 369      75.106  55.895  24.758  1.00  0.00     0.159 HD
ATOM   3372 2HD2 ASN A 369      74.912  57.217  23.589  1.00  0.00     0.159 HD
ATOM   3373  OD1 ASN A 369      72.695  56.545  22.837  1.00 22.31    -0.274 OA
ATOM   3374  N   SER A 370      70.232  53.401  26.211  1.00 16.51    -0.344 N 
ATOM   3375  HN  SER A 370      70.203  54.237  26.795  1.00  0.00     0.163 HD
ATOM   3376  CA  SER A 370      69.685  52.162  26.720  1.00 16.51     0.200 C 
ATOM   3377  C   SER A 370      68.594  52.477  27.738  1.00 19.22     0.243 C 
ATOM   3378  O   SER A 370      68.452  53.627  28.136  1.00 17.90    -0.271 OA
ATOM   3379  CB  SER A 370      70.809  51.284  27.285  1.00 21.46     0.199 C 
ATOM   3380  OG  SER A 370      71.481  51.883  28.373  1.00 27.33    -0.398 OA
ATOM   3381  HG  SER A 370      72.177  51.339  28.723  1.00  0.00     0.209 HD
ATOM   3382  N   PHE A 371      67.767  51.487  28.083  1.00 16.62    -0.346 N 
ATOM   3383  HN  PHE A 371      67.895  50.559  27.679  1.00  0.00     0.163 HD
ATOM   3384  CA  PHE A 371      66.672  51.721  29.041  1.00 14.73     0.180 C 
ATOM   3385  C   PHE A 371      66.313  50.450  29.750  1.00 17.76     0.241 C 
ATOM   3386  O   PHE A 371      66.603  49.343  29.262  1.00 15.62    -0.271 OA
ATOM   3387  CB  PHE A 371      65.422  52.289  28.332  1.00 15.99     0.073 C 
ATOM   3388  CG  PHE A 371      64.859  51.435  27.228  1.00 16.23    -0.056 A 
ATOM   3389  CD1 PHE A 371      65.349  51.537  25.931  1.00 18.10     0.007 A 
ATOM   3390  CD2 PHE A 371      63.799  50.566  27.470  1.00 16.79     0.007 A 
ATOM   3391  CE1 PHE A 371      64.787  50.791  24.896  1.00 18.65     0.001 A 
ATOM   3392  CE2 PHE A 371      63.241  49.810  26.437  1.00 19.43     0.001 A 
ATOM   3393  CZ  PHE A 371      63.727  49.940  25.153  1.00 17.77     0.000 A 
ATOM   3394  N   TYR A 372      65.585  50.628  30.855  1.00 15.30    -0.346 N 
ATOM   3395  HN  TYR A 372      65.336  51.583  31.113  1.00  0.00     0.163 HD
ATOM   3396  CA  TYR A 372      65.127  49.555  31.710  1.00 15.31     0.180 C 
ATOM   3397  C   TYR A 372      63.625  49.577  31.678  1.00 19.98     0.241 C 
ATOM   3398  O   TYR A 372      63.022  50.652  31.699  1.00 18.08    -0.271 OA
ATOM   3399  CB  TYR A 372      65.657  49.775  33.138  1.00 15.70     0.073 C 
ATOM   3400  CG  TYR A 372      67.173  49.684  33.226  1.00 16.59    -0.056 A 
ATOM   3401  CD1 TYR A 372      67.977  50.813  33.031  1.00 16.72     0.010 A 
ATOM   3402  CD2 TYR A 372      67.804  48.468  33.481  1.00 17.60     0.010 A 
ATOM   3403  CE1 TYR A 372      69.372  50.734  33.109  1.00 16.98     0.037 A 
ATOM   3404  CE2 TYR A 372      69.195  48.388  33.604  1.00 18.91     0.037 A 
ATOM   3405  CZ  TYR A 372      69.972  49.519  33.402  1.00 20.62     0.065 A 
ATOM   3406  OH  TYR A 372      71.340  49.404  33.469  1.00 21.16    -0.361 OA
ATOM   3407  HH  TYR A 372      71.872  50.179  33.331  1.00  0.00     0.217 HD
ATOM   3408  N   LYS A 373      63.007  48.403  31.581  1.00 16.59    -0.346 N 
ATOM   3409  HN  LYS A 373      63.549  47.539  31.602  1.00  0.00     0.163 HD
ATOM   3410  CA  LYS A 373      61.552  48.350  31.445  1.00 16.58     0.176 C 
ATOM   3411  C   LYS A 373      61.065  47.066  32.077  1.00 19.77     0.241 C 
ATOM   3412  O   LYS A 373      61.705  46.028  31.916  1.00 20.82    -0.271 OA
ATOM   3413  CB  LYS A 373      61.226  48.351  29.943  1.00 18.43     0.035 C 
ATOM   3414  CG  LYS A 373      59.773  48.539  29.584  1.00 18.19     0.004 C 
ATOM   3415  CD  LYS A 373      59.618  48.457  28.038  1.00 24.22     0.027 C 
ATOM   3416  CE  LYS A 373      58.359  49.097  27.519  1.00 31.22     0.229 C 
ATOM   3417  NZ  LYS A 373      57.115  48.367  27.929  1.00 28.20    -0.079 N 
ATOM   3418  HZ1 LYS A 373      56.262  48.801  27.577  1.00  0.00     0.274 HD
ATOM   3419  HZ2 LYS A 373      57.076  48.257  28.942  1.00  0.00     0.274 HD
ATOM   3420  HZ3 LYS A 373      57.163  47.385  27.656  1.00  0.00     0.274 HD
ATOM   3421  N   ILE A 374      59.910  47.117  32.747  1.00 14.98    -0.346 N 
ATOM   3422  HN  ILE A 374      59.432  48.012  32.853  1.00  0.00     0.163 HD
ATOM   3423  CA  ILE A 374      59.322  45.919  33.329  1.00 14.27     0.180 C 
ATOM   3424  C   ILE A 374      58.529  45.212  32.247  1.00 19.31     0.241 C 
ATOM   3425  O   ILE A 374      57.615  45.803  31.668  1.00 19.96    -0.271 OA
ATOM   3426  CB  ILE A 374      58.388  46.271  34.521  1.00 16.56     0.013 C 
ATOM   3427  CG1 ILE A 374      59.182  46.908  35.667  1.00 16.92     0.002 C 
ATOM   3428  CG2 ILE A 374      57.605  45.001  35.000  1.00 15.38     0.012 C 
ATOM   3429  CD1 ILE A 374      58.269  47.606  36.689  1.00 19.54     0.005 C 
ATOM   3430  N   ILE A 375      58.829  43.926  32.019  1.00 16.75    -0.346 N 
ATOM   3431  HN  ILE A 375      59.588  43.496  32.548  1.00  0.00     0.163 HD
ATOM   3432  CA  ILE A 375      58.104  43.117  31.036  1.00 18.18     0.180 C 
ATOM   3433  C   ILE A 375      57.881  41.707  31.588  1.00 18.99     0.241 C 
ATOM   3434  O   ILE A 375      58.620  41.267  32.457  1.00 18.77    -0.271 OA
ATOM   3435  CB  ILE A 375      58.767  43.095  29.623  1.00 22.35     0.013 C 
ATOM   3436  CG1 ILE A 375      60.116  42.380  29.642  1.00 24.51     0.002 C 
ATOM   3437  CG2 ILE A 375      58.875  44.512  28.951  1.00 23.66     0.012 C 
ATOM   3438  CD1 ILE A 375      60.597  41.913  28.239  1.00 30.25     0.005 C 
ATOM   3439  N   SER A 376      56.913  40.979  31.042  1.00 15.65    -0.344 N 
ATOM   3440  HN  SER A 376      56.341  41.369  30.293  1.00  0.00     0.163 HD
ATOM   3441  CA  SER A 376      56.670  39.622  31.516  1.00 15.50     0.200 C 
ATOM   3442  C   SER A 376      57.771  38.680  31.003  1.00 20.43     0.243 C 
ATOM   3443  O   SER A 376      57.990  38.622  29.793  1.00 19.24    -0.271 OA
ATOM   3444  CB  SER A 376      55.287  39.157  31.068  1.00 21.76     0.199 C 
ATOM   3445  OG  SER A 376      55.085  37.856  31.587  1.00 34.05    -0.398 OA
ATOM   3446  HG  SER A 376      54.224  37.567  31.308  1.00  0.00     0.209 HD
ATOM   3447  N   ASN A 377      58.482  37.973  31.908  1.00 18.53    -0.345 N 
ATOM   3448  HN  ASN A 377      58.289  38.081  32.904  1.00  0.00     0.163 HD
ATOM   3449  CA  ASN A 377      59.538  37.044  31.457  1.00 18.31     0.185 C 
ATOM   3450  C   ASN A 377      58.946  35.717  30.863  1.00 23.32     0.241 C 
ATOM   3451  O   ASN A 377      57.722  35.578  30.757  1.00 21.13    -0.271 OA
ATOM   3452  CB  ASN A 377      60.568  36.800  32.556  1.00 15.88     0.137 C 
ATOM   3453  CG  ASN A 377      60.089  35.929  33.697  1.00 22.77     0.217 C 
ATOM   3454  ND2 ASN A 377      60.873  35.874  34.744  1.00 17.06    -0.370 N 
ATOM   3455 1HD2 ASN A 377      61.752  36.390  34.790  1.00  0.00     0.159 HD
ATOM   3456 2HD2 ASN A 377      60.550  35.287  35.513  1.00  0.00     0.159 HD
ATOM   3457  OD1 ASN A 377      59.022  35.303  33.641  1.00 20.80    -0.274 OA
ATOM   3458  N   GLU A 378      59.800  34.743  30.515  1.00 24.30    -0.346 N 
ATOM   3459  HN  GLU A 378      60.799  34.884  30.663  1.00  0.00     0.163 HD
ATOM   3460  CA  GLU A 378      59.336  33.471  29.923  1.00 26.41     0.177 C 
ATOM   3461  C   GLU A 378      58.503  32.602  30.898  1.00 29.51     0.241 C 
ATOM   3462  O   GLU A 378      57.716  31.781  30.431  1.00 29.96    -0.271 OA
ATOM   3463  CB  GLU A 378      60.502  32.668  29.296  1.00 28.46     0.045 C 
ATOM   3464  CG  GLU A 378      61.179  33.382  28.131  1.00 43.39     0.116 C 
ATOM   3465  CD  GLU A 378      60.403  33.502  26.828  1.00 82.79     0.172 C 
ATOM   3466  OE1 GLU A 378      60.612  34.510  26.114  1.00 86.65    -0.648 OA
ATOM   3467  OE2 GLU A 378      59.607  32.587  26.506  1.00 82.54    -0.648 OA
ATOM   3468  N   GLU A 379      58.620  32.821  32.230  1.00 25.66    -0.346 N 
ATOM   3469  HN  GLU A 379      59.306  33.504  32.551  1.00  0.00     0.163 HD
ATOM   3470  CA  GLU A 379      57.801  32.118  33.241  1.00 25.63     0.177 C 
ATOM   3471  C   GLU A 379      56.478  32.900  33.523  1.00 27.44     0.240 C 
ATOM   3472  O   GLU A 379      55.631  32.431  34.292  1.00 26.38    -0.271 OA
ATOM   3473  CB  GLU A 379      58.567  31.933  34.569  1.00 27.83     0.045 C 
ATOM   3474  CG  GLU A 379      60.049  31.605  34.458  1.00 47.18     0.116 C 
ATOM   3475  CD  GLU A 379      60.405  30.292  33.791  1.00 82.02     0.172 C 
ATOM   3476  OE1 GLU A 379      59.791  29.258  34.143  1.00 87.50    -0.648 OA
ATOM   3477  OE2 GLU A 379      61.310  30.295  32.924  1.00 80.81    -0.648 OA
ATOM   3478  N   GLY A 380      56.302  34.056  32.875  1.00 21.96    -0.351 N 
ATOM   3479  HN  GLY A 380      57.019  34.368  32.221  1.00  0.00     0.163 HD
ATOM   3480  CA  GLY A 380      55.120  34.885  33.072  1.00 20.90     0.225 C 
ATOM   3481  C   GLY A 380      55.227  35.821  34.267  1.00 23.81     0.236 C 
ATOM   3482  O   GLY A 380      54.227  36.421  34.655  1.00 24.33    -0.272 OA
ATOM   3483  N   TYR A 381      56.438  36.018  34.830  1.00 18.76    -0.346 N 
ATOM   3484  HN  TYR A 381      57.248  35.515  34.467  1.00  0.00     0.163 HD
ATOM   3485  CA  TYR A 381      56.608  36.949  35.962  1.00 17.20     0.180 C 
ATOM   3486  C   TYR A 381      57.218  38.259  35.469  1.00 20.77     0.241 C 
ATOM   3487  O   TYR A 381      58.167  38.244  34.675  1.00 18.98    -0.271 OA
ATOM   3488  CB  TYR A 381      57.493  36.322  37.045  1.00 18.18     0.073 C 
ATOM   3489  CG  TYR A 381      56.798  35.211  37.790  1.00 20.93    -0.056 A 
ATOM   3490  CD1 TYR A 381      56.008  35.480  38.904  1.00 21.67     0.010 A 
ATOM   3491  CD2 TYR A 381      56.873  33.891  37.344  1.00 22.54     0.010 A 
ATOM   3492  CE1 TYR A 381      55.350  34.461  39.586  1.00 21.21     0.037 A 
ATOM   3493  CE2 TYR A 381      56.236  32.859  38.034  1.00 23.79     0.037 A 
ATOM   3494  CZ  TYR A 381      55.467  33.153  39.144  1.00 25.94     0.065 A 
ATOM   3495  OH  TYR A 381      54.831  32.153  39.831  1.00 28.55    -0.361 OA
ATOM   3496  HH  TYR A 381      54.911  31.256  39.528  1.00  0.00     0.217 HD
ATOM   3497  N   ARG A 382      56.674  39.397  35.941  1.00 18.12    -0.346 N 
ATOM   3498  HN  ARG A 382      55.907  39.328  36.610  1.00  0.00     0.163 HD
ATOM   3499  CA  ARG A 382      57.131  40.728  35.539  1.00 17.70     0.176 C 
ATOM   3500  C   ARG A 382      58.427  41.112  36.243  1.00 17.83     0.241 C 
ATOM   3501  O   ARG A 382      58.512  41.215  37.477  1.00 15.30    -0.271 OA
ATOM   3502  CB  ARG A 382      56.022  41.791  35.705  1.00 16.42     0.036 C 
ATOM   3503  CG  ARG A 382      54.939  41.568  34.657  1.00 25.16     0.023 C 
ATOM   3504  CD  ARG A 382      53.599  42.264  34.885  1.00 22.02     0.138 C 
ATOM   3505  NE  ARG A 382      52.593  41.527  34.112  1.00 20.28    -0.227 N 
ATOM   3506  HE  ARG A 382      51.982  40.890  34.623  1.00  0.00     0.177 HD
ATOM   3507  CZ  ARG A 382      52.415  41.624  32.801  1.00 26.02     0.665 C 
ATOM   3508  NH1 ARG A 382      53.047  42.558  32.103  1.00 22.12    -0.235 N 
ATOM   3509 1HH1 ARG A 382      53.692  43.187  32.582  1.00  0.00     0.174 HD
ATOM   3510 2HH1 ARG A 382      52.910  42.633  31.095  1.00  0.00     0.174 HD
ATOM   3511  NH2 ARG A 382      51.582  40.812  32.182  1.00 20.56    -0.235 N 
ATOM   3512 1HH2 ARG A 382      51.096  40.094  32.719  1.00  0.00     0.174 HD
ATOM   3513 2HH2 ARG A 382      51.445  40.887  31.174  1.00  0.00     0.174 HD
ATOM   3514  N   HIS A 383      59.447  41.292  35.429  1.00 15.80    -0.346 N 
ATOM   3515  HN  HIS A 383      59.289  41.201  34.425  1.00  0.00     0.163 HD
ATOM   3516  CA  HIS A 383      60.792  41.615  35.894  1.00 14.95     0.182 C 
ATOM   3517  C   HIS A 383      61.402  42.717  35.056  1.00 17.91     0.241 C 
ATOM   3518  O   HIS A 383      60.890  43.035  33.979  1.00 18.05    -0.271 OA
ATOM   3519  CB  HIS A 383      61.654  40.344  35.851  1.00 15.13     0.093 C 
ATOM   3520  CG  HIS A 383      61.331  39.463  37.019  1.00 17.63     0.028 A 
ATOM   3521  CD2 HIS A 383      60.568  38.347  37.072  1.00 17.95     0.114 A 
ATOM   3522  ND1 HIS A 383      61.722  39.801  38.305  1.00 18.46    -0.354 N 
ATOM   3523  HD1 HIS A 383      62.271  40.612  38.590  1.00  0.00     0.166 HD
ATOM   3524  CE1 HIS A 383      61.234  38.850  39.087  1.00 17.70     0.180 A 
ATOM   3525  NE2 HIS A 383      60.546  37.949  38.385  1.00 17.92    -0.360 N 
ATOM   3526  HE2 HIS A 383      60.088  37.117  38.756  1.00  0.00     0.166 HD
ATOM   3527  N   ILE A 384      62.508  43.263  35.524  1.00 15.66    -0.346 N 
ATOM   3528  HN  ILE A 384      62.906  42.916  36.397  1.00  0.00     0.163 HD
ATOM   3529  CA  ILE A 384      63.176  44.356  34.817  1.00 15.44     0.180 C 
ATOM   3530  C   ILE A 384      64.080  43.798  33.731  1.00 21.02     0.241 C 
ATOM   3531  O   ILE A 384      64.967  42.983  34.030  1.00 19.69    -0.271 OA
ATOM   3532  CB  ILE A 384      63.982  45.229  35.802  1.00 17.51     0.013 C 
ATOM   3533  CG1 ILE A 384      63.072  45.797  36.943  1.00 17.01     0.002 C 
ATOM   3534  CG2 ILE A 384      64.714  46.380  35.036  1.00 16.06     0.012 C 
ATOM   3535  CD1 ILE A 384      63.864  46.162  38.191  1.00 19.35     0.005 C 
ATOM   3536  N   CYS A 385      63.872  44.272  32.488  1.00 18.86    -0.345 N 
ATOM   3537  HN  CYS A 385      63.098  44.919  32.338  1.00  0.00     0.163 HD
ATOM   3538  CA  CYS A 385      64.702  43.904  31.344  1.00 20.93     0.186 C 
ATOM   3539  C   CYS A 385      65.500  45.142  30.915  1.00 21.44     0.242 C 
ATOM   3540  O   CYS A 385      65.001  46.272  30.962  1.00 20.89    -0.271 OA
ATOM   3541  CB  CYS A 385      63.869  43.337  30.193  1.00 24.13     0.120 C 
ATOM   3542  SG  CYS A 385      64.712  42.007  29.291  1.00 30.82    -0.095 SA
ATOM   3543  N   TYR A 386      66.750  44.932  30.551  1.00 18.00    -0.346 N 
ATOM   3544  HN  TYR A 386      67.104  43.976  30.571  1.00  0.00     0.163 HD
ATOM   3545  CA  TYR A 386      67.651  45.990  30.123  1.00 17.12     0.180 C 
ATOM   3546  C   TYR A 386      67.807  45.894  28.612  1.00 21.78     0.241 C 
ATOM   3547  O   TYR A 386      68.247  44.863  28.089  1.00 20.16    -0.271 OA
ATOM   3548  CB  TYR A 386      68.999  45.823  30.827  1.00 17.52     0.073 C 
ATOM   3549  CG  TYR A 386      70.063  46.810  30.396  1.00 21.43    -0.056 A 
ATOM   3550  CD1 TYR A 386      69.804  48.171  30.361  1.00 22.61     0.010 A 
ATOM   3551  CD2 TYR A 386      71.348  46.383  30.068  1.00 24.33     0.010 A 
ATOM   3552  CE1 TYR A 386      70.790  49.088  30.012  1.00 24.07     0.037 A 
ATOM   3553  CE2 TYR A 386      72.349  47.295  29.732  1.00 25.41     0.037 A 
ATOM   3554  CZ  TYR A 386      72.062  48.646  29.703  1.00 32.41     0.065 A 
ATOM   3555  OH  TYR A 386      73.025  49.557  29.349  1.00 34.18    -0.361 OA
ATOM   3556  HH  TYR A 386      72.828  50.486  29.329  1.00  0.00     0.217 HD
ATOM   3557  N   PHE A 387      67.457  46.982  27.924  1.00 17.97    -0.346 N 
ATOM   3558  HN  PHE A 387      67.149  47.805  28.443  1.00  0.00     0.163 HD
ATOM   3559  CA  PHE A 387      67.492  47.054  26.476  1.00 16.97     0.180 C 
ATOM   3560  C   PHE A 387      68.519  48.050  25.979  1.00 20.78     0.241 C 
ATOM   3561  O   PHE A 387      68.705  49.077  26.615  1.00 17.88    -0.271 OA
ATOM   3562  CB  PHE A 387      66.151  47.606  25.989  1.00 18.10     0.073 C 
ATOM   3563  CG  PHE A 387      64.924  46.749  26.164  1.00 19.50    -0.056 A 
ATOM   3564  CD1 PHE A 387      64.265  46.691  27.390  1.00 19.81     0.007 A 
ATOM   3565  CD2 PHE A 387      64.380  46.065  25.085  1.00 22.26     0.007 A 
ATOM   3566  CE1 PHE A 387      63.095  45.953  27.536  1.00 20.08     0.001 A 
ATOM   3567  CE2 PHE A 387      63.202  45.323  25.231  1.00 24.77     0.001 A 
ATOM   3568  CZ  PHE A 387      62.566  45.279  26.454  1.00 21.87     0.000 A 
ATOM   3569  N   GLN A 388      69.116  47.795  24.782  1.00 20.00    -0.346 N 
ATOM   3570  HN  GLN A 388      68.958  46.884  24.352  1.00  0.00     0.163 HD
ATOM   3571  CA  GLN A 388      69.975  48.754  24.071  1.00 20.26     0.177 C 
ATOM   3572  C   GLN A 388      69.015  49.337  23.041  1.00 22.96     0.241 C 
ATOM   3573  O   GLN A 388      68.204  48.571  22.510  1.00 23.26    -0.271 OA
ATOM   3574  CB  GLN A 388      71.133  48.043  23.326  1.00 22.54     0.044 C 
ATOM   3575  CG  GLN A 388      72.073  47.209  24.194  1.00 35.71     0.105 C 
ATOM   3576  CD  GLN A 388      72.449  47.892  25.476  1.00 41.35     0.215 C 
ATOM   3577  NE2 GLN A 388      73.119  49.022  25.376  1.00 28.32    -0.370 N 
ATOM   3578 1HE2 GLN A 388      73.375  49.486  26.247  1.00  0.00     0.159 HD
ATOM   3579 2HE2 GLN A 388      73.402  49.404  24.473  1.00  0.00     0.159 HD
ATOM   3580  OE1 GLN A 388      72.108  47.431  26.565  1.00 42.30    -0.274 OA
ATOM   3581  N   ILE A 389      69.052  50.649  22.742  1.00 20.24    -0.346 N 
ATOM   3582  HN  ILE A 389      69.774  51.250  23.139  1.00  0.00     0.163 HD
ATOM   3583  CA  ILE A 389      68.024  51.209  21.825  1.00 19.72     0.180 C 
ATOM   3584  C   ILE A 389      68.005  50.568  20.444  1.00 29.11     0.241 C 
ATOM   3585  O   ILE A 389      66.930  50.525  19.819  1.00 28.26    -0.271 OA
ATOM   3586  CB  ILE A 389      68.000  52.755  21.699  1.00 21.76     0.013 C 
ATOM   3587  CG1 ILE A 389      69.329  53.319  21.130  1.00 21.90     0.002 C 
ATOM   3588  CG2 ILE A 389      67.604  53.393  23.060  1.00 21.32     0.012 C 
ATOM   3589  CD1 ILE A 389      69.262  54.813  20.801  1.00 29.09     0.005 C 
ATOM   3590  N   ASP A 390      69.157  50.040  19.981  1.00 27.44    -0.345 N 
ATOM   3591  HN  ASP A 390      69.987  50.062  20.574  1.00  0.00     0.163 HD
ATOM   3592  CA  ASP A 390      69.248  49.439  18.655  1.00 28.41     0.186 C 
ATOM   3593  C   ASP A 390      69.499  47.922  18.668  1.00 33.50     0.241 C 
ATOM   3594  O   ASP A 390      70.061  47.391  17.709  1.00 33.85    -0.271 OA
ATOM   3595  CB  ASP A 390      70.319  50.170  17.814  1.00 30.47     0.147 C 
ATOM   3596  CG  ASP A 390      71.713  50.168  18.422  1.00 45.49     0.175 C 
ATOM   3597  OD1 ASP A 390      71.887  49.596  19.537  1.00 43.31    -0.648 OA
ATOM   3598  OD2 ASP A 390      72.622  50.774  17.814  1.00 59.21    -0.648 OA
ATOM   3599  N   LYS A 391      69.075  47.219  19.735  1.00 27.94    -0.346 N 
ATOM   3600  HN  LYS A 391      68.647  47.715  20.517  1.00  0.00     0.163 HD
ATOM   3601  CA  LYS A 391      69.210  45.767  19.804  1.00 26.86     0.176 C 
ATOM   3602  C   LYS A 391      67.887  45.157  20.139  1.00 32.85     0.241 C 
ATOM   3603  O   LYS A 391      67.153  45.701  20.981  1.00 31.63    -0.271 OA
ATOM   3604  CB  LYS A 391      70.296  45.327  20.811  1.00 29.76     0.035 C 
ATOM   3605  CG  LYS A 391      71.707  45.846  20.498  1.00 42.71     0.004 C 
ATOM   3606  CD  LYS A 391      72.369  45.173  19.277  1.00 54.79     0.027 C 
ATOM   3607  CE  LYS A 391      73.706  45.792  18.926  1.00 63.15     0.229 C 
ATOM   3608  NZ  LYS A 391      74.738  45.518  19.965  1.00 73.64    -0.079 N 
ATOM   3609  HZ1 LYS A 391      75.638  45.935  19.729  1.00  0.00     0.274 HD
ATOM   3610  HZ2 LYS A 391      74.828  44.518  20.142  1.00  0.00     0.274 HD
ATOM   3611  HZ3 LYS A 391      74.423  45.817  20.888  1.00  0.00     0.274 HD
ATOM   3612  N   LYS A 392      67.573  44.016  19.495  1.00 29.51    -0.346 N 
ATOM   3613  HN  LYS A 392      68.249  43.622  18.841  1.00  0.00     0.163 HD
ATOM   3614  CA  LYS A 392      66.307  43.321  19.694  1.00 29.73     0.176 C 
ATOM   3615  C   LYS A 392      66.207  42.618  21.045  1.00 33.42     0.241 C 
ATOM   3616  O   LYS A 392      65.186  42.727  21.722  1.00 32.81    -0.271 OA
ATOM   3617  CB  LYS A 392      66.045  42.329  18.542  1.00 32.98     0.035 C 
ATOM   3618  CG  LYS A 392      64.682  41.634  18.593  1.00 52.56     0.004 C 
ATOM   3619  CD  LYS A 392      64.494  40.679  17.417  1.00 64.82     0.027 C 
ATOM   3620  CE  LYS A 392      63.665  39.475  17.794  1.00 79.82     0.229 C 
ATOM   3621  NZ  LYS A 392      63.463  38.557  16.640  1.00 91.85    -0.079 N 
ATOM   3622  HZ1 LYS A 392      62.903  37.744  16.895  1.00  0.00     0.274 HD
ATOM   3623  HZ2 LYS A 392      64.353  38.280  16.227  1.00  0.00     0.274 HD
ATOM   3624  HZ3 LYS A 392      63.062  39.048  15.841  1.00  0.00     0.274 HD
ATOM   3625  N   ASP A 393      67.229  41.877  21.421  1.00 30.83    -0.346 N 
ATOM   3626  HN  ASP A 393      68.063  41.835  20.835  1.00  0.00     0.163 HD
ATOM   3627  CA  ASP A 393      67.183  41.113  22.668  1.00 30.93     0.186 C 
ATOM   3628  C   ASP A 393      67.475  41.967  23.882  1.00 34.19     0.241 C 
ATOM   3629  O   ASP A 393      68.429  42.753  23.879  1.00 33.71    -0.271 OA
ATOM   3630  CB  ASP A 393      68.183  39.946  22.628  1.00 33.39     0.147 C 
ATOM   3631  CG  ASP A 393      68.010  38.988  21.462  1.00 52.05     0.175 C 
ATOM   3632  OD1 ASP A 393      66.840  38.693  21.095  1.00 52.82    -0.648 OA
ATOM   3633  OD2 ASP A 393      69.039  38.499  20.942  1.00 60.50    -0.648 OA
ATOM   3634  N   CYS A 394      66.664  41.799  24.939  1.00 29.63    -0.345 N 
ATOM   3635  HN  CYS A 394      65.855  41.182  24.865  1.00  0.00     0.163 HD
ATOM   3636  CA  CYS A 394      66.932  42.490  26.184  1.00 27.86     0.186 C 
ATOM   3637  C   CYS A 394      67.461  41.481  27.186  1.00 28.54     0.242 C 
ATOM   3638  O   CYS A 394      67.315  40.277  26.977  1.00 29.48    -0.271 OA
ATOM   3639  CB  CYS A 394      65.701  43.235  26.703  1.00 28.08     0.120 C 
ATOM   3640  SG  CYS A 394      64.355  42.174  27.284  1.00 31.73    -0.095 SA
ATOM   3641  N   THR A 395      68.086  41.958  28.261  1.00 22.40    -0.344 N 
ATOM   3642  HN  THR A 395      68.208  42.966  28.360  1.00  0.00     0.163 HD
ATOM   3643  CA  THR A 395      68.598  41.076  29.297  1.00 21.75     0.205 C 
ATOM   3644  C   THR A 395      67.826  41.341  30.584  1.00 22.66     0.243 C 
ATOM   3645  O   THR A 395      67.829  42.474  31.070  1.00 21.95    -0.271 OA
ATOM   3646  CB  THR A 395      70.096  41.342  29.509  1.00 30.39     0.146 C 
ATOM   3647  CG2 THR A 395      70.709  40.418  30.551  1.00 28.78     0.042 C 
ATOM   3648  OG1 THR A 395      70.758  41.185  28.256  1.00 31.33    -0.393 OA
ATOM   3649  HG1 THR A 395      70.375  41.762  27.605  1.00  0.00     0.210 HD
ATOM   3650  N   PHE A 396      67.247  40.295  31.167  1.00 18.11    -0.346 N 
ATOM   3651  HN  PHE A 396      67.287  39.389  30.701  1.00  0.00     0.163 HD
ATOM   3652  CA  PHE A 396      66.551  40.397  32.458  1.00 18.74     0.180 C 
ATOM   3653  C   PHE A 396      67.573  40.565  33.541  1.00 23.31     0.241 C 
ATOM   3654  O   PHE A 396      68.556  39.814  33.591  1.00 22.80    -0.271 OA
ATOM   3655  CB  PHE A 396      65.664  39.163  32.748  1.00 20.12     0.073 C 
ATOM   3656  CG  PHE A 396      64.340  39.235  32.038  1.00 21.40    -0.056 A 
ATOM   3657  CD1 PHE A 396      63.341  40.097  32.481  1.00 23.79     0.007 A 
ATOM   3658  CD2 PHE A 396      64.117  38.508  30.874  1.00 23.48     0.007 A 
ATOM   3659  CE1 PHE A 396      62.127  40.188  31.804  1.00 23.99     0.001 A 
ATOM   3660  CE2 PHE A 396      62.903  38.608  30.189  1.00 26.40     0.001 A 
ATOM   3661  CZ  PHE A 396      61.918  39.454  30.654  1.00 24.02     0.000 A 
ATOM   3662  N   ILE A 397      67.381  41.581  34.382  1.00 17.93    -0.346 N 
ATOM   3663  HN  ILE A 397      66.553  42.166  34.266  1.00  0.00     0.163 HD
ATOM   3664  CA  ILE A 397      68.312  41.886  35.462  1.00 17.01     0.180 C 
ATOM   3665  C   ILE A 397      67.779  41.360  36.789  1.00 20.87     0.241 C 
ATOM   3666  O   ILE A 397      68.544  41.238  37.753  1.00 20.40    -0.271 OA
ATOM   3667  CB  ILE A 397      68.738  43.375  35.494  1.00 20.19     0.013 C 
ATOM   3668  CG1 ILE A 397      67.678  44.288  36.188  1.00 20.48     0.002 C 
ATOM   3669  CG2 ILE A 397      69.095  43.842  34.072  1.00 20.77     0.012 C 
ATOM   3670  CD1 ILE A 397      68.154  45.724  36.455  1.00 21.27     0.005 C 
ATOM   3671  N   THR A 398      66.482  40.992  36.827  1.00 19.19    -0.344 N 
ATOM   3672  HN  THR A 398      65.908  41.131  35.995  1.00  0.00     0.163 HD
ATOM   3673  CA  THR A 398      65.860  40.395  38.026  1.00 18.79     0.205 C 
ATOM   3674  C   THR A 398      65.098  39.174  37.562  1.00 21.10     0.243 C 
ATOM   3675  O   THR A 398      64.707  39.083  36.390  1.00 19.71    -0.271 OA
ATOM   3676  CB  THR A 398      64.899  41.378  38.781  1.00 22.99     0.146 C 
ATOM   3677  CG2 THR A 398      65.596  42.641  39.275  1.00 18.16     0.042 C 
ATOM   3678  OG1 THR A 398      63.785  41.705  37.949  1.00 17.45    -0.393 OA
ATOM   3679  HG1 THR A 398      63.203  42.300  38.406  1.00  0.00     0.210 HD
ATOM   3680  N   LYS A 399      64.851  38.248  38.486  1.00 19.59    -0.346 N 
ATOM   3681  HN  LYS A 399      65.168  38.401  39.443  1.00  0.00     0.163 HD
ATOM   3682  CA  LYS A 399      64.136  37.018  38.159  1.00 20.24     0.176 C 
ATOM   3683  C   LYS A 399      63.623  36.341  39.435  1.00 21.43     0.240 C 
ATOM   3684  O   LYS A 399      64.094  36.648  40.508  1.00 21.56    -0.271 OA
ATOM   3685  CB  LYS A 399      65.058  36.071  37.344  1.00 23.95     0.035 C 
ATOM   3686  CG  LYS A 399      65.937  35.127  38.167  1.00 43.67     0.004 C 
ATOM   3687  CD  LYS A 399      67.306  35.677  38.494  1.00 59.57     0.027 C 
ATOM   3688  CE  LYS A 399      68.398  34.637  38.309  1.00 67.29     0.229 C 
ATOM   3689  NZ  LYS A 399      68.390  33.614  39.385  1.00 71.56    -0.079 N 
ATOM   3690  HZ1 LYS A 399      69.123  32.916  39.261  1.00  0.00     0.274 HD
ATOM   3691  HZ2 LYS A 399      67.473  33.175  39.469  1.00  0.00     0.274 HD
ATOM   3692  HZ3 LYS A 399      68.447  34.048  40.306  1.00  0.00     0.274 HD
ATOM   3693  N   GLY A 400      62.662  35.454  39.294  1.00 19.20    -0.351 N 
ATOM   3694  HN  GLY A 400      62.306  35.256  38.359  1.00  0.00     0.163 HD
ATOM   3695  CA  GLY A 400      62.089  34.744  40.436  1.00 19.82     0.225 C 
ATOM   3696  C   GLY A 400      60.580  34.734  40.395  1.00 22.73     0.236 C 
ATOM   3697  O   GLY A 400      59.961  35.383  39.539  1.00 21.84    -0.272 OA
ATOM   3698  N   THR A 401      59.978  33.960  41.302  1.00 18.40    -0.344 N 
ATOM   3699  HN  THR A 401      60.556  33.484  41.995  1.00  0.00     0.163 HD
ATOM   3700  CA  THR A 401      58.529  33.762  41.349  1.00 17.82     0.205 C 
ATOM   3701  C   THR A 401      57.933  34.817  42.252  1.00 21.24     0.243 C 
ATOM   3702  O   THR A 401      57.425  34.515  43.327  1.00 21.70    -0.271 OA
ATOM   3703  CB  THR A 401      58.178  32.307  41.793  1.00 24.25     0.146 C 
ATOM   3704  CG2 THR A 401      58.723  31.247  40.832  1.00 23.90     0.042 C 
ATOM   3705  OG1 THR A 401      58.762  32.124  43.074  1.00 24.62    -0.393 OA
ATOM   3706  HG1 THR A 401      58.548  31.239  43.344  1.00  0.00     0.210 HD
ATOM   3707  N   TRP A 402      58.086  36.072  41.841  1.00 16.67    -0.346 N 
ATOM   3708  HN  TRP A 402      58.617  36.212  40.982  1.00  0.00     0.163 HD
ATOM   3709  CA  TRP A 402      57.568  37.274  42.499  1.00 16.31     0.181 C 
ATOM   3710  C   TRP A 402      57.628  38.317  41.395  1.00 19.65     0.241 C 
ATOM   3711  O   TRP A 402      58.092  37.988  40.283  1.00 18.61    -0.271 OA
ATOM   3712  CB  TRP A 402      58.432  37.691  43.717  1.00 15.34     0.075 C 
ATOM   3713  CG  TRP A 402      59.922  37.687  43.459  1.00 16.70    -0.028 A 
ATOM   3714  CD1 TRP A 402      60.796  36.664  43.716  1.00 19.53     0.096 A 
ATOM   3715  CD2 TRP A 402      60.715  38.776  42.956  1.00 16.21    -0.002 A 
ATOM   3716  CE2 TRP A 402      62.056  38.325  42.893  1.00 19.58     0.042 A 
ATOM   3717  CE3 TRP A 402      60.423  40.099  42.555  1.00 16.91     0.014 A 
ATOM   3718  NE1 TRP A 402      62.070  37.023  43.337  1.00 18.51    -0.365 N 
ATOM   3719  HE1 TRP A 402      62.892  36.421  43.379  1.00  0.00     0.165 HD
ATOM   3720  CZ2 TRP A 402      63.101  39.136  42.429  1.00 19.14     0.030 A 
ATOM   3721  CZ3 TRP A 402      61.463  40.908  42.112  1.00 18.24     0.001 A 
ATOM   3722  CH2 TRP A 402      62.780  40.429  42.044  1.00 19.09     0.002 A 
ATOM   3723  N   GLU A 403      57.153  39.557  41.649  1.00 15.04    -0.346 N 
ATOM   3724  HN  GLU A 403      56.783  39.801  42.568  1.00  0.00     0.163 HD
ATOM   3725  CA  GLU A 403      57.187  40.536  40.564  1.00 14.44     0.177 C 
ATOM   3726  C   GLU A 403      57.718  41.895  40.966  1.00 17.54     0.241 C 
ATOM   3727  O   GLU A 403      57.539  42.319  42.098  1.00 15.83    -0.271 OA
ATOM   3728  CB  GLU A 403      55.786  40.732  39.969  1.00 15.72     0.045 C 
ATOM   3729  CG  GLU A 403      55.246  39.484  39.254  1.00 15.70     0.116 C 
ATOM   3730  CD  GLU A 403      54.084  39.722  38.313  1.00 17.21     0.172 C 
ATOM   3731  OE1 GLU A 403      53.314  40.690  38.523  1.00 22.59    -0.648 OA
ATOM   3732  OE2 GLU A 403      54.038  39.030  37.273  1.00 21.23    -0.648 OA
ATOM   3733  N   VAL A 404      58.305  42.613  39.995  1.00 15.21    -0.346 N 
ATOM   3734  HN  VAL A 404      58.467  42.182  39.085  1.00  0.00     0.163 HD
ATOM   3735  CA  VAL A 404      58.716  43.992  40.211  1.00 13.51     0.180 C 
ATOM   3736  C   VAL A 404      57.429  44.801  40.007  1.00 17.03     0.241 C 
ATOM   3737  O   VAL A 404      56.740  44.601  38.998  1.00 16.95    -0.271 OA
ATOM   3738  CB  VAL A 404      59.799  44.431  39.202  1.00 16.11     0.009 C 
ATOM   3739  CG1 VAL A 404      60.106  45.938  39.373  1.00 14.46     0.012 C 
ATOM   3740  CG2 VAL A 404      61.064  43.603  39.393  1.00 15.84     0.012 C 
ATOM   3741  N   ILE A 405      57.097  45.679  40.953  1.00 13.88    -0.346 N 
ATOM   3742  HN  ILE A 405      57.703  45.767  41.769  1.00  0.00     0.163 HD
ATOM   3743  CA  ILE A 405      55.896  46.529  40.875  1.00 14.70     0.180 C 
ATOM   3744  C   ILE A 405      56.197  47.760  40.029  1.00 19.00     0.241 C 
ATOM   3745  O   ILE A 405      55.403  48.130  39.154  1.00 18.12    -0.271 OA
ATOM   3746  CB  ILE A 405      55.409  46.933  42.309  1.00 18.93     0.013 C 
ATOM   3747  CG1 ILE A 405      55.219  45.674  43.202  1.00 20.13     0.002 C 
ATOM   3748  CG2 ILE A 405      54.126  47.846  42.255  1.00 19.31     0.012 C 
ATOM   3749  CD1 ILE A 405      54.237  44.628  42.730  1.00 24.64     0.005 C 
ATOM   3750  N   GLY A 406      57.313  48.406  40.319  1.00 15.07    -0.351 N 
ATOM   3751  HN  GLY A 406      57.921  48.065  41.064  1.00  0.00     0.163 HD
ATOM   3752  CA  GLY A 406      57.676  49.608  39.573  1.00 14.80     0.225 C 
ATOM   3753  C   GLY A 406      59.131  49.959  39.702  1.00 17.21     0.236 C 
ATOM   3754  O   GLY A 406      59.777  49.589  40.686  1.00 17.00    -0.272 OA
ATOM   3755  N   ILE A 407      59.679  50.633  38.672  1.00 14.89    -0.346 N 
ATOM   3756  HN  ILE A 407      59.126  50.786  37.829  1.00  0.00     0.163 HD
ATOM   3757  CA  ILE A 407      61.051  51.154  38.731  1.00 13.94     0.180 C 
ATOM   3758  C   ILE A 407      60.877  52.567  39.302  1.00 18.72     0.241 C 
ATOM   3759  O   ILE A 407      60.112  53.357  38.740  1.00 17.72    -0.271 OA
ATOM   3760  CB  ILE A 407      61.720  51.202  37.331  1.00 16.76     0.013 C 
ATOM   3761  CG1 ILE A 407      61.941  49.763  36.795  1.00 16.60     0.002 C 
ATOM   3762  CG2 ILE A 407      63.050  51.992  37.429  1.00 16.03     0.012 C 
ATOM   3763  CD1 ILE A 407      62.232  49.644  35.242  1.00 16.43     0.005 C 
ATOM   3764  N   GLU A 408      61.611  52.903  40.361  1.00 15.55    -0.346 N 
ATOM   3765  HN  GLU A 408      62.312  52.249  40.710  1.00  0.00     0.163 HD
ATOM   3766  CA  GLU A 408      61.433  54.194  41.037  1.00 15.77     0.177 C 
ATOM   3767  C   GLU A 408      62.519  55.244  40.768  1.00 20.81     0.241 C 
ATOM   3768  O   GLU A 408      62.222  56.435  40.817  1.00 19.62    -0.271 OA
ATOM   3769  CB  GLU A 408      61.314  53.936  42.545  1.00 17.55     0.045 C 
ATOM   3770  CG  GLU A 408      60.240  52.890  42.901  1.00 20.87     0.116 C 
ATOM   3771  CD  GLU A 408      58.836  53.291  42.489  1.00 38.34     0.172 C 
ATOM   3772  OE1 GLU A 408      58.158  52.479  41.818  1.00 37.39    -0.648 OA
ATOM   3773  OE2 GLU A 408      58.469  54.468  42.713  1.00 31.84    -0.648 OA
ATOM   3774  N   ALA A 409      63.783  54.820  40.604  1.00 17.51    -0.346 N 
ATOM   3775  HN  ALA A 409      63.983  53.822  40.670  1.00  0.00     0.163 HD
ATOM   3776  CA  ALA A 409      64.893  55.758  40.330  1.00 18.08     0.172 C 
ATOM   3777  C   ALA A 409      66.015  54.993  39.668  1.00 20.78     0.240 C 
ATOM   3778  O   ALA A 409      66.151  53.768  39.857  1.00 17.30    -0.271 OA
ATOM   3779  CB  ALA A 409      65.398  56.415  41.614  1.00 18.53     0.042 C 
ATOM   3780  N   LEU A 410      66.829  55.732  38.888  1.00 18.48    -0.346 N 
ATOM   3781  HN  LEU A 410      66.661  56.734  38.803  1.00  0.00     0.163 HD
ATOM   3782  CA  LEU A 410      67.932  55.141  38.171  1.00 18.07     0.177 C 
ATOM   3783  C   LEU A 410      69.154  56.067  38.238  1.00 20.54     0.241 C 
ATOM   3784  O   LEU A 410      69.040  57.243  37.928  1.00 19.45    -0.271 OA
ATOM   3785  CB  LEU A 410      67.509  54.938  36.693  1.00 17.86     0.038 C 
ATOM   3786  CG  LEU A 410      68.553  54.264  35.775  1.00 20.62    -0.020 C 
ATOM   3787  CD1 LEU A 410      68.838  52.817  36.205  1.00 19.52     0.009 C 
ATOM   3788  CD2 LEU A 410      68.125  54.341  34.303  1.00 21.78     0.009 C 
ATOM   3789  N   THR A 411      70.297  55.532  38.645  1.00 18.76    -0.344 N 
ATOM   3790  HN  THR A 411      70.297  54.567  38.974  1.00  0.00     0.163 HD
ATOM   3791  CA  THR A 411      71.570  56.281  38.640  1.00 19.96     0.205 C 
ATOM   3792  C   THR A 411      72.539  55.460  37.781  1.00 24.17     0.243 C 
ATOM   3793  O   THR A 411      72.178  54.359  37.343  1.00 21.52    -0.271 OA
ATOM   3794  CB  THR A 411      72.129  56.489  40.077  1.00 26.39     0.146 C 
ATOM   3795  CG2 THR A 411      71.087  57.015  41.064  1.00 24.29     0.042 C 
ATOM   3796  OG1 THR A 411      72.712  55.270  40.529  1.00 25.01    -0.393 OA
ATOM   3797  HG1 THR A 411      73.053  55.397  41.406  1.00  0.00     0.210 HD
ATOM   3798  N   SER A 412      73.797  55.934  37.602  1.00 22.49    -0.344 N 
ATOM   3799  HN  SER A 412      74.072  56.826  38.012  1.00  0.00     0.163 HD
ATOM   3800  CA  SER A 412      74.764  55.151  36.811  1.00 22.09     0.200 C 
ATOM   3801  C   SER A 412      75.145  53.859  37.519  1.00 24.58     0.243 C 
ATOM   3802  O   SER A 412      75.538  52.888  36.867  1.00 25.92    -0.271 OA
ATOM   3803  CB  SER A 412      76.011  55.983  36.519  1.00 25.91     0.199 C 
ATOM   3804  OG  SER A 412      76.616  56.346  37.750  1.00 28.09    -0.398 OA
ATOM   3805  HG  SER A 412      77.392  56.864  37.568  1.00  0.00     0.209 HD
ATOM   3806  N   ASP A 413      75.016  53.825  38.854  1.00 19.81    -0.345 N 
ATOM   3807  HN  ASP A 413      74.658  54.641  39.350  1.00  0.00     0.163 HD
ATOM   3808  CA  ASP A 413      75.384  52.629  39.597  1.00 19.93     0.186 C 
ATOM   3809  C   ASP A 413      74.240  51.732  40.020  1.00 23.15     0.241 C 
ATOM   3810  O   ASP A 413      74.450  50.529  40.157  1.00 22.19    -0.271 OA
ATOM   3811  CB  ASP A 413      76.201  52.999  40.847  1.00 22.04     0.147 C 
ATOM   3812  CG  ASP A 413      77.562  53.617  40.532  1.00 33.67     0.175 C 
ATOM   3813  OD1 ASP A 413      78.065  53.409  39.411  1.00 35.87    -0.648 OA
ATOM   3814  OD2 ASP A 413      78.106  54.309  41.398  1.00 35.18    -0.648 OA
ATOM   3815  N   TYR A 414      73.071  52.317  40.303  1.00 20.10    -0.346 N 
ATOM   3816  HN  TYR A 414      72.963  53.317  40.136  1.00  0.00     0.163 HD
ATOM   3817  CA  TYR A 414      71.942  51.558  40.847  1.00 19.18     0.180 C 
ATOM   3818  C   TYR A 414      70.625  51.798  40.168  1.00 19.78     0.241 C 
ATOM   3819  O   TYR A 414      70.345  52.894  39.704  1.00 18.31    -0.271 OA
ATOM   3820  CB  TYR A 414      71.773  51.924  42.332  1.00 19.49     0.073 C 
ATOM   3821  CG  TYR A 414      72.863  51.336  43.196  1.00 22.38    -0.056 A 
ATOM   3822  CD1 TYR A 414      72.868  49.983  43.520  1.00 23.41     0.010 A 
ATOM   3823  CD2 TYR A 414      73.889  52.133  43.696  1.00 24.72     0.010 A 
ATOM   3824  CE1 TYR A 414      73.884  49.429  44.288  1.00 24.90     0.037 A 
ATOM   3825  CE2 TYR A 414      74.893  51.595  44.505  1.00 26.04     0.037 A 
ATOM   3826  CZ  TYR A 414      74.885  50.241  44.794  1.00 34.71     0.065 A 
ATOM   3827  OH  TYR A 414      75.863  49.686  45.577  1.00 35.98    -0.361 OA
ATOM   3828  HH  TYR A 414      76.550  50.243  45.924  1.00  0.00     0.217 HD
ATOM   3829  N   LEU A 415      69.769  50.780  40.199  1.00 16.16    -0.346 N 
ATOM   3830  HN  LEU A 415      70.082  49.863  40.518  1.00  0.00     0.163 HD
ATOM   3831  CA  LEU A 415      68.389  50.968  39.781  1.00 14.76     0.177 C 
ATOM   3832  C   LEU A 415      67.607  50.634  41.053  1.00 19.01     0.241 C 
ATOM   3833  O   LEU A 415      67.860  49.607  41.669  1.00 18.10    -0.271 OA
ATOM   3834  CB  LEU A 415      68.010  50.023  38.626  1.00 14.41     0.038 C 
ATOM   3835  CG  LEU A 415      66.553  50.130  38.119  1.00 18.88    -0.020 C 
ATOM   3836  CD1 LEU A 415      66.454  49.677  36.710  1.00 18.90     0.009 C 
ATOM   3837  CD2 LEU A 415      65.587  49.237  38.998  1.00 15.70     0.009 C 
ATOM   3838  N   TYR A 416      66.670  51.506  41.447  1.00 17.79    -0.346 N 
ATOM   3839  HN  TYR A 416      66.534  52.344  40.881  1.00  0.00     0.163 HD
ATOM   3840  CA  TYR A 416      65.825  51.342  42.635  1.00 16.09     0.180 C 
ATOM   3841  C   TYR A 416      64.443  50.920  42.169  1.00 18.42     0.241 C 
ATOM   3842  O   TYR A 416      63.874  51.534  41.265  1.00 17.55    -0.271 OA
ATOM   3843  CB  TYR A 416      65.728  52.657  43.400  1.00 17.28     0.073 C 
ATOM   3844  CG  TYR A 416      67.054  53.135  43.964  1.00 18.89    -0.056 A 
ATOM   3845  CD1 TYR A 416      67.966  53.828  43.168  1.00 20.47     0.010 A 
ATOM   3846  CD2 TYR A 416      67.403  52.881  45.284  1.00 18.80     0.010 A 
ATOM   3847  CE1 TYR A 416      69.198  54.247  43.673  1.00 20.16     0.037 A 
ATOM   3848  CE2 TYR A 416      68.627  53.312  45.807  1.00 19.12     0.037 A 
ATOM   3849  CZ  TYR A 416      69.510  54.010  45.004  1.00 22.17     0.065 A 
ATOM   3850  OH  TYR A 416      70.705  54.427  45.525  1.00 21.85    -0.361 OA
ATOM   3851  HH  TYR A 416      70.919  54.265  46.436  1.00  0.00     0.217 HD
ATOM   3852  N   TYR A 417      63.876  49.889  42.816  1.00 14.99    -0.346 N 
ATOM   3853  HN  TYR A 417      64.370  49.449  43.592  1.00  0.00     0.163 HD
ATOM   3854  CA  TYR A 417      62.570  49.394  42.424  1.00 12.97     0.180 C 
ATOM   3855  C   TYR A 417      61.781  48.862  43.628  1.00 15.75     0.241 C 
ATOM   3856  O   TYR A 417      62.367  48.532  44.651  1.00 16.54    -0.271 OA
ATOM   3857  CB  TYR A 417      62.723  48.294  41.357  1.00 13.38     0.073 C 
ATOM   3858  CG  TYR A 417      63.389  47.021  41.854  1.00 16.15    -0.056 A 
ATOM   3859  CD1 TYR A 417      64.770  46.860  41.791  1.00 18.14     0.010 A 
ATOM   3860  CD2 TYR A 417      62.627  45.943  42.309  1.00 15.71     0.010 A 
ATOM   3861  CE1 TYR A 417      65.382  45.669  42.213  1.00 18.73     0.037 A 
ATOM   3862  CE2 TYR A 417      63.227  44.766  42.745  1.00 16.38     0.037 A 
ATOM   3863  CZ  TYR A 417      64.602  44.626  42.687  1.00 21.29     0.065 A 
ATOM   3864  OH  TYR A 417      65.171  43.458  43.152  1.00 21.23    -0.361 OA
ATOM   3865  HH  TYR A 417      66.115  43.362  43.112  1.00  0.00     0.217 HD
ATOM   3866  N   ILE A 418      60.471  48.759  43.471  1.00 13.39    -0.346 N 
ATOM   3867  HN  ILE A 418      60.059  49.099  42.602  1.00  0.00     0.163 HD
ATOM   3868  CA  ILE A 418      59.578  48.178  44.488  1.00 13.84     0.180 C 
ATOM   3869  C   ILE A 418      59.232  46.772  44.017  1.00 16.08     0.241 C 
ATOM   3870  O   ILE A 418      58.931  46.591  42.832  1.00 15.12    -0.271 OA
ATOM   3871  CB  ILE A 418      58.284  49.043  44.673  1.00 16.45     0.013 C 
ATOM   3872  CG1 ILE A 418      58.616  50.477  45.198  1.00 18.56     0.002 C 
ATOM   3873  CG2 ILE A 418      57.257  48.339  45.617  1.00 15.10     0.012 C 
ATOM   3874  CD1 ILE A 418      59.074  50.586  46.644  1.00 25.23     0.005 C 
ATOM   3875  N   SER A 419      59.231  45.785  44.919  1.00 13.74    -0.344 N 
ATOM   3876  HN  SER A 419      59.519  45.968  45.880  1.00  0.00     0.163 HD
ATOM   3877  CA  SER A 419      58.808  44.424  44.513  1.00 13.28     0.200 C 
ATOM   3878  C   SER A 419      58.116  43.740  45.686  1.00 14.82     0.243 C 
ATOM   3879  O   SER A 419      58.212  44.201  46.816  1.00 14.60    -0.271 OA
ATOM   3880  CB  SER A 419      59.998  43.577  44.054  1.00 13.81     0.199 C 
ATOM   3881  OG  SER A 419      60.650  42.952  45.160  1.00 16.54    -0.398 OA
ATOM   3882  HG  SER A 419      61.388  42.426  44.875  1.00  0.00     0.209 HD
ATOM   3883  N   ASN A 420      57.439  42.635  45.409  1.00 13.79    -0.345 N 
ATOM   3884  HN  ASN A 420      57.353  42.331  44.439  1.00  0.00     0.163 HD
ATOM   3885  CA  ASN A 420      56.813  41.843  46.465  1.00 14.37     0.185 C 
ATOM   3886  C   ASN A 420      57.665  40.571  46.725  1.00 18.04     0.241 C 
ATOM   3887  O   ASN A 420      57.126  39.525  47.067  1.00 17.93    -0.271 OA
ATOM   3888  CB  ASN A 420      55.352  41.498  46.096  1.00 10.32     0.137 C 
ATOM   3889  CG  ASN A 420      55.168  40.800  44.773  1.00 20.75     0.217 C 
ATOM   3890  ND2 ASN A 420      53.934  40.714  44.336  1.00 14.06    -0.370 N 
ATOM   3891 1HD2 ASN A 420      53.149  41.093  44.866  1.00  0.00     0.159 HD
ATOM   3892 2HD2 ASN A 420      53.809  40.242  43.441  1.00  0.00     0.159 HD
ATOM   3893  OD1 ASN A 420      56.114  40.344  44.135  1.00 15.31    -0.274 OA
ATOM   3894  N   GLU A 421      58.972  40.664  46.528  1.00 15.47    -0.346 N 
ATOM   3895  HN  GLU A 421      59.370  41.548  46.212  1.00  0.00     0.163 HD
ATOM   3896  CA  GLU A 421      59.851  39.520  46.756  1.00 15.63     0.177 C 
ATOM   3897  C   GLU A 421      59.878  39.051  48.229  1.00 20.36     0.241 C 
ATOM   3898  O   GLU A 421      59.860  37.848  48.487  1.00 20.80    -0.271 OA
ATOM   3899  CB  GLU A 421      61.289  39.821  46.324  1.00 16.29     0.045 C 
ATOM   3900  CG  GLU A 421      62.169  38.574  46.466  1.00 20.72     0.116 C 
ATOM   3901  CD  GLU A 421      63.623  38.683  46.064  1.00 32.20     0.172 C 
ATOM   3902  OE1 GLU A 421      64.078  39.787  45.687  1.00 20.62    -0.648 OA
ATOM   3903  OE2 GLU A 421      64.312  37.641  46.119  1.00 26.33    -0.648 OA
ATOM   3904  N   TYR A 422      59.945  39.985  49.160  1.00 17.69    -0.346 N 
ATOM   3905  HN  TYR A 422      59.856  40.960  48.875  1.00  0.00     0.163 HD
ATOM   3906  CA  TYR A 422      60.140  39.693  50.575  1.00 18.07     0.180 C 
ATOM   3907  C   TYR A 422      59.140  38.688  51.174  1.00 22.07     0.241 C 
ATOM   3908  O   TYR A 422      57.912  38.878  51.127  1.00 18.73    -0.271 OA
ATOM   3909  CB  TYR A 422      60.189  40.962  51.406  1.00 19.29     0.073 C 
ATOM   3910  CG  TYR A 422      60.750  40.742  52.796  1.00 22.55    -0.056 A 
ATOM   3911  CD1 TYR A 422      62.037  40.240  52.982  1.00 24.17     0.010 A 
ATOM   3912  CD2 TYR A 422      59.989  41.025  53.928  1.00 25.20     0.010 A 
ATOM   3913  CE1 TYR A 422      62.562  40.049  54.261  1.00 25.64     0.037 A 
ATOM   3914  CE2 TYR A 422      60.496  40.822  55.208  1.00 27.38     0.037 A 
ATOM   3915  CZ  TYR A 422      61.788  40.342  55.368  1.00 33.81     0.065 A 
ATOM   3916  OH  TYR A 422      62.293  40.179  56.632  1.00 39.37    -0.361 OA
ATOM   3917  HH  TYR A 422      61.761  40.380  57.393  1.00  0.00     0.217 HD
ATOM   3918  N   LYS A 423      59.714  37.594  51.723  1.00 20.36    -0.346 N 
ATOM   3919  HN  LYS A 423      60.731  37.526  51.680  1.00  0.00     0.163 HD
ATOM   3920  CA  LYS A 423      58.988  36.492  52.378  1.00 20.97     0.176 C 
ATOM   3921  C   LYS A 423      57.967  35.815  51.435  1.00 24.19     0.240 C 
ATOM   3922  O   LYS A 423      57.085  35.090  51.882  1.00 25.62    -0.271 OA
ATOM   3923  CB  LYS A 423      58.340  36.973  53.698  1.00 23.44     0.035 C 
ATOM   3924  CG  LYS A 423      59.346  37.337  54.771  1.00 32.55     0.004 C 
ATOM   3925  CD  LYS A 423      58.676  37.730  56.086  1.00 44.47     0.027 C 
ATOM   3926  CE  LYS A 423      59.688  37.968  57.191  1.00 55.93     0.229 C 
ATOM   3927  NZ  LYS A 423      59.230  38.999  58.180  1.00 50.98    -0.079 N 
ATOM   3928  HZ1 LYS A 423      59.910  39.159  58.923  1.00  0.00     0.274 HD
ATOM   3929  HZ2 LYS A 423      58.317  38.757  58.565  1.00  0.00     0.274 HD
ATOM   3930  HZ3 LYS A 423      58.986  39.872  57.713  1.00  0.00     0.274 HD
ATOM   3931  N   GLY A 424      58.101  36.056  50.138  1.00 20.95    -0.351 N 
ATOM   3932  HN  GLY A 424      58.877  36.639  49.824  1.00  0.00     0.163 HD
ATOM   3933  CA  GLY A 424      57.179  35.518  49.142  1.00 21.54     0.225 C 
ATOM   3934  C   GLY A 424      55.744  35.963  49.377  1.00 23.12     0.236 C 
ATOM   3935  O   GLY A 424      54.812  35.211  49.099  1.00 22.52    -0.272 OA
ATOM   3936  N   MET A 425      55.552  37.166  49.932  1.00 18.99    -0.346 N 
ATOM   3937  HN  MET A 425      56.365  37.730  50.181  1.00  0.00     0.163 HD
ATOM   3938  CA  MET A 425      54.214  37.699  50.194  1.00 18.90     0.177 C 
ATOM   3939  C   MET A 425      53.822  38.639  49.038  1.00 19.39     0.243 C 
ATOM   3940  O   MET A 425      54.364  39.745  48.951  1.00 18.24    -0.271 OA
ATOM   3941  CB  MET A 425      54.148  38.426  51.541  1.00 21.51     0.045 C 
ATOM   3942  CG  MET A 425      54.334  37.451  52.726  1.00 27.34     0.076 C 
ATOM   3943  SD  MET A 425      54.597  38.330  54.263  1.00 33.61    -0.173 SA
ATOM   3944  CE  MET A 425      52.991  39.042  54.492  1.00 30.90     0.089 C 
ATOM   3945  N   PRO A 426      52.911  38.201  48.143  1.00 17.35    -0.337 N 
ATOM   3946  CA  PRO A 426      52.536  39.060  46.991  1.00 17.33     0.179 C 
ATOM   3947  C   PRO A 426      51.844  40.372  47.370  1.00 20.31     0.241 C 
ATOM   3948  O   PRO A 426      51.844  41.311  46.555  1.00 17.98    -0.271 OA
ATOM   3949  CB  PRO A 426      51.615  38.181  46.132  1.00 19.51     0.037 C 
ATOM   3950  CG  PRO A 426      51.580  36.846  46.766  1.00 24.76     0.022 C 
ATOM   3951  CD  PRO A 426      52.181  36.913  48.134  1.00 19.93     0.127 C 
ATOM   3952  N   GLY A 427      51.266  40.403  48.579  1.00 17.57    -0.351 N 
ATOM   3953  HN  GLY A 427      51.322  39.565  49.157  1.00  0.00     0.163 HD
ATOM   3954  CA  GLY A 427      50.560  41.564  49.121  1.00 18.07     0.225 C 
ATOM   3955  C   GLY A 427      51.401  42.496  49.972  1.00 19.86     0.235 C 
ATOM   3956  O   GLY A 427      50.862  43.400  50.605  1.00 20.13    -0.272 OA
ATOM   3957  N   GLY A 428      52.713  42.276  49.983  1.00 16.39    -0.351 N 
ATOM   3958  HN  GLY A 428      53.059  41.455  49.486  1.00  0.00     0.163 HD
ATOM   3959  CA  GLY A 428      53.699  43.128  50.657  1.00 16.19     0.225 C 
ATOM   3960  C   GLY A 428      54.529  43.868  49.610  1.00 19.82     0.236 C 
ATOM   3961  O   GLY A 428      54.514  43.487  48.433  1.00 18.15    -0.272 OA
ATOM   3962  N   ARG A 429      55.175  44.979  49.985  1.00 15.20    -0.346 N 
ATOM   3963  HN  ARG A 429      55.149  45.265  50.964  1.00  0.00     0.163 HD
ATOM   3964  CA  ARG A 429      55.932  45.808  49.003  1.00 14.91     0.176 C 
ATOM   3965  C   ARG A 429      57.164  46.357  49.703  1.00 16.87     0.241 C 
ATOM   3966  O   ARG A 429      57.047  46.919  50.787  1.00 16.97    -0.271 OA
ATOM   3967  CB  ARG A 429      55.111  47.050  48.532  1.00 15.72     0.036 C 
ATOM   3968  CG  ARG A 429      53.737  46.826  47.840  1.00 18.78     0.023 C 
ATOM   3969  CD  ARG A 429      53.828  46.463  46.383  1.00 20.84     0.138 C 
ATOM   3970  NE  ARG A 429      52.525  46.306  45.698  1.00 17.49    -0.227 N 
ATOM   3971  HE  ARG A 429      52.136  47.125  45.231  1.00  0.00     0.177 HD
ATOM   3972  CZ  ARG A 429      51.819  45.169  45.646  1.00 31.57     0.665 C 
ATOM   3973  NH1 ARG A 429      52.202  44.107  46.340  1.00 19.94    -0.235 N 
ATOM   3974 1HH1 ARG A 429      51.664  43.241  46.300  1.00  0.00     0.174 HD
ATOM   3975 2HH1 ARG A 429      53.065  44.153  46.881  1.00  0.00     0.174 HD
ATOM   3976  NH2 ARG A 429      50.699  45.109  44.944  1.00 22.47    -0.235 N 
ATOM   3977 1HH2 ARG A 429      50.161  44.243  44.904  1.00  0.00     0.174 HD
ATOM   3978 2HH2 ARG A 429      50.404  45.926  44.410  1.00  0.00     0.174 HD
ATOM   3979  N   ASN A 430      58.324  46.226  49.079  1.00 14.33    -0.346 N 
ATOM   3980  HN  ASN A 430      58.359  45.744  48.181  1.00  0.00     0.163 HD
ATOM   3981  CA  ASN A 430      59.550  46.758  49.654  1.00 14.67     0.185 C 
ATOM   3982  C   ASN A 430      60.400  47.370  48.586  1.00 17.06     0.241 C 
ATOM   3983  O   ASN A 430      60.299  47.003  47.402  1.00 15.55    -0.271 OA
ATOM   3984  CB  ASN A 430      60.332  45.660  50.400  1.00 16.03     0.137 C 
ATOM   3985  CG  ASN A 430      59.784  45.381  51.776  1.00 20.63     0.217 C 
ATOM   3986  ND2 ASN A 430      59.060  44.305  51.900  1.00 18.05    -0.370 N 
ATOM   3987 1HD2 ASN A 430      58.689  44.116  52.831  1.00  0.00     0.159 HD
ATOM   3988 2HD2 ASN A 430      58.889  43.682  51.111  1.00  0.00     0.159 HD
ATOM   3989  OD1 ASN A 430      59.990  46.132  52.727  1.00 18.14    -0.274 OA
ATOM   3990  N   LEU A 431      61.246  48.298  49.008  1.00 15.60    -0.346 N 
ATOM   3991  HN  LEU A 431      61.218  48.559  49.994  1.00  0.00     0.163 HD
ATOM   3992  CA  LEU A 431      62.221  48.974  48.145  1.00 14.23     0.177 C 
ATOM   3993  C   LEU A 431      63.522  48.194  48.122  1.00 18.48     0.241 C 
ATOM   3994  O   LEU A 431      64.058  47.825  49.175  1.00 18.82    -0.271 OA
ATOM   3995  CB  LEU A 431      62.484  50.392  48.682  1.00 13.97     0.038 C 
ATOM   3996  CG  LEU A 431      63.530  51.242  47.902  1.00 18.13    -0.020 C 
ATOM   3997  CD1 LEU A 431      63.011  51.620  46.505  1.00 17.72     0.009 C 
ATOM   3998  CD2 LEU A 431      63.831  52.517  48.678  1.00 18.82     0.009 C 
ATOM   3999  N   TYR A 432      64.074  48.022  46.909  1.00 15.16    -0.346 N 
ATOM   4000  HN  TYR A 432      63.578  48.401  46.102  1.00  0.00     0.163 HD
ATOM   4001  CA  TYR A 432      65.333  47.331  46.669  1.00 14.79     0.180 C 
ATOM   4002  C   TYR A 432      66.186  48.194  45.755  1.00 20.04     0.241 C 
ATOM   4003  O   TYR A 432      65.662  49.023  44.983  1.00 17.39    -0.271 OA
ATOM   4004  CB  TYR A 432      65.080  46.008  45.907  1.00 15.74     0.073 C 
ATOM   4005  CG  TYR A 432      64.340  44.972  46.709  1.00 16.67    -0.056 A 
ATOM   4006  CD1 TYR A 432      62.950  45.000  46.804  1.00 17.16     0.010 A 
ATOM   4007  CD2 TYR A 432      65.024  43.957  47.377  1.00 17.78     0.010 A 
ATOM   4008  CE1 TYR A 432      62.260  44.061  47.565  1.00 18.36     0.037 A 
ATOM   4009  CE2 TYR A 432      64.335  42.973  48.093  1.00 18.93     0.037 A 
ATOM   4010  CZ  TYR A 432      62.953  43.056  48.214  1.00 19.79     0.065 A 
ATOM   4011  OH  TYR A 432      62.237  42.127  48.933  1.00 19.34    -0.361 OA
ATOM   4012  HH  TYR A 432      61.292  42.184  49.016  1.00  0.00     0.217 HD
ATOM   4013  N   LYS A 433      67.480  47.901  45.747  1.00 17.36    -0.346 N 
ATOM   4014  HN  LYS A 433      67.846  47.243  46.435  1.00  0.00     0.163 HD
ATOM   4015  CA  LYS A 433      68.392  48.497  44.778  1.00 17.30     0.176 C 
ATOM   4016  C   LYS A 433      69.206  47.389  44.194  1.00 21.10     0.241 C 
ATOM   4017  O   LYS A 433      69.524  46.408  44.887  1.00 19.32    -0.271 OA
ATOM   4018  CB  LYS A 433      69.255  49.649  45.344  1.00 20.84     0.035 C 
ATOM   4019  CG  LYS A 433      70.322  49.232  46.366  1.00 22.87     0.004 C 
ATOM   4020  CD  LYS A 433      71.157  50.451  46.797  1.00 23.90     0.027 C 
ATOM   4021  CE  LYS A 433      72.357  50.031  47.632  1.00 22.11     0.229 C 
ATOM   4022  NZ  LYS A 433      73.038  51.246  48.196  1.00 24.20    -0.079 N 
ATOM   4023  HZ1 LYS A 433      73.843  50.964  48.756  1.00  0.00     0.274 HD
ATOM   4024  HZ2 LYS A 433      72.394  51.837  48.722  1.00  0.00     0.274 HD
ATOM   4025  HZ3 LYS A 433      73.293  51.914  47.469  1.00  0.00     0.274 HD
ATOM   4026  N   ILE A 434      69.474  47.483  42.892  1.00 17.35    -0.346 N 
ATOM   4027  HN  ILE A 434      69.124  48.280  42.361  1.00  0.00     0.163 HD
ATOM   4028  CA  ILE A 434      70.260  46.460  42.222  1.00 17.45     0.180 C 
ATOM   4029  C   ILE A 434      71.503  47.140  41.639  1.00 22.48     0.241 C 
ATOM   4030  O   ILE A 434      71.381  48.162  40.967  1.00 20.82    -0.271 OA
ATOM   4031  CB  ILE A 434      69.436  45.640  41.170  1.00 20.24     0.013 C 
ATOM   4032  CG1 ILE A 434      70.329  44.573  40.449  1.00 20.55     0.002 C 
ATOM   4033  CG2 ILE A 434      68.657  46.526  40.171  1.00 20.72     0.012 C 
ATOM   4034  CD1 ILE A 434      69.604  43.628  39.601  1.00 18.97     0.005 C 
ATOM   4035  N   GLN A 435      72.686  46.569  41.894  1.00 21.00    -0.346 N 
ATOM   4036  HN  GLN A 435      72.714  45.736  42.481  1.00  0.00     0.163 HD
ATOM   4037  CA  GLN A 435      73.937  47.096  41.362  1.00 20.86     0.177 C 
ATOM   4038  C   GLN A 435      73.987  46.831  39.873  1.00 22.04     0.241 C 
ATOM   4039  O   GLN A 435      73.947  45.693  39.450  1.00 22.22    -0.271 OA
ATOM   4040  CB  GLN A 435      75.134  46.460  42.081  1.00 22.12     0.044 C 
ATOM   4041  CG  GLN A 435      76.418  47.236  41.880  1.00 29.19     0.105 C 
ATOM   4042  CD  GLN A 435      77.588  46.537  42.530  1.00 44.17     0.215 C 
ATOM   4043  NE2 GLN A 435      77.437  46.169  43.796  1.00 23.21    -0.370 N 
ATOM   4044 1HE2 GLN A 435      78.227  45.697  44.235  1.00  0.00     0.159 HD
ATOM   4045 2HE2 GLN A 435      76.579  46.361  44.313  1.00  0.00     0.159 HD
ATOM   4046  OE1 GLN A 435      78.628  46.304  41.903  1.00 41.12    -0.274 OA
ATOM   4047  N   LEU A 436      74.071  47.888  39.077  1.00 19.88    -0.346 N 
ATOM   4048  HN  LEU A 436      74.157  48.818  39.487  1.00  0.00     0.163 HD
ATOM   4049  CA  LEU A 436      74.043  47.746  37.629  1.00 20.76     0.177 C 
ATOM   4050  C   LEU A 436      75.301  47.050  37.044  1.00 27.20     0.241 C 
ATOM   4051  O   LEU A 436      75.193  46.418  36.006  1.00 26.02    -0.271 OA
ATOM   4052  CB  LEU A 436      73.767  49.101  36.964  1.00 21.02     0.038 C 
ATOM   4053  CG  LEU A 436      72.395  49.725  37.331  1.00 23.32    -0.020 C 
ATOM   4054  CD1 LEU A 436      72.200  51.022  36.653  1.00 21.68     0.009 C 
ATOM   4055  CD2 LEU A 436      71.224  48.755  37.032  1.00 22.07     0.009 C 
ATOM   4056  N   SER A 437      76.445  47.089  37.749  1.00 26.19    -0.344 N 
ATOM   4057  HN  SER A 437      76.477  47.610  38.626  1.00  0.00     0.163 HD
ATOM   4058  CA  SER A 437      77.653  46.392  37.276  1.00 26.77     0.200 C 
ATOM   4059  C   SER A 437      77.662  44.906  37.732  1.00 33.23     0.243 C 
ATOM   4060  O   SER A 437      78.468  44.117  37.229  1.00 33.65    -0.271 OA
ATOM   4061  CB  SER A 437      78.898  47.115  37.768  1.00 30.20     0.199 C 
ATOM   4062  OG  SER A 437      78.985  47.035  39.182  1.00 35.34    -0.398 OA
ATOM   4063  HG  SER A 437      79.762  47.486  39.489  1.00  0.00     0.209 HD
ATOM   4064  N   ASP A 438      76.732  44.505  38.642  1.00 27.17    -0.345 N 
ATOM   4065  HN  ASP A 438      76.056  45.185  38.990  1.00  0.00     0.163 HD
ATOM   4066  CA  ASP A 438      76.672  43.126  39.137  1.00 26.73     0.186 C 
ATOM   4067  C   ASP A 438      75.261  42.793  39.609  1.00 27.27     0.241 C 
ATOM   4068  O   ASP A 438      74.932  43.067  40.762  1.00 25.98    -0.271 OA
ATOM   4069  CB  ASP A 438      77.695  42.951  40.289  1.00 28.85     0.147 C 
ATOM   4070  CG  ASP A 438      77.885  41.539  40.817  1.00 37.12     0.175 C 
ATOM   4071  OD1 ASP A 438      77.092  40.646  40.444  1.00 37.91    -0.648 OA
ATOM   4072  OD2 ASP A 438      78.805  41.335  41.628  1.00 42.69    -0.648 OA
ATOM   4073  N   TYR A 439      74.453  42.148  38.748  1.00 23.82    -0.346 N 
ATOM   4074  HN  TYR A 439      74.835  41.860  37.847  1.00  0.00     0.163 HD
ATOM   4075  CA  TYR A 439      73.037  41.836  39.044  1.00 24.15     0.180 C 
ATOM   4076  C   TYR A 439      72.815  40.893  40.240  1.00 28.44     0.241 C 
ATOM   4077  O   TYR A 439      71.699  40.856  40.762  1.00 27.04    -0.271 OA
ATOM   4078  CB  TYR A 439      72.276  41.317  37.812  1.00 25.09     0.073 C 
ATOM   4079  CG  TYR A 439      72.352  42.209  36.585  1.00 25.65    -0.056 A 
ATOM   4080  CD1 TYR A 439      72.417  43.596  36.706  1.00 26.12     0.010 A 
ATOM   4081  CD2 TYR A 439      72.301  41.666  35.300  1.00 26.11     0.010 A 
ATOM   4082  CE1 TYR A 439      72.469  44.419  35.585  1.00 26.73     0.037 A 
ATOM   4083  CE2 TYR A 439      72.369  42.481  34.168  1.00 26.19     0.037 A 
ATOM   4084  CZ  TYR A 439      72.443  43.857  34.317  1.00 30.38     0.065 A 
ATOM   4085  OH  TYR A 439      72.499  44.676  33.212  1.00 25.29    -0.361 OA
ATOM   4086  HH  TYR A 439      72.550  45.619  33.314  1.00  0.00     0.217 HD
ATOM   4087  N   THR A 440      73.870  40.206  40.726  1.00 26.17    -0.344 N 
ATOM   4088  HN  THR A 440      74.778  40.305  40.271  1.00  0.00     0.163 HD
ATOM   4089  CA  THR A 440      73.749  39.316  41.895  1.00 26.32     0.205 C 
ATOM   4090  C   THR A 440      73.707  40.127  43.190  1.00 30.04     0.243 C 
ATOM   4091  O   THR A 440      73.361  39.578  44.232  1.00 31.54    -0.271 OA
ATOM   4092  CB  THR A 440      74.888  38.260  41.932  1.00 35.00     0.146 C 
ATOM   4093  CG2 THR A 440      74.995  37.450  40.656  1.00 32.87     0.042 C 
ATOM   4094  OG1 THR A 440      76.116  38.918  42.208  1.00 36.95    -0.393 OA
ATOM   4095  HG1 THR A 440      76.049  39.426  43.008  1.00  0.00     0.210 HD
ATOM   4096  N   LYS A 441      74.057  41.430  43.122  1.00 26.09    -0.346 N 
ATOM   4097  HN  LYS A 441      74.309  41.805  42.207  1.00  0.00     0.163 HD
ATOM   4098  CA  LYS A 441      74.101  42.343  44.264  1.00 25.23     0.176 C 
ATOM   4099  C   LYS A 441      72.794  43.165  44.364  1.00 26.62     0.241 C 
ATOM   4100  O   LYS A 441      72.715  44.315  43.903  1.00 24.23    -0.271 OA
ATOM   4101  CB  LYS A 441      75.334  43.262  44.201  1.00 27.77     0.035 C 
ATOM   4102  CG  LYS A 441      76.675  42.524  44.100  1.00 39.55     0.004 C 
ATOM   4103  CD  LYS A 441      77.445  42.552  45.405  1.00 51.31     0.027 C 
ATOM   4104  CE  LYS A 441      78.939  42.438  45.184  1.00 67.09     0.229 C 
ATOM   4105  NZ  LYS A 441      79.549  43.742  44.782  1.00 74.09    -0.079 N 
ATOM   4106  HZ1 LYS A 441      80.555  43.665  44.633  1.00  0.00     0.274 HD
ATOM   4107  HZ2 LYS A 441      79.330  44.476  45.456  1.00  0.00     0.274 HD
ATOM   4108  HZ3 LYS A 441      79.083  44.131  43.962  1.00  0.00     0.274 HD
ATOM   4109  N   VAL A 442      71.796  42.561  45.005  1.00 23.70    -0.346 N 
ATOM   4110  HN  VAL A 442      71.953  41.611  45.343  1.00  0.00     0.163 HD
ATOM   4111  CA  VAL A 442      70.483  43.172  45.258  1.00 23.27     0.180 C 
ATOM   4112  C   VAL A 442      70.372  43.436  46.763  1.00 27.10     0.241 C 
ATOM   4113  O   VAL A 442      70.558  42.509  47.551  1.00 26.36    -0.271 OA
ATOM   4114  CB  VAL A 442      69.327  42.283  44.717  1.00 26.85     0.009 C 
ATOM   4115  CG1 VAL A 442      67.940  42.887  45.047  1.00 25.56     0.012 C 
ATOM   4116  CG2 VAL A 442      69.480  42.044  43.214  1.00 26.46     0.012 C 
ATOM   4117  N   THR A 443      70.090  44.690  47.163  1.00 21.41    -0.344 N 
ATOM   4118  HN  THR A 443      69.961  45.421  46.464  1.00  0.00     0.163 HD
ATOM   4119  CA  THR A 443      69.966  45.022  48.578  1.00 21.31     0.205 C 
ATOM   4120  C   THR A 443      68.531  45.438  48.879  1.00 24.46     0.243 C 
ATOM   4121  O   THR A 443      68.027  46.348  48.209  1.00 21.77    -0.271 OA
ATOM   4122  CB  THR A 443      70.939  46.180  48.957  1.00 29.93     0.146 C 
ATOM   4123  CG2 THR A 443      70.882  46.546  50.447  1.00 28.57     0.042 C 
ATOM   4124  OG1 THR A 443      72.294  45.866  48.584  1.00 29.31    -0.393 OA
ATOM   4125  HG1 THR A 443      72.887  46.572  48.815  1.00  0.00     0.210 HD
ATOM   4126  N   CYS A 444      67.883  44.837  49.909  1.00 22.12    -0.345 N 
ATOM   4127  HN  CYS A 444      68.300  44.041  50.391  1.00  0.00     0.163 HD
ATOM   4128  CA  CYS A 444      66.567  45.356  50.317  1.00 22.06     0.186 C 
ATOM   4129  C   CYS A 444      66.794  46.538  51.229  1.00 25.57     0.241 C 
ATOM   4130  O   CYS A 444      67.525  46.432  52.229  1.00 26.73    -0.271 OA
ATOM   4131  CB  CYS A 444      65.658  44.320  50.971  1.00 23.26     0.120 C 
ATOM   4132  SG  CYS A 444      63.957  44.937  51.176  1.00 27.10    -0.095 SA
ATOM   4133  N   LEU A 445      66.183  47.679  50.898  1.00 19.09    -0.346 N 
ATOM   4134  HN  LEU A 445      65.563  47.685  50.088  1.00  0.00     0.163 HD
ATOM   4135  CA  LEU A 445      66.367  48.916  51.648  1.00 18.08     0.177 C 
ATOM   4136  C   LEU A 445      65.306  49.180  52.700  1.00 20.93     0.241 C 
ATOM   4137  O   LEU A 445      65.514  50.009  53.597  1.00 20.12    -0.271 OA
ATOM   4138  CB  LEU A 445      66.448  50.103  50.662  1.00 18.38     0.038 C 
ATOM   4139  CG  LEU A 445      67.560  49.994  49.576  1.00 23.07    -0.020 C 
ATOM   4140  CD1 LEU A 445      67.522  51.192  48.640  1.00 21.62     0.009 C 
ATOM   4141  CD2 LEU A 445      68.960  49.878  50.211  1.00 23.42     0.009 C 
ATOM   4142  N   SER A 446      64.158  48.507  52.600  1.00 16.94    -0.344 N 
ATOM   4143  HN  SER A 446      64.022  47.825  51.854  1.00  0.00     0.163 HD
ATOM   4144  CA  SER A 446      63.096  48.760  53.576  1.00 15.18     0.200 C 
ATOM   4145  C   SER A 446      62.673  47.513  54.371  1.00 20.51     0.243 C 
ATOM   4146  O   SER A 446      61.937  47.687  55.340  1.00 19.28    -0.271 OA
ATOM   4147  CB  SER A 446      61.883  49.353  52.863  1.00 17.28     0.199 C 
ATOM   4148  OG  SER A 446      61.404  48.379  51.949  1.00 18.80    -0.398 OA
ATOM   4149  HG  SER A 446      60.649  48.748  51.505  1.00  0.00     0.209 HD
ATOM   4150  N   CYS A 447      63.041  46.276  53.917  1.00 19.26    -0.345 N 
ATOM   4151  HN  CYS A 447      63.666  46.232  53.112  1.00  0.00     0.163 HD
ATOM   4152  CA  CYS A 447      62.594  44.994  54.514  1.00 21.41     0.186 C 
ATOM   4153  C   CYS A 447      62.752  44.948  56.009  1.00 26.07     0.241 C 
ATOM   4154  O   CYS A 447      61.811  44.588  56.703  1.00 25.85    -0.271 OA
ATOM   4155  CB  CYS A 447      63.279  43.788  53.861  1.00 22.98     0.120 C 
ATOM   4156  SG  CYS A 447      62.855  43.531  52.116  1.00 27.85    -0.095 SA
ATOM   4157  N   GLU A 448      63.956  45.276  56.502  1.00 23.60    -0.346 N 
ATOM   4158  HN  GLU A 448      64.676  45.618  55.865  1.00  0.00     0.163 HD
ATOM   4159  CA  GLU A 448      64.266  45.157  57.928  1.00 24.30     0.177 C 
ATOM   4160  C   GLU A 448      64.173  46.427  58.760  1.00 25.01     0.241 C 
ATOM   4161  O   GLU A 448      64.610  46.389  59.911  1.00 23.79    -0.271 OA
ATOM   4162  CB  GLU A 448      65.667  44.536  58.106  1.00 25.76     0.045 C 
ATOM   4163  CG  GLU A 448      65.876  43.231  57.355  1.00 35.82     0.116 C 
ATOM   4164  CD  GLU A 448      64.969  42.070  57.711  1.00 58.66     0.172 C 
ATOM   4165  OE1 GLU A 448      64.505  41.986  58.874  1.00 43.02    -0.648 OA
ATOM   4166  OE2 GLU A 448      64.766  41.209  56.826  1.00 58.47    -0.648 OA
ATOM   4167  N   LEU A 449      63.621  47.539  58.230  1.00 19.97    -0.346 N 
ATOM   4168  HN  LEU A 449      63.274  47.522  57.271  1.00  0.00     0.163 HD
ATOM   4169  CA  LEU A 449      63.514  48.780  59.023  1.00 19.68     0.177 C 
ATOM   4170  C   LEU A 449      62.621  48.561  60.247  1.00 24.67     0.241 C 
ATOM   4171  O   LEU A 449      63.000  48.907  61.364  1.00 24.69    -0.271 OA
ATOM   4172  CB  LEU A 449      62.969  49.952  58.179  1.00 19.12     0.038 C 
ATOM   4173  CG  LEU A 449      63.890  50.426  57.037  1.00 21.91    -0.020 C 
ATOM   4174  CD1 LEU A 449      63.176  51.478  56.205  1.00 21.00     0.009 C 
ATOM   4175  CD2 LEU A 449      65.221  50.994  57.581  1.00 23.00     0.009 C 
ATOM   4176  N   ASN A 450      61.441  47.965  60.032  1.00 21.24    -0.346 N 
ATOM   4177  HN  ASN A 450      61.180  47.727  59.075  1.00  0.00     0.163 HD
ATOM   4178  CA  ASN A 450      60.511  47.642  61.115  1.00 19.76     0.185 C 
ATOM   4179  C   ASN A 450      59.611  46.540  60.580  1.00 22.66     0.243 C 
ATOM   4180  O   ASN A 450      58.488  46.820  60.144  1.00 19.53    -0.271 OA
ATOM   4181  CB  ASN A 450      59.728  48.889  61.571  1.00 18.05     0.137 C 
ATOM   4182  CG  ASN A 450      58.940  48.614  62.840  1.00 27.11     0.217 C 
ATOM   4183  ND2 ASN A 450      58.721  49.635  63.614  1.00 21.96    -0.370 N 
ATOM   4184 1HD2 ASN A 450      59.047  50.569  63.365  1.00  0.00     0.159 HD
ATOM   4185 2HD2 ASN A 450      58.192  49.450  64.466  1.00  0.00     0.159 HD
ATOM   4186  OD1 ASN A 450      58.545  47.483  63.142  1.00 24.76    -0.274 OA
ATOM   4187  N   PRO A 451      60.099  45.271  60.626  1.00 21.44    -0.337 N 
ATOM   4188  CA  PRO A 451      59.360  44.173  59.971  1.00 22.62     0.179 C 
ATOM   4189  C   PRO A 451      57.973  43.865  60.523  1.00 25.83     0.241 C 
ATOM   4190  O   PRO A 451      57.132  43.396  59.764  1.00 25.24    -0.271 OA
ATOM   4191  CB  PRO A 451      60.295  42.956  60.072  1.00 24.95     0.037 C 
ATOM   4192  CG  PRO A 451      61.431  43.370  60.906  1.00 28.60     0.022 C 
ATOM   4193  CD  PRO A 451      61.434  44.838  61.096  1.00 23.90     0.127 C 
ATOM   4194  N   GLU A 452      57.726  44.140  61.803  1.00 23.02    -0.346 N 
ATOM   4195  HN  GLU A 452      58.473  44.531  62.376  1.00  0.00     0.163 HD
ATOM   4196  CA  GLU A 452      56.409  43.898  62.418  1.00 23.58     0.177 C 
ATOM   4197  C   GLU A 452      55.402  44.982  61.988  1.00 24.90     0.241 C 
ATOM   4198  O   GLU A 452      54.254  44.680  61.690  1.00 25.55    -0.271 OA
ATOM   4199  CB  GLU A 452      56.558  43.906  63.955  1.00 25.78     0.045 C 
ATOM   4200  CG  GLU A 452      55.368  43.373  64.733  1.00 42.96     0.116 C 
ATOM   4201  CD  GLU A 452      55.677  43.142  66.203  1.00 76.73     0.172 C 
ATOM   4202  OE1 GLU A 452      55.900  44.136  66.933  1.00 64.16    -0.648 OA
ATOM   4203  OE2 GLU A 452      55.735  41.961  66.618  1.00 80.86    -0.648 OA
ATOM   4204  N   ARG A 453      55.837  46.241  61.943  1.00 19.76    -0.346 N 
ATOM   4205  HN  ARG A 453      56.817  46.442  62.143  1.00  0.00     0.163 HD
ATOM   4206  CA  ARG A 453      54.933  47.334  61.613  1.00 18.76     0.176 C 
ATOM   4207  C   ARG A 453      54.827  47.606  60.106  1.00 19.44     0.241 C 
ATOM   4208  O   ARG A 453      53.777  48.055  59.643  1.00 18.24    -0.271 OA
ATOM   4209  CB  ARG A 453      55.428  48.613  62.320  1.00 19.35     0.036 C 
ATOM   4210  CG  ARG A 453      54.520  49.832  62.152  1.00 20.73     0.023 C 
ATOM   4211  CD  ARG A 453      55.140  51.053  62.781  1.00 17.40     0.138 C 
ATOM   4212  NE  ARG A 453      54.350  52.247  62.489  1.00 16.77    -0.227 N 
ATOM   4213  HE  ARG A 453      53.681  52.195  61.720  1.00  0.00     0.177 HD
ATOM   4214  CZ  ARG A 453      54.439  53.394  63.151  1.00 21.89     0.665 C 
ATOM   4215  NH1 ARG A 453      55.238  53.500  64.209  1.00 19.40    -0.235 N 
ATOM   4216 1HH1 ARG A 453      55.306  54.381  64.718  1.00  0.00     0.174 HD
ATOM   4217 2HH1 ARG A 453      55.813  52.703  64.483  1.00  0.00     0.174 HD
ATOM   4218  NH2 ARG A 453      53.694  54.427  62.796  1.00 16.82    -0.235 N 
ATOM   4219 1HH2 ARG A 453      53.762  55.308  63.305  1.00  0.00     0.174 HD
ATOM   4220 2HH2 ARG A 453      53.081  54.346  61.985  1.00  0.00     0.174 HD
ATOM   4221  N   CYS A 454      55.921  47.404  59.377  1.00 16.54    -0.345 N 
ATOM   4222  HN  CYS A 454      56.713  46.925  59.805  1.00  0.00     0.163 HD
ATOM   4223  CA  CYS A 454      56.034  47.840  57.990  1.00 17.70     0.186 C 
ATOM   4224  C   CYS A 454      56.396  46.775  56.987  1.00 18.32     0.241 C 
ATOM   4225  O   CYS A 454      57.521  46.298  56.944  1.00 17.07    -0.271 OA
ATOM   4226  CB  CYS A 454      57.022  48.994  57.941  1.00 18.06     0.120 C 
ATOM   4227  SG  CYS A 454      56.464  50.439  58.861  1.00 21.62    -0.095 SA
ATOM   4228  N   GLN A 455      55.421  46.424  56.135  1.00 14.98    -0.346 N 
ATOM   4229  HN  GLN A 455      54.510  46.874  56.218  1.00  0.00     0.163 HD
ATOM   4230  CA  GLN A 455      55.621  45.407  55.080  1.00 15.05     0.177 C 
ATOM   4231  C   GLN A 455      55.085  45.928  53.744  1.00 19.12     0.241 C 
ATOM   4232  O   GLN A 455      55.059  45.172  52.790  1.00 20.10    -0.271 OA
ATOM   4233  CB  GLN A 455      54.844  44.127  55.445  1.00 16.75     0.044 C 
ATOM   4234  CG  GLN A 455      55.371  43.425  56.726  1.00 24.36     0.105 C 
ATOM   4235  CD  GLN A 455      54.371  42.485  57.391  1.00 33.47     0.215 C 
ATOM   4236  NE2 GLN A 455      54.580  42.201  58.676  1.00 32.38    -0.370 N 
ATOM   4237 1HE2 GLN A 455      55.410  42.548  59.156  1.00  0.00     0.159 HD
ATOM   4238 2HE2 GLN A 455      53.911  41.572  59.121  1.00  0.00     0.159 HD
ATOM   4239  OE1 GLN A 455      53.367  42.066  56.810  1.00 24.30    -0.274 OA
ATOM   4240  N   TYR A 456      54.634  47.189  53.685  1.00 15.50    -0.346 N 
ATOM   4241  HN  TYR A 456      54.673  47.770  54.523  1.00  0.00     0.163 HD
ATOM   4242  CA  TYR A 456      54.086  47.756  52.449  1.00 16.07     0.180 C 
ATOM   4243  C   TYR A 456      54.615  49.166  52.327  1.00 18.85     0.241 C 
ATOM   4244  O   TYR A 456      54.203  50.060  53.063  1.00 18.54    -0.271 OA
ATOM   4245  CB  TYR A 456      52.559  47.785  52.483  1.00 16.50     0.073 C 
ATOM   4246  CG  TYR A 456      51.884  47.825  51.125  1.00 16.66    -0.056 A 
ATOM   4247  CD1 TYR A 456      51.703  49.034  50.443  1.00 18.19     0.010 A 
ATOM   4248  CD2 TYR A 456      51.334  46.675  50.569  1.00 16.48     0.010 A 
ATOM   4249  CE1 TYR A 456      51.027  49.083  49.221  1.00 16.49     0.037 A 
ATOM   4250  CE2 TYR A 456      50.605  46.724  49.379  1.00 16.10     0.037 A 
ATOM   4251  CZ  TYR A 456      50.479  47.920  48.694  1.00 20.66     0.065 A 
ATOM   4252  OH  TYR A 456      49.746  47.943  47.513  1.00 17.55    -0.361 OA
ATOM   4253  HH  TYR A 456      49.371  47.148  47.153  1.00  0.00     0.217 HD
ATOM   4254  N   TYR A 457      55.519  49.360  51.390  1.00 15.37    -0.346 N 
ATOM   4255  HN  TYR A 457      55.787  48.577  50.794  1.00  0.00     0.163 HD
ATOM   4256  CA  TYR A 457      56.150  50.658  51.176  1.00 14.35     0.180 C 
ATOM   4257  C   TYR A 457      55.937  51.234  49.801  1.00 18.32     0.241 C 
ATOM   4258  O   TYR A 457      55.862  50.490  48.815  1.00 16.23    -0.271 OA
ATOM   4259  CB  TYR A 457      57.666  50.499  51.324  1.00 13.67     0.073 C 
ATOM   4260  CG  TYR A 457      58.146  50.338  52.758  1.00 15.30    -0.056 A 
ATOM   4261  CD1 TYR A 457      58.533  51.446  53.512  1.00 16.78     0.010 A 
ATOM   4262  CD2 TYR A 457      58.317  49.072  53.321  1.00 16.10     0.010 A 
ATOM   4263  CE1 TYR A 457      59.058  51.302  54.792  1.00 17.76     0.037 A 
ATOM   4264  CE2 TYR A 457      58.855  48.915  54.608  1.00 16.02     0.037 A 
ATOM   4265  CZ  TYR A 457      59.226  50.036  55.332  1.00 20.95     0.065 A 
ATOM   4266  OH  TYR A 457      59.743  49.905  56.595  1.00 17.96    -0.361 OA
ATOM   4267  HH  TYR A 457      59.997  50.674  57.092  1.00  0.00     0.217 HD
ATOM   4268  N   SER A 458      55.995  52.567  49.734  1.00 16.29    -0.344 N 
ATOM   4269  HN  SER A 458      55.958  53.090  50.609  1.00  0.00     0.163 HD
ATOM   4270  CA  SER A 458      56.108  53.325  48.491  1.00 16.62     0.200 C 
ATOM   4271  C   SER A 458      57.249  54.309  48.774  1.00 19.28     0.243 C 
ATOM   4272  O   SER A 458      57.652  54.463  49.940  1.00 17.20    -0.271 OA
ATOM   4273  CB  SER A 458      54.811  54.016  48.084  1.00 19.76     0.199 C 
ATOM   4274  OG  SER A 458      54.449  55.017  49.014  1.00 22.76    -0.398 OA
ATOM   4275  HG  SER A 458      53.641  55.447  48.760  1.00  0.00     0.209 HD
ATOM   4276  N   VAL A 459      57.803  54.931  47.726  1.00 15.45    -0.346 N 
ATOM   4277  HN  VAL A 459      57.402  54.801  46.797  1.00  0.00     0.163 HD
ATOM   4278  CA  VAL A 459      58.975  55.796  47.889  1.00 14.42     0.180 C 
ATOM   4279  C   VAL A 459      58.876  57.059  47.049  1.00 18.38     0.241 C 
ATOM   4280  O   VAL A 459      58.242  57.046  46.000  1.00 16.44    -0.271 OA
ATOM   4281  CB  VAL A 459      60.274  54.982  47.559  1.00 17.28     0.009 C 
ATOM   4282  CG1 VAL A 459      60.365  54.615  46.067  1.00 16.11     0.012 C 
ATOM   4283  CG2 VAL A 459      61.536  55.723  48.005  1.00 16.90     0.012 C 
ATOM   4284  N   SER A 460      59.526  58.141  47.504  1.00 16.59    -0.344 N 
ATOM   4285  HN  SER A 460      59.941  58.104  48.435  1.00  0.00     0.163 HD
ATOM   4286  CA  SER A 460      59.666  59.370  46.727  1.00 16.07     0.200 C 
ATOM   4287  C   SER A 460      61.146  59.769  46.754  1.00 19.41     0.243 C 
ATOM   4288  O   SER A 460      61.649  60.155  47.812  1.00 18.08    -0.271 OA
ATOM   4289  CB  SER A 460      58.828  60.483  47.327  1.00 20.32     0.199 C 
ATOM   4290  OG  SER A 460      58.998  61.637  46.524  1.00 24.42    -0.398 OA
ATOM   4291  HG  SER A 460      58.473  62.334  46.900  1.00  0.00     0.209 HD
ATOM   4292  N   PHE A 461      61.824  59.728  45.596  1.00 16.69    -0.346 N 
ATOM   4293  HN  PHE A 461      61.345  59.413  44.752  1.00  0.00     0.163 HD
ATOM   4294  CA  PHE A 461      63.235  60.124  45.509  1.00 16.92     0.180 C 
ATOM   4295  C   PHE A 461      63.398  61.610  45.196  1.00 21.52     0.241 C 
ATOM   4296  O   PHE A 461      62.553  62.180  44.507  1.00 21.51    -0.271 OA
ATOM   4297  CB  PHE A 461      63.926  59.301  44.398  1.00 17.90     0.073 C 
ATOM   4298  CG  PHE A 461      64.314  57.926  44.838  1.00 17.79    -0.056 A 
ATOM   4299  CD1 PHE A 461      63.427  56.865  44.717  1.00 19.40     0.007 A 
ATOM   4300  CD2 PHE A 461      65.575  57.679  45.366  1.00 19.21     0.007 A 
ATOM   4301  CE1 PHE A 461      63.782  55.590  45.157  1.00 19.80     0.001 A 
ATOM   4302  CE2 PHE A 461      65.930  56.401  45.794  1.00 21.00     0.001 A 
ATOM   4303  CZ  PHE A 461      65.025  55.370  45.700  1.00 18.46     0.000 A 
ATOM   4304  N   SER A 462      64.501  62.223  45.649  1.00 19.01    -0.344 N 
ATOM   4305  HN  SER A 462      65.143  61.704  46.248  1.00  0.00     0.163 HD
ATOM   4306  CA  SER A 462      64.816  63.624  45.309  1.00 19.36     0.200 C 
ATOM   4307  C   SER A 462      65.270  63.648  43.828  1.00 22.77     0.243 C 
ATOM   4308  O   SER A 462      65.466  62.583  43.228  1.00 19.33    -0.271 OA
ATOM   4309  CB  SER A 462      65.896  64.199  46.235  1.00 19.42     0.199 C 
ATOM   4310  OG  SER A 462      67.117  63.509  46.049  1.00 21.64    -0.398 OA
ATOM   4311  HG  SER A 462      67.786  63.865  46.622  1.00  0.00     0.209 HD
ATOM   4312  N   LYS A 463      65.449  64.834  43.257  1.00 23.05    -0.346 N 
ATOM   4313  HN  LYS A 463      65.385  65.661  43.851  1.00  0.00     0.163 HD
ATOM   4314  CA  LYS A 463      65.735  65.039  41.821  1.00 25.71     0.176 C 
ATOM   4315  C   LYS A 463      66.815  64.157  41.202  1.00 32.22     0.241 C 
ATOM   4316  O   LYS A 463      66.592  63.688  40.081  1.00 35.25    -0.271 OA
ATOM   4317  CB  LYS A 463      66.013  66.518  41.492  1.00 30.07     0.035 C 
ATOM   4318  CG  LYS A 463      64.753  67.383  41.513  1.00 49.97     0.004 C 
ATOM   4319  CD  LYS A 463      63.886  67.271  40.254  1.00 65.62     0.027 C 
ATOM   4320  CE  LYS A 463      62.672  68.174  40.310  1.00 75.02     0.229 C 
ATOM   4321  NZ  LYS A 463      61.624  67.659  41.235  1.00 81.95    -0.079 N 
ATOM   4322  HZ1 LYS A 463      60.806  68.267  41.273  1.00  0.00     0.274 HD
ATOM   4323  HZ2 LYS A 463      62.004  67.496  42.167  1.00  0.00     0.274 HD
ATOM   4324  HZ3 LYS A 463      61.361  66.703  40.997  1.00  0.00     0.274 HD
ATOM   4325  N   GLU A 464      67.950  63.908  41.877  1.00 27.64    -0.346 N 
ATOM   4326  HN  GLU A 464      68.090  64.335  42.793  1.00  0.00     0.163 HD
ATOM   4327  CA  GLU A 464      69.003  63.025  41.318  1.00 26.89     0.177 C 
ATOM   4328  C   GLU A 464      69.237  61.817  42.233  1.00 28.97     0.241 C 
ATOM   4329  O   GLU A 464      70.344  61.262  42.296  1.00 26.35    -0.271 OA
ATOM   4330  CB  GLU A 464      70.337  63.790  41.035  1.00 28.84     0.045 C 
ATOM   4331  CG  GLU A 464      70.196  65.087  40.238  1.00 37.02     0.116 C 
ATOM   4332  CD  GLU A 464      69.711  65.002  38.801  1.00 68.08     0.172 C 
ATOM   4333  OE1 GLU A 464      69.848  63.923  38.180  1.00 69.37    -0.648 OA
ATOM   4334  OE2 GLU A 464      69.222  66.033  38.284  1.00 74.32    -0.648 OA
ATOM   4335  N   ALA A 465      68.157  61.401  42.947  1.00 25.05    -0.346 N 
ATOM   4336  HN  ALA A 465      67.290  61.927  42.841  1.00  0.00     0.163 HD
ATOM   4337  CA  ALA A 465      68.147  60.252  43.859  1.00 22.74     0.172 C 
ATOM   4338  C   ALA A 465      69.146  60.341  45.019  1.00 24.85     0.240 C 
ATOM   4339  O   ALA A 465      69.585  59.301  45.511  1.00 23.84    -0.271 OA
ATOM   4340  CB  ALA A 465      68.344  58.940  43.079  1.00 23.08     0.042 C 
ATOM   4341  N   LYS A 466      69.515  61.550  45.450  1.00 21.71    -0.346 N 
ATOM   4342  HN  LYS A 466      69.152  62.378  44.978  1.00  0.00     0.163 HD
ATOM   4343  CA  LYS A 466      70.434  61.718  46.590  1.00 21.47     0.176 C 
ATOM   4344  C   LYS A 466      69.712  61.335  47.901  1.00 22.30     0.241 C 
ATOM   4345  O   LYS A 466      70.351  60.858  48.837  1.00 21.14    -0.271 OA
ATOM   4346  CB  LYS A 466      70.900  63.175  46.693  1.00 22.99     0.035 C 
ATOM   4347  CG  LYS A 466      72.128  63.383  47.563  1.00 36.22     0.004 C 
ATOM   4348  CD  LYS A 466      72.642  64.823  47.421  1.00 40.59     0.027 C 
ATOM   4349  CE  LYS A 466      74.081  64.959  47.858  1.00 55.95     0.229 C 
ATOM   4350  NZ  LYS A 466      74.204  65.073  49.330  1.00 58.50    -0.079 N 
ATOM   4351  HZ1 LYS A 466      75.176  65.165  49.625  1.00  0.00     0.274 HD
ATOM   4352  HZ2 LYS A 466      73.746  64.293  49.802  1.00  0.00     0.274 HD
ATOM   4353  HZ3 LYS A 466      73.633  65.837  49.691  1.00  0.00     0.274 HD
ATOM   4354  N   TYR A 467      68.400  61.587  47.967  1.00 19.90    -0.346 N 
ATOM   4355  HN  TYR A 467      67.940  62.024  47.168  1.00  0.00     0.163 HD
ATOM   4356  CA  TYR A 467      67.599  61.253  49.156  1.00 20.40     0.180 C 
ATOM   4357  C   TYR A 467      66.334  60.540  48.759  1.00 21.87     0.241 C 
ATOM   4358  O   TYR A 467      65.848  60.723  47.646  1.00 19.86    -0.271 OA
ATOM   4359  CB  TYR A 467      67.200  62.539  49.925  1.00 21.93     0.073 C 
ATOM   4360  CG  TYR A 467      68.399  63.327  50.401  1.00 23.83    -0.056 A 
ATOM   4361  CD1 TYR A 467      68.991  63.059  51.631  1.00 24.85     0.010 A 
ATOM   4362  CD2 TYR A 467      68.952  64.337  49.614  1.00 24.34     0.010 A 
ATOM   4363  CE1 TYR A 467      70.124  63.754  52.054  1.00 24.84     0.037 A 
ATOM   4364  CE2 TYR A 467      70.078  65.045  50.031  1.00 24.56     0.037 A 
ATOM   4365  CZ  TYR A 467      70.667  64.742  51.246  1.00 33.42     0.065 A 
ATOM   4366  OH  TYR A 467      71.802  65.410  51.636  1.00 32.38    -0.361 OA
ATOM   4367  HH  TYR A 467      72.174  66.087  51.083  1.00  0.00     0.217 HD
ATOM   4368  N   TYR A 468      65.726  59.816  49.708  1.00 17.86    -0.346 N 
ATOM   4369  HN  TYR A 468      66.175  59.702  50.617  1.00  0.00     0.163 HD
ATOM   4370  CA  TYR A 468      64.439  59.192  49.464  1.00 16.14     0.180 C 
ATOM   4371  C   TYR A 468      63.554  59.198  50.699  1.00 20.30     0.241 C 
ATOM   4372  O   TYR A 468      64.047  59.019  51.820  1.00 19.38    -0.271 OA
ATOM   4373  CB  TYR A 468      64.540  57.787  48.858  1.00 17.02     0.073 C 
ATOM   4374  CG  TYR A 468      65.378  56.767  49.606  1.00 17.99    -0.056 A 
ATOM   4375  CD1 TYR A 468      66.756  56.674  49.392  1.00 19.12     0.010 A 
ATOM   4376  CD2 TYR A 468      64.778  55.806  50.415  1.00 17.29     0.010 A 
ATOM   4377  CE1 TYR A 468      67.521  55.697  50.027  1.00 21.54     0.037 A 
ATOM   4378  CE2 TYR A 468      65.532  54.826  51.055  1.00 17.58     0.037 A 
ATOM   4379  CZ  TYR A 468      66.906  54.777  50.862  1.00 23.39     0.065 A 
ATOM   4380  OH  TYR A 468      67.652  53.818  51.500  1.00 21.32    -0.361 OA
ATOM   4381  HH  TYR A 468      68.592  53.784  51.368  1.00  0.00     0.217 HD
ATOM   4382  N   GLN A 469      62.265  59.439  50.488  1.00 15.14    -0.346 N 
ATOM   4383  HN  GLN A 469      61.957  59.698  49.551  1.00  0.00     0.163 HD
ATOM   4384  CA  GLN A 469      61.275  59.344  51.559  1.00 14.93     0.177 C 
ATOM   4385  C   GLN A 469      60.605  57.991  51.396  1.00 18.16     0.241 C 
ATOM   4386  O   GLN A 469      60.104  57.680  50.305  1.00 15.61    -0.271 OA
ATOM   4387  CB  GLN A 469      60.220  60.447  51.448  1.00 15.15     0.044 C 
ATOM   4388  CG  GLN A 469      59.107  60.322  52.503  1.00 17.09     0.105 C 
ATOM   4389  CD  GLN A 469      57.858  61.075  52.151  1.00 26.41     0.215 C 
ATOM   4390  NE2 GLN A 469      57.311  61.754  53.119  1.00 17.43    -0.370 N 
ATOM   4391 1HE2 GLN A 469      57.695  61.742  54.064  1.00  0.00     0.159 HD
ATOM   4392 2HE2 GLN A 469      56.462  62.266  52.880  1.00  0.00     0.159 HD
ATOM   4393  OE1 GLN A 469      57.395  61.090  51.011  1.00 23.42    -0.274 OA
ATOM   4394  N   LEU A 470      60.595  57.188  52.466  1.00 16.55    -0.346 N 
ATOM   4395  HN  LEU A 470      61.118  57.472  53.294  1.00  0.00     0.163 HD
ATOM   4396  CA  LEU A 470      59.870  55.925  52.499  1.00 15.71     0.177 C 
ATOM   4397  C   LEU A 470      58.535  56.164  53.209  1.00 19.70     0.241 C 
ATOM   4398  O   LEU A 470      58.471  56.897  54.208  1.00 17.48    -0.271 OA
ATOM   4399  CB  LEU A 470      60.663  54.827  53.232  1.00 15.50     0.038 C 
ATOM   4400  CG  LEU A 470      61.740  54.137  52.401  1.00 18.37    -0.020 C 
ATOM   4401  CD1 LEU A 470      62.543  53.211  53.264  1.00 18.89     0.009 C 
ATOM   4402  CD2 LEU A 470      61.118  53.366  51.205  1.00 18.61     0.009 C 
ATOM   4403  N   ARG A 471      57.456  55.596  52.636  1.00 16.27    -0.346 N 
ATOM   4404  HN  ARG A 471      57.584  55.067  51.773  1.00  0.00     0.163 HD
ATOM   4405  CA  ARG A 471      56.120  55.703  53.192  1.00 16.56     0.176 C 
ATOM   4406  C   ARG A 471      55.652  54.274  53.443  1.00 19.02     0.241 C 
ATOM   4407  O   ARG A 471      55.394  53.516  52.505  1.00 18.33    -0.271 OA
ATOM   4408  CB  ARG A 471      55.157  56.418  52.224  1.00 18.53     0.036 C 
ATOM   4409  CG  ARG A 471      53.703  56.212  52.661  1.00 37.30     0.023 C 
ATOM   4410  CD  ARG A 471      52.647  56.795  51.756  1.00 58.37     0.138 C 
ATOM   4411  NE  ARG A 471      51.394  56.869  52.501  1.00 78.16    -0.227 N 
ATOM   4412  HE  ARG A 471      51.267  57.656  53.138  1.00  0.00     0.177 HD
ATOM   4413  CZ  ARG A 471      50.408  55.986  52.409  1.00103.80     0.665 C 
ATOM   4414  NH1 ARG A 471      50.486  54.979  51.547  1.00 99.18    -0.235 N 
ATOM   4415 1HH1 ARG A 471      51.325  54.875  50.976  1.00  0.00     0.174 HD
ATOM   4416 2HH1 ARG A 471      49.728  54.300  51.476  1.00  0.00     0.174 HD
ATOM   4417  NH2 ARG A 471      49.319  56.121  53.151  1.00 93.72    -0.235 N 
ATOM   4418 1HH2 ARG A 471      49.259  56.895  53.813  1.00  0.00     0.174 HD
ATOM   4419 2HH2 ARG A 471      48.561  55.442  53.080  1.00  0.00     0.174 HD
ATOM   4420  N   CYS A 472      55.582  53.914  54.691  1.00 16.90    -0.345 N 
ATOM   4421  HN  CYS A 472      55.847  54.597  55.400  1.00  0.00     0.163 HD
ATOM   4422  CA  CYS A 472      55.145  52.584  55.145  1.00 17.26     0.186 C 
ATOM   4423  C   CYS A 472      53.629  52.749  55.362  1.00 19.84     0.242 C 
ATOM   4424  O   CYS A 472      53.216  53.661  56.083  1.00 19.28    -0.271 OA
ATOM   4425  CB  CYS A 472      55.893  52.212  56.441  1.00 18.72     0.120 C 
ATOM   4426  SG  CYS A 472      54.994  51.098  57.577  1.00 22.79    -0.095 SA
ATOM   4427  N   SER A 473      52.798  51.923  54.698  1.00 17.60    -0.344 N 
ATOM   4428  HN  SER A 473      53.184  51.206  54.084  1.00  0.00     0.163 HD
ATOM   4429  CA  SER A 473      51.340  52.044  54.849  1.00 17.17     0.200 C 
ATOM   4430  C   SER A 473      50.683  50.866  55.621  1.00 20.80     0.242 C 
ATOM   4431  O   SER A 473      49.461  50.809  55.744  1.00 19.82    -0.271 OA
ATOM   4432  CB  SER A 473      50.672  52.271  53.496  1.00 21.27     0.199 C 
ATOM   4433  OG  SER A 473      50.832  51.096  52.735  1.00 29.62    -0.398 OA
ATOM   4434  HG  SER A 473      50.416  51.237  51.893  1.00  0.00     0.209 HD
ATOM   4435  N   GLY A 474      51.492  49.955  56.143  1.00 16.95    -0.350 N 
ATOM   4436  HN  GLY A 474      52.499  50.024  55.995  1.00  0.00     0.163 HD
ATOM   4437  CA  GLY A 474      50.949  48.858  56.926  1.00 16.97     0.225 C 
ATOM   4438  C   GLY A 474      51.896  47.688  57.085  1.00 19.15     0.238 C 
ATOM   4439  O   GLY A 474      52.943  47.673  56.436  1.00 18.31    -0.272 OA
ATOM   4440  N   PRO A 475      51.555  46.676  57.920  1.00 15.68    -0.337 N 
ATOM   4441  CA  PRO A 475      50.259  46.458  58.616  1.00 16.22     0.179 C 
ATOM   4442  C   PRO A 475      49.958  47.346  59.831  1.00 20.60     0.241 C 
ATOM   4443  O   PRO A 475      48.809  47.424  60.254  1.00 20.27    -0.271 OA
ATOM   4444  CB  PRO A 475      50.317  44.969  59.000  1.00 17.73     0.037 C 
ATOM   4445  CG  PRO A 475      51.789  44.712  59.199  1.00 20.89     0.022 C 
ATOM   4446  CD  PRO A 475      52.423  45.480  58.042  1.00 17.28     0.127 C 
ATOM   4447  N   GLY A 476      50.984  47.985  60.376  1.00 18.58    -0.351 N 
ATOM   4448  HN  GLY A 476      51.912  47.831  59.983  1.00  0.00     0.163 HD
ATOM   4449  CA  GLY A 476      50.857  48.897  61.508  1.00 18.70     0.225 C 
ATOM   4450  C   GLY A 476      50.487  50.281  61.018  1.00 21.13     0.236 C 
ATOM   4451  O   GLY A 476      50.173  50.462  59.836  1.00 18.62    -0.272 OA
ATOM   4452  N   LEU A 477      50.509  51.278  61.902  1.00 17.57    -0.346 N 
ATOM   4453  HN  LEU A 477      50.767  51.096  62.872  1.00  0.00     0.163 HD
ATOM   4454  CA  LEU A 477      50.162  52.636  61.477  1.00 17.16     0.177 C 
ATOM   4455  C   LEU A 477      51.194  53.194  60.513  1.00 18.60     0.243 C 
ATOM   4456  O   LEU A 477      52.382  52.964  60.700  1.00 17.99    -0.271 OA
ATOM   4457  CB  LEU A 477      49.983  53.603  62.662  1.00 17.49     0.038 C 
ATOM   4458  CG  LEU A 477      48.882  53.245  63.675  1.00 22.29    -0.020 C 
ATOM   4459  CD1 LEU A 477      48.751  54.329  64.731  1.00 22.43     0.009 C 
ATOM   4460  CD2 LEU A 477      47.544  53.130  62.998  1.00 23.32     0.009 C 
ATOM   4461  N   PRO A 478      50.751  53.971  59.505  1.00 17.18    -0.337 N 
ATOM   4462  CA  PRO A 478      51.705  54.533  58.536  1.00 16.14     0.179 C 
ATOM   4463  C   PRO A 478      52.855  55.288  59.180  1.00 19.16     0.241 C 
ATOM   4464  O   PRO A 478      52.677  55.999  60.191  1.00 16.45    -0.271 OA
ATOM   4465  CB  PRO A 478      50.842  55.440  57.657  1.00 17.64     0.037 C 
ATOM   4466  CG  PRO A 478      49.476  54.799  57.698  1.00 23.47     0.022 C 
ATOM   4467  CD  PRO A 478      49.358  54.280  59.131  1.00 18.66     0.127 C 
ATOM   4468  N   LEU A 479      54.052  55.089  58.592  1.00 15.42    -0.346 N 
ATOM   4469  HN  LEU A 479      54.077  54.520  57.746  1.00  0.00     0.163 HD
ATOM   4470  CA  LEU A 479      55.316  55.634  59.085  1.00 14.61     0.177 C 
ATOM   4471  C   LEU A 479      56.075  56.244  57.914  1.00 16.73     0.241 C 
ATOM   4472  O   LEU A 479      56.304  55.560  56.918  1.00 16.95    -0.271 OA
ATOM   4473  CB  LEU A 479      56.123  54.496  59.706  1.00 14.40     0.038 C 
ATOM   4474  CG  LEU A 479      57.526  54.803  60.265  1.00 18.18    -0.020 C 
ATOM   4475  CD1 LEU A 479      57.494  55.970  61.268  1.00 17.71     0.009 C 
ATOM   4476  CD2 LEU A 479      58.105  53.574  60.946  1.00 19.82     0.009 C 
ATOM   4477  N   TYR A 480      56.443  57.534  58.036  1.00 14.16    -0.346 N 
ATOM   4478  HN  TYR A 480      56.225  58.016  58.908  1.00  0.00     0.163 HD
ATOM   4479  CA  TYR A 480      57.140  58.286  56.984  1.00 14.38     0.180 C 
ATOM   4480  C   TYR A 480      58.539  58.584  57.473  1.00 17.53     0.241 C 
ATOM   4481  O   TYR A 480      58.707  59.106  58.585  1.00 17.94    -0.271 OA
ATOM   4482  CB  TYR A 480      56.389  59.592  56.669  1.00 14.99     0.073 C 
ATOM   4483  CG  TYR A 480      54.999  59.372  56.122  1.00 16.69    -0.056 A 
ATOM   4484  CD1 TYR A 480      53.933  59.064  56.970  1.00 17.70     0.010 A 
ATOM   4485  CD2 TYR A 480      54.744  59.469  54.757  1.00 17.94     0.010 A 
ATOM   4486  CE1 TYR A 480      52.649  58.864  56.474  1.00 19.51     0.037 A 
ATOM   4487  CE2 TYR A 480      53.460  59.266  54.247  1.00 20.22     0.037 A 
ATOM   4488  CZ  TYR A 480      52.422  58.935  55.108  1.00 28.70     0.065 A 
ATOM   4489  OH  TYR A 480      51.156  58.720  54.623  1.00 29.76    -0.361 OA
ATOM   4490  HH  TYR A 480      50.446  58.494  55.212  1.00  0.00     0.217 HD
ATOM   4491  N   THR A 481      59.549  58.206  56.678  1.00 13.89    -0.344 N 
ATOM   4492  HN  THR A 481      59.341  57.791  55.770  1.00  0.00     0.163 HD
ATOM   4493  CA  THR A 481      60.954  58.378  57.089  1.00 14.03     0.205 C 
ATOM   4494  C   THR A 481      61.750  58.941  55.927  1.00 18.50     0.243 C 
ATOM   4495  O   THR A 481      61.351  58.785  54.776  1.00 16.94    -0.271 OA
ATOM   4496  CB  THR A 481      61.551  57.031  57.577  1.00 21.94     0.146 C 
ATOM   4497  CG2 THR A 481      60.947  56.541  58.918  1.00 17.32     0.042 C 
ATOM   4498  OG1 THR A 481      61.304  56.038  56.575  1.00 21.17    -0.393 OA
ATOM   4499  HG1 THR A 481      61.669  55.214  56.874  1.00  0.00     0.210 HD
ATOM   4500  N   LEU A 482      62.853  59.619  56.236  1.00 16.05    -0.346 N 
ATOM   4501  HN  LEU A 482      63.094  59.727  57.221  1.00  0.00     0.163 HD
ATOM   4502  CA  LEU A 482      63.736  60.217  55.237  1.00 16.01     0.177 C 
ATOM   4503  C   LEU A 482      65.096  59.530  55.279  1.00 20.62     0.241 C 
ATOM   4504  O   LEU A 482      65.643  59.270  56.360  1.00 19.86    -0.271 OA
ATOM   4505  CB  LEU A 482      63.876  61.739  55.454  1.00 15.73     0.038 C 
ATOM   4506  CG  LEU A 482      64.384  62.506  54.186  1.00 21.30    -0.020 C 
ATOM   4507  CD1 LEU A 482      63.379  62.391  53.021  1.00 20.69     0.009 C 
ATOM   4508  CD2 LEU A 482      64.590  64.000  54.495  1.00 23.90     0.009 C 
ATOM   4509  N   HIS A 483      65.649  59.239  54.088  1.00 16.73    -0.346 N 
ATOM   4510  HN  HIS A 483      65.175  59.553  53.241  1.00  0.00     0.163 HD
ATOM   4511  CA  HIS A 483      66.884  58.502  53.953  1.00 14.71     0.182 C 
ATOM   4512  C   HIS A 483      67.841  59.136  52.951  1.00 20.04     0.241 C 
ATOM   4513  O   HIS A 483      67.386  59.835  52.041  1.00 18.77    -0.271 OA
ATOM   4514  CB  HIS A 483      66.558  57.075  53.475  1.00 14.68     0.093 C 
ATOM   4515  CG  HIS A 483      65.525  56.381  54.317  1.00 16.83     0.028 A 
ATOM   4516  CD2 HIS A 483      64.187  56.602  54.413  1.00 18.06     0.114 A 
ATOM   4517  ND1 HIS A 483      65.882  55.403  55.211  1.00 18.01    -0.354 N 
ATOM   4518  HD1 HIS A 483      66.819  55.036  55.378  1.00  0.00     0.166 HD
ATOM   4519  CE1 HIS A 483      64.761  55.033  55.813  1.00 17.34     0.180 A 
ATOM   4520  NE2 HIS A 483      63.719  55.748  55.383  1.00 17.35    -0.360 N 
ATOM   4521  HE2 HIS A 483      62.756  55.674  55.712  1.00  0.00     0.166 HD
ATOM   4522  N   SER A 484      69.163  58.899  53.124  1.00 19.13    -0.344 N 
ATOM   4523  HN  SER A 484      69.476  58.399  53.956  1.00  0.00     0.163 HD
ATOM   4524  CA  SER A 484      70.161  59.349  52.133  1.00 20.24     0.200 C 
ATOM   4525  C   SER A 484      70.658  58.145  51.368  1.00 23.58     0.243 C 
ATOM   4526  O   SER A 484      70.905  57.098  51.954  1.00 24.54    -0.271 OA
ATOM   4527  CB  SER A 484      71.310  60.126  52.770  1.00 25.29     0.199 C 
ATOM   4528  OG  SER A 484      71.921  59.360  53.786  1.00 36.02    -0.398 OA
ATOM   4529  HG  SER A 484      72.636  59.844  54.182  1.00  0.00     0.209 HD
ATOM   4530  N   SER A 485      70.763  58.262  50.043  1.00 19.85    -0.344 N 
ATOM   4531  HN  SER A 485      70.552  59.154  49.596  1.00  0.00     0.163 HD
ATOM   4532  CA  SER A 485      71.177  57.123  49.227  1.00 20.42     0.200 C 
ATOM   4533  C   SER A 485      72.630  56.661  49.350  1.00 27.51     0.243 C 
ATOM   4534  O   SER A 485      72.878  55.476  49.135  1.00 27.33    -0.271 OA
ATOM   4535  CB  SER A 485      70.881  57.397  47.760  1.00 23.10     0.199 C 
ATOM   4536  OG  SER A 485      69.492  57.634  47.611  1.00 27.00    -0.398 OA
ATOM   4537  HG  SER A 485      69.307  57.805  46.695  1.00  0.00     0.209 HD
ATOM   4538  N   VAL A 486      73.599  57.557  49.611  1.00 28.46    -0.346 N 
ATOM   4539  HN  VAL A 486      73.348  58.519  49.840  1.00  0.00     0.163 HD
ATOM   4540  CA  VAL A 486      75.030  57.162  49.569  1.00 30.43     0.180 C 
ATOM   4541  C   VAL A 486      75.346  55.902  50.403  1.00 33.84     0.241 C 
ATOM   4542  O   VAL A 486      75.982  54.970  49.878  1.00 34.53    -0.271 OA
ATOM   4543  CB  VAL A 486      76.064  58.296  49.840  1.00 36.72     0.009 C 
ATOM   4544  CG1 VAL A 486      76.155  59.218  48.642  1.00 37.56     0.012 C 
ATOM   4545  CG2 VAL A 486      75.752  59.093  51.103  1.00 36.57     0.012 C 
ATOM   4546  N   ASN A 487      74.854  55.840  51.642  1.00 28.13    -0.346 N 
ATOM   4547  HN  ASN A 487      74.308  56.626  51.994  1.00  0.00     0.163 HD
ATOM   4548  CA  ASN A 487      75.069  54.686  52.514  1.00 28.08     0.185 C 
ATOM   4549  C   ASN A 487      73.759  54.177  53.118  1.00 28.32     0.241 C 
ATOM   4550  O   ASN A 487      73.780  53.470  54.125  1.00 26.98    -0.271 OA
ATOM   4551  CB  ASN A 487      76.044  55.066  53.640  1.00 32.10     0.137 C 
ATOM   4552  CG  ASN A 487      77.453  55.261  53.154  1.00 52.07     0.217 C 
ATOM   4553  ND2 ASN A 487      77.996  56.447  53.384  1.00 40.92    -0.370 N 
ATOM   4554 1HD2 ASN A 487      78.952  56.579  53.054  1.00  0.00     0.159 HD
ATOM   4555 2HD2 ASN A 487      77.490  57.195  53.858  1.00  0.00     0.159 HD
ATOM   4556  OD1 ASN A 487      78.065  54.356  52.580  1.00 46.29    -0.274 OA
ATOM   4557  N   ASP A 488      72.625  54.549  52.505  1.00 24.11    -0.345 N 
ATOM   4558  HN  ASP A 488      72.711  55.115  51.661  1.00  0.00     0.163 HD
ATOM   4559  CA  ASP A 488      71.264  54.204  52.955  1.00 21.85     0.186 C 
ATOM   4560  C   ASP A 488      71.047  54.499  54.434  1.00 25.44     0.241 C 
ATOM   4561  O   ASP A 488      70.519  53.667  55.185  1.00 25.35    -0.271 OA
ATOM   4562  CB  ASP A 488      70.932  52.766  52.583  1.00 23.05     0.147 C 
ATOM   4563  CG  ASP A 488      70.909  52.586  51.079  1.00 30.08     0.175 C 
ATOM   4564  OD1 ASP A 488      70.089  53.254  50.409  1.00 30.47    -0.648 OA
ATOM   4565  OD2 ASP A 488      71.718  51.804  50.573  1.00 27.84    -0.648 OA
ATOM   4566  N   LYS A 489      71.480  55.691  54.857  1.00 22.74    -0.346 N 
ATOM   4567  HN  LYS A 489      71.954  56.310  54.199  1.00  0.00     0.163 HD
ATOM   4568  CA  LYS A 489      71.290  56.131  56.242  1.00 21.57     0.176 C 
ATOM   4569  C   LYS A 489      69.824  56.461  56.457  1.00 23.39     0.240 C 
ATOM   4570  O   LYS A 489      69.181  57.022  55.572  1.00 21.87    -0.271 OA
ATOM   4571  CB  LYS A 489      72.106  57.397  56.532  1.00 23.02     0.035 C 
ATOM   4572  CG  LYS A 489      73.580  57.135  56.794  1.00 32.87     0.004 C 
ATOM   4573  CD  LYS A 489      74.302  58.461  57.103  1.00 38.76     0.027 C 
ATOM   4574  CE  LYS A 489      75.814  58.305  57.130  1.00 55.27     0.229 C 
ATOM   4575  NZ  LYS A 489      76.315  57.608  58.349  1.00 53.66    -0.079 N 
ATOM   4576  HZ1 LYS A 489      77.329  57.503  58.367  1.00  0.00     0.274 HD
ATOM   4577  HZ2 LYS A 489      75.856  56.704  58.464  1.00  0.00     0.274 HD
ATOM   4578  HZ3 LYS A 489      75.984  58.074  59.194  1.00  0.00     0.274 HD
ATOM   4579  N   GLY A 490      69.311  56.095  57.622  1.00 18.49    -0.352 N 
ATOM   4580  HN  GLY A 490      69.884  55.541  58.258  1.00  0.00     0.162 HD
ATOM   4581  CA  GLY A 490      67.960  56.453  58.029  1.00 18.21     0.208 C 
ATOM   4582  C   GLY A 490      68.093  57.776  58.749  1.00 22.88     0.159 C 
ATOM   4583  O   GLY A 490      68.435  57.805  59.932  1.00 23.53    -0.203 OA
ATOM   4584  N   LEU A 491      67.905  58.886  58.036  1.00 18.23    -0.359 N 
ATOM   4585  HN  LEU A 491      67.614  58.813  57.061  1.00  0.00     0.162 HD
ATOM   4586  CA  LEU A 491      68.111  60.214  58.632  1.00 17.77     0.160 C 
ATOM   4587  C   LEU A 491      67.165  60.528  59.773  1.00 22.56     0.164 C 
ATOM   4588  O   LEU A 491      67.627  60.793  60.883  1.00 22.11    -0.202 OA
ATOM   4589  CB  LEU A 491      68.072  61.356  57.574  1.00 17.79     0.037 C 
ATOM   4590  CG  LEU A 491      69.109  61.284  56.428  1.00 21.75    -0.020 C 
ATOM   4591  CD1 LEU A 491      68.737  62.265  55.278  1.00 20.24     0.009 C 
ATOM   4592  CD2 LEU A 491      70.533  61.569  56.924  1.00 25.18     0.009 C 
ATOM   4593  N   ARG A 492      65.854  60.547  59.502  1.00 19.15    -0.358 N 
ATOM   4594  HN  ARG A 492      65.532  60.314  58.563  1.00  0.00     0.162 HD
ATOM   4595  CA  ARG A 492      64.876  60.897  60.531  1.00 17.97     0.175 C 
ATOM   4596  C   ARG A 492      63.485  60.368  60.276  1.00 21.47     0.241 C 
ATOM   4597  O   ARG A 492      63.125  60.044  59.136  1.00 18.39    -0.271 OA
ATOM   4598  CB  ARG A 492      64.834  62.436  60.746  1.00 19.60     0.036 C 
ATOM   4599  CG  ARG A 492      64.127  63.265  59.644  1.00 23.44     0.023 C 
ATOM   4600  CD  ARG A 492      64.468  64.770  59.760  1.00 27.60     0.138 C 
ATOM   4601  NE  ARG A 492      65.911  64.901  59.642  1.00 27.29    -0.227 N 
ATOM   4602  HE  ARG A 492      66.466  64.816  60.494  1.00  0.00     0.177 HD
ATOM   4603  CZ  ARG A 492      66.557  65.123  58.505  1.00 30.14     0.665 C 
ATOM   4604  NH1 ARG A 492      65.889  65.465  57.409  1.00 23.27    -0.235 N 
ATOM   4605 1HH1 ARG A 492      64.870  65.501  57.434  1.00  0.00     0.174 HD
ATOM   4606 2HH1 ARG A 492      66.386  65.636  56.535  1.00  0.00     0.174 HD
ATOM   4607  NH2 ARG A 492      67.876  65.076  58.472  1.00 22.51    -0.235 N 
ATOM   4608 1HH2 ARG A 492      68.389  64.813  59.314  1.00  0.00     0.174 HD
ATOM   4609 2HH2 ARG A 492      68.373  65.247  57.598  1.00  0.00     0.174 HD
ATOM   4610  N   VAL A 493      62.684  60.346  61.353  1.00 17.06    -0.346 N 
ATOM   4611  HN  VAL A 493      63.090  60.586  62.258  1.00  0.00     0.163 HD
ATOM   4612  CA  VAL A 493      61.266  59.999  61.306  1.00 16.62     0.180 C 
ATOM   4613  C   VAL A 493      60.538  61.303  61.002  1.00 21.57     0.241 C 
ATOM   4614  O   VAL A 493      60.678  62.277  61.752  1.00 22.07    -0.271 OA
ATOM   4615  CB  VAL A 493      60.780  59.365  62.637  1.00 19.25     0.009 C 
ATOM   4616  CG1 VAL A 493      59.253  59.178  62.623  1.00 18.94     0.012 C 
ATOM   4617  CG2 VAL A 493      61.488  58.028  62.894  1.00 18.70     0.012 C 
ATOM   4618  N   LEU A 494      59.791  61.352  59.882  1.00 15.91    -0.346 N 
ATOM   4619  HN  LEU A 494      59.750  60.531  59.278  1.00  0.00     0.163 HD
ATOM   4620  CA  LEU A 494      59.032  62.554  59.504  1.00 16.20     0.177 C 
ATOM   4621  C   LEU A 494      57.667  62.591  60.163  1.00 21.00     0.241 C 
ATOM   4622  O   LEU A 494      57.229  63.646  60.621  1.00 20.98    -0.271 OA
ATOM   4623  CB  LEU A 494      58.879  62.622  57.964  1.00 15.63     0.038 C 
ATOM   4624  CG  LEU A 494      60.211  62.636  57.190  1.00 19.81    -0.020 C 
ATOM   4625  CD1 LEU A 494      59.966  62.425  55.692  1.00 19.88     0.009 C 
ATOM   4626  CD2 LEU A 494      61.004  63.973  57.428  1.00 19.16     0.009 C 
ATOM   4627  N   GLU A 495      56.983  61.439  60.211  1.00 16.89    -0.346 N 
ATOM   4628  HN  GLU A 495      57.408  60.608  59.799  1.00  0.00     0.163 HD
ATOM   4629  CA  GLU A 495      55.658  61.308  60.823  1.00 15.41     0.177 C 
ATOM   4630  C   GLU A 495      55.454  59.848  61.223  1.00 20.18     0.241 C 
ATOM   4631  O   GLU A 495      55.561  58.957  60.370  1.00 19.15    -0.271 OA
ATOM   4632  CB  GLU A 495      54.544  61.748  59.825  1.00 15.27     0.045 C 
ATOM   4633  CG  GLU A 495      53.116  61.527  60.322  1.00 17.56     0.116 C 
ATOM   4634  CD  GLU A 495      52.783  62.282  61.599  1.00 30.51     0.172 C 
ATOM   4635  OE1 GLU A 495      52.869  63.531  61.587  1.00 27.81    -0.648 OA
ATOM   4636  OE2 GLU A 495      52.453  61.629  62.617  1.00 23.22    -0.648 OA
ATOM   4637  N   ASP A 496      55.128  59.604  62.504  1.00 16.60    -0.346 N 
ATOM   4638  HN  ASP A 496      55.005  60.384  63.150  1.00  0.00     0.163 HD
ATOM   4639  CA  ASP A 496      54.947  58.227  62.986  1.00 16.21     0.186 C 
ATOM   4640  C   ASP A 496      53.550  57.912  63.461  1.00 20.26     0.241 C 
ATOM   4641  O   ASP A 496      53.334  56.813  63.991  1.00 20.39    -0.271 OA
ATOM   4642  CB  ASP A 496      55.987  57.886  64.090  1.00 18.21     0.147 C 
ATOM   4643  CG  ASP A 496      55.900  58.760  65.330  1.00 22.98     0.175 C 
ATOM   4644  OD1 ASP A 496      54.883  59.462  65.494  1.00 20.88    -0.648 OA
ATOM   4645  OD2 ASP A 496      56.887  58.810  66.086  1.00 28.38    -0.648 OA
ATOM   4646  N   ASN A 497      52.596  58.859  63.303  1.00 17.35    -0.346 N 
ATOM   4647  HN  ASN A 497      52.861  59.746  62.875  1.00  0.00     0.163 HD
ATOM   4648  CA  ASN A 497      51.209  58.675  63.713  1.00 17.44     0.185 C 
ATOM   4649  C   ASN A 497      51.076  58.298  65.200  1.00 20.81     0.241 C 
ATOM   4650  O   ASN A 497      50.176  57.542  65.573  1.00 19.16    -0.271 OA
ATOM   4651  CB  ASN A 497      50.500  57.645  62.793  1.00 19.71     0.137 C 
ATOM   4652  CG  ASN A 497      49.895  58.328  61.600  1.00 21.63     0.217 C 
ATOM   4653  ND2 ASN A 497      50.488  58.097  60.444  1.00 18.18    -0.370 N 
ATOM   4654 1HD2 ASN A 497      51.240  57.416  60.341  1.00  0.00     0.159 HD
ATOM   4655 2HD2 ASN A 497      50.077  58.561  59.634  1.00  0.00     0.159 HD
ATOM   4656  OD1 ASN A 497      48.979  59.157  61.725  1.00 20.58    -0.274 OA
ATOM   4657  N   SER A 498      51.991  58.790  66.045  1.00 20.87    -0.344 N 
ATOM   4658  HN  SER A 498      52.735  59.394  65.696  1.00  0.00     0.163 HD
ATOM   4659  CA  SER A 498      51.922  58.459  67.476  1.00 21.54     0.200 C 
ATOM   4660  C   SER A 498      50.651  59.062  68.123  1.00 24.29     0.243 C 
ATOM   4661  O   SER A 498      50.097  58.429  69.012  1.00 23.51    -0.271 OA
ATOM   4662  CB  SER A 498      53.201  58.857  68.215  1.00 24.83     0.199 C 
ATOM   4663  OG  SER A 498      53.503  60.221  67.996  1.00 32.23    -0.398 OA
ATOM   4664  HG  SER A 498      54.297  60.468  68.455  1.00  0.00     0.209 HD
ATOM   4665  N   ALA A 499      50.133  60.207  67.617  1.00 22.43    -0.346 N 
ATOM   4666  HN  ALA A 499      50.617  60.677  66.852  1.00  0.00     0.163 HD
ATOM   4667  CA  ALA A 499      48.885  60.790  68.146  1.00 23.55     0.172 C 
ATOM   4668  C   ALA A 499      47.707  59.822  67.937  1.00 27.48     0.240 C 
ATOM   4669  O   ALA A 499      46.974  59.541  68.887  1.00 25.26    -0.271 OA
ATOM   4670  CB  ALA A 499      48.583  62.144  67.504  1.00 24.56     0.042 C 
ATOM   4671  N   LEU A 500      47.578  59.242  66.716  1.00 23.68    -0.346 N 
ATOM   4672  HN  LEU A 500      48.242  59.487  65.981  1.00  0.00     0.163 HD
ATOM   4673  CA  LEU A 500      46.516  58.275  66.418  1.00 21.56     0.177 C 
ATOM   4674  C   LEU A 500      46.677  56.993  67.211  1.00 23.90     0.241 C 
ATOM   4675  O   LEU A 500      45.674  56.414  67.668  1.00 23.62    -0.271 OA
ATOM   4676  CB  LEU A 500      46.505  57.958  64.908  1.00 21.87     0.038 C 
ATOM   4677  CG  LEU A 500      45.482  56.938  64.429  1.00 26.15    -0.020 C 
ATOM   4678  CD1 LEU A 500      44.054  57.390  64.755  1.00 26.57     0.009 C 
ATOM   4679  CD2 LEU A 500      45.668  56.666  62.952  1.00 25.38     0.009 C 
ATOM   4680  N   ASP A 501      47.930  56.528  67.363  1.00 20.44    -0.346 N 
ATOM   4681  HN  ASP A 501      48.700  57.029  66.919  1.00  0.00     0.163 HD
ATOM   4682  CA  ASP A 501      48.224  55.331  68.141  1.00 21.17     0.186 C 
ATOM   4683  C   ASP A 501      47.675  55.519  69.565  1.00 24.97     0.241 C 
ATOM   4684  O   ASP A 501      47.045  54.607  70.090  1.00 25.11    -0.271 OA
ATOM   4685  CB  ASP A 501      49.737  55.077  68.193  1.00 23.66     0.147 C 
ATOM   4686  CG  ASP A 501      50.074  53.846  68.987  1.00 33.74     0.175 C 
ATOM   4687  OD1 ASP A 501      49.852  52.736  68.473  1.00 34.50    -0.648 OA
ATOM   4688  OD2 ASP A 501      50.439  53.991  70.168  1.00 47.92    -0.648 OA
ATOM   4689  N   LYS A 502      47.869  56.716  70.148  1.00 23.35    -0.346 N 
ATOM   4690  HN  LYS A 502      48.379  57.433  69.631  1.00  0.00     0.163 HD
ATOM   4691  CA  LYS A 502      47.376  57.039  71.504  1.00 24.90     0.176 C 
ATOM   4692  C   LYS A 502      45.818  57.006  71.528  1.00 30.16     0.241 C 
ATOM   4693  O   LYS A 502      45.226  56.422  72.442  1.00 28.08    -0.271 OA
ATOM   4694  CB  LYS A 502      47.931  58.414  71.938  1.00 28.65     0.035 C 
ATOM   4695  CG  LYS A 502      47.699  58.735  73.424  1.00 52.05     0.004 C 
ATOM   4696  CD  LYS A 502      47.931  60.209  73.748  1.00 62.55     0.027 C 
ATOM   4697  CE  LYS A 502      47.494  60.540  75.160  1.00 75.76     0.229 C 
ATOM   4698  NZ  LYS A 502      47.922  61.903  75.582  1.00 84.18    -0.079 N 
ATOM   4699  HZ1 LYS A 502      47.628  62.126  76.533  1.00  0.00     0.274 HD
ATOM   4700  HZ2 LYS A 502      47.599  62.611  74.922  1.00  0.00     0.274 HD
ATOM   4701  HZ3 LYS A 502      48.929  62.023  75.471  1.00  0.00     0.274 HD
ATOM   4702  N   MET A 503      45.163  57.560  70.493  1.00 28.71    -0.346 N 
ATOM   4703  HN  MET A 503      45.695  57.993  69.738  1.00  0.00     0.163 HD
ATOM   4704  CA  MET A 503      43.694  57.554  70.428  1.00 29.25     0.177 C 
ATOM   4705  C   MET A 503      43.148  56.144  70.298  1.00 29.11     0.241 C 
ATOM   4706  O   MET A 503      42.186  55.791  70.986  1.00 28.54    -0.271 OA
ATOM   4707  CB  MET A 503      43.178  58.415  69.276  1.00 33.08     0.045 C 
ATOM   4708  CG  MET A 503      43.282  59.908  69.499  1.00 39.62     0.076 C 
ATOM   4709  SD  MET A 503      42.654  60.751  68.016  1.00 47.53    -0.173 SA
ATOM   4710  CE  MET A 503      40.857  60.695  68.319  1.00 44.97     0.089 C 
ATOM   4711  N   LEU A 504      43.781  55.322  69.443  1.00 22.82    -0.346 N 
ATOM   4712  HN  LEU A 504      44.611  55.670  68.963  1.00  0.00     0.163 HD
ATOM   4713  CA  LEU A 504      43.341  53.950  69.163  1.00 21.69     0.177 C 
ATOM   4714  C   LEU A 504      43.551  52.971  70.312  1.00 29.59     0.241 C 
ATOM   4715  O   LEU A 504      42.862  51.954  70.347  1.00 27.98    -0.271 OA
ATOM   4716  CB  LEU A 504      43.962  53.412  67.866  1.00 21.17     0.038 C 
ATOM   4717  CG  LEU A 504      43.527  54.135  66.573  1.00 24.16    -0.020 C 
ATOM   4718  CD1 LEU A 504      44.216  53.500  65.351  1.00 25.61     0.009 C 
ATOM   4719  CD2 LEU A 504      41.973  54.112  66.381  1.00 22.79     0.009 C 
ATOM   4720  N   GLN A 505      44.432  53.285  71.291  1.00 29.10    -0.346 N 
ATOM   4721  HN  GLN A 505      44.979  54.144  71.231  1.00  0.00     0.163 HD
ATOM   4722  CA  GLN A 505      44.598  52.385  72.441  1.00 30.75     0.177 C 
ATOM   4723  C   GLN A 505      43.297  52.316  73.319  1.00 33.05     0.241 C 
ATOM   4724  O   GLN A 505      43.074  51.317  73.985  1.00 32.45    -0.271 OA
ATOM   4725  CB  GLN A 505      45.875  52.724  73.249  1.00 33.09     0.044 C 
ATOM   4726  CG  GLN A 505      45.732  53.849  74.260  1.00 60.30     0.105 C 
ATOM   4727  CD  GLN A 505      46.961  54.035  75.128  1.00 84.14     0.215 C 
ATOM   4728  NE2 GLN A 505      46.737  54.316  76.406  1.00 77.47    -0.370 N 
ATOM   4729 1HE2 GLN A 505      47.564  54.441  76.990  1.00  0.00     0.159 HD
ATOM   4730 2HE2 GLN A 505      45.791  54.380  76.783  1.00  0.00     0.159 HD
ATOM   4731  OE1 GLN A 505      48.113  53.957  74.669  1.00 78.63    -0.274 OA
ATOM   4732  N   ASN A 506      42.410  53.321  73.208  1.00 29.23    -0.346 N 
ATOM   4733  HN  ASN A 506      42.647  54.094  72.586  1.00  0.00     0.163 HD
ATOM   4734  CA  ASN A 506      41.127  53.386  73.916  1.00 30.44     0.185 C 
ATOM   4735  C   ASN A 506      39.968  52.803  73.080  1.00 33.37     0.241 C 
ATOM   4736  O   ASN A 506      38.805  53.016  73.435  1.00 34.08    -0.271 OA
ATOM   4737  CB  ASN A 506      40.791  54.853  74.283  1.00 33.45     0.137 C 
ATOM   4738  CG  ASN A 506      41.900  55.612  74.982  1.00 72.64     0.217 C 
ATOM   4739  ND2 ASN A 506      42.353  55.111  76.128  1.00 65.63    -0.370 N 
ATOM   4740 1HD2 ASN A 506      43.100  55.622  76.599  1.00  0.00     0.159 HD
ATOM   4741 2HD2 ASN A 506      41.966  54.257  76.529  1.00  0.00     0.159 HD
ATOM   4742  OD1 ASN A 506      42.371  56.651  74.494  1.00 72.35    -0.274 OA
ATOM   4743  N   VAL A 507      40.267  52.107  71.957  1.00 26.47    -0.346 N 
ATOM   4744  HN  VAL A 507      41.247  51.966  71.711  1.00  0.00     0.163 HD
ATOM   4745  CA  VAL A 507      39.221  51.544  71.075  1.00 23.96     0.180 C 
ATOM   4746  C   VAL A 507      39.444  50.053  70.919  1.00 26.59     0.241 C 
ATOM   4747  O   VAL A 507      40.591  49.618  70.803  1.00 25.40    -0.271 OA
ATOM   4748  CB  VAL A 507      39.166  52.272  69.689  1.00 26.69     0.009 C 
ATOM   4749  CG1 VAL A 507      38.051  51.722  68.797  1.00 25.35     0.012 C 
ATOM   4750  CG2 VAL A 507      38.979  53.764  69.873  1.00 26.18     0.012 C 
ATOM   4751  N   GLN A 508      38.360  49.256  70.885  1.00 22.48    -0.346 N 
ATOM   4752  HN  GLN A 508      37.428  49.654  70.997  1.00  0.00     0.163 HD
ATOM   4753  CA  GLN A 508      38.526  47.806  70.686  1.00 22.54     0.177 C 
ATOM   4754  C   GLN A 508      38.656  47.590  69.179  1.00 26.17     0.241 C 
ATOM   4755  O   GLN A 508      37.653  47.471  68.475  1.00 24.72    -0.271 OA
ATOM   4756  CB  GLN A 508      37.317  47.034  71.224  1.00 24.39     0.044 C 
ATOM   4757  CG  GLN A 508      37.069  47.225  72.719  1.00 36.01     0.105 C 
ATOM   4758  CD  GLN A 508      35.853  46.450  73.148  1.00 52.90     0.215 C 
ATOM   4759  NE2 GLN A 508      35.870  45.148  72.928  1.00 45.69    -0.370 N 
ATOM   4760 1HE2 GLN A 508      36.684  44.683  72.526  1.00  0.00     0.159 HD
ATOM   4761 2HE2 GLN A 508      35.046  44.623  73.219  1.00  0.00     0.159 HD
ATOM   4762  OE1 GLN A 508      34.872  47.011  73.633  1.00 51.69    -0.274 OA
ATOM   4763  N   MET A 509      39.887  47.643  68.680  1.00 22.69    -0.346 N 
ATOM   4764  HN  MET A 509      40.674  47.766  69.317  1.00  0.00     0.163 HD
ATOM   4765  CA  MET A 509      40.146  47.530  67.248  1.00 22.17     0.177 C 
ATOM   4766  C   MET A 509      40.151  46.111  66.737  1.00 26.55     0.243 C 
ATOM   4767  O   MET A 509      40.611  45.215  67.445  1.00 26.10    -0.271 OA
ATOM   4768  CB  MET A 509      41.452  48.255  66.871  1.00 24.29     0.045 C 
ATOM   4769  CG  MET A 509      41.361  49.770  67.061  1.00 27.23     0.076 C 
ATOM   4770  SD  MET A 509      40.146  50.569  65.977  1.00 32.25    -0.173 SA
ATOM   4771  CE  MET A 509      41.042  50.457  64.424  1.00 28.33     0.089 C 
ATOM   4772  N   PRO A 510      39.695  45.883  65.479  1.00 23.27    -0.337 N 
ATOM   4773  CA  PRO A 510      39.786  44.537  64.915  1.00 22.61     0.179 C 
ATOM   4774  C   PRO A 510      41.228  44.226  64.525  1.00 25.24     0.241 C 
ATOM   4775  O   PRO A 510      42.061  45.130  64.468  1.00 24.62    -0.271 OA
ATOM   4776  CB  PRO A 510      38.882  44.609  63.675  1.00 24.84     0.037 C 
ATOM   4777  CG  PRO A 510      38.854  46.035  63.282  1.00 28.67     0.022 C 
ATOM   4778  CD  PRO A 510      39.153  46.858  64.494  1.00 25.12     0.127 C 
ATOM   4779  N   SER A 511      41.523  42.961  64.259  1.00 23.09    -0.344 N 
ATOM   4780  HN  SER A 511      40.802  42.251  64.385  1.00  0.00     0.163 HD
ATOM   4781  CA  SER A 511      42.845  42.547  63.791  1.00 23.76     0.200 C 
ATOM   4782  C   SER A 511      42.715  42.111  62.344  1.00 28.19     0.243 C 
ATOM   4783  O   SER A 511      41.601  41.985  61.828  1.00 27.55    -0.271 OA
ATOM   4784  CB  SER A 511      43.386  41.390  64.628  1.00 26.00     0.199 C 
ATOM   4785  OG  SER A 511      42.538  40.259  64.552  1.00 30.89    -0.398 OA
ATOM   4786  HG  SER A 511      42.875  39.539  65.073  1.00  0.00     0.209 HD
ATOM   4787  N   LYS A 512      43.850  41.864  61.698  1.00 24.81    -0.346 N 
ATOM   4788  HN  LYS A 512      44.734  42.005  62.188  1.00  0.00     0.163 HD
ATOM   4789  CA  LYS A 512      43.881  41.402  60.325  1.00 23.81     0.176 C 
ATOM   4790  C   LYS A 512      44.732  40.164  60.172  1.00 28.18     0.241 C 
ATOM   4791  O   LYS A 512      45.879  40.141  60.604  1.00 29.39    -0.271 OA
ATOM   4792  CB  LYS A 512      44.339  42.520  59.405  1.00 24.97     0.035 C 
ATOM   4793  CG  LYS A 512      44.296  42.198  57.952  1.00 33.56     0.004 C 
ATOM   4794  CD  LYS A 512      44.491  43.490  57.226  1.00 38.34     0.027 C 
ATOM   4795  CE  LYS A 512      44.783  43.226  55.804  1.00 26.34     0.229 C 
ATOM   4796  NZ  LYS A 512      45.121  44.481  55.053  1.00 26.78    -0.079 N 
ATOM   4797  HZ1 LYS A 512      45.323  44.298  54.070  1.00  0.00     0.274 HD
ATOM   4798  HZ2 LYS A 512      45.888  44.984  55.500  1.00  0.00     0.274 HD
ATOM   4799  HZ3 LYS A 512      44.387  45.182  55.155  1.00  0.00     0.274 HD
ATOM   4800  N   LYS A 513      44.165  39.136  59.557  1.00 23.96    -0.346 N 
ATOM   4801  HN  LYS A 513      43.186  39.203  59.279  1.00  0.00     0.163 HD
ATOM   4802  CA  LYS A 513      44.900  37.918  59.269  1.00 24.40     0.176 C 
ATOM   4803  C   LYS A 513      45.121  37.876  57.762  1.00 26.07     0.241 C 
ATOM   4804  O   LYS A 513      44.172  38.048  57.000  1.00 23.10    -0.271 OA
ATOM   4805  CB  LYS A 513      44.116  36.684  59.723  1.00 26.56     0.035 C 
ATOM   4806  CG  LYS A 513      44.870  35.389  59.419  1.00 39.77     0.004 C 
ATOM   4807  CD  LYS A 513      44.061  34.119  59.629  1.00 47.03     0.027 C 
ATOM   4808  CE  LYS A 513      45.014  32.939  59.700  1.00 53.11     0.229 C 
ATOM   4809  NZ  LYS A 513      44.331  31.649  59.423  1.00 61.98    -0.079 N 
ATOM   4810  HZ1 LYS A 513      44.971  30.856  59.471  1.00  0.00     0.274 HD
ATOM   4811  HZ2 LYS A 513      43.842  31.675  58.528  1.00  0.00     0.274 HD
ATOM   4812  HZ3 LYS A 513      43.531  31.515  60.041  1.00  0.00     0.274 HD
ATOM   4813  N   LEU A 514      46.369  37.683  57.340  1.00 21.76    -0.346 N 
ATOM   4814  HN  LEU A 514      47.118  37.632  58.031  1.00  0.00     0.163 HD
ATOM   4815  CA  LEU A 514      46.706  37.542  55.930  1.00 21.53     0.177 C 
ATOM   4816  C   LEU A 514      47.313  36.159  55.797  1.00 26.40     0.241 C 
ATOM   4817  O   LEU A 514      48.266  35.847  56.516  1.00 26.31    -0.271 OA
ATOM   4818  CB  LEU A 514      47.701  38.658  55.505  1.00 21.44     0.038 C 
ATOM   4819  CG  LEU A 514      48.169  38.613  54.049  1.00 26.08    -0.020 C 
ATOM   4820  CD1 LEU A 514      47.044  39.036  53.082  1.00 25.36     0.009 C 
ATOM   4821  CD2 LEU A 514      49.361  39.534  53.850  1.00 28.87     0.009 C 
ATOM   4822  N   ASP A 515      46.712  35.304  54.958  1.00 24.12    -0.346 N 
ATOM   4823  HN  ASP A 515      45.914  35.636  54.416  1.00  0.00     0.163 HD
ATOM   4824  CA  ASP A 515      47.142  33.923  54.782  1.00 24.68     0.186 C 
ATOM   4825  C   ASP A 515      46.750  33.432  53.410  1.00 27.32     0.241 C 
ATOM   4826  O   ASP A 515      46.258  34.220  52.594  1.00 22.49    -0.271 OA
ATOM   4827  CB  ASP A 515      46.515  33.035  55.895  1.00 27.04     0.147 C 
ATOM   4828  CG  ASP A 515      47.333  31.810  56.290  1.00 41.01     0.175 C 
ATOM   4829  OD1 ASP A 515      48.324  31.497  55.587  1.00 39.97    -0.648 OA
ATOM   4830  OD2 ASP A 515      46.960  31.148  57.273  1.00 51.61    -0.648 OA
ATOM   4831  N   PHE A 516      46.939  32.123  53.150  1.00 25.05    -0.346 N 
ATOM   4832  HN  PHE A 516      47.309  31.518  53.884  1.00  0.00     0.163 HD
ATOM   4833  CA  PHE A 516      46.630  31.553  51.853  1.00 26.26     0.180 C 
ATOM   4834  C   PHE A 516      45.922  30.201  51.941  1.00 31.99     0.241 C 
ATOM   4835  O   PHE A 516      46.028  29.507  52.951  1.00 31.54    -0.271 OA
ATOM   4836  CB  PHE A 516      47.921  31.460  50.997  1.00 28.34     0.073 C 
ATOM   4837  CG  PHE A 516      48.992  30.549  51.569  1.00 30.55    -0.056 A 
ATOM   4838  CD1 PHE A 516      48.992  29.185  51.291  1.00 35.08     0.007 A 
ATOM   4839  CD2 PHE A 516      50.021  31.064  52.349  1.00 33.31     0.007 A 
ATOM   4840  CE1 PHE A 516      49.977  28.341  51.827  1.00 36.39     0.001 A 
ATOM   4841  CE2 PHE A 516      51.010  30.223  52.882  1.00 36.91     0.001 A 
ATOM   4842  CZ  PHE A 516      50.988  28.871  52.607  1.00 35.15     0.000 A 
ATOM   4843  N   ILE A 517      45.201  29.850  50.879  1.00 30.22    -0.346 N 
ATOM   4844  HN  ILE A 517      45.079  30.551  50.148  1.00  0.00     0.163 HD
ATOM   4845  CA  ILE A 517      44.572  28.558  50.667  1.00 31.76     0.180 C 
ATOM   4846  C   ILE A 517      45.192  27.976  49.401  1.00 38.01     0.241 C 
ATOM   4847  O   ILE A 517      45.696  28.728  48.557  1.00 35.08    -0.271 OA
ATOM   4848  CB  ILE A 517      43.011  28.541  50.677  1.00 35.42     0.013 C 
ATOM   4849  CG1 ILE A 517      42.407  29.336  49.484  1.00 35.72     0.002 C 
ATOM   4850  CG2 ILE A 517      42.463  29.012  52.055  1.00 36.93     0.012 C 
ATOM   4851  CD1 ILE A 517      40.776  29.440  49.448  1.00 43.00     0.005 C 
ATOM   4852  N   ILE A 518      45.203  26.641  49.288  1.00 38.46    -0.346 N 
ATOM   4853  HN  ILE A 518      44.790  26.077  50.031  1.00  0.00     0.163 HD
ATOM   4854  CA  ILE A 518      45.790  25.971  48.132  1.00 40.04     0.180 C 
ATOM   4855  C   ILE A 518      44.687  25.382  47.268  1.00 46.02     0.241 C 
ATOM   4856  O   ILE A 518      43.823  24.665  47.764  1.00 47.20    -0.271 OA
ATOM   4857  CB  ILE A 518      46.914  24.963  48.535  1.00 43.85     0.013 C 
ATOM   4858  CG1 ILE A 518      48.133  25.729  49.098  1.00 45.18     0.002 C 
ATOM   4859  CG2 ILE A 518      47.341  24.080  47.349  1.00 44.95     0.012 C 
ATOM   4860  CD1 ILE A 518      49.194  24.883  49.826  1.00 60.47     0.005 C 
ATOM   4861  N   LEU A 519      44.675  25.767  45.992  1.00 42.09    -0.346 N 
ATOM   4862  HN  LEU A 519      45.383  26.437  45.692  1.00  0.00     0.163 HD
ATOM   4863  CA  LEU A 519      43.720  25.298  44.993  1.00 41.46     0.177 C 
ATOM   4864  C   LEU A 519      44.523  24.814  43.806  1.00 46.82     0.241 C 
ATOM   4865  O   LEU A 519      45.275  25.603  43.227  1.00 45.43    -0.271 OA
ATOM   4866  CB  LEU A 519      42.751  26.415  44.538  1.00 40.73     0.038 C 
ATOM   4867  CG  LEU A 519      41.738  26.954  45.538  1.00 44.84    -0.020 C 
ATOM   4868  CD1 LEU A 519      40.894  28.060  44.908  1.00 44.32     0.009 C 
ATOM   4869  CD2 LEU A 519      40.841  25.846  46.059  1.00 47.41     0.009 C 
ATOM   4870  N   ASN A 520      44.386  23.511  43.453  1.00 45.49    -0.346 N 
ATOM   4871  HN  ASN A 520      43.773  22.927  44.022  1.00  0.00     0.163 HD
ATOM   4872  CA  ASN A 520      45.063  22.882  42.303  1.00 45.46     0.185 C 
ATOM   4873  C   ASN A 520      46.569  23.186  42.270  1.00 49.18     0.241 C 
ATOM   4874  O   ASN A 520      47.088  23.718  41.276  1.00 50.26    -0.271 OA
ATOM   4875  CB  ASN A 520      44.364  23.279  40.982  1.00 47.84     0.137 C 
ATOM   4876  CG  ASN A 520      44.217  22.181  39.958  1.00 83.56     0.217 C 
ATOM   4877  ND2 ASN A 520      43.686  22.538  38.793  1.00 75.81    -0.370 N 
ATOM   4878 1HD2 ASN A 520      43.587  21.796  38.101  1.00  0.00     0.159 HD
ATOM   4879 2HD2 ASN A 520      43.407  23.501  38.603  1.00  0.00     0.159 HD
ATOM   4880  OD1 ASN A 520      44.556  21.013  40.188  1.00 85.41    -0.274 OA
ATOM   4881  N   GLU A 521      47.244  22.908  43.404  1.00 44.27    -0.346 N 
ATOM   4882  HN  GLU A 521      46.699  22.523  44.176  1.00  0.00     0.163 HD
ATOM   4883  CA  GLU A 521      48.684  23.101  43.647  1.00 44.10     0.177 C 
ATOM   4884  C   GLU A 521      49.129  24.581  43.631  1.00 44.72     0.241 C 
ATOM   4885  O   GLU A 521      50.329  24.839  43.664  1.00 45.29    -0.271 OA
ATOM   4886  CB  GLU A 521      49.566  22.244  42.689  1.00 46.20     0.045 C 
ATOM   4887  CG  GLU A 521      49.455  20.733  42.882  1.00 60.67     0.116 C 
ATOM   4888  CD  GLU A 521      48.337  20.028  42.129  1.00 95.71     0.172 C 
ATOM   4889  OE1 GLU A 521      48.172  20.281  40.912  1.00 90.53    -0.648 OA
ATOM   4890  OE2 GLU A 521      47.659  19.177  42.749  1.00 97.51    -0.648 OA
ATOM   4891  N   THR A 522      48.182  25.546  43.610  1.00 37.09    -0.344 N 
ATOM   4892  HN  THR A 522      47.200  25.270  43.593  1.00  0.00     0.163 HD
ATOM   4893  CA  THR A 522      48.516  26.984  43.611  1.00 33.88     0.205 C 
ATOM   4894  C   THR A 522      48.070  27.665  44.908  1.00 30.39     0.243 C 
ATOM   4895  O   THR A 522      46.933  27.459  45.342  1.00 29.17    -0.271 OA
ATOM   4896  CB  THR A 522      47.895  27.688  42.386  1.00 36.56     0.146 C 
ATOM   4897  CG2 THR A 522      48.244  29.183  42.317  1.00 30.18     0.042 C 
ATOM   4898  OG1 THR A 522      48.375  27.069  41.197  1.00 39.49    -0.393 OA
ATOM   4899  HG1 THR A 522      48.159  26.145  41.240  1.00  0.00     0.210 HD
ATOM   4900  N   LYS A 523      48.930  28.526  45.487  1.00 24.91    -0.346 N 
ATOM   4901  HN  LYS A 523      49.872  28.647  45.114  1.00  0.00     0.163 HD
ATOM   4902  CA  LYS A 523      48.496  29.276  46.647  1.00 25.01     0.176 C 
ATOM   4903  C   LYS A 523      47.747  30.518  46.198  1.00 26.40     0.241 C 
ATOM   4904  O   LYS A 523      48.165  31.199  45.249  1.00 24.43    -0.271 OA
ATOM   4905  CB  LYS A 523      49.612  29.663  47.645  1.00 30.52     0.035 C 
ATOM   4906  CG  LYS A 523      51.039  29.668  47.176  1.00 51.44     0.004 C 
ATOM   4907  CD  LYS A 523      51.983  29.341  48.334  1.00 56.04     0.027 C 
ATOM   4908  CE  LYS A 523      52.157  30.450  49.346  1.00 54.60     0.229 C 
ATOM   4909  NZ  LYS A 523      53.349  30.207  50.203  1.00 64.28    -0.079 N 
ATOM   4910  HZ1 LYS A 523      53.466  30.955  50.886  1.00  0.00     0.274 HD
ATOM   4911  HZ2 LYS A 523      54.192  30.071  49.645  1.00  0.00     0.274 HD
ATOM   4912  HZ3 LYS A 523      53.310  29.291  50.651  1.00  0.00     0.274 HD
ATOM   4913  N   PHE A 524      46.604  30.762  46.840  1.00 20.95    -0.346 N 
ATOM   4914  HN  PHE A 524      46.278  30.082  47.527  1.00  0.00     0.163 HD
ATOM   4915  CA  PHE A 524      45.795  31.959  46.606  1.00 19.51     0.180 C 
ATOM   4916  C   PHE A 524      45.619  32.590  47.975  1.00 22.91     0.241 C 
ATOM   4917  O   PHE A 524      45.261  31.912  48.944  1.00 22.10    -0.271 OA
ATOM   4918  CB  PHE A 524      44.440  31.649  45.945  1.00 20.60     0.073 C 
ATOM   4919  CG  PHE A 524      44.536  31.144  44.523  1.00 21.77    -0.056 A 
ATOM   4920  CD1 PHE A 524      44.732  32.031  43.461  1.00 23.94     0.007 A 
ATOM   4921  CD2 PHE A 524      44.499  29.784  44.250  1.00 23.24     0.007 A 
ATOM   4922  CE1 PHE A 524      44.841  31.565  42.148  1.00 24.59     0.001 A 
ATOM   4923  CE2 PHE A 524      44.643  29.312  42.943  1.00 25.33     0.001 A 
ATOM   4924  CZ  PHE A 524      44.807  30.204  41.896  1.00 24.14     0.000 A 
ATOM   4925  N   TRP A 525      45.926  33.872  48.058  1.00 17.90    -0.346 N 
ATOM   4926  HN  TRP A 525      46.197  34.350  47.199  1.00  0.00     0.163 HD
ATOM   4927  CA  TRP A 525      45.905  34.649  49.284  1.00 16.84     0.181 C 
ATOM   4928  C   TRP A 525      44.551  35.257  49.607  1.00 19.47     0.241 C 
ATOM   4929  O   TRP A 525      43.789  35.676  48.726  1.00 18.39    -0.271 OA
ATOM   4930  CB  TRP A 525      46.991  35.748  49.208  1.00 16.76     0.075 C 
ATOM   4931  CG  TRP A 525      48.384  35.184  49.173  1.00 18.04    -0.028 A 
ATOM   4932  CD1 TRP A 525      49.032  34.637  48.101  1.00 20.32     0.096 A 
ATOM   4933  CD2 TRP A 525      49.279  35.082  50.280  1.00 18.36    -0.002 A 
ATOM   4934  CE2 TRP A 525      50.440  34.425  49.821  1.00 21.75     0.042 A 
ATOM   4935  CE3 TRP A 525      49.218  35.499  51.623  1.00 20.95     0.014 A 
ATOM   4936  NE1 TRP A 525      50.261  34.168  48.484  1.00 19.57    -0.365 N 
ATOM   4937  HE1 TRP A 525      50.934  33.703  47.875  1.00  0.00     0.165 HD
ATOM   4938  CZ2 TRP A 525      51.547  34.197  50.647  1.00 21.80     0.030 A 
ATOM   4939  CZ3 TRP A 525      50.315  35.263  52.450  1.00 23.66     0.001 A 
ATOM   4940  CH2 TRP A 525      51.460  34.614  51.958  1.00 24.37     0.002 A 
ATOM   4941  N   TYR A 526      44.289  35.364  50.911  1.00 17.14    -0.346 N 
ATOM   4942  HN  TYR A 526      44.964  34.979  51.572  1.00  0.00     0.163 HD
ATOM   4943  CA  TYR A 526      43.105  35.994  51.435  1.00 17.61     0.180 C 
ATOM   4944  C   TYR A 526      43.456  36.796  52.674  1.00 19.72     0.241 C 
ATOM   4945  O   TYR A 526      44.506  36.582  53.302  1.00 19.24    -0.271 OA
ATOM   4946  CB  TYR A 526      41.984  34.965  51.743  1.00 19.83     0.073 C 
ATOM   4947  CG  TYR A 526      42.278  34.079  52.938  1.00 22.76    -0.056 A 
ATOM   4948  CD1 TYR A 526      41.931  34.475  54.224  1.00 25.04     0.010 A 
ATOM   4949  CD2 TYR A 526      42.933  32.858  52.781  1.00 25.29     0.010 A 
ATOM   4950  CE1 TYR A 526      42.238  33.684  55.332  1.00 28.05     0.037 A 
ATOM   4951  CE2 TYR A 526      43.219  32.046  53.879  1.00 26.33     0.037 A 
ATOM   4952  CZ  TYR A 526      42.859  32.458  55.150  1.00 35.30     0.065 A 
ATOM   4953  OH  TYR A 526      43.146  31.662  56.232  1.00 41.64    -0.361 OA
ATOM   4954  HH  TYR A 526      42.899  31.945  57.105  1.00  0.00     0.217 HD
ATOM   4955  N   GLN A 527      42.563  37.696  53.040  1.00 15.68    -0.346 N 
ATOM   4956  HN  GLN A 527      41.763  37.878  52.434  1.00  0.00     0.163 HD
ATOM   4957  CA  GLN A 527      42.691  38.435  54.285  1.00 15.77     0.177 C 
ATOM   4958  C   GLN A 527      41.383  38.400  55.004  1.00 19.58     0.241 C 
ATOM   4959  O   GLN A 527      40.331  38.311  54.359  1.00 18.12    -0.271 OA
ATOM   4960  CB  GLN A 527      43.167  39.888  54.093  1.00 16.96     0.044 C 
ATOM   4961  CG  GLN A 527      42.174  40.786  53.310  1.00 14.46     0.105 C 
ATOM   4962  CD  GLN A 527      42.599  42.231  53.325  1.00 25.28     0.215 C 
ATOM   4963  NE2 GLN A 527      41.646  43.144  53.549  1.00 19.22    -0.370 N 
ATOM   4964 1HE2 GLN A 527      41.934  44.123  53.559  1.00  0.00     0.159 HD
ATOM   4965 2HE2 GLN A 527      40.679  42.874  53.727  1.00  0.00     0.159 HD
ATOM   4966  OE1 GLN A 527      43.775  42.559  53.108  1.00 20.15    -0.274 OA
ATOM   4967  N   MET A 528      41.434  38.521  56.335  1.00 16.97    -0.346 N 
ATOM   4968  HN  MET A 528      42.346  38.574  56.789  1.00  0.00     0.163 HD
ATOM   4969  CA  MET A 528      40.239  38.579  57.156  1.00 17.85     0.177 C 
ATOM   4970  C   MET A 528      40.394  39.677  58.172  1.00 20.87     0.241 C 
ATOM   4971  O   MET A 528      41.420  39.767  58.849  1.00 20.85    -0.271 OA
ATOM   4972  CB  MET A 528      39.998  37.233  57.904  1.00 20.59     0.045 C 
ATOM   4973  CG  MET A 528      39.391  36.172  57.060  1.00 24.89     0.076 C 
ATOM   4974  SD  MET A 528      39.102  34.663  58.037  1.00 28.57    -0.173 SA
ATOM   4975  CE  MET A 528      38.449  33.639  56.806  1.00 25.58     0.089 C 
ATOM   4976  N   ILE A 529      39.393  40.529  58.252  1.00 17.95    -0.346 N 
ATOM   4977  HN  ILE A 529      38.649  40.464  57.557  1.00  0.00     0.163 HD
ATOM   4978  CA  ILE A 529      39.289  41.553  59.272  1.00 18.18     0.180 C 
ATOM   4979  C   ILE A 529      38.486  40.863  60.375  1.00 22.42     0.241 C 
ATOM   4980  O   ILE A 529      37.307  40.545  60.199  1.00 18.96    -0.271 OA
ATOM   4981  CB  ILE A 529      38.640  42.874  58.791  1.00 19.80     0.013 C 
ATOM   4982  CG1 ILE A 529      39.325  43.417  57.499  1.00 19.76     0.002 C 
ATOM   4983  CG2 ILE A 529      38.648  43.901  59.923  1.00 18.97     0.012 C 
ATOM   4984  CD1 ILE A 529      40.829  43.696  57.579  1.00 20.34     0.005 C 
ATOM   4985  N   LEU A 530      39.178  40.555  61.472  1.00 20.90    -0.346 N 
ATOM   4986  HN  LEU A 530      40.148  40.863  61.541  1.00  0.00     0.163 HD
ATOM   4987  CA  LEU A 530      38.602  39.792  62.584  1.00 20.49     0.177 C 
ATOM   4988  C   LEU A 530      38.125  40.661  63.703  1.00 22.12     0.243 C 
ATOM   4989  O   LEU A 530      38.848  41.556  64.111  1.00 21.21    -0.271 OA
ATOM   4990  CB  LEU A 530      39.620  38.757  63.101  1.00 20.41     0.038 C 
ATOM   4991  CG  LEU A 530      40.139  37.770  62.067  1.00 23.81    -0.020 C 
ATOM   4992  CD1 LEU A 530      41.407  37.067  62.562  1.00 25.13     0.009 C 
ATOM   4993  CD2 LEU A 530      39.039  36.758  61.633  1.00 22.76     0.009 C 
ATOM   4994  N   PRO A 531      36.929  40.380  64.269  1.00 20.27    -0.337 N 
ATOM   4995  CA  PRO A 531      36.434  41.195  65.388  1.00 20.60     0.179 C 
ATOM   4996  C   PRO A 531      37.389  41.239  66.597  1.00 24.87     0.243 C 
ATOM   4997  O   PRO A 531      38.166  40.304  66.747  1.00 23.75    -0.271 OA
ATOM   4998  CB  PRO A 531      35.130  40.491  65.780  1.00 22.02     0.037 C 
ATOM   4999  CG  PRO A 531      34.668  39.843  64.480  1.00 26.99     0.022 C
[truncated: 183,949 more chars]
