# Supplementary material for: Exploring the potential mechanism of emetine against coronavirus disease 2019 combined with lung adenocarcinoma: bioinformatics and molecular simulation analyses
Source: BMC Cancer. 2022 Jun 22;22:687. doi: 10.1186/s12885-022-09763-2 (PMC9214478; doi:10.1186/s12885-022-09763-2)
Supplement: Supplementary file 8 — Additional file 8. The redocking files. [file 12885_2022_9763_MOESM8_ESM.zip › Additional file 8/DDP4-Omarigliptin/Omarigliptin.pdb]

HETATM    1  N   2VH A 802      38.132  51.814  34.258  1.00 16.92           N  
HETATM    2  C   2VH A 802      34.418  49.127  36.177  1.00 21.37           C  
HETATM    3  O   2VH A 802      39.167  49.960  37.319  1.00 22.28           O  
HETATM    4  C1  2VH A 802      34.548  50.457  36.482  1.00 18.01           C  
HETATM    5  N1  2VH A 802      42.540  51.379  36.517  1.00 23.78           N  
HETATM    6  O1  2VH A 802      48.977  51.334  35.191  1.00 56.01           O  
HETATM    7  C2  2VH A 802      35.821  50.942  36.614  1.00 17.68           C  
HETATM    8  N2  2VH A 802      45.979  51.844  35.425  1.00 33.03           N  
HETATM    9  O2  2VH A 802      48.642  53.089  36.890  1.00 57.93           O  
HETATM   10  C3  2VH A 802      36.961  50.178  36.435  1.00 19.37           C  
HETATM   11  N3  2VH A 802      46.781  51.527  36.513  1.00 37.74           N  
HETATM   12  C4  2VH A 802      36.783  48.843  36.067  1.00 18.08           C  
HETATM   13  C5  2VH A 802      35.512  48.342  35.958  1.00 20.77           C  
HETATM   14  C6  2VH A 802      38.337  50.795  36.501  1.00 19.36           C  
HETATM   15  C7  2VH A 802      40.457  50.542  37.528  1.00 18.94           C  
HETATM   16  C8  2VH A 802      41.214  50.710  36.227  1.00 20.18           C  
HETATM   17  C9  2VH A 802      40.394  51.548  35.242  1.00 19.54           C  
HETATM   18  C10 2VH A 802      38.987  50.959  35.137  1.00 17.45           C  
HETATM   19  C11 2VH A 802      43.444  50.604  37.579  1.00 25.98           C  
HETATM   20  C12 2VH A 802      44.757  51.009  37.122  1.00 27.85           C  
HETATM   21  C13 2VH A 802      44.764  51.525  35.831  1.00 28.65           C  
HETATM   22  C14 2VH A 802      43.427  51.568  35.255  1.00 25.06           C  
HETATM   23  C15 2VH A 802      46.026  51.041  37.537  1.00 29.93           C  
HETATM   24  C16 2VH A 802      49.019  50.652  37.699  1.00 56.24           C  
HETATM   25  F   2VH A 802      35.323  47.061  35.575  1.00 21.99           F  
HETATM   26  F1  2VH A 802      35.973  52.234  36.962  1.00 18.64           F  
HETATM   27  F2  2VH A 802      33.190  48.572  36.085  1.00 22.32           F  
HETATM   28  S   2VH A 802      48.455  51.742  36.455  1.00 54.99           S  
CONECT    1   18
CONECT    2    4   13   27
CONECT    3   14   15
CONECT    4    2    7
CONECT    5   19   22   16
CONECT    6   28
CONECT    7    4   26   10
CONECT    8   11   21
CONECT    9   28
CONECT   10    7   14   12
CONECT   11    8   23   28
CONECT   12   10   13
CONECT   13    2   12   25
CONECT   14   10    3   18
CONECT   15    3   16
CONECT   16    5   15   17
CONECT   17   16   18
CONECT   18   14    1   17
CONECT   19    5   20
CONECT   20   19   21   23
CONECT   21    8   20   22
CONECT   22    5   21
CONECT   23   11   20
CONECT   24   28
CONECT   25   13
CONECT   26    7
CONECT   27    2
CONECT   28   11    6    9   24
END
