# Supplementary material for: Exploring the potential mechanism of emetine against coronavirus disease 2019 combined with lung adenocarcinoma: bioinformatics and molecular simulation analyses
Source: BMC Cancer. 2022 Jun 22;22:687. doi: 10.1186/s12885-022-09763-2 (PMC9214478; doi:10.1186/s12885-022-09763-2)
Supplement: Supplementary file 8 — Additional file 8. The redocking files. [file 12885_2022_9763_MOESM8_ESM.zip › Additional file 8/DDP4-Omarigliptin/Omarigliptin.pdbqt]

REMARK  4 active torsions:
REMARK  status: ('A' for Active; 'I' for Inactive)
REMARK    1  A    between atoms: N_1  and  C10_22 
REMARK    2  A    between atoms: N1_8  and  C8_20 
REMARK    3  A    between atoms: C3_14  and  C6_18 
REMARK    4  A    between atoms: N3_15  and  S_32 
ROOT
HETATM    1  O   2VH A 802      39.167  49.960  37.319  1.00 22.28    -0.377 OA
HETATM    2  C6  2VH A 802      38.337  50.795  36.501  1.00 19.36     0.188 C 
HETATM    3  C7  2VH A 802      40.457  50.542  37.528  1.00 18.94     0.204 C 
HETATM    4  C8  2VH A 802      41.214  50.710  36.227  1.00 20.18     0.249 C 
HETATM    5  C9  2VH A 802      40.394  51.548  35.242  1.00 19.54     0.073 C 
HETATM    6  C10 2VH A 802      38.987  50.959  35.137  1.00 17.45     0.219 C 
ENDROOT
BRANCH   4   7
HETATM    7  N1  2VH A 802      42.540  51.379  36.517  1.00 23.78     0.105 N 
HETATM    8  C11 2VH A 802      43.444  50.604  37.579  1.00 25.98     0.315 C 
HETATM    9  C12 2VH A 802      44.757  51.009  37.122  1.00 27.85     0.014 A 
HETATM   10  C13 2VH A 802      44.764  51.525  35.831  1.00 28.65     0.064 A 
HETATM   11  C15 2VH A 802      46.026  51.041  37.537  1.00 29.93     0.140 A 
HETATM   12  N2  2VH A 802      45.979  51.844  35.425  1.00 33.03    -0.287 N 
HETATM   13  C14 2VH A 802      43.427  51.568  35.255  1.00 25.06     0.332 C 
HETATM   14  N3  2VH A 802      46.781  51.527  36.513  1.00 37.74    -0.192 N 
HETATM   15  H2  2VH A 802      46.262  52.232  34.525  1.00  0.00     0.188 HD
BRANCH  14  16
HETATM   16  S   2VH A 802      48.455  51.742  36.455  1.00 54.99     0.245 S 
HETATM   17  O1  2VH A 802      48.977  51.334  35.191  1.00 56.01    -0.204 OA
HETATM   18  O2  2VH A 802      48.642  53.089  36.890  1.00 57.93    -0.204 OA
HETATM   19  C16 2VH A 802      49.019  50.652  37.699  1.00 56.24     0.188 C 
ENDBRANCH  14  16
ENDBRANCH   4   7
BRANCH   6  20
HETATM   20  N   2VH A 802      38.132  51.814  34.258  1.00 16.92    -0.072 N 
HETATM   21  HN3 2VH A 802      37.180  51.455  34.186  1.00  0.00     0.274 HD
HETATM   22  HN2 2VH A 802      37.921  52.713  34.690  1.00  0.00     0.274 HD
HETATM   23  HN1 2VH A 802      38.568  51.924  33.343  1.00  0.00     0.274 HD
ENDBRANCH   6  20
BRANCH   2  24
HETATM   24  C3  2VH A 802      36.961  50.178  36.435  1.00 19.37     0.014 A 
HETATM   25  C2  2VH A 802      35.821  50.942  36.614  1.00 17.68     0.128 A 
HETATM   26  C1  2VH A 802      34.548  50.457  36.482  1.00 18.01     0.088 A 
HETATM   27  F1  2VH A 802      35.973  52.234  36.962  1.00 18.64    -0.205 F 
HETATM   28  C   2VH A 802      34.418  49.127  36.177  1.00 21.37     0.157 A 
HETATM   29  C5  2VH A 802      35.512  48.342  35.958  1.00 20.77     0.155 A 
HETATM   30  F2  2VH A 802      33.190  48.572  36.085  1.00 22.32    -0.203 F 
HETATM   31  C4  2VH A 802      36.783  48.843  36.067  1.00 18.08     0.058 A 
HETATM   32  F   2VH A 802      35.323  47.061  35.575  1.00 21.99    -0.203 F 
ENDBRANCH   2  24
TORSDOF 4
