# Supplementary material for: Exploring the potential mechanism of emetine against coronavirus disease 2019 combined with lung adenocarcinoma: bioinformatics and molecular simulation analyses
Source: BMC Cancer. 2022 Jun 22;22:687. doi: 10.1186/s12885-022-09763-2 (PMC9214478; doi:10.1186/s12885-022-09763-2)
Supplement: Supplementary file 8 — Additional file 8. The redocking files. [file 12885_2022_9763_MOESM8_ESM.zip › Additional file 8/DDP4-Omarigliptin/log.txt]

#################################################################
# If you used AutoDock Vina in your work, please cite:          #
#                                                               #
# O. Trott, A. J. Olson,                                        #
# AutoDock Vina: improving the speed and accuracy of docking    #
# with a new scoring function, efficient optimization and       #
# multithreading, Journal of Computational Chemistry 31 (2010)  #
# 455-461                                                       #
#                                                               #
# DOI 10.1002/jcc.21334                                         #
#                                                               #
# Please see http://vina.scripps.edu for more information.      #
#################################################################

WARNING: The search space volume > 27000 Angstrom^3 (See FAQ)
Detected 8 CPUs
Reading input ... done.
Setting up the scoring function ... done.
Analyzing the binding site ... done.
Using random seed: 1421132852
Performing search ... done.
Refining results ... done.

mode |   affinity | dist from best mode
     | (kcal/mol) | rmsd l.b.| rmsd u.b.
-----+------------+----------+----------
   1         -9.2      0.000      0.000
   2         -8.5     22.464     24.744
   3         -8.4      5.597     10.672
   4         -8.2     22.373     24.877
   5         -8.1      5.767     10.573
   6         -7.9     17.953     20.435
   7         -7.9     18.763     20.047
   8         -7.9     17.457     19.958
   9         -7.8     19.985     21.397
  10         -7.8     20.584     22.728
  11         -7.8     17.668     22.845
  12         -7.8     10.464     12.249
  13         -7.7     26.587     27.876
  14         -7.7     18.503     20.514
  15         -7.6     22.945     26.432
  16         -7.6     22.232     23.597
  17         -7.5      7.013     11.995
  18         -7.5     22.699     24.799
  19         -7.4     22.282     23.621
  20         -7.4     19.065     21.718
Writing output ... done.
