# Supplementary material for: Exploring the potential mechanism of emetine against coronavirus disease 2019 combined with lung adenocarcinoma: bioinformatics and molecular simulation analyses
Source: BMC Cancer. 2022 Jun 22;22:687. doi: 10.1186/s12885-022-09763-2 (PMC9214478; doi:10.1186/s12885-022-09763-2)
Supplement: Supplementary file 8 — Additional file 8. The redocking files. [file 12885_2022_9763_MOESM8_ESM.zip › Additional file 8/DDP4-Omarigliptin/out_conformations/Omarigliptin_output_ligand_01.pdbqt]

REMARK VINA RESULT:      -9.2      0.000      0.000
REMARK  4 active torsions:
REMARK  status: ('A' for Active; 'I' for Inactive)
REMARK    1  A    between atoms: N_1  and  C10_22 
REMARK    2  A    between atoms: N1_8  and  C8_20 
REMARK    3  A    between atoms: C3_14  and  C6_18 
REMARK    4  A    between atoms: N3_15  and  S_32 
ROOT
HETATM    1  O   2VH A 802      39.110  49.912  37.380  1.00 22.28    -0.377 OA
HETATM    2  C6  2VH A 802      38.279  50.698  36.515  1.00 19.36     0.188 C 
HETATM    3  C7  2VH A 802      40.365  50.553  37.629  1.00 18.94     0.204 C 
HETATM    4  C8  2VH A 802      41.165  50.733  36.357  1.00 20.18     0.249 C 
HETATM    5  C9  2VH A 802      40.351  51.519  35.326  1.00 19.54     0.073 C 
HETATM    6  C10 2VH A 802      38.975  50.869  35.175  1.00 17.45     0.219 C 
ENDROOT
BRANCH   4   7
HETATM    7  N1  2VH A 802      42.449  51.463  36.687  1.00 23.78     0.105 N 
HETATM    8  C11 2VH A 802      43.628  50.515  37.194  1.00 25.98     0.315 C 
HETATM    9  C12 2VH A 802      44.769  51.285  36.746  1.00 27.85     0.014 A 
HETATM   10  C13 2VH A 802      44.455  52.244  35.789  1.00 28.65     0.064 A 
HETATM   11  C15 2VH A 802      46.087  51.379  36.941  1.00 29.93     0.140 A 
HETATM   12  N2  2VH A 802      45.520  52.899  35.368  1.00 33.03    -0.287 N 
HETATM   13  C14 2VH A 802      43.030  52.267  35.490  1.00 25.06     0.332 C 
HETATM   14  N3  2VH A 802      46.559  52.340  36.099  1.00 37.74    -0.192 N 
HETATM   15  H2  2VH A 802      45.569  53.642  34.670  1.00  0.00     0.188 HD
BRANCH  14  16
HETATM   16  S   2VH A 802      48.154  52.849  35.879  1.00 54.99     0.245 S 
HETATM   17  O1  2VH A 802      48.223  54.270  35.763  1.00 56.01    -0.204 OA
HETATM   18  O2  2VH A 802      48.870  52.196  36.928  1.00 57.93    -0.204 OA
HETATM   19  C16 2VH A 802      48.577  52.117  34.350  1.00 56.24     0.188 C 
ENDBRANCH  14  16
ENDBRANCH   4   7
BRANCH   6  20
HETATM   20  N   2VH A 802      38.121  51.672  34.249  1.00 16.92    -0.072 N 
HETATM   21  HN3 2VH A 802      37.525  52.329  34.752  1.00  0.00     0.274 HD
HETATM   22  HN2 2VH A 802      38.668  52.346  33.714  1.00  0.00     0.274 HD
HETATM   23  HN1 2VH A 802      37.581  51.054  33.644  1.00  0.00     0.274 HD
ENDBRANCH   6  20
BRANCH   2  24
HETATM   24  C3  2VH A 802      36.934  50.021  36.406  1.00 19.37     0.014 A 
HETATM   25  C2  2VH A 802      35.757  50.729  36.572  1.00 17.68     0.128 A 
HETATM   26  C1  2VH A 802      34.510  50.190  36.401  1.00 18.01     0.088 A 
HETATM   27  F1  2VH A 802      35.842  52.020  36.947  1.00 18.64    -0.205 F 
HETATM   28  C   2VH A 802      34.448  48.862  36.069  1.00 21.37     0.157 A 
HETATM   29  C5  2VH A 802      35.581  48.131  35.861  1.00 20.77     0.155 A 
HETATM   30  F2  2VH A 802      33.249  48.254  35.938  1.00 22.32    -0.203 F 
HETATM   31  C4  2VH A 802      36.825  48.687  36.009  1.00 18.08     0.058 A 
HETATM   32  F   2VH A 802      35.459  46.851  35.451  1.00 21.99    -0.203 F 
ENDBRANCH   2  24
TORSDOF 4
