# Supplementary material for: Exploring the potential mechanism of emetine against coronavirus disease 2019 combined with lung adenocarcinoma: bioinformatics and molecular simulation analyses
Source: BMC Cancer. 2022 Jun 22;22:687. doi: 10.1186/s12885-022-09763-2 (PMC9214478; doi:10.1186/s12885-022-09763-2)
Supplement: Supplementary file 8 — Additional file 8. The redocking files. [file 12885_2022_9763_MOESM8_ESM.zip › Additional file 8/DDP4-Omarigliptin/out_conformations/Omarigliptin_output_ligand_02.pdbqt]

REMARK VINA RESULT:      -8.5     22.464     24.744
REMARK  4 active torsions:
REMARK  status: ('A' for Active; 'I' for Inactive)
REMARK    1  A    between atoms: N_1  and  C10_22 
REMARK    2  A    between atoms: N1_8  and  C8_20 
REMARK    3  A    between atoms: C3_14  and  C6_18 
REMARK    4  A    between atoms: N3_15  and  S_32 
ROOT
HETATM    1  O   2VH A 802      58.139  36.817  25.576  1.00 22.28    -0.377 OA
HETATM    2  C6  2VH A 802      57.595  38.109  25.279  1.00 19.36     0.188 C 
HETATM    3  C7  2VH A 802      57.126  35.906  26.012  1.00 18.94     0.204 C 
HETATM    4  C8  2VH A 802      56.469  36.370  27.296  1.00 20.18     0.249 C 
HETATM    5  C9  2VH A 802      55.893  37.777  27.116  1.00 19.54     0.073 C 
HETATM    6  C10 2VH A 802      56.975  38.690  26.539  1.00 17.45     0.219 C 
ENDROOT
BRANCH   4   7
HETATM    7  N1  2VH A 802      55.376  35.391  27.665  1.00 23.78     0.105 N 
HETATM    8  C11 2VH A 802      55.897  34.081  28.412  1.00 25.98     0.315 C 
HETATM    9  C12 2VH A 802      54.724  33.769  29.203  1.00 27.85     0.014 A 
HETATM   10  C13 2VH A 802      53.834  34.830  29.322  1.00 28.65     0.064 A 
HETATM   11  C15 2VH A 802      54.193  32.763  29.901  1.00 29.93     0.140 A 
HETATM   12  N2  2VH A 802      52.798  34.532  30.084  1.00 33.03    -0.287 N 
HETATM   13  C14 2VH A 802      54.283  36.003  28.585  1.00 25.06     0.332 C 
HETATM   14  N3  2VH A 802      53.034  33.216  30.457  1.00 37.74    -0.192 N 
HETATM   15  H2  2VH A 802      52.009  35.127  30.339  1.00  0.00     0.188 HD
BRANCH  14  16
HETATM   16  S   2VH A 802      51.970  32.393  31.477  1.00 54.99     0.245 S 
HETATM   17  O1  2VH A 802      52.422  32.440  32.830  1.00 56.01    -0.204 OA
HETATM   18  O2  2VH A 802      50.691  32.935  31.146  1.00 57.93    -0.204 OA
HETATM   19  C16 2VH A 802      52.070  30.752  30.884  1.00 56.24     0.188 C 
ENDBRANCH  14  16
ENDBRANCH   4   7
BRANCH   6  20
HETATM   20  N   2VH A 802      56.413  40.047  26.260  1.00 16.92    -0.072 N 
HETATM   21  HN3 2VH A 802      56.597  40.700  27.022  1.00  0.00     0.274 HD
HETATM   22  HN2 2VH A 802      56.928  40.527  25.523  1.00  0.00     0.274 HD
HETATM   23  HN1 2VH A 802      55.419  39.978  26.047  1.00  0.00     0.274 HD
ENDBRANCH   6  20
BRANCH   2  24
HETATM   24  C3  2VH A 802      58.696  38.968  24.707  1.00 19.37     0.014 A 
HETATM   25  C2  2VH A 802      58.537  39.635  23.504  1.00 17.68     0.128 A 
HETATM   26  C1  2VH A 802      59.464  40.493  22.978  1.00 18.01     0.088 A 
HETATM   27  F1  2VH A 802      57.413  39.407  22.798  1.00 18.64    -0.205 F 
HETATM   28  C   2VH A 802      60.622  40.669  23.689  1.00 21.37     0.157 A 
HETATM   29  C5  2VH A 802      60.810  40.060  24.896  1.00 20.77     0.155 A 
HETATM   30  F2  2VH A 802      61.602  41.461  23.201  1.00 22.32    -0.203 F 
HETATM   31  C4  2VH A 802      59.865  39.223  25.427  1.00 18.08     0.058 A 
HETATM   32  F   2VH A 802      61.932  40.339  25.593  1.00 21.99    -0.203 F 
ENDBRANCH   2  24
TORSDOF 4
