# Supplementary material for: Exploring the potential mechanism of emetine against coronavirus disease 2019 combined with lung adenocarcinoma: bioinformatics and molecular simulation analyses
Source: BMC Cancer. 2022 Jun 22;22:687. doi: 10.1186/s12885-022-09763-2 (PMC9214478; doi:10.1186/s12885-022-09763-2)
Supplement: Supplementary file 8 — Additional file 8. The redocking files. [file 12885_2022_9763_MOESM8_ESM.zip › Additional file 8/DDP4-Omarigliptin/out_conformations/Omarigliptin_output_ligand_03.pdbqt]

REMARK VINA RESULT:      -8.4      5.597     10.672
REMARK  4 active torsions:
REMARK  status: ('A' for Active; 'I' for Inactive)
REMARK    1  A    between atoms: N_1  and  C10_22 
REMARK    2  A    between atoms: N1_8  and  C8_20 
REMARK    3  A    between atoms: C3_14  and  C6_18 
REMARK    4  A    between atoms: N3_15  and  S_32 
ROOT
HETATM    1  O   2VH A 802      45.899  51.879  35.854  1.00 22.28    -0.377 OA
HETATM    2  C6  2VH A 802      46.539  51.810  34.573  1.00 19.36     0.188 C 
HETATM    3  C7  2VH A 802      44.580  51.327  35.814  1.00 18.94     0.204 C 
HETATM    4  C8  2VH A 802      43.677  52.095  34.871  1.00 20.18     0.249 C 
HETATM    5  C9  2VH A 802      44.290  52.137  33.469  1.00 19.54     0.073 C 
HETATM    6  C10 2VH A 802      45.737  52.622  33.571  1.00 17.45     0.219 C 
ENDROOT
BRANCH   4   7
HETATM    7  N1  2VH A 802      42.322  51.424  34.838  1.00 23.78     0.105 N 
HETATM    8  C11 2VH A 802      42.074  50.392  36.030  1.00 25.98     0.315 C 
HETATM    9  C12 2VH A 802      40.634  50.495  36.145  1.00 27.85     0.014 A 
HETATM   10  C13 2VH A 802      40.105  51.625  35.533  1.00 28.65     0.064 A 
HETATM   11  C15 2VH A 802      39.596  49.847  36.680  1.00 29.93     0.140 A 
HETATM   12  N2  2VH A 802      38.797  51.716  35.692  1.00 33.03    -0.287 N 
HETATM   13  C14 2VH A 802      41.134  52.425  34.884  1.00 25.06     0.332 C 
HETATM   14  N3  2VH A 802      38.479  50.584  36.430  1.00 37.74    -0.192 N 
HETATM   15  H2  2VH A 802      38.169  52.444  35.353  1.00  0.00     0.188 HD
BRANCH  14  16
HETATM   16  S   2VH A 802      36.890  50.274  36.910  1.00 54.99     0.245 S 
HETATM   17  O1  2VH A 802      36.816  50.064  38.320  1.00 56.01    -0.204 OA
HETATM   18  O2  2VH A 802      36.140  51.335  36.318  1.00 57.93    -0.204 OA
HETATM   19  C16 2VH A 802      36.528  48.780  36.078  1.00 56.24     0.188 C 
ENDBRANCH  14  16
ENDBRANCH   4   7
BRANCH   6  20
HETATM   20  N   2VH A 802      46.393  52.579  32.229  1.00 16.92    -0.072 N 
HETATM   21  HN3 2VH A 802      45.980  53.249  31.580  1.00  0.00     0.274 HD
HETATM   22  HN2 2VH A 802      47.339  52.960  32.255  1.00  0.00     0.274 HD
HETATM   23  HN1 2VH A 802      46.375  51.629  31.859  1.00  0.00     0.274 HD
ENDBRANCH   6  20
BRANCH   2  24
HETATM   24  C3  2VH A 802      47.962  52.290  34.727  1.00 19.37     0.014 A 
HETATM   25  C2  2VH A 802      49.032  51.510  34.325  1.00 17.68     0.128 A 
HETATM   26  C1  2VH A 802      50.336  51.924  34.361  1.00 18.01     0.088 A 
HETATM   27  F1  2VH A 802      48.777  50.259  33.895  1.00 18.64    -0.205 F 
HETATM   28  C   2VH A 802      50.575  53.182  34.850  1.00 21.37     0.157 A 
HETATM   29  C5  2VH A 802      49.550  54.001  35.226  1.00 20.77     0.155 A 
HETATM   30  F2  2VH A 802      51.843  53.634  34.962  1.00 22.32    -0.203 F 
HETATM   31  C4  2VH A 802      48.245  53.586  35.162  1.00 18.08     0.058 A 
HETATM   32  F   2VH A 802      49.838  55.261  35.617  1.00 21.99    -0.203 F 
ENDBRANCH   2  24
TORSDOF 4
