# Supplementary material for: Exploring the potential mechanism of emetine against coronavirus disease 2019 combined with lung adenocarcinoma: bioinformatics and molecular simulation analyses
Source: BMC Cancer. 2022 Jun 22;22:687. doi: 10.1186/s12885-022-09763-2 (PMC9214478; doi:10.1186/s12885-022-09763-2)
Supplement: Supplementary file 8 — Additional file 8. The redocking files. [file 12885_2022_9763_MOESM8_ESM.zip › Additional file 8/DDP4-Omarigliptin/out_conformations/Omarigliptin_output_ligand_04.pdbqt]

REMARK VINA RESULT:      -8.2     22.373     24.877
REMARK  4 active torsions:
REMARK  status: ('A' for Active; 'I' for Inactive)
REMARK    1  A    between atoms: N_1  and  C10_22 
REMARK    2  A    between atoms: N1_8  and  C8_20 
REMARK    3  A    between atoms: C3_14  and  C6_18 
REMARK    4  A    between atoms: N3_15  and  S_32 
ROOT
HETATM    1  O   2VH A 802      56.825  38.201  26.861  1.00 22.28    -0.377 OA
HETATM    2  C6  2VH A 802      57.921  37.434  26.345  1.00 19.36     0.188 C 
HETATM    3  C7  2VH A 802      55.808  37.361  27.415  1.00 18.94     0.204 C 
HETATM    4  C8  2VH A 802      55.202  36.449  26.368  1.00 20.18     0.249 C 
HETATM    5  C9  2VH A 802      56.295  35.609  25.701  1.00 19.54     0.073 C 
HETATM    6  C10 2VH A 802      57.416  36.535  25.228  1.00 17.45     0.219 C 
ENDROOT
BRANCH   4   7
HETATM    7  N1  2VH A 802      54.179  35.555  27.034  1.00 23.78     0.105 N 
HETATM    8  C11 2VH A 802      54.694  34.073  27.320  1.00 25.98     0.315 C 
HETATM    9  C12 2VH A 802      53.890  33.756  28.482  1.00 27.85     0.014 A 
HETATM   10  C13 2VH A 802      53.335  34.872  29.098  1.00 28.65     0.064 A 
HETATM   11  C15 2VH A 802      53.496  32.704  29.204  1.00 29.93     0.140 A 
HETATM   12  N2  2VH A 802      52.645  34.557  30.178  1.00 33.03    -0.287 N 
HETATM   13  C14 2VH A 802      53.671  36.103  28.397  1.00 25.06     0.332 C 
HETATM   14  N3  2VH A 802      52.756  33.175  30.246  1.00 37.74    -0.192 N 
HETATM   15  H2  2VH A 802      52.148  35.182  30.813  1.00  0.00     0.188 HD
BRANCH  14  16
HETATM   16  S   2VH A 802      52.043  32.303  31.505  1.00 54.99     0.245 S 
HETATM   17  O1  2VH A 802      52.638  32.639  32.758  1.00 56.01    -0.204 OA
HETATM   18  O2  2VH A 802      50.643  32.510  31.314  1.00 57.93    -0.204 OA
HETATM   19  C16 2VH A 802      52.442  30.652  31.093  1.00 56.24     0.188 C 
ENDBRANCH  14  16
ENDBRANCH   4   7
BRANCH   6  20
HETATM   20  N   2VH A 802      58.544  35.735  24.661  1.00 16.92    -0.072 N 
HETATM   21  HN3 2VH A 802      58.740  35.985  23.691  1.00  0.00     0.274 HD
HETATM   22  HN2 2VH A 802      59.441  35.999  25.068  1.00  0.00     0.274 HD
HETATM   23  HN1 2VH A 802      58.356  34.738  24.767  1.00  0.00     0.274 HD
ENDBRANCH   6  20
BRANCH   2  24
HETATM   24  C3  2VH A 802      59.001  38.389  25.900  1.00 19.37     0.014 A 
HETATM   25  C2  2VH A 802      60.287  38.306  26.405  1.00 17.68     0.128 A 
HETATM   26  C1  2VH A 802      61.327  39.087  25.978  1.00 18.01     0.088 A 
HETATM   27  F1  2VH A 802      60.524  37.421  27.391  1.00 18.64    -0.205 F 
HETATM   28  C   2VH A 802      61.050  40.015  25.008  1.00 21.37     0.157 A 
HETATM   29  C5  2VH A 802      59.806  40.111  24.456  1.00 20.77     0.155 A 
HETATM   30  F2  2VH A 802      62.018  40.854  24.581  1.00 22.32    -0.203 F 
HETATM   31  C4  2VH A 802      58.777  39.307  24.872  1.00 18.08     0.058 A 
HETATM   32  F   2VH A 802      59.613  40.984  23.444  1.00 21.99    -0.203 F 
ENDBRANCH   2  24
TORSDOF 4
