# Supplementary material for: Exploring the potential mechanism of emetine against coronavirus disease 2019 combined with lung adenocarcinoma: bioinformatics and molecular simulation analyses
Source: BMC Cancer. 2022 Jun 22;22:687. doi: 10.1186/s12885-022-09763-2 (PMC9214478; doi:10.1186/s12885-022-09763-2)
Supplement: Supplementary file 8 — Additional file 8. The redocking files. [file 12885_2022_9763_MOESM8_ESM.zip › Additional file 8/DDP4-Omarigliptin/out_conformations/Omarigliptin_output_ligand_05.pdbqt]

REMARK VINA RESULT:      -8.1      5.767     10.573
REMARK  4 active torsions:
REMARK  status: ('A' for Active; 'I' for Inactive)
REMARK    1  A    between atoms: N_1  and  C10_22 
REMARK    2  A    between atoms: N1_8  and  C8_20 
REMARK    3  A    between atoms: C3_14  and  C6_18 
REMARK    4  A    between atoms: N3_15  and  S_32 
ROOT
HETATM    1  O   2VH A 802      45.850  52.130  33.751  1.00 22.28    -0.377 OA
HETATM    2  C6  2VH A 802      46.504  52.464  34.983  1.00 19.36     0.188 C 
HETATM    3  C7  2VH A 802      44.434  52.310  33.841  1.00 18.94     0.204 C 
HETATM    4  C8  2VH A 802      43.817  51.401  34.883  1.00 20.18     0.249 C 
HETATM    5  C9  2VH A 802      44.480  51.630  36.244  1.00 19.54     0.073 C 
HETATM    6  C10 2VH A 802      45.998  51.543  36.081  1.00 17.45     0.219 C 
ENDROOT
BRANCH   4   7
HETATM    7  N1  2VH A 802      42.333  51.685  34.961  1.00 23.78     0.105 N 
HETATM    8  C11 2VH A 802      41.409  50.417  34.670  1.00 25.98     0.315 C 
HETATM    9  C12 2VH A 802      40.253  50.771  35.466  1.00 27.85     0.014 A 
HETATM   10  C13 2VH A 802      40.506  51.762  36.408  1.00 28.65     0.064 A 
HETATM   11  C15 2VH A 802      38.968  50.439  35.618  1.00 29.93     0.140 A 
HETATM   12  N2  2VH A 802      39.446  52.032  37.148  1.00 33.03    -0.287 N 
HETATM   13  C14 2VH A 802      41.881  52.237  36.342  1.00 25.06     0.332 C 
HETATM   14  N3  2VH A 802      38.471  51.181  36.646  1.00 37.74    -0.192 N 
HETATM   15  H2  2VH A 802      39.364  52.707  37.909  1.00  0.00     0.188 HD
BRANCH  14  16
HETATM   16  S   2VH A 802      36.918  51.147  37.309  1.00 54.99     0.245 S 
HETATM   17  O1  2VH A 802      36.159  52.278  36.886  1.00 56.01    -0.204 OA
HETATM   18  O2  2VH A 802      36.447  49.833  37.008  1.00 57.93    -0.204 OA
HETATM   19  C16 2VH A 802      37.237  51.265  39.023  1.00 56.24     0.188 C 
ENDBRANCH  14  16
ENDBRANCH   4   7
BRANCH   6  20
HETATM   20  N   2VH A 802      46.677  51.860  37.374  1.00 16.92    -0.072 N 
HETATM   21  HN3 2VH A 802      46.603  52.849  37.611  1.00  0.00     0.274 HD
HETATM   22  HN2 2VH A 802      46.173  51.477  38.173  1.00  0.00     0.274 HD
HETATM   23  HN1 2VH A 802      47.647  51.546  37.348  1.00  0.00     0.274 HD
ENDBRANCH   6  20
BRANCH   2  24
HETATM   24  C3  2VH A 802      47.996  52.372  34.769  1.00 19.37     0.014 A 
HETATM   25  C2  2VH A 802      48.842  53.398  35.151  1.00 17.68     0.128 A 
HETATM   26  C1  2VH A 802      50.206  53.337  35.061  1.00 18.01     0.088 A 
HETATM   27  F1  2VH A 802      48.289  54.534  35.618  1.00 18.64    -0.205 F 
HETATM   28  C   2VH A 802      50.744  52.191  34.535  1.00 21.37     0.157 A 
HETATM   29  C5  2VH A 802      49.952  51.139  34.176  1.00 20.77     0.155 A 
HETATM   30  F2  2VH A 802      52.080  52.087  34.368  1.00 22.32    -0.203 F 
HETATM   31  C4  2VH A 802      48.588  51.200  34.294  1.00 18.08     0.058 A 
HETATM   32  F   2VH A 802      50.542  50.003  33.746  1.00 21.99    -0.203 F 
ENDBRANCH   2  24
TORSDOF 4
