# Supplementary material for: Exploring the potential mechanism of emetine against coronavirus disease 2019 combined with lung adenocarcinoma: bioinformatics and molecular simulation analyses
Source: BMC Cancer. 2022 Jun 22;22:687. doi: 10.1186/s12885-022-09763-2 (PMC9214478; doi:10.1186/s12885-022-09763-2)
Supplement: Supplementary file 8 — Additional file 8. The redocking files. [file 12885_2022_9763_MOESM8_ESM.zip › Additional file 8/DDP4-Omarigliptin/out_conformations/Omarigliptin_output_ligand_06.pdbqt]

REMARK VINA RESULT:      -7.9     17.953     20.435
REMARK  4 active torsions:
REMARK  status: ('A' for Active; 'I' for Inactive)
REMARK    1  A    between atoms: N_1  and  C10_22 
REMARK    2  A    between atoms: N1_8  and  C8_20 
REMARK    3  A    between atoms: C3_14  and  C6_18 
REMARK    4  A    between atoms: N3_15  and  S_32 
ROOT
HETATM    1  O   2VH A 802      28.079  67.435  36.633  1.00 22.28    -0.377 OA
HETATM    2  C6  2VH A 802      28.279  66.943  35.301  1.00 19.36     0.188 C 
HETATM    3  C7  2VH A 802      28.875  66.723  37.584  1.00 18.94     0.204 C 
HETATM    4  C8  2VH A 802      28.505  65.255  37.638  1.00 20.18     0.249 C 
HETATM    5  C9  2VH A 802      28.629  64.627  36.247  1.00 19.54     0.073 C 
HETATM    6  C10 2VH A 802      27.859  65.484  35.242  1.00 17.45     0.219 C 
ENDROOT
BRANCH   4   7
HETATM    7  N1  2VH A 802      29.421  64.557  38.619  1.00 23.78     0.105 N 
HETATM    8  C11 2VH A 802      30.424  65.533  39.385  1.00 25.98     0.315 C 
HETATM    9  C12 2VH A 802      30.590  64.793  40.618  1.00 27.85     0.014 A 
HETATM   10  C13 2VH A 802      29.610  63.830  40.827  1.00 28.65     0.064 A 
HETATM   11  C15 2VH A 802      31.397  64.732  41.680  1.00 29.93     0.140 A 
HETATM   12  N2  2VH A 802      29.761  63.202  41.979  1.00 33.03    -0.287 N 
HETATM   13  C14 2VH A 802      28.661  63.771  39.724  1.00 25.06     0.332 C 
HETATM   14  N3  2VH A 802      30.897  63.786  42.522  1.00 37.74    -0.192 N 
HETATM   15  H2  2VH A 802      29.181  62.463  42.375  1.00  0.00     0.188 HD
BRANCH  14  16
HETATM   16  S   2VH A 802      31.479  63.317  44.037  1.00 54.99     0.245 S 
HETATM   17  O1  2VH A 802      31.257  64.340  45.007  1.00 56.01    -0.204 OA
HETATM   18  O2  2VH A 802      30.908  62.024  44.237  1.00 57.93    -0.204 OA
HETATM   19  C16 2VH A 802      33.194  63.150  43.747  1.00 56.24     0.188 C 
ENDBRANCH  14  16
ENDBRANCH   4   7
BRANCH   6  20
HETATM   20  N   2VH A 802      28.043  64.950  33.858  1.00 16.92    -0.072 N 
HETATM   21  HN3 2VH A 802      28.125  63.933  33.849  1.00  0.00     0.274 HD
HETATM   22  HN2 2VH A 802      27.195  65.037  33.300  1.00  0.00     0.274 HD
HETATM   23  HN1 2VH A 802      28.841  65.400  33.411  1.00  0.00     0.274 HD
ENDBRANCH   6  20
BRANCH   2  24
HETATM   24  C3  2VH A 802      27.509  67.824  34.348  1.00 19.37     0.014 A 
HETATM   25  C2  2VH A 802      28.033  68.186  33.119  1.00 17.68     0.128 A 
HETATM   26  C1  2VH A 802      27.350  68.910  32.180  1.00 18.01     0.088 A 
HETATM   27  F1  2VH A 802      29.300  67.823  32.841  1.00 18.64    -0.205 F 
HETATM   28  C   2VH A 802      26.081  69.310  32.507  1.00 21.37     0.157 A 
HETATM   29  C5  2VH A 802      25.509  68.950  33.692  1.00 20.77     0.155 A 
HETATM   30  F2  2VH A 802      25.371  70.073  31.648  1.00 22.32    -0.203 F 
HETATM   31  C4  2VH A 802      26.192  68.202  34.616  1.00 18.08     0.058 A 
HETATM   32  F   2VH A 802      24.225  69.299  33.923  1.00 21.99    -0.203 F 
ENDBRANCH   2  24
TORSDOF 4
