# Supplementary material for: Exploring the potential mechanism of emetine against coronavirus disease 2019 combined with lung adenocarcinoma: bioinformatics and molecular simulation analyses
Source: BMC Cancer. 2022 Jun 22;22:687. doi: 10.1186/s12885-022-09763-2 (PMC9214478; doi:10.1186/s12885-022-09763-2)
Supplement: Supplementary file 8 — Additional file 8. The redocking files. [file 12885_2022_9763_MOESM8_ESM.zip › Additional file 8/DDP4-Omarigliptin/out_conformations/Omarigliptin_output_ligand_07.pdbqt]

REMARK VINA RESULT:      -7.9     18.763     20.047
REMARK  4 active torsions:
REMARK  status: ('A' for Active; 'I' for Inactive)
REMARK    1  A    between atoms: N_1  and  C10_22 
REMARK    2  A    between atoms: N1_8  and  C8_20 
REMARK    3  A    between atoms: C3_14  and  C6_18 
REMARK    4  A    between atoms: N3_15  and  S_32 
ROOT
HETATM    1  O   2VH A 802      30.892  66.528  35.371  1.00 22.28    -0.377 OA
HETATM    2  C6  2VH A 802      30.960  67.036  36.709  1.00 19.36     0.188 C 
HETATM    3  C7  2VH A 802      31.489  67.429  34.434  1.00 18.94     0.204 C 
HETATM    4  C8  2VH A 802      30.766  68.759  34.396  1.00 20.18     0.249 C 
HETATM    5  C9  2VH A 802      30.725  69.380  35.796  1.00 19.54     0.073 C 
HETATM    6  C10 2VH A 802      30.190  68.344  36.785  1.00 17.45     0.219 C 
ENDROOT
BRANCH   4   7
HETATM    7  N1  2VH A 802      31.482  69.677  33.430  1.00 23.78     0.105 N 
HETATM    8  C11 2VH A 802      33.026  69.900  33.763  1.00 25.98     0.315 C 
HETATM    9  C12 2VH A 802      33.530  70.149  32.428  1.00 27.85     0.014 A 
HETATM   10  C13 2VH A 802      32.664  69.742  31.420  1.00 28.65     0.064 A 
HETATM   11  C15 2VH A 802      34.603  70.648  31.810  1.00 29.93     0.140 A 
HETATM   12  N2  2VH A 802      33.167  69.940  30.216  1.00 33.03    -0.287 N 
HETATM   13  C14 2VH A 802      31.427  69.188  31.956  1.00 25.06     0.332 C 
HETATM   14  N3  2VH A 802      34.406  70.511  30.470  1.00 37.74    -0.192 N 
HETATM   15  H2  2VH A 802      32.745  69.725  29.312  1.00  0.00     0.188 HD
BRANCH  14  16
HETATM   16  S   2VH A 802      35.451  70.925  29.209  1.00 54.99     0.245 S 
HETATM   17  O1  2VH A 802      36.039  72.206  29.435  1.00 56.01    -0.204 OA
HETATM   18  O2  2VH A 802      36.294  69.780  29.074  1.00 57.93    -0.204 OA
HETATM   19  C16 2VH A 802      34.372  71.011  27.837  1.00 56.24     0.188 C 
ENDBRANCH  14  16
ENDBRANCH   4   7
BRANCH   6  20
HETATM   20  N   2VH A 802      30.232  68.887  38.177  1.00 16.92    -0.072 N 
HETATM   21  HN3 2VH A 802      29.375  69.386  38.418  1.00  0.00     0.274 HD
HETATM   22  HN2 2VH A 802      30.177  68.148  38.876  1.00  0.00     0.274 HD
HETATM   23  HN1 2VH A 802      31.059  69.470  38.302  1.00  0.00     0.274 HD
ENDBRANCH   6  20
BRANCH   2  24
HETATM   24  C3  2VH A 802      30.430  65.978  37.646  1.00 19.37     0.014 A 
HETATM   25  C2  2VH A 802      31.120  65.622  38.792  1.00 17.68     0.128 A 
HETATM   26  C1  2VH A 802      30.650  64.733  39.721  1.00 18.01     0.088 A 
HETATM   27  F1  2VH A 802      32.336  66.164  38.994  1.00 18.64    -0.205 F 
HETATM   28  C   2VH A 802      29.432  64.156  39.469  1.00 21.37     0.157 A 
HETATM   29  C5  2VH A 802      28.701  64.500  38.370  1.00 20.77     0.155 A 
HETATM   30  F2  2VH A 802      28.935  63.230  40.318  1.00 22.32    -0.203 F 
HETATM   31  C4  2VH A 802      29.168  65.411  37.459  1.00 18.08     0.058 A 
HETATM   32  F   2VH A 802      27.470  63.965  38.219  1.00 21.99    -0.203 F 
ENDBRANCH   2  24
TORSDOF 4
