# Supplementary material for: Exploring the potential mechanism of emetine against coronavirus disease 2019 combined with lung adenocarcinoma: bioinformatics and molecular simulation analyses
Source: BMC Cancer. 2022 Jun 22;22:687. doi: 10.1186/s12885-022-09763-2 (PMC9214478; doi:10.1186/s12885-022-09763-2)
Supplement: Supplementary file 8 — Additional file 8. The redocking files. [file 12885_2022_9763_MOESM8_ESM.zip › Additional file 8/DDP4-Omarigliptin/out_conformations/Omarigliptin_output_ligand_08.pdbqt]

REMARK VINA RESULT:      -7.9     17.457     19.958
REMARK  4 active torsions:
REMARK  status: ('A' for Active; 'I' for Inactive)
REMARK    1  A    between atoms: N_1  and  C10_22 
REMARK    2  A    between atoms: N1_8  and  C8_20 
REMARK    3  A    between atoms: C3_14  and  C6_18 
REMARK    4  A    between atoms: N3_15  and  S_32 
ROOT
HETATM    1  O   2VH A 802      29.459  67.988  36.071  1.00 22.28    -0.377 OA
HETATM    2  C6  2VH A 802      29.498  66.833  35.222  1.00 19.36     0.188 C 
HETATM    3  C7  2VH A 802      29.834  67.667  37.414  1.00 18.94     0.204 C 
HETATM    4  C8  2VH A 802      28.878  66.674  38.042  1.00 20.18     0.249 C 
HETATM    5  C9  2VH A 802      28.793  65.408  37.186  1.00 19.54     0.073 C 
HETATM    6  C10 2VH A 802      28.506  65.803  35.737  1.00 17.45     0.219 C 
ENDROOT
BRANCH   4   7
HETATM    7  N1  2VH A 802      29.365  66.341  39.435  1.00 23.78     0.105 N 
HETATM    8  C11 2VH A 802      28.407  65.355  40.244  1.00 25.98     0.315 C 
HETATM    9  C12 2VH A 802      29.384  64.712  41.097  1.00 27.85     0.014 A 
HETATM   10  C13 2VH A 802      30.695  64.870  40.662  1.00 28.65     0.064 A 
HETATM   11  C15 2VH A 802      29.452  63.969  42.205  1.00 29.93     0.140 A 
HETATM   12  N2  2VH A 802      31.559  64.236  41.433  1.00 33.03    -0.287 N 
HETATM   13  C14 2VH A 802      30.774  65.685  39.457  1.00 25.06     0.332 C 
HETATM   14  N3  2VH A 802      30.762  63.658  42.411  1.00 37.74    -0.192 N 
HETATM   15  H2  2VH A 802      32.573  64.184  41.334  1.00  0.00     0.188 HD
BRANCH  14  16
HETATM   16  S   2VH A 802      31.433  62.704  43.632  1.00 54.99     0.245 S 
HETATM   17  O1  2VH A 802      31.609  63.460  44.830  1.00 56.01    -0.204 OA
HETATM   18  O2  2VH A 802      30.605  61.541  43.652  1.00 57.93    -0.204 OA
HETATM   19  C16 2VH A 802      32.996  62.287  42.970  1.00 56.24     0.188 C 
ENDBRANCH  14  16
ENDBRANCH   4   7
BRANCH   6  20
HETATM   20  N   2VH A 802      28.515  64.594  34.858  1.00 16.92    -0.072 N 
HETATM   21  HN3 2VH A 802      28.849  63.766  35.352  1.00  0.00     0.274 HD
HETATM   22  HN2 2VH A 802      27.572  64.271  34.644  1.00  0.00     0.274 HD
HETATM   23  HN1 2VH A 802      29.056  64.778  34.013  1.00  0.00     0.274 HD
ENDBRANCH   6  20
BRANCH   2  24
HETATM   24  C3  2VH A 802      29.218  67.275  33.806  1.00 19.37     0.014 A 
HETATM   25  C2  2VH A 802      30.152  67.101  32.801  1.00 17.68     0.128 A 
HETATM   26  C1  2VH A 802      29.924  67.403  31.485  1.00 18.01     0.088 A 
HETATM   27  F1  2VH A 802      31.367  66.629  33.140  1.00 18.64    -0.205 F 
HETATM   28  C   2VH A 802      28.698  67.930  31.172  1.00 21.37     0.157 A 
HETATM   29  C5  2VH A 802      27.733  68.088  32.123  1.00 20.77     0.155 A 
HETATM   30  F2  2VH A 802      28.426  68.300  29.902  1.00 22.32    -0.203 F 
HETATM   31  C4  2VH A 802      27.962  67.758  33.434  1.00 18.08     0.058 A 
HETATM   32  F   2VH A 802      26.515  68.529  31.742  1.00 21.99    -0.203 F 
ENDBRANCH   2  24
TORSDOF 4
