# Supplementary material for: Exploring the potential mechanism of emetine against coronavirus disease 2019 combined with lung adenocarcinoma: bioinformatics and molecular simulation analyses
Source: BMC Cancer. 2022 Jun 22;22:687. doi: 10.1186/s12885-022-09763-2 (PMC9214478; doi:10.1186/s12885-022-09763-2)
Supplement: Supplementary file 8 — Additional file 8. The redocking files. [file 12885_2022_9763_MOESM8_ESM.zip › Additional file 8/DDP4-Omarigliptin/out_conformations/Omarigliptin_output_ligand_09.pdbqt]

REMARK VINA RESULT:      -7.8     19.985     21.397
REMARK  4 active torsions:
REMARK  status: ('A' for Active; 'I' for Inactive)
REMARK    1  A    between atoms: N_1  and  C10_22 
REMARK    2  A    between atoms: N1_8  and  C8_20 
REMARK    3  A    between atoms: C3_14  and  C6_18 
REMARK    4  A    between atoms: N3_15  and  S_32 
ROOT
HETATM    1  O   2VH A 802      31.086  68.869  34.020  1.00 22.28    -0.377 OA
HETATM    2  C6  2VH A 802      30.062  68.186  33.285  1.00 19.36     0.188 C 
HETATM    3  C7  2VH A 802      31.636  69.957  33.271  1.00 18.94     0.204 C 
HETATM    4  C8  2VH A 802      32.304  69.480  31.998  1.00 20.18     0.249 C 
HETATM    5  C9  2VH A 802      31.312  68.682  31.147  1.00 19.54     0.073 C 
HETATM    6  C10 2VH A 802      30.663  67.605  32.016  1.00 17.45     0.219 C 
ENDROOT
BRANCH   4   7
HETATM    7  N1  2VH A 802      32.811  70.684  31.234  1.00 23.78     0.105 N 
HETATM    8  C11 2VH A 802      34.400  70.829  31.224  1.00 25.98     0.315 C 
HETATM    9  C12 2VH A 802      34.573  71.516  29.961  1.00 27.85     0.014 A 
HETATM   10  C13 2VH A 802      33.465  71.436  29.125  1.00 28.65     0.064 A 
HETATM   11  C15 2VH A 802      35.488  72.220  29.290  1.00 29.93     0.140 A 
HETATM   12  N2  2VH A 802      33.667  72.031  27.965  1.00 33.03    -0.287 N 
HETATM   13  C14 2VH A 802      32.369  70.702  29.744  1.00 25.06     0.332 C 
HETATM   14  N3  2VH A 802      34.961  72.523  28.071  1.00 37.74    -0.192 N 
HETATM   15  H2  2VH A 802      33.025  72.111  27.176  1.00  0.00     0.188 HD
BRANCH  14  16
HETATM   16  S   2VH A 802      35.686  73.356  26.794  1.00 54.99     0.245 S 
HETATM   17  O1  2VH A 802      36.722  74.216  27.268  1.00 56.01    -0.204 OA
HETATM   18  O2  2VH A 802      36.001  72.331  25.852  1.00 57.93    -0.204 OA
HETATM   19  C16 2VH A 802      34.366  74.320  26.174  1.00 56.24     0.188 C 
ENDBRANCH  14  16
ENDBRANCH   4   7
BRANCH   6  20
HETATM   20  N   2VH A 802      29.617  66.873  31.238  1.00 16.92    -0.072 N 
HETATM   21  HN3 2VH A 802      29.371  65.984  31.672  1.00  0.00     0.274 HD
HETATM   22  HN2 2VH A 802      28.707  67.328  31.302  1.00  0.00     0.274 HD
HETATM   23  HN1 2VH A 802      29.917  66.755  30.271  1.00  0.00     0.274 HD
ENDBRANCH   6  20
BRANCH   2  24
HETATM   24  C3  2VH A 802      29.447  67.142  34.185  1.00 19.37     0.014 A 
HETATM   25  C2  2VH A 802      28.083  66.910  34.191  1.00 17.68     0.128 A 
HETATM   26  C1  2VH A 802      27.479  65.922  34.921  1.00 18.01     0.088 A 
HETATM   27  F1  2VH A 802      27.300  67.721  33.453  1.00 18.64    -0.205 F 
HETATM   28  C   2VH A 802      28.290  65.143  35.703  1.00 21.37     0.157 A 
HETATM   29  C5  2VH A 802      29.644  65.311  35.704  1.00 20.77     0.155 A 
HETATM   30  F2  2VH A 802      27.753  64.185  36.489  1.00 22.32    -0.203 F 
HETATM   31  C4  2VH A 802      30.242  66.286  34.950  1.00 18.08     0.058 A 
HETATM   32  F   2VH A 802      30.401  64.458  36.427  1.00 21.99    -0.203 F 
ENDBRANCH   2  24
TORSDOF 4
