# Supplementary material for: Exploring the potential mechanism of emetine against coronavirus disease 2019 combined with lung adenocarcinoma: bioinformatics and molecular simulation analyses
Source: BMC Cancer. 2022 Jun 22;22:687. doi: 10.1186/s12885-022-09763-2 (PMC9214478; doi:10.1186/s12885-022-09763-2)
Supplement: Supplementary file 8 — Additional file 8. The redocking files. [file 12885_2022_9763_MOESM8_ESM.zip › Additional file 8/DDP4-Omarigliptin/out_conformations/Omarigliptin_output_ligand_10.pdbqt]

REMARK VINA RESULT:      -7.8     20.584     22.728
REMARK  4 active torsions:
REMARK  status: ('A' for Active; 'I' for Inactive)
REMARK    1  A    between atoms: N_1  and  C10_22 
REMARK    2  A    between atoms: N1_8  and  C8_20 
REMARK    3  A    between atoms: C3_14  and  C6_18 
REMARK    4  A    between atoms: N3_15  and  S_32 
ROOT
HETATM    1  O   2VH A 802      56.790  64.881  30.242  1.00 22.28    -0.377 OA
HETATM    2  C6  2VH A 802      56.408  64.827  31.622  1.00 19.36     0.188 C 
HETATM    3  C7  2VH A 802      57.888  64.007  29.964  1.00 18.94     0.204 C 
HETATM    4  C8  2VH A 802      59.128  64.399  30.740  1.00 20.18     0.249 C 
HETATM    5  C9  2VH A 802      58.825  64.430  32.241  1.00 19.54     0.073 C 
HETATM    6  C10 2VH A 802      57.577  65.280  32.481  1.00 17.45     0.219 C 
ENDROOT
BRANCH   4   7
HETATM    7  N1  2VH A 802      60.227  63.403  30.440  1.00 23.78     0.105 N 
HETATM    8  C11 2VH A 802      61.641  63.781  31.074  1.00 25.98     0.315 C 
HETATM    9  C12 2VH A 802      62.194  62.453  31.244  1.00 27.85     0.014 A 
HETATM   10  C13 2VH A 802      61.243  61.441  31.187  1.00 28.65     0.064 A 
HETATM   11  C15 2VH A 802      63.363  61.846  31.462  1.00 29.93     0.140 A 
HETATM   12  N2  2VH A 802      61.768  60.247  31.389  1.00 33.03    -0.287 N 
HETATM   13  C14 2VH A 802      59.907  61.963  30.931  1.00 25.06     0.332 C 
HETATM   14  N3  2VH A 802      63.119  60.511  31.571  1.00 37.74    -0.192 N 
HETATM   15  H2  2VH A 802      61.294  59.344  31.407  1.00  0.00     0.188 HD
BRANCH  14  16
HETATM   16  S   2VH A 802      64.215  59.267  31.894  1.00 54.99     0.245 S 
HETATM   17  O1  2VH A 802      64.466  59.161  33.295  1.00 56.01    -0.204 OA
HETATM   18  O2  2VH A 802      63.678  58.147  31.190  1.00 57.93    -0.204 OA
HETATM   19  C16 2VH A 802      65.661  59.818  31.082  1.00 56.24     0.188 C 
ENDBRANCH  14  16
ENDBRANCH   4   7
BRANCH   6  20
HETATM   20  N   2VH A 802      57.199  65.248  33.926  1.00 16.92    -0.072 N 
HETATM   21  HN3 2VH A 802      57.892  64.757  34.491  1.00  0.00     0.274 HD
HETATM   22  HN2 2VH A 802      57.274  66.167  34.361  1.00  0.00     0.274 HD
HETATM   23  HN1 2VH A 802      56.266  64.850  34.037  1.00  0.00     0.274 HD
ENDBRANCH   6  20
BRANCH   2  24
HETATM   24  C3  2VH A 802      55.171  65.672  31.806  1.00 19.37     0.014 A 
HETATM   25  C2  2VH A 802      55.171  67.023  31.506  1.00 17.68     0.128 A 
HETATM   26  C1  2VH A 802      54.061  67.820  31.571  1.00 18.01     0.088 A 
HETATM   27  F1  2VH A 802      56.339  67.591  31.151  1.00 18.64    -0.205 F 
HETATM   28  C   2VH A 802      52.895  67.230  31.984  1.00 21.37     0.157 A 
HETATM   29  C5  2VH A 802      52.837  65.895  32.258  1.00 20.77     0.155 A 
HETATM   30  F2  2VH A 802      51.775  67.971  32.122  1.00 22.32    -0.203 F 
HETATM   31  C4  2VH A 802      53.949  65.099  32.165  1.00 18.08     0.058 A 
HETATM   32  F   2VH A 802      51.643  65.350  32.576  1.00 21.99    -0.203 F 
ENDBRANCH   2  24
TORSDOF 4
