# Supplementary material for: Exploring the potential mechanism of emetine against coronavirus disease 2019 combined with lung adenocarcinoma: bioinformatics and molecular simulation analyses
Source: BMC Cancer. 2022 Jun 22;22:687. doi: 10.1186/s12885-022-09763-2 (PMC9214478; doi:10.1186/s12885-022-09763-2)
Supplement: Supplementary file 8 — Additional file 8. The redocking files. [file 12885_2022_9763_MOESM8_ESM.zip › Additional file 8/DDP4-Omarigliptin/out_conformations/Omarigliptin_output_ligand_11.pdbqt]

REMARK VINA RESULT:      -7.8     17.668     22.845
REMARK  4 active torsions:
REMARK  status: ('A' for Active; 'I' for Inactive)
REMARK    1  A    between atoms: N_1  and  C10_22 
REMARK    2  A    between atoms: N1_8  and  C8_20 
REMARK    3  A    between atoms: C3_14  and  C6_18 
REMARK    4  A    between atoms: N3_15  and  S_32 
ROOT
HETATM    1  O   2VH A 802      55.069  67.583  35.500  1.00 22.28    -0.377 OA
HETATM    2  C6  2VH A 802      56.223  68.241  34.961  1.00 19.36     0.188 C 
HETATM    3  C7  2VH A 802      54.631  66.512  34.658  1.00 18.94     0.204 C 
HETATM    4  C8  2VH A 802      54.209  67.010  33.292  1.00 20.18     0.249 C 
HETATM    5  C9  2VH A 802      55.354  67.785  32.633  1.00 19.54     0.073 C 
HETATM    6  C10 2VH A 802      55.868  68.842  33.611  1.00 17.45     0.219 C 
ENDROOT
BRANCH   4   7
HETATM    7  N1  2VH A 802      53.813  65.823  32.441  1.00 23.78     0.105 N 
HETATM    8  C11 2VH A 802      54.212  64.410  33.066  1.00 25.98     0.315 C 
HETATM    9  C12 2VH A 802      53.168  63.587  32.490  1.00 27.85     0.014 A 
HETATM   10  C13 2VH A 802      52.091  64.315  31.999  1.00 28.65     0.064 A 
HETATM   11  C15 2VH A 802      52.872  62.302  32.276  1.00 29.93     0.140 A 
HETATM   12  N2  2VH A 802      51.137  63.537  31.521  1.00 33.03    -0.287 N 
HETATM   13  C14 2VH A 802      52.288  65.750  32.151  1.00 25.06     0.332 C 
HETATM   14  N3  2VH A 802      51.636  62.255  31.706  1.00 37.74    -0.192 N 
HETATM   15  H2  2VH A 802      50.244  63.813  31.112  1.00  0.00     0.188 HD
BRANCH  14  16
HETATM   16  S   2VH A 802      50.737  60.896  31.262  1.00 54.99     0.245 S 
HETATM   17  O1  2VH A 802      49.410  61.263  30.890  1.00 56.01    -0.204 OA
HETATM   18  O2  2VH A 802      51.573  60.228  30.316  1.00 57.93    -0.204 OA
HETATM   19  C16 2VH A 802      50.694  59.972  32.745  1.00 56.24     0.188 C 
ENDBRANCH  14  16
ENDBRANCH   4   7
BRANCH   6  20
HETATM   20  N   2VH A 802      57.052  69.549  33.034  1.00 16.92    -0.072 N 
HETATM   21  HN3 2VH A 802      57.461  70.209  33.695  1.00  0.00     0.274 HD
HETATM   22  HN2 2VH A 802      57.852  68.927  32.928  1.00  0.00     0.274 HD
HETATM   23  HN1 2VH A 802      56.799  69.998  32.154  1.00  0.00     0.274 HD
ENDBRANCH   6  20
BRANCH   2  24
HETATM   24  C3  2VH A 802      56.696  69.266  35.963  1.00 19.37     0.014 A 
HETATM   25  C2  2VH A 802      58.037  69.396  36.280  1.00 17.68     0.128 A 
HETATM   26  C1  2VH A 802      58.535  70.360  37.114  1.00 18.01     0.088 A 
HETATM   27  F1  2VH A 802      58.901  68.507  35.753  1.00 18.64    -0.205 F 
HETATM   28  C   2VH A 802      57.630  71.222  37.677  1.00 21.37     0.157 A 
HETATM   29  C5  2VH A 802      56.303  71.154  37.370  1.00 20.77     0.155 A 
HETATM   30  F2  2VH A 802      58.048  72.163  38.552  1.00 22.32    -0.203 F 
HETATM   31  C4  2VH A 802      55.817  70.202  36.512  1.00 18.08     0.058 A 
HETATM   32  F   2VH A 802      55.471  72.084  37.886  1.00 21.99    -0.203 F 
ENDBRANCH   2  24
TORSDOF 4
