# Supplementary material for: Exploring the potential mechanism of emetine against coronavirus disease 2019 combined with lung adenocarcinoma: bioinformatics and molecular simulation analyses
Source: BMC Cancer. 2022 Jun 22;22:687. doi: 10.1186/s12885-022-09763-2 (PMC9214478; doi:10.1186/s12885-022-09763-2)
Supplement: Supplementary file 8 — Additional file 8. The redocking files. [file 12885_2022_9763_MOESM8_ESM.zip › Additional file 8/DDP4-Omarigliptin/out_conformations/Omarigliptin_output_ligand_12.pdbqt]

REMARK VINA RESULT:      -7.8     10.464     12.249
REMARK  4 active torsions:
REMARK  status: ('A' for Active; 'I' for Inactive)
REMARK    1  A    between atoms: N_1  and  C10_22 
REMARK    2  A    between atoms: N1_8  and  C8_20 
REMARK    3  A    between atoms: C3_14  and  C6_18 
REMARK    4  A    between atoms: N3_15  and  S_32 
ROOT
HETATM    1  O   2VH A 802      34.937  55.258  41.791  1.00 22.28    -0.377 OA
HETATM    2  C6  2VH A 802      35.554  56.513  42.105  1.00 19.36     0.188 C 
HETATM    3  C7  2VH A 802      35.024  54.340  42.884  1.00 18.94     0.204 C 
HETATM    4  C8  2VH A 802      36.462  54.007  43.223  1.00 20.18     0.249 C 
HETATM    5  C9  2VH A 802      37.245  55.288  43.527  1.00 19.54     0.073 C 
HETATM    6  C10 2VH A 802      37.030  56.285  42.388  1.00 17.45     0.219 C 
ENDROOT
BRANCH   4   7
HETATM    7  N1  2VH A 802      36.480  53.079  44.418  1.00 23.78     0.105 N 
HETATM    8  C11 2VH A 802      35.042  52.805  45.054  1.00 25.98     0.315 C 
HETATM    9  C12 2VH A 802      35.263  51.480  45.594  1.00 27.85     0.014 A 
HETATM   10  C13 2VH A 802      36.378  50.841  45.065  1.00 28.65     0.064 A 
HETATM   11  C15 2VH A 802      34.722  50.619  46.460  1.00 29.93     0.140 A 
HETATM   12  N2  2VH A 802      36.529  49.619  45.542  1.00 33.03    -0.287 N 
HETATM   13  C14 2VH A 802      37.085  51.681  44.108  1.00 25.06     0.332 C 
HETATM   14  N3  2VH A 802      35.467  49.480  46.426  1.00 37.74    -0.192 N 
HETATM   15  H2  2VH A 802      37.255  48.939  45.316  1.00  0.00     0.188 HD
BRANCH  14  16
HETATM   16  S   2VH A 802      35.223  48.041  47.276  1.00 54.99     0.245 S 
HETATM   17  O1  2VH A 802      33.882  47.577  47.116  1.00 56.01    -0.204 OA
HETATM   18  O2  2VH A 802      36.307  47.210  46.861  1.00 57.93    -0.204 OA
HETATM   19  C16 2VH A 802      35.476  48.534  48.933  1.00 56.24     0.188 C 
ENDBRANCH  14  16
ENDBRANCH   4   7
BRANCH   6  20
HETATM   20  N   2VH A 802      37.701  57.583  42.703  1.00 16.92    -0.072 N 
HETATM   21  HN3 2VH A 802      37.237  58.078  43.464  1.00  0.00     0.274 HD
HETATM   22  HN2 2VH A 802      38.609  57.445  43.145  1.00  0.00     0.274 HD
HETATM   23  HN1 2VH A 802      37.771  58.156  41.862  1.00  0.00     0.274 HD
ENDBRANCH   6  20
BRANCH   2  24
HETATM   24  C3  2VH A 802      35.308  57.464  40.958  1.00 19.37     0.014 A 
HETATM   25  C2  2VH A 802      34.967  58.786  41.180  1.00 17.68     0.128 A 
HETATM   26  C1  2VH A 802      34.815  59.714  40.186  1.00 18.01     0.088 A 
HETATM   27  F1  2VH A 802      34.749  59.179  42.450  1.00 18.64    -0.205 F 
HETATM   28  C   2VH A 802      34.992  59.279  38.898  1.00 21.37     0.157 A 
HETATM   29  C5  2VH A 802      35.362  57.993  38.631  1.00 20.77     0.155 A 
HETATM   30  F2  2VH A 802      34.804  60.130  37.866  1.00 22.32    -0.203 F 
HETATM   31  C4  2VH A 802      35.537  57.078  39.636  1.00 18.08     0.058 A 
HETATM   32  F   2VH A 802      35.608  57.643  37.350  1.00 21.99    -0.203 F 
ENDBRANCH   2  24
TORSDOF 4
