# Supplementary material for: Exploring the potential mechanism of emetine against coronavirus disease 2019 combined with lung adenocarcinoma: bioinformatics and molecular simulation analyses
Source: BMC Cancer. 2022 Jun 22;22:687. doi: 10.1186/s12885-022-09763-2 (PMC9214478; doi:10.1186/s12885-022-09763-2)
Supplement: Supplementary file 8 — Additional file 8. The redocking files. [file 12885_2022_9763_MOESM8_ESM.zip › Additional file 8/DDP4-Omarigliptin/out_conformations/Omarigliptin_output_ligand_13.pdbqt]

REMARK VINA RESULT:      -7.7     26.587     27.876
REMARK  4 active torsions:
REMARK  status: ('A' for Active; 'I' for Inactive)
REMARK    1  A    between atoms: N_1  and  C10_22 
REMARK    2  A    between atoms: N1_8  and  C8_20 
REMARK    3  A    between atoms: C3_14  and  C6_18 
REMARK    4  A    between atoms: N3_15  and  S_32 
ROOT
HETATM    1  O   2VH A 802      45.585  44.138  63.141  1.00 22.28    -0.377 OA
HETATM    2  C6  2VH A 802      45.768  45.239  62.242  1.00 19.36     0.188 C 
HETATM    3  C7  2VH A 802      46.824  43.485  63.433  1.00 18.94     0.204 C 
HETATM    4  C8  2VH A 802      47.449  42.888  62.189  1.00 20.18     0.249 C 
HETATM    5  C9  2VH A 802      47.645  43.970  61.123  1.00 19.54     0.073 C 
HETATM    6  C10 2VH A 802      46.327  44.720  60.927  1.00 17.45     0.219 C 
ENDROOT
BRANCH   4   7
HETATM    7  N1  2VH A 802      48.777  42.265  62.561  1.00 23.78     0.105 N 
HETATM    8  C11 2VH A 802      48.975  40.777  62.019  1.00 25.98     0.315 C 
HETATM    9  C12 2VH A 802      50.417  40.756  61.889  1.00 27.85     0.014 A 
HETATM   10  C13 2VH A 802      50.996  42.020  61.888  1.00 28.65     0.064 A 
HETATM   11  C15 2VH A 802      51.425  39.891  61.748  1.00 29.93     0.140 A 
HETATM   12  N2  2VH A 802      52.305  41.973  61.724  1.00 33.03    -0.287 N 
HETATM   13  C14 2VH A 802      50.004  43.073  62.056  1.00 25.06     0.332 C 
HETATM   14  N3  2VH A 802      52.573  40.614  61.628  1.00 37.74    -0.192 N 
HETATM   15  H2  2VH A 802      52.964  42.750  61.679  1.00  0.00     0.188 HD
BRANCH  14  16
HETATM   16  S   2VH A 802      54.146  40.050  61.380  1.00 54.99     0.245 S 
HETATM   17  O1  2VH A 802      54.256  39.389  60.120  1.00 56.01    -0.204 OA
HETATM   18  O2  2VH A 802      54.964  41.188  61.650  1.00 57.93    -0.204 OA
HETATM   19  C16 2VH A 802      54.337  38.886  62.669  1.00 56.24     0.188 C 
ENDBRANCH  14  16
ENDBRANCH   4   7
BRANCH   6  20
HETATM   20  N   2VH A 802      46.511  45.848  59.964  1.00 16.92    -0.072 N 
HETATM   21  HN3 2VH A 802      45.801  45.846  59.232  1.00  0.00     0.274 HD
HETATM   22  HN2 2VH A 802      46.289  46.749  60.386  1.00  0.00     0.274 HD
HETATM   23  HN1 2VH A 802      47.455  45.831  59.579  1.00  0.00     0.274 HD
ENDBRANCH   6  20
BRANCH   2  24
HETATM   24  C3  2VH A 802      44.445  45.951  62.087  1.00 19.37     0.014 A 
HETATM   25  C2  2VH A 802      44.199  47.155  62.722  1.00 17.68     0.128 A 
HETATM   26  C1  2VH A 802      43.055  47.887  62.554  1.00 18.01     0.088 A 
HETATM   27  F1  2VH A 802      45.129  47.624  63.575  1.00 18.64    -0.205 F 
HETATM   28  C   2VH A 802      42.100  47.366  61.720  1.00 21.37     0.157 A 
HETATM   29  C5  2VH A 802      42.312  46.199  61.046  1.00 20.77     0.155 A 
HETATM   30  F2  2VH A 802      40.925  48.010  61.551  1.00 22.32    -0.203 F 
HETATM   31  C4  2VH A 802      43.472  45.486  61.201  1.00 18.08     0.058 A 
HETATM   32  F   2VH A 802      41.374  45.777  60.171  1.00 21.99    -0.203 F 
ENDBRANCH   2  24
TORSDOF 4
