# Supplementary material for: Exploring the potential mechanism of emetine against coronavirus disease 2019 combined with lung adenocarcinoma: bioinformatics and molecular simulation analyses
Source: BMC Cancer. 2022 Jun 22;22:687. doi: 10.1186/s12885-022-09763-2 (PMC9214478; doi:10.1186/s12885-022-09763-2)
Supplement: Supplementary file 8 — Additional file 8. The redocking files. [file 12885_2022_9763_MOESM8_ESM.zip › Additional file 8/DDP4-Omarigliptin/out_conformations/Omarigliptin_output_ligand_14.pdbqt]

REMARK VINA RESULT:      -7.7     18.503     20.514
REMARK  4 active torsions:
REMARK  status: ('A' for Active; 'I' for Inactive)
REMARK    1  A    between atoms: N_1  and  C10_22 
REMARK    2  A    between atoms: N1_8  and  C8_20 
REMARK    3  A    between atoms: C3_14  and  C6_18 
REMARK    4  A    between atoms: N3_15  and  S_32 
ROOT
HETATM    1  O   2VH A 802      28.727  66.231  33.442  1.00 22.28    -0.377 OA
HETATM    2  C6  2VH A 802      29.441  67.338  32.878  1.00 19.36     0.188 C 
HETATM    3  C7  2VH A 802      28.835  66.205  34.869  1.00 18.94     0.204 C 
HETATM    4  C8  2VH A 802      30.270  66.029  35.319  1.00 20.18     0.249 C 
HETATM    5  C9  2VH A 802      31.150  67.134  34.729  1.00 19.54     0.073 C 
HETATM    6  C10 2VH A 802      30.916  67.204  33.219  1.00 17.45     0.219 C 
ENDROOT
BRANCH   4   7
HETATM    7  N1  2VH A 802      30.314  66.067  36.832  1.00 23.78     0.105 N 
HETATM    8  C11 2VH A 802      28.907  66.369  37.519  1.00 25.98     0.315 C 
HETATM    9  C12 2VH A 802      29.094  65.671  38.774  1.00 27.85     0.014 A 
HETATM   10  C13 2VH A 802      30.141  64.756  38.753  1.00 28.65     0.064 A 
HETATM   11  C15 2VH A 802      28.565  65.596  39.998  1.00 29.93     0.140 A 
HETATM   12  N2  2VH A 802      30.260  64.104  39.894  1.00 33.03    -0.287 N 
HETATM   13  C14 2VH A 802      30.828  64.746  37.469  1.00 25.06     0.332 C 
HETATM   14  N3  2VH A 802      29.249  64.637  40.682  1.00 37.74    -0.192 N 
HETATM   15  H2  2VH A 802      30.935  63.380  40.140  1.00  0.00     0.188 HD
BRANCH  14  16
HETATM   16  S   2VH A 802      28.985  64.084  42.256  1.00 54.99     0.245 S 
HETATM   17  O1  2VH A 802      27.896  64.777  42.864  1.00 56.01    -0.204 OA
HETATM   18  O2  2VH A 802      28.922  62.664  42.113  1.00 57.93    -0.204 OA
HETATM   19  C16 2VH A 802      30.474  64.515  43.062  1.00 56.24     0.188 C 
ENDBRANCH  14  16
ENDBRANCH   4   7
BRANCH   6  20
HETATM   20  N   2VH A 802      31.687  68.340  32.628  1.00 16.92    -0.072 N 
HETATM   21  HN3 2VH A 802      32.404  68.018  31.978  1.00  0.00     0.274 HD
HETATM   22  HN2 2VH A 802      31.125  68.883  31.973  1.00  0.00     0.274 HD
HETATM   23  HN1 2VH A 802      32.078  68.923  33.368  1.00  0.00     0.274 HD
ENDBRANCH   6  20
BRANCH   2  24
HETATM   24  C3  2VH A 802      29.173  67.369  31.393  1.00 19.37     0.014 A 
HETATM   25  C2  2VH A 802      28.193  68.185  30.856  1.00 17.68     0.128 A 
HETATM   26  C1  2VH A 802      27.962  68.320  29.514  1.00 18.01     0.088 A 
HETATM   27  F1  2VH A 802      27.404  68.870  31.706  1.00 18.64    -0.205 F 
HETATM   28  C   2VH A 802      28.744  67.574  28.671  1.00 21.37     0.157 A 
HETATM   29  C5  2VH A 802      29.745  66.782  29.151  1.00 20.77     0.155 A 
HETATM   30  F2  2VH A 802      28.533  67.619  27.338  1.00 22.32    -0.203 F 
HETATM   31  C4  2VH A 802      29.986  66.674  30.496  1.00 18.08     0.058 A 
HETATM   32  F   2VH A 802      30.541  66.139  28.270  1.00 21.99    -0.203 F 
ENDBRANCH   2  24
TORSDOF 4
