# Supplementary material for: Exploring the potential mechanism of emetine against coronavirus disease 2019 combined with lung adenocarcinoma: bioinformatics and molecular simulation analyses
Source: BMC Cancer. 2022 Jun 22;22:687. doi: 10.1186/s12885-022-09763-2 (PMC9214478; doi:10.1186/s12885-022-09763-2)
Supplement: Supplementary file 8 — Additional file 8. The redocking files. [file 12885_2022_9763_MOESM8_ESM.zip › Additional file 8/DDP4-Omarigliptin/out_conformations/Omarigliptin_output_ligand_15.pdbqt]

REMARK VINA RESULT:      -7.6     22.945     26.432
REMARK  4 active torsions:
REMARK  status: ('A' for Active; 'I' for Inactive)
REMARK    1  A    between atoms: N_1  and  C10_22 
REMARK    2  A    between atoms: N1_8  and  C8_20 
REMARK    3  A    between atoms: C3_14  and  C6_18 
REMARK    4  A    between atoms: N3_15  and  S_32 
ROOT
HETATM    1  O   2VH A 802      56.867  71.513  37.783  1.00 22.28    -0.377 OA
HETATM    2  C6  2VH A 802      57.056  70.822  39.025  1.00 19.36     0.188 C 
HETATM    3  C7  2VH A 802      55.489  71.543  37.400  1.00 18.94     0.204 C 
HETATM    4  C8  2VH A 802      54.940  70.150  37.173  1.00 20.18     0.249 C 
HETATM    5  C9  2VH A 802      55.136  69.292  38.426  1.00 19.54     0.073 C 
HETATM    6  C10 2VH A 802      56.597  69.382  38.868  1.00 17.45     0.219 C 
ENDROOT
BRANCH   4   7
HETATM    7  N1  2VH A 802      53.470  70.256  36.827  1.00 23.78     0.105 N 
HETATM    8  C11 2VH A 802      52.516  69.373  37.752  1.00 25.98     0.315 C 
HETATM    9  C12 2VH A 802      51.310  70.171  37.689  1.00 27.85     0.014 A 
HETATM   10  C13 2VH A 802      51.522  71.469  37.240  1.00 28.65     0.064 A 
HETATM   11  C15 2VH A 802      50.002  70.080  37.943  1.00 29.93     0.140 A 
HETATM   12  N2  2VH A 802      50.414  72.186  37.235  1.00 33.03    -0.287 N 
HETATM   13  C14 2VH A 802      52.919  71.707  36.903  1.00 25.06     0.332 C 
HETATM   14  N3  2VH A 802      49.448  71.298  37.690  1.00 37.74    -0.192 N 
HETATM   15  H2  2VH A 802      50.294  73.161  36.961  1.00  0.00     0.188 HD
BRANCH  14  16
HETATM   16  S   2VH A 802      47.841  71.780  37.881  1.00 54.99     0.245 S 
HETATM   17  O1  2VH A 802      47.152  71.761  36.632  1.00 56.01    -0.204 OA
HETATM   18  O2  2VH A 802      47.367  70.968  38.956  1.00 57.93    -0.204 OA
HETATM   19  C16 2VH A 802      48.004  73.429  38.434  1.00 56.24     0.188 C 
ENDBRANCH  14  16
ENDBRANCH   4   7
BRANCH   6  20
HETATM   20  N   2VH A 802      56.798  68.634  40.146  1.00 16.92    -0.072 N 
HETATM   21  HN3 2VH A 802      57.498  69.077  40.742  1.00  0.00     0.274 HD
HETATM   22  HN2 2VH A 802      55.995  68.721  40.769  1.00  0.00     0.274 HD
HETATM   23  HN1 2VH A 802      57.025  67.659  39.952  1.00  0.00     0.274 HD
ENDBRANCH   6  20
BRANCH   2  24
HETATM   24  C3  2VH A 802      58.507  70.945  39.422  1.00 19.37     0.014 A 
HETATM   25  C2  2VH A 802      59.519  70.476  38.603  1.00 17.68     0.128 A 
HETATM   26  C1  2VH A 802      60.852  70.635  38.868  1.00 18.01     0.088 A 
HETATM   27  F1  2VH A 802      59.171  69.803  37.489  1.00 18.64    -0.205 F 
HETATM   28  C   2VH A 802      61.181  71.279  40.032  1.00 21.37     0.157 A 
HETATM   29  C5  2VH A 802      60.219  71.789  40.855  1.00 20.77     0.155 A 
HETATM   30  F2  2VH A 802      62.478  71.422  40.381  1.00 22.32    -0.203 F 
HETATM   31  C4  2VH A 802      58.887  71.647  40.567  1.00 18.08     0.058 A 
HETATM   32  F   2VH A 802      60.604  72.490  41.943  1.00 21.99    -0.203 F 
ENDBRANCH   2  24
TORSDOF 4
