# Supplementary material for: Exploring the potential mechanism of emetine against coronavirus disease 2019 combined with lung adenocarcinoma: bioinformatics and molecular simulation analyses
Source: BMC Cancer. 2022 Jun 22;22:687. doi: 10.1186/s12885-022-09763-2 (PMC9214478; doi:10.1186/s12885-022-09763-2)
Supplement: Supplementary file 8 — Additional file 8. The redocking files. [file 12885_2022_9763_MOESM8_ESM.zip › Additional file 8/DDP4-Omarigliptin/out_conformations/Omarigliptin_output_ligand_16.pdbqt]

REMARK VINA RESULT:      -7.6     22.232     23.597
REMARK  4 active torsions:
REMARK  status: ('A' for Active; 'I' for Inactive)
REMARK    1  A    between atoms: N_1  and  C10_22 
REMARK    2  A    between atoms: N1_8  and  C8_20 
REMARK    3  A    between atoms: C3_14  and  C6_18 
REMARK    4  A    between atoms: N3_15  and  S_32 
ROOT
HETATM    1  O   2VH A 802      56.698  35.469  27.167  1.00 22.28    -0.377 OA
HETATM    2  C6  2VH A 802      55.692  35.752  28.149  1.00 19.36     0.188 C 
HETATM    3  C7  2VH A 802      57.544  36.600  26.938  1.00 18.94     0.204 C 
HETATM    4  C8  2VH A 802      56.767  37.779  26.390  1.00 20.18     0.249 C 
HETATM    5  C9  2VH A 802      55.619  38.143  27.336  1.00 19.54     0.073 C 
HETATM    6  C10 2VH A 802      54.811  36.883  27.646  1.00 17.45     0.219 C 
ENDROOT
BRANCH   4   7
HETATM    7  N1  2VH A 802      57.711  38.951  26.226  1.00 23.78     0.105 N 
HETATM    8  C11 2VH A 802      59.255  38.550  26.219  1.00 25.98     0.315 C 
HETATM    9  C12 2VH A 802      59.779  39.616  25.391  1.00 27.85     0.014 A 
HETATM   10  C13 2VH A 802      58.805  40.280  24.653  1.00 28.65     0.064 A 
HETATM   11  C15 2VH A 802      60.940  40.194  25.070  1.00 29.93     0.140 A 
HETATM   12  N2  2VH A 802      59.317  41.216  23.875  1.00 33.03    -0.287 N 
HETATM   13  C14 2VH A 802      57.471  39.761  24.922  1.00 25.06     0.332 C 
HETATM   14  N3  2VH A 802      60.678  41.153  24.139  1.00 37.74    -0.192 N 
HETATM   15  H2  2VH A 802      58.827  41.839  23.233  1.00  0.00     0.188 HD
BRANCH  14  16
HETATM   16  S   2VH A 802      61.770  42.165  23.342  1.00 54.99     0.245 S 
HETATM   17  O1  2VH A 802      61.269  43.500  23.274  1.00 56.01    -0.204 OA
HETATM   18  O2  2VH A 802      63.012  41.914  23.999  1.00 57.93    -0.204 OA
HETATM   19  C16 2VH A 802      61.819  41.478  21.736  1.00 56.24     0.188 C 
ENDBRANCH  14  16
ENDBRANCH   4   7
BRANCH   6  20
HETATM   20  N   2VH A 802      53.742  37.187  28.646  1.00 16.92    -0.072 N 
HETATM   21  HN3 2VH A 802      52.847  37.386  28.199  1.00  0.00     0.274 HD
HETATM   22  HN2 2VH A 802      53.466  36.358  29.172  1.00  0.00     0.274 HD
HETATM   23  HN1 2VH A 802      54.039  37.945  29.259  1.00  0.00     0.274 HD
ENDBRANCH   6  20
BRANCH   2  24
HETATM   24  C3  2VH A 802      54.929  34.479  28.426  1.00 19.37     0.014 A 
HETATM   25  C2  2VH A 802      54.484  33.669  27.396  1.00 17.68     0.128 A 
HETATM   26  C1  2VH A 802      53.863  32.464  27.586  1.00 18.01     0.088 A 
HETATM   27  F1  2VH A 802      54.651  34.102  26.132  1.00 18.64    -0.205 F 
HETATM   28  C   2VH A 802      53.659  32.068  28.882  1.00 21.37     0.157 A 
HETATM   29  C5  2VH A 802      54.109  32.817  29.930  1.00 20.77     0.155 A 
HETATM   30  F2  2VH A 802      53.004  30.915  29.141  1.00 22.32    -0.203 F 
HETATM   31  C4  2VH A 802      54.754  34.009  29.729  1.00 18.08     0.058 A 
HETATM   32  F   2VH A 802      53.958  32.335  31.182  1.00 21.99    -0.203 F 
ENDBRANCH   2  24
TORSDOF 4
