# Supplementary material for: Exploring the potential mechanism of emetine against coronavirus disease 2019 combined with lung adenocarcinoma: bioinformatics and molecular simulation analyses
Source: BMC Cancer. 2022 Jun 22;22:687. doi: 10.1186/s12885-022-09763-2 (PMC9214478; doi:10.1186/s12885-022-09763-2)
Supplement: Supplementary file 8 — Additional file 8. The redocking files. [file 12885_2022_9763_MOESM8_ESM.zip › Additional file 8/DDP4-Omarigliptin/out_conformations/Omarigliptin_output_ligand_17.pdbqt]

REMARK VINA RESULT:      -7.5      7.013     11.995
REMARK  4 active torsions:
REMARK  status: ('A' for Active; 'I' for Inactive)
REMARK    1  A    between atoms: N_1  and  C10_22 
REMARK    2  A    between atoms: N1_8  and  C8_20 
REMARK    3  A    between atoms: C3_14  and  C6_18 
REMARK    4  A    between atoms: N3_15  and  S_32 
ROOT
HETATM    1  O   2VH A 802      49.723  49.942  35.885  1.00 22.28    -0.377 OA
HETATM    2  C6  2VH A 802      50.536  50.245  34.745  1.00 19.36     0.188 C 
HETATM    3  C7  2VH A 802      48.471  50.634  35.839  1.00 18.94     0.204 C 
HETATM    4  C8  2VH A 802      48.660  52.137  35.866  1.00 20.18     0.249 C 
HETATM    5  C9  2VH A 802      49.567  52.578  34.714  1.00 19.54     0.073 C 
HETATM    6  C10 2VH A 802      50.841  51.734  34.732  1.00 17.45     0.219 C 
ENDROOT
BRANCH   4   7
HETATM    7  N1  2VH A 802      47.304  52.800  35.758  1.00 23.78     0.105 N 
HETATM    8  C11 2VH A 802      46.344  52.151  34.661  1.00 25.98     0.315 C 
HETATM    9  C12 2VH A 802      45.058  52.452  35.254  1.00 27.85     0.014 A 
HETATM   10  C13 2VH A 802      45.130  52.788  36.602  1.00 28.65     0.064 A 
HETATM   11  C15 2VH A 802      43.763  52.504  34.932  1.00 29.93     0.140 A 
HETATM   12  N2  2VH A 802      43.940  53.014  37.126  1.00 33.03    -0.287 N 
HETATM   13  C14 2VH A 802      46.502  52.791  37.090  1.00 25.06     0.332 C 
HETATM   14  N3  2VH A 802      43.071  52.824  36.060  1.00 37.74    -0.192 N 
HETATM   15  H2  2VH A 802      43.712  53.267  38.088  1.00  0.00     0.188 HD
BRANCH  14  16
HETATM   16  S   2VH A 802      41.401  52.981  36.256  1.00 54.99     0.245 S 
HETATM   17  O1  2VH A 802      41.039  54.346  36.464  1.00 56.01    -0.204 OA
HETATM   18  O2  2VH A 802      40.858  52.272  35.142  1.00 57.93    -0.204 OA
HETATM   19  C16 2VH A 802      41.106  52.070  37.718  1.00 56.24     0.188 C 
ENDBRANCH  14  16
ENDBRANCH   4   7
BRANCH   6  20
HETATM   20  N   2VH A 802      51.703  52.073  33.559  1.00 16.92    -0.072 N 
HETATM   21  HN3 2VH A 802      52.441  51.384  33.415  1.00  0.00     0.274 HD
HETATM   22  HN2 2VH A 802      51.210  51.951  32.675  1.00  0.00     0.274 HD
HETATM   23  HN1 2VH A 802      52.077  53.017  33.658  1.00  0.00     0.274 HD
ENDBRANCH   6  20
BRANCH   2  24
HETATM   24  C3  2VH A 802      51.775  49.384  34.803  1.00 19.37     0.014 A 
HETATM   25  C2  2VH A 802      52.673  49.485  35.850  1.00 17.68     0.128 A 
HETATM   26  C1  2VH A 802      53.765  48.675  36.001  1.00 18.01     0.088 A 
HETATM   27  F1  2VH A 802      52.473  50.455  36.764  1.00 18.64    -0.205 F 
HETATM   28  C   2VH A 802      53.976  47.729  35.032  1.00 21.37     0.157 A 
HETATM   29  C5  2VH A 802      53.100  47.568  33.999  1.00 20.77     0.155 A 
HETATM   30  F2  2VH A 802      55.065  46.932  35.092  1.00 22.32    -0.203 F 
HETATM   31  C4  2VH A 802      51.994  48.368  33.870  1.00 18.08     0.058 A 
HETATM   32  F   2VH A 802      53.311  46.563  33.122  1.00 21.99    -0.203 F 
ENDBRANCH   2  24
TORSDOF 4
