# Supplementary material for: Exploring the potential mechanism of emetine against coronavirus disease 2019 combined with lung adenocarcinoma: bioinformatics and molecular simulation analyses
Source: BMC Cancer. 2022 Jun 22;22:687. doi: 10.1186/s12885-022-09763-2 (PMC9214478; doi:10.1186/s12885-022-09763-2)
Supplement: Supplementary file 8 — Additional file 8. The redocking files. [file 12885_2022_9763_MOESM8_ESM.zip › Additional file 8/DDP4-Omarigliptin/out_conformations/Omarigliptin_output_ligand_18.pdbqt]

REMARK VINA RESULT:      -7.5     22.699     24.799
REMARK  4 active torsions:
REMARK  status: ('A' for Active; 'I' for Inactive)
REMARK    1  A    between atoms: N_1  and  C10_22 
REMARK    2  A    between atoms: N1_8  and  C8_20 
REMARK    3  A    between atoms: C3_14  and  C6_18 
REMARK    4  A    between atoms: N3_15  and  S_32 
ROOT
HETATM    1  O   2VH A 802      58.020  67.017  35.212  1.00 22.28    -0.377 OA
HETATM    2  C6  2VH A 802      57.009  67.453  34.295  1.00 19.36     0.188 C 
HETATM    3  C7  2VH A 802      57.966  67.747  36.442  1.00 18.94     0.204 C 
HETATM    4  C8  2VH A 802      58.227  69.224  36.229  1.00 20.18     0.249 C 
HETATM    5  C9  2VH A 802      57.232  69.796  35.215  1.00 19.54     0.073 C 
HETATM    6  C10 2VH A 802      57.237  68.919  33.962  1.00 17.45     0.219 C 
ENDROOT
BRANCH   4   7
HETATM    7  N1  2VH A 802      58.100  69.938  37.557  1.00 23.78     0.105 N 
HETATM    8  C11 2VH A 802      56.920  71.011  37.612  1.00 25.98     0.315 C 
HETATM    9  C12 2VH A 802      56.609  70.959  39.025  1.00 27.85     0.014 A 
HETATM   10  C13 2VH A 802      57.107  69.829  39.665  1.00 28.65     0.064 A 
HETATM   11  C15 2VH A 802      55.961  71.655  39.962  1.00 29.93     0.140 A 
HETATM   12  N2  2VH A 802      56.771  69.786  40.941  1.00 33.03    -0.287 N 
HETATM   13  C14 2VH A 802      57.862  68.977  38.756  1.00 25.06     0.332 C 
HETATM   14  N3  2VH A 802      56.035  70.949  41.124  1.00 37.74    -0.192 N 
HETATM   15  H2  2VH A 802      56.999  69.069  41.629  1.00  0.00     0.188 HD
BRANCH  14  16
HETATM   16  S   2VH A 802      55.356  71.324  42.624  1.00 54.99     0.245 S 
HETATM   17  O1  2VH A 802      54.693  72.587  42.581  1.00 56.01    -0.204 OA
HETATM   18  O2  2VH A 802      54.614  70.153  42.967  1.00 57.93    -0.204 OA
HETATM   19  C16 2VH A 802      56.762  71.438  43.657  1.00 56.24     0.188 C 
ENDBRANCH  14  16
ENDBRANCH   4   7
BRANCH   6  20
HETATM   20  N   2VH A 802      56.203  69.395  32.993  1.00 16.92    -0.072 N 
HETATM   21  HN3 2VH A 802      56.032  68.714  32.253  1.00  0.00     0.274 HD
HETATM   22  HN2 2VH A 802      55.271  69.406  33.405  1.00  0.00     0.274 HD
HETATM   23  HN1 2VH A 802      56.465  70.306  32.619  1.00  0.00     0.274 HD
ENDBRANCH   6  20
BRANCH   2  24
HETATM   24  C3  2VH A 802      57.048  66.555  33.083  1.00 19.37     0.014 A 
HETATM   25  C2  2VH A 802      55.892  66.218  32.399  1.00 17.68     0.128 A 
HETATM   26  C1  2VH A 802      55.874  65.479  31.248  1.00 18.01     0.088 A 
HETATM   27  F1  2VH A 802      54.714  66.622  32.911  1.00 18.64    -0.205 F 
HETATM   28  C   2VH A 802      57.081  65.036  30.774  1.00 21.37     0.157 A 
HETATM   29  C5  2VH A 802      58.249  65.370  31.394  1.00 20.77     0.155 A 
HETATM   30  F2  2VH A 802      57.129  64.256  29.672  1.00 22.32    -0.203 F 
HETATM   31  C4  2VH A 802      58.260  66.133  32.533  1.00 18.08     0.058 A 
HETATM   32  F   2VH A 802      59.414  64.979  30.834  1.00 21.99    -0.203 F 
ENDBRANCH   2  24
TORSDOF 4
