# Supplementary material for: Exploring the potential mechanism of emetine against coronavirus disease 2019 combined with lung adenocarcinoma: bioinformatics and molecular simulation analyses
Source: BMC Cancer. 2022 Jun 22;22:687. doi: 10.1186/s12885-022-09763-2 (PMC9214478; doi:10.1186/s12885-022-09763-2)
Supplement: Supplementary file 8 — Additional file 8. The redocking files. [file 12885_2022_9763_MOESM8_ESM.zip › Additional file 8/DDP4-Omarigliptin/out_conformations/Omarigliptin_output_ligand_19.pdbqt]

REMARK VINA RESULT:      -7.4     22.282     23.621
REMARK  4 active torsions:
REMARK  status: ('A' for Active; 'I' for Inactive)
REMARK    1  A    between atoms: N_1  and  C10_22 
REMARK    2  A    between atoms: N1_8  and  C8_20 
REMARK    3  A    between atoms: C3_14  and  C6_18 
REMARK    4  A    between atoms: N3_15  and  S_32 
ROOT
HETATM    1  O   2VH A 802      58.608  62.758  32.365  1.00 22.28    -0.377 OA
HETATM    2  C6  2VH A 802      59.221  63.969  31.904  1.00 19.36     0.188 C 
HETATM    3  C7  2VH A 802      59.581  61.742  32.627  1.00 18.94     0.204 C 
HETATM    4  C8  2VH A 802      60.341  61.357  31.374  1.00 20.18     0.249 C 
HETATM    5  C9  2VH A 802      61.000  62.593  30.755  1.00 19.54     0.073 C 
HETATM    6  C10 2VH A 802      59.950  63.693  30.600  1.00 17.45     0.219 C 
ENDROOT
BRANCH   4   7
HETATM    7  N1  2VH A 802      61.386  60.324  31.736  1.00 23.78     0.105 N 
HETATM    8  C11 2VH A 802      62.815  60.937  32.092  1.00 25.98     0.315 C 
HETATM    9  C12 2VH A 802      63.294  59.922  33.007  1.00 27.85     0.014 A 
HETATM   10  C13 2VH A 802      62.289  59.099  33.502  1.00 28.65     0.064 A 
HETATM   11  C15 2VH A 802      64.427  59.501  33.575  1.00 29.93     0.140 A 
HETATM   12  N2  2VH A 802      62.747  58.213  34.367  1.00 33.03    -0.287 N 
HETATM   13  C14 2VH A 802      60.986  59.436  32.947  1.00 25.06     0.332 C 
HETATM   14  N3  2VH A 802      64.109  58.477  34.416  1.00 37.74    -0.192 N 
HETATM   15  H2  2VH A 802      62.225  57.502  34.879  1.00  0.00     0.188 HD
BRANCH  14  16
HETATM   16  S   2VH A 802      65.134  57.597  35.429  1.00 54.99     0.245 S 
HETATM   17  O1  2VH A 802      64.654  56.264  35.603  1.00 56.01    -0.204 OA
HETATM   18  O2  2VH A 802      66.431  57.809  34.871  1.00 57.93    -0.204 OA
HETATM   19  C16 2VH A 802      65.008  58.464  36.940  1.00 56.24     0.188 C 
ENDBRANCH  14  16
ENDBRANCH   4   7
BRANCH   6  20
HETATM   20  N   2VH A 802      60.585  64.947  30.089  1.00 16.92    -0.072 N 
HETATM   21  HN3 2VH A 802      61.375  64.751  29.475  1.00  0.00     0.274 HD
HETATM   22  HN2 2VH A 802      59.989  65.429  29.418  1.00  0.00     0.274 HD
HETATM   23  HN1 2VH A 802      60.848  65.550  30.868  1.00  0.00     0.274 HD
ENDBRANCH   6  20
BRANCH   2  24
HETATM   24  C3  2VH A 802      58.148  65.024  31.776  1.00 19.37     0.014 A 
HETATM   25  C2  2VH A 802      58.376  66.332  32.166  1.00 17.68     0.128 A 
HETATM   26  C1  2VH A 802      57.475  67.348  31.996  1.00 18.01     0.088 A 
HETATM   27  F1  2VH A 802      59.545  66.618  32.771  1.00 18.64    -0.205 F 
HETATM   28  C   2VH A 802      56.272  67.022  31.424  1.00 21.37     0.157 A 
HETATM   29  C5  2VH A 802      56.015  65.754  30.993  1.00 20.77     0.155 A 
HETATM   30  F2  2VH A 802      55.317  67.966  31.276  1.00 22.32    -0.203 F 
HETATM   31  C4  2VH A 802      56.934  64.749  31.144  1.00 18.08     0.058 A 
HETATM   32  F   2VH A 802      54.848  65.510  30.358  1.00 21.99    -0.203 F 
ENDBRANCH   2  24
TORSDOF 4
