# Supplementary material for: Exploring the potential mechanism of emetine against coronavirus disease 2019 combined with lung adenocarcinoma: bioinformatics and molecular simulation analyses
Source: BMC Cancer. 2022 Jun 22;22:687. doi: 10.1186/s12885-022-09763-2 (PMC9214478; doi:10.1186/s12885-022-09763-2)
Supplement: Supplementary file 8 — Additional file 8. The redocking files. [file 12885_2022_9763_MOESM8_ESM.zip › Additional file 8/DDP4-Omarigliptin/out_conformations/Omarigliptin_output_ligand_20.pdbqt]

REMARK VINA RESULT:      -7.4     19.065     21.718
REMARK  4 active torsions:
REMARK  status: ('A' for Active; 'I' for Inactive)
REMARK    1  A    between atoms: N_1  and  C10_22 
REMARK    2  A    between atoms: N1_8  and  C8_20 
REMARK    3  A    between atoms: C3_14  and  C6_18 
REMARK    4  A    between atoms: N3_15  and  S_32 
ROOT
HETATM    1  O   2VH A 802      27.672  66.759  35.371  1.00 22.28    -0.377 OA
HETATM    2  C6  2VH A 802      28.825  65.928  35.555  1.00 19.36     0.188 C 
HETATM    3  C7  2VH A 802      27.605  67.282  34.041  1.00 18.94     0.204 C 
HETATM    4  C8  2VH A 802      28.793  68.167  33.726  1.00 20.18     0.249 C 
HETATM    5  C9  2VH A 802      30.099  67.396  33.941  1.00 19.54     0.073 C 
HETATM    6  C10 2VH A 802      30.078  66.758  35.330  1.00 17.45     0.219 C 
ENDROOT
BRANCH   4   7
HETATM    7  N1  2VH A 802      28.685  68.637  32.292  1.00 23.78     0.105 N 
HETATM    8  C11 2VH A 802      29.359  67.656  31.230  1.00 25.98     0.315 C 
HETATM    9  C12 2VH A 802      28.533  67.941  30.076  1.00 27.85     0.014 A 
HETATM   10  C13 2VH A 802      27.338  68.579  30.389  1.00 28.65     0.064 A 
HETATM   11  C15 2VH A 802      28.525  67.777  28.751  1.00 29.93     0.140 A 
HETATM   12  N2  2VH A 802      26.586  68.786  29.324  1.00 33.03    -0.287 N 
HETATM   13  C14 2VH A 802      27.219  68.842  31.817  1.00 25.06     0.332 C 
HETATM   14  N3  2VH A 802      27.343  68.267  28.283  1.00 37.74    -0.192 N 
HETATM   15  H2  2VH A 802      25.666  69.225  29.277  1.00  0.00     0.188 HD
BRANCH  14  16
HETATM   16  S   2VH A 802      26.769  68.281  26.695  1.00 54.99     0.245 S 
HETATM   17  O1  2VH A 802      27.794  67.896  25.780  1.00 56.01    -0.204 OA
HETATM   18  O2  2VH A 802      25.564  67.518  26.760  1.00 57.93    -0.204 OA
HETATM   19  C16 2VH A 802      26.372  69.965  26.452  1.00 56.24     0.188 C 
ENDBRANCH  14  16
ENDBRANCH   4   7
BRANCH   6  20
HETATM   20  N   2VH A 802      31.297  65.916  35.532  1.00 16.92    -0.072 N 
HETATM   21  HN3 2VH A 802      31.155  65.205  36.249  1.00  0.00     0.274 HD
HETATM   22  HN2 2VH A 802      31.468  65.298  34.739  1.00  0.00     0.274 HD
HETATM   23  HN1 2VH A 802      32.103  66.507  35.735  1.00  0.00     0.274 HD
ENDBRANCH   6  20
BRANCH   2  24
HETATM   24  C3  2VH A 802      28.755  65.315  36.933  1.00 19.37     0.014 A 
HETATM   25  C2  2VH A 802      28.760  63.943  37.111  1.00 17.68     0.128 A 
HETATM   26  C1  2VH A 802      28.784  63.332  38.335  1.00 18.01     0.088 A 
HETATM   27  F1  2VH A 802      28.716  63.162  36.015  1.00 18.64    -0.205 F 
HETATM   28  C   2VH A 802      28.778  64.147  39.437  1.00 21.37     0.157 A 
HETATM   29  C5  2VH A 802      28.807  65.505  39.311  1.00 20.77     0.155 A 
HETATM   30  F2  2VH A 802      28.746  63.609  40.675  1.00 22.32    -0.203 F 
HETATM   31  C4  2VH A 802      28.809  66.108  38.081  1.00 18.08     0.058 A 
HETATM   32  F   2VH A 802      28.888  66.257  40.430  1.00 21.99    -0.203 F 
ENDBRANCH   2  24
TORSDOF 4
