# Supplementary material for: Exploring the potential mechanism of emetine against coronavirus disease 2019 combined with lung adenocarcinoma: bioinformatics and molecular simulation analyses
Source: BMC Cancer. 2022 Jun 22;22:687. doi: 10.1186/s12885-022-09763-2 (PMC9214478; doi:10.1186/s12885-022-09763-2)
Supplement: Supplementary file 8 — Additional file 8. The redocking files. [file 12885_2022_9763_MOESM8_ESM.zip › Additional file 8/Mpro-Inhibitor11a/6lze.pdb]

HEADER    VIRAL PROTEIN                           19-FEB-20   6LZE              
TITLE     THE CRYSTAL STRUCTURE OF COVID-19 MAIN PROTEASE IN COMPLEX WITH AN    
TITLE    2 INHIBITOR 11A                                                        
COMPND    MOL_ID: 1;                                                            
COMPND   2 MOLECULE: 3C-LIKE PROTEINASE;                                        
COMPND   3 CHAIN: A;                                                            
COMPND   4 SYNONYM: PP1AB,ORF1AB POLYPROTEIN,3CL-PRO,3CLP,MAIN PROTEASE,MPRO,   
COMPND   5 NON-STRUCTURAL PROTEIN 5,NSP5,SARS CORONAVIRUS MAIN PROTEINASE,      
COMPND   6 REPLICASE POLYPROTEIN 1AB;                                           
COMPND   7 EC: 3.4.22.69;                                                       
COMPND   8 ENGINEERED: YES                                                      
SOURCE    MOL_ID: 1;                                                            
SOURCE   2 ORGANISM_SCIENTIFIC: SEVERE ACUTE RESPIRATORY SYNDROME CORONAVIRUS   
SOURCE   3 2;                                                                   
SOURCE   4 ORGANISM_COMMON: 2019-NCOV;                                          
SOURCE   5 ORGANISM_TAXID: 2697049;                                             
SOURCE   6 GENE: REP, 1A-1B;                                                    
SOURCE   7 EXPRESSION_SYSTEM: ESCHERICHIA COLI BL21(DE3);                       
SOURCE   8 EXPRESSION_SYSTEM_TAXID: 469008;                                     
SOURCE   9 EXPRESSION_SYSTEM_VECTOR_TYPE: PLASMID;                              
SOURCE  10 EXPRESSION_SYSTEM_PLASMID: PGEX-6P-1                                 
KEYWDS    PROTEASE, VIRAL PROTEIN                                               
EXPDTA    X-RAY DIFFRACTION                                                     
AUTHOR    B.ZHANG,Y.ZHANG,Z.JING,X.LIU,H.YANG,H.LIU,Z.RAO,H.JIANG               
REVDAT   7   10-MAR-21 6LZE    1       COMPND                                   
REVDAT   6   01-JUL-20 6LZE    1       JRNL                                     
REVDAT   5   10-JUN-20 6LZE    1       COMPND                                   
REVDAT   4   03-JUN-20 6LZE    1       REMARK                                   
REVDAT   3   27-MAY-20 6LZE    1       COMPND SOURCE REMARK DBREF               
REVDAT   3 2                   1       SEQRES HET    HETNAM FORMUL              
REVDAT   3 3                   1       LINK   SITE   ATOM                       
REVDAT   2   06-MAY-20 6LZE    1       COMPND SOURCE JRNL   DBREF               
REVDAT   1   29-APR-20 6LZE    0                                                
JRNL        AUTH   W.DAI,B.ZHANG,X.M.JIANG,H.SU,J.LI,Y.ZHAO,X.XIE,Z.JIN,J.PENG, 
JRNL        AUTH 2 F.LIU,C.LI,Y.LI,F.BAI,H.WANG,X.CHENG,X.CEN,S.HU,X.YANG,      
JRNL        AUTH 3 J.WANG,X.LIU,G.XIAO,H.JIANG,Z.RAO,L.K.ZHANG,Y.XU,H.YANG,     
JRNL        AUTH 4 H.LIU                                                        
JRNL        TITL   STRUCTURE-BASED DESIGN OF ANTIVIRAL DRUG CANDIDATES          
JRNL        TITL 2 TARGETING THE SARS-COV-2 MAIN PROTEASE.                      
JRNL        REF    SCIENCE                       V. 368  1331 2020              
JRNL        REFN                   ESSN 1095-9203                               
JRNL        PMID   32321856                                                     
JRNL        DOI    10.1126/SCIENCE.ABB4489                                      
REMARK   2                                                                      
REMARK   2 RESOLUTION.    1.51 ANGSTROMS.                                       
REMARK   3                                                                      
REMARK   3 REFINEMENT.                                                          
REMARK   3   PROGRAM     : PHENIX 1.12_2829                                     
REMARK   3   AUTHORS     : PAUL ADAMS,PAVEL AFONINE,VINCENT CHEN,IAN            
REMARK   3               : DAVIS,KRESHNA GOPAL,RALF GROSSE-KUNSTLEVE,           
REMARK   3               : LI-WEI HUNG,ROBERT IMMORMINO,TOM IOERGER,            
REMARK   3               : AIRLIE MCCOY,ERIK MCKEE,NIGEL MORIARTY,              
REMARK   3               : REETAL PAI,RANDY READ,JANE RICHARDSON,               
REMARK   3               : DAVID RICHARDSON,TOD ROMO,JIM SACCHETTINI,           
REMARK   3               : NICHOLAS SAUTER,JACOB SMITH,LAURENT                  
REMARK   3               : STORONI,TOM TERWILLIGER,PETER ZWART                  
REMARK   3                                                                      
REMARK   3    REFINEMENT TARGET : NULL                                          
REMARK   3                                                                      
REMARK   3  DATA USED IN REFINEMENT.                                            
REMARK   3   RESOLUTION RANGE HIGH (ANGSTROMS) : 1.51                           
REMARK   3   RESOLUTION RANGE LOW  (ANGSTROMS) : 47.17                          
REMARK   3   MIN(FOBS/SIGMA_FOBS)              : 1.340                          
REMARK   3   COMPLETENESS FOR RANGE        (%) : 98.8                           
REMARK   3   NUMBER OF REFLECTIONS             : 57378                          
REMARK   3                                                                      
REMARK   3  FIT TO DATA USED IN REFINEMENT.                                     
REMARK   3   R VALUE     (WORKING + TEST SET) : 0.177                           
REMARK   3   R VALUE            (WORKING SET) : 0.176                           
REMARK   3   FREE R VALUE                     : 0.199                           
REMARK   3   FREE R VALUE TEST SET SIZE   (%) : 3.490                           
REMARK   3   FREE R VALUE TEST SET COUNT      : 2000                            
REMARK   3                                                                      
REMARK   3  FIT TO DATA USED IN REFINEMENT (IN BINS).                           
REMARK   3   BIN  RESOLUTION RANGE  COMPL.    NWORK NFREE   RWORK  RFREE        
REMARK   3     1 47.1600 -  3.6272    1.00     4084   148  0.1489 0.1647        
REMARK   3     2  3.6272 -  2.8792    1.00     4000   144  0.1786 0.1828        
REMARK   3     3  2.8792 -  2.5152    1.00     4002   145  0.1908 0.2280        
REMARK   3     4  2.5152 -  2.2853    1.00     3993   144  0.1822 0.1966        
REMARK   3     5  2.2853 -  2.1215    1.00     3998   144  0.1733 0.2207        
REMARK   3     6  2.1215 -  1.9964    1.00     3974   143  0.1778 0.2089        
REMARK   3     7  1.9964 -  1.8964    1.00     4018   145  0.1814 0.2285        
REMARK   3     8  1.8964 -  1.8139    1.00     3996   144  0.1784 0.2312        
REMARK   3     9  1.8139 -  1.7440    1.00     3985   145  0.1862 0.2218        
REMARK   3    10  1.7440 -  1.6838    1.00     3972   143  0.1801 0.2133        
REMARK   3    11  1.6838 -  1.6312    1.00     4006   144  0.1900 0.2063        
REMARK   3    12  1.6312 -  1.5846    1.00     3935   142  0.2006 0.2326        
REMARK   3    13  1.5846 -  1.5428    1.00     3999   146  0.2178 0.2387        
REMARK   3    14  1.5428 -  1.5052    0.85     3416   123  0.2896 0.2968        
REMARK   3                                                                      
REMARK   3  BULK SOLVENT MODELLING.                                             
REMARK   3   METHOD USED        : NULL                                          
REMARK   3   SOLVENT RADIUS     : 1.11                                          
REMARK   3   SHRINKAGE RADIUS   : 0.90                                          
REMARK   3   K_SOL              : NULL                                          
REMARK   3   B_SOL              : NULL                                          
REMARK   3                                                                      
REMARK   3  ERROR ESTIMATES.                                                    
REMARK   3   COORDINATE ERROR (MAXIMUM-LIKELIHOOD BASED)     : 0.150            
REMARK   3   PHASE ERROR (DEGREES, MAXIMUM-LIKELIHOOD BASED) : 21.410           
REMARK   3                                                                      
REMARK   3  B VALUES.                                                           
REMARK   3   FROM WILSON PLOT           (A**2) : 19.14                          
REMARK   3   MEAN B VALUE      (OVERALL, A**2) : 29.66                          
REMARK   3   OVERALL ANISOTROPIC B VALUE.                                       
REMARK   3    B11 (A**2) : NULL                                                 
REMARK   3    B22 (A**2) : NULL                                                 
REMARK   3    B33 (A**2) : NULL                                                 
REMARK   3    B12 (A**2) : NULL                                                 
REMARK   3    B13 (A**2) : NULL                                                 
REMARK   3    B23 (A**2) : NULL                                                 
REMARK   3                                                                      
REMARK   3  TWINNING INFORMATION.                                               
REMARK   3   FRACTION: NULL                                                     
REMARK   3   OPERATOR: NULL                                                     
REMARK   3                                                                      
REMARK   3  DEVIATIONS FROM IDEAL VALUES.                                       
REMARK   3                 RMSD          COUNT                                  
REMARK   3   BOND      :  0.014           2441                                  
REMARK   3   ANGLE     :  1.327           3312                                  
REMARK   3   CHIRALITY :  0.081            371                                  
REMARK   3   PLANARITY :  0.011            427                                  
REMARK   3   DIHEDRAL  :  6.211           1419                                  
REMARK   3                                                                      
REMARK   3  TLS DETAILS                                                         
REMARK   3   NUMBER OF TLS GROUPS  : 1                                          
REMARK   3   TLS GROUP : 1                                                      
REMARK   3    SELECTION: ALL                                                    
REMARK   3    ORIGIN FOR THE GROUP (A): -25.6092  12.8166  59.8900              
REMARK   3    T TENSOR                                                          
REMARK   3      T11:   0.1048 T22:   0.1434                                     
REMARK   3      T33:   0.1183 T12:  -0.0065                                     
REMARK   3      T13:   0.0157 T23:   0.0012                                     
REMARK   3    L TENSOR                                                          
REMARK   3      L11:   0.9475 L22:   1.6772                                     
REMARK   3      L33:   2.1945 L12:   0.4589                                     
REMARK   3      L13:   0.0888 L23:   0.7455                                     
REMARK   3    S TENSOR                                                          
REMARK   3      S11:   0.0331 S12:  -0.0179 S13:  -0.0331                       
REMARK   3      S21:   0.0015 S22:   0.0154 S23:  -0.0621                       
REMARK   3      S31:  -0.0336 S32:  -0.0055 S33:  -0.0520                       
REMARK   3                                                                      
REMARK   3  NCS DETAILS                                                         
REMARK   3   NUMBER OF NCS GROUPS : NULL                                        
REMARK   3                                                                      
REMARK   3  OTHER REFINEMENT REMARKS: NULL                                      
REMARK   4                                                                      
REMARK   4 6LZE COMPLIES WITH FORMAT V. 3.30, 13-JUL-11                         
REMARK 100                                                                      
REMARK 100 THIS ENTRY HAS BEEN PROCESSED BY PDBJ ON 19-FEB-20.                  
REMARK 100 THE DEPOSITION ID IS D_1300015764.                                   
REMARK 200                                                                      
REMARK 200 EXPERIMENTAL DETAILS                                                 
REMARK 200  EXPERIMENT TYPE                : X-RAY DIFFRACTION                  
REMARK 200  DATE OF DATA COLLECTION        : 02-FEB-20                          
REMARK 200  TEMPERATURE           (KELVIN) : 100                                
REMARK 200  PH                             : 6.0                                
REMARK 200  NUMBER OF CRYSTALS USED        : 1                                  
REMARK 200                                                                      
REMARK 200  SYNCHROTRON              (Y/N) : Y                                  
REMARK 200  RADIATION SOURCE               : NFPSS                              
REMARK 200  BEAMLINE                       : BL19U1                             
REMARK 200  X-RAY GENERATOR MODEL          : NULL                               
REMARK 200  MONOCHROMATIC OR LAUE    (M/L) : M                                  
REMARK 200  WAVELENGTH OR RANGE        (A) : 0.978                              
REMARK 200  MONOCHROMATOR                  : NULL                               
REMARK 200  OPTICS                         : NULL                               
REMARK 200                                                                      
REMARK 200  DETECTOR TYPE                  : PIXEL                              
REMARK 200  DETECTOR MANUFACTURER          : DECTRIS PILATUS3 6M                
REMARK 200  INTENSITY-INTEGRATION SOFTWARE : XDS                                
REMARK 200  DATA SCALING SOFTWARE          : XSCALE                             
REMARK 200                                                                      
REMARK 200  NUMBER OF UNIQUE REFLECTIONS   : 57378                              
REMARK 200  RESOLUTION RANGE HIGH      (A) : 1.500                              
REMARK 200  RESOLUTION RANGE LOW       (A) : 47.165                             
REMARK 200  REJECTION CRITERIA  (SIGMA(I)) : NULL                               
REMARK 200                                                                      
REMARK 200 OVERALL.                                                             
REMARK 200  COMPLETENESS FOR RANGE     (%) : 98.0                               
REMARK 200  DATA REDUNDANCY                : 3.287                              
REMARK 200  R MERGE                    (I) : 0.04200                            
REMARK 200  R SYM                      (I) : NULL                               
REMARK 200  <I/SIGMA(I)> FOR THE DATA SET  : 13.9900                            
REMARK 200                                                                      
REMARK 200 IN THE HIGHEST RESOLUTION SHELL.                                     
REMARK 200  HIGHEST RESOLUTION SHELL, RANGE HIGH (A) : 1.51                     
REMARK 200  HIGHEST RESOLUTION SHELL, RANGE LOW  (A) : 1.54                     
REMARK 200  COMPLETENESS FOR SHELL     (%) : 82.2                               
REMARK 200  DATA REDUNDANCY IN SHELL       : 2.75                               
REMARK 200  R MERGE FOR SHELL          (I) : 0.55500                            
REMARK 200  R SYM FOR SHELL            (I) : NULL                               
REMARK 200  <I/SIGMA(I)> FOR SHELL         : 1.800                              
REMARK 200                                                                      
REMARK 200 DIFFRACTION PROTOCOL: SINGLE WAVELENGTH                              
REMARK 200 METHOD USED TO DETERMINE THE STRUCTURE: MOLECULAR REPLACEMENT        
REMARK 200 SOFTWARE USED: PHASER                                                
REMARK 200 STARTING MODEL: 6LU7                                                 
REMARK 200                                                                      
REMARK 200 REMARK: NULL                                                         
REMARK 280                                                                      
REMARK 280 CRYSTAL                                                              
REMARK 280 SOLVENT CONTENT, VS   (%): 54.78                                     
REMARK 280 MATTHEWS COEFFICIENT, VM (ANGSTROMS**3/DA): 2.72                     
REMARK 280                                                                      
REMARK 280 CRYSTALLIZATION CONDITIONS: 2% POLYETHYLENE GLYCOL (PEG) 6000, 3%    
REMARK 280  DMSO, 1MM DTT, 0.1M MES BUFFER (PH 6.0), PROTEIN CONCENTRATION      
REMARK 280  5MG/ML, VAPOR DIFFUSION, HANGING DROP, TEMPERATURE 293K,            
REMARK 280  EVAPORATION                                                         
REMARK 290                                                                      
REMARK 290 CRYSTALLOGRAPHIC SYMMETRY                                            
REMARK 290 SYMMETRY OPERATORS FOR SPACE GROUP: C 1 2 1                          
REMARK 290                                                                      
REMARK 290      SYMOP   SYMMETRY                                                
REMARK 290     NNNMMM   OPERATOR                                                
REMARK 290       1555   X,Y,Z                                                   
REMARK 290       2555   -X,Y,-Z                                                 
REMARK 290       3555   X+1/2,Y+1/2,Z                                           
REMARK 290       4555   -X+1/2,Y+1/2,-Z                                         
REMARK 290                                                                      
REMARK 290     WHERE NNN -> OPERATOR NUMBER                                     
REMARK 290           MMM -> TRANSLATION VECTOR                                  
REMARK 290                                                                      
REMARK 290 CRYSTALLOGRAPHIC SYMMETRY TRANSFORMATIONS                            
REMARK 290 THE FOLLOWING TRANSFORMATIONS OPERATE ON THE ATOM/HETATM             
REMARK 290 RECORDS IN THIS ENTRY TO PRODUCE CRYSTALLOGRAPHICALLY                
REMARK 290 RELATED MOLECULES.                                                   
REMARK 290   SMTRY1   1  1.000000  0.000000  0.000000        0.00000            
REMARK 290   SMTRY2   1  0.000000  1.000000  0.000000        0.00000            
REMARK 290   SMTRY3   1  0.000000  0.000000  1.000000        0.00000            
REMARK 290   SMTRY1   2 -1.000000  0.000000  0.000000        0.00000            
REMARK 290   SMTRY2   2  0.000000  1.000000  0.000000        0.00000            
REMARK 290   SMTRY3   2  0.000000  0.000000 -1.000000        0.00000            
REMARK 290   SMTRY1   3  1.000000  0.000000  0.000000       48.84800            
REMARK 290   SMTRY2   3  0.000000  1.000000  0.000000       40.46900            
REMARK 290   SMTRY3   3  0.000000  0.000000  1.000000        0.00000            
REMARK 290   SMTRY1   4 -1.000000  0.000000  0.000000       48.84800            
REMARK 290   SMTRY2   4  0.000000  1.000000  0.000000       40.46900            
REMARK 290   SMTRY3   4  0.000000  0.000000 -1.000000        0.00000            
REMARK 290                                                                      
REMARK 290 REMARK: NULL                                                         
REMARK 300                                                                      
REMARK 300 BIOMOLECULE: 1                                                       
REMARK 300 SEE REMARK 350 FOR THE AUTHOR PROVIDED AND/OR PROGRAM                
REMARK 300 GENERATED ASSEMBLY INFORMATION FOR THE STRUCTURE IN                  
REMARK 300 THIS ENTRY. THE REMARK MAY ALSO PROVIDE INFORMATION ON               
REMARK 300 BURIED SURFACE AREA.                                                 
REMARK 350                                                                      
REMARK 350 COORDINATES FOR A COMPLETE MULTIMER REPRESENTING THE KNOWN           
REMARK 350 BIOLOGICALLY SIGNIFICANT OLIGOMERIZATION STATE OF THE                
REMARK 350 MOLECULE CAN BE GENERATED BY APPLYING BIOMT TRANSFORMATIONS          
REMARK 350 GIVEN BELOW.  BOTH NON-CRYSTALLOGRAPHIC AND                          
REMARK 350 CRYSTALLOGRAPHIC OPERATIONS ARE GIVEN.                               
REMARK 350                                                                      
REMARK 350 BIOMOLECULE: 1                                                       
REMARK 350 AUTHOR DETERMINED BIOLOGICAL UNIT: DIMERIC                           
REMARK 350 SOFTWARE DETERMINED QUATERNARY STRUCTURE: DIMERIC                    
REMARK 350 SOFTWARE USED: PISA                                                  
REMARK 350 TOTAL BURIED SURFACE AREA: 4520 ANGSTROM**2                          
REMARK 350 SURFACE AREA OF THE COMPLEX: 25310 ANGSTROM**2                       
REMARK 350 CHANGE IN SOLVENT FREE ENERGY: 14.0 KCAL/MOL                         
REMARK 350 APPLY THE FOLLOWING TO CHAINS: A                                     
REMARK 350   BIOMT1   1  1.000000  0.000000  0.000000        0.00000            
REMARK 350   BIOMT2   1  0.000000  1.000000  0.000000        0.00000            
REMARK 350   BIOMT3   1  0.000000  0.000000  1.000000        0.00000            
REMARK 350   BIOMT1   2 -1.000000  0.000000  0.000000      -42.53247            
REMARK 350   BIOMT2   2  0.000000  1.000000  0.000000        0.00000            
REMARK 350   BIOMT3   2  0.000000  0.000000 -1.000000       94.33065            
REMARK 375                                                                      
REMARK 375 SPECIAL POSITION                                                     
REMARK 375 THE FOLLOWING ATOMS ARE FOUND TO BE WITHIN 0.15 ANGSTROMS            
REMARK 375 OF A SYMMETRY RELATED ATOM AND ARE ASSUMED TO BE ON SPECIAL          
REMARK 375 POSITIONS.                                                           
REMARK 375                                                                      
REMARK 375 ATOM RES CSSEQI                                                      
REMARK 375      HOH A 532  LIES ON A SPECIAL POSITION.                          
REMARK 375      HOH A 652  LIES ON A SPECIAL POSITION.                          
REMARK 375      HOH A 661  LIES ON A SPECIAL POSITION.                          
REMARK 375      HOH A 702  LIES ON A SPECIAL POSITION.                          
REMARK 500                                                                      
REMARK 500 GEOMETRY AND STEREOCHEMISTRY                                         
REMARK 500 SUBTOPIC: TORSION ANGLES                                             
REMARK 500                                                                      
REMARK 500 TORSION ANGLES OUTSIDE THE EXPECTED RAMACHANDRAN REGIONS:            
REMARK 500 (M=MODEL NUMBER; RES=RESIDUE NAME; C=CHAIN IDENTIFIER;               
REMARK 500 SSEQ=SEQUENCE NUMBER; I=INSERTION CODE).                             
REMARK 500                                                                      
REMARK 500 STANDARD TABLE:                                                      
REMARK 500 FORMAT:(10X,I3,1X,A3,1X,A1,I4,A1,4X,F7.2,3X,F7.2)                    
REMARK 500                                                                      
REMARK 500 EXPECTED VALUES: GJ KLEYWEGT AND TA JONES (1996). PHI/PSI-           
REMARK 500 CHOLOGY: RAMACHANDRAN REVISITED. STRUCTURE 4, 1395 - 1400            
REMARK 500                                                                      
REMARK 500  M RES CSSEQI        PSI       PHI                                   
REMARK 500    ASP A  33     -131.23     51.90                                   
REMARK 500    ASP A  48       50.85   -144.23                                   
REMARK 500    ASN A  84     -126.46     54.67                                   
REMARK 500    TYR A 154     -114.34     53.04                                   
REMARK 500                                                                      
REMARK 500 REMARK: NULL                                                         
REMARK 630                                                                      
REMARK 630 MOLECULE TYPE: PEPTIDE-LIKE INHIBITOR                                
REMARK 630 MOLECULE NAME: ~{N}-[(2~{S})-3-CYCLOHEXYL-1-OXIDANYLIDENE-1-[[(2~{   
REMARK 630 S})-1-OXIDANYLIDENE-3-[(3~{S})-2-OXIDANYLIDENEPYRROLIDIN-3-YL]       
REMARK 630 PROPAN-2-YL]AMINO]PROPAN-2-YL]-1~{H}-INDOLE-2-CARBOXAMIDE            
REMARK 630 (M=MODEL NUMBER; RES=RESIDUE NAME; C=CHAIN IDENTIFIER;               
REMARK 630  SSSEQ=SEQUENCE NUMBER; I=INSERTION CODE.)                           
REMARK 630                                                                      
REMARK 630   M RES C SSSEQI                                                     
REMARK 630     FHR A   405                                                      
REMARK 630 SOURCE: NULL                                                         
REMARK 630 TAXONOMY: NULL                                                       
REMARK 630 SUBCOMP:    ICB ALC ELL                                              
REMARK 630 DETAILS: NULL                                                        
REMARK 800                                                                      
REMARK 800 SITE                                                                 
REMARK 800 SITE_IDENTIFIER: AC1                                                 
REMARK 800 EVIDENCE_CODE: SOFTWARE                                              
REMARK 800 SITE_DESCRIPTION: binding site for residue DMS A 401                 
REMARK 800                                                                      
REMARK 800 SITE_IDENTIFIER: AC2                                                 
REMARK 800 EVIDENCE_CODE: SOFTWARE                                              
REMARK 800 SITE_DESCRIPTION: binding site for residue DMS A 402                 
REMARK 800                                                                      
REMARK 800 SITE_IDENTIFIER: AC3                                                 
REMARK 800 EVIDENCE_CODE: SOFTWARE                                              
REMARK 800 SITE_DESCRIPTION: binding site for residue DMS A 403                 
REMARK 800                                                                      
REMARK 800 SITE_IDENTIFIER: AC4                                                 
REMARK 800 EVIDENCE_CODE: SOFTWARE                                              
REMARK 800 SITE_DESCRIPTION: binding site for residue DMS A 404                 
REMARK 800                                                                      
REMARK 800 SITE_IDENTIFIER: AC5                                                 
REMARK 800 EVIDENCE_CODE: SOFTWARE                                              
REMARK 800 SITE_DESCRIPTION: binding site for residue FHR A 405                 
DBREF  6LZE A    1   303  UNP    P0DTD1   R1AB_SARS2    3264   3566             
SEQRES   1 A  303  SER GLY PHE ARG LYS MET ALA PHE PRO SER GLY LYS VAL          
SEQRES   2 A  303  GLU GLY CYS MET VAL GLN VAL THR CYS GLY THR THR THR          
SEQRES   3 A  303  LEU ASN GLY LEU TRP LEU ASP ASP VAL VAL TYR CYS PRO          
SEQRES   4 A  303  ARG HIS VAL ILE CYS THR SER GLU ASP MET LEU ASN PRO          
SEQRES   5 A  303  ASN TYR GLU ASP LEU LEU ILE ARG LYS SER ASN HIS ASN          
SEQRES   6 A  303  PHE LEU VAL GLN ALA GLY ASN VAL GLN LEU ARG VAL ILE          
SEQRES   7 A  303  GLY HIS SER MET GLN ASN CYS VAL LEU LYS LEU LYS VAL          
SEQRES   8 A  303  ASP THR ALA ASN PRO LYS THR PRO LYS TYR LYS PHE VAL          
SEQRES   9 A  303  ARG ILE GLN PRO GLY GLN THR PHE SER VAL LEU ALA CYS          
SEQRES  10 A  303  TYR ASN GLY SER PRO SER GLY VAL TYR GLN CYS ALA MET          
SEQRES  11 A  303  ARG PRO ASN PHE THR ILE LYS GLY SER PHE LEU ASN GLY          
SEQRES  12 A  303  SER CYS GLY SER VAL GLY PHE ASN ILE ASP TYR ASP CYS          
SEQRES  13 A  303  VAL SER PHE CYS TYR MET HIS HIS MET GLU LEU PRO THR          
SEQRES  14 A  303  GLY VAL HIS ALA GLY THR ASP LEU GLU GLY ASN PHE TYR          
SEQRES  15 A  303  GLY PRO PHE VAL ASP ARG GLN THR ALA GLN ALA ALA GLY          
SEQRES  16 A  303  THR ASP THR THR ILE THR VAL ASN VAL LEU ALA TRP LEU          
SEQRES  17 A  303  TYR ALA ALA VAL ILE ASN GLY ASP ARG TRP PHE LEU ASN          
SEQRES  18 A  303  ARG PHE THR THR THR LEU ASN ASP PHE ASN LEU VAL ALA          
SEQRES  19 A  303  MET LYS TYR ASN TYR GLU PRO LEU THR GLN ASP HIS VAL          
SEQRES  20 A  303  ASP ILE LEU GLY PRO LEU SER ALA GLN THR GLY ILE ALA          
SEQRES  21 A  303  VAL LEU ASP MET CYS ALA SER LEU LYS GLU LEU LEU GLN          
SEQRES  22 A  303  ASN GLY MET ASN GLY ARG THR ILE LEU GLY SER ALA LEU          
SEQRES  23 A  303  LEU GLU ASP GLU PHE THR PRO PHE ASP VAL VAL ARG GLN          
SEQRES  24 A  303  CYS SER GLY VAL                                              
HET    DMS  A 401       4                                                       
HET    DMS  A 402       4                                                       
HET    DMS  A 403       4                                                       
HET    DMS  A 404       4                                                       
HET    FHR  A 405      33                                                       
HETNAM     DMS DIMETHYL SULFOXIDE                                               
HETNAM     FHR ~{N}-[(2~{S})-3-CYCLOHEXYL-1-OXIDANYLIDENE-1-[[(2~{S})-          
HETNAM   2 FHR  1-OXIDANYLIDENE-3-[(3~{S})-2-OXIDANYLIDENEPYRROLIDIN-           
HETNAM   3 FHR  3-YL]PROPAN-2-YL]AMINO]PROPAN-2-YL]-1~{H}-INDOLE-2-             
HETNAM   4 FHR  CARBOXAMIDE                                                     
FORMUL   2  DMS    4(C2 H6 O S)                                                 
FORMUL   6  FHR    C25 H32 N4 O4                                                
FORMUL   7  HOH   *209(H2 O)                                                    
HELIX    1 AA1 SER A   10  GLY A   15  1                                   6    
HELIX    2 AA2 HIS A   41  CYS A   44  5                                   4    
HELIX    3 AA3 THR A   45  MET A   49  5                                   5    
HELIX    4 AA4 ASN A   53  ARG A   60  1                                   8    
HELIX    5 AA5 SER A   62  HIS A   64  5                                   3    
HELIX    6 AA6 ILE A  200  ASN A  214  1                                  15    
HELIX    7 AA7 THR A  226  TYR A  237  1                                  12    
HELIX    8 AA8 THR A  243  LEU A  250  1                                   8    
HELIX    9 AA9 LEU A  250  GLY A  258  1                                   9    
HELIX   10 AB1 ALA A  260  GLY A  275  1                                  16    
HELIX   11 AB2 THR A  292  CYS A  300  1                                   9    
SHEET    1 AA1 7 VAL A  73  LEU A  75  0                                        
SHEET    2 AA1 7 PHE A  66  ALA A  70 -1  N  ALA A  70   O  VAL A  73           
SHEET    3 AA1 7 MET A  17  CYS A  22 -1  N  GLN A  19   O  GLN A  69           
SHEET    4 AA1 7 THR A  25  LEU A  32 -1  O  LEU A  27   N  VAL A  20           
SHEET    5 AA1 7 VAL A  35  PRO A  39 -1  O  VAL A  35   N  LEU A  32           
SHEET    6 AA1 7 VAL A  86  VAL A  91 -1  O  LEU A  87   N  CYS A  38           
SHEET    7 AA1 7 VAL A  77  GLN A  83 -1  N  ILE A  78   O  LYS A  90           
SHEET    1 AA2 5 LYS A 100  PHE A 103  0                                        
SHEET    2 AA2 5 CYS A 156  GLU A 166  1  O  VAL A 157   N  LYS A 100           
SHEET    3 AA2 5 VAL A 148  ASP A 153 -1  N  ASN A 151   O  SER A 158           
SHEET    4 AA2 5 THR A 111  TYR A 118 -1  N  SER A 113   O  PHE A 150           
SHEET    5 AA2 5 SER A 121  ALA A 129 -1  O  SER A 123   N  ALA A 116           
SHEET    1 AA3 3 LYS A 100  PHE A 103  0                                        
SHEET    2 AA3 3 CYS A 156  GLU A 166  1  O  VAL A 157   N  LYS A 100           
SHEET    3 AA3 3 HIS A 172  THR A 175 -1  O  ALA A 173   N  MET A 165           
LINK         SG  CYS A 145                 C31 FHR A 405     1555   1555  1.79  
SITE     1 AC1  6 GLU A 166  ARG A 188  GLN A 189  THR A 190                    
SITE     2 AC1  6 GLN A 192  FHR A 405                                          
SITE     1 AC2  7 MET A   6  ALA A   7  PHE A   8  SER A 123                    
SITE     2 AC2  7 GLN A 127  ARG A 298  HOH A 521                               
SITE     1 AC3  4 GLY A  15  MET A  17  GLY A  71  LYS A  97                    
SITE     1 AC4  3 ARG A  40  ASN A  84  CYS A  85                               
SITE     1 AC5 15 PHE A 140  GLY A 143  SER A 144  CYS A 145                    
SITE     2 AC5 15 HIS A 163  HIS A 164  MET A 165  GLU A 166                    
SITE     3 AC5 15 HIS A 172  ASP A 187  ARG A 188  GLN A 189                    
SITE     4 AC5 15 DMS A 401  HOH A 578  HOH A 631                               
CRYST1   97.696   80.938   51.738  90.00 114.27  90.00 C 1 2 1       4          
ORIGX1      1.000000  0.000000  0.000000        0.00000                         
ORIGX2      0.000000  1.000000  0.000000        0.00000                         
ORIGX3      0.000000  0.000000  1.000000        0.00000                         
SCALE1      0.010236  0.000000  0.004615        0.00000                         
SCALE2      0.000000  0.012355  0.000000        0.00000                         
SCALE3      0.000000  0.000000  0.021202        0.00000                         
ATOM      1  N   SER A   1     -32.137   8.947  34.109  1.00 32.07           N  
ANISOU    1  N   SER A   1     5192   4558   2437   -640   -284   -195       N  
ATOM      2  CA  SER A   1     -31.794   7.704  34.814  1.00 30.51           C  
ANISOU    2  CA  SER A   1     4862   4357   2372   -660   -191   -280       C  
ATOM      3  C   SER A   1     -30.534   7.795  35.587  1.00 28.24           C  
ANISOU    3  C   SER A   1     4531   4016   2184   -653    -41   -292       C  
ATOM      4  O   SER A   1     -29.761   8.786  35.452  1.00 30.05           O  
ANISOU    4  O   SER A   1     4839   4211   2366   -659     19   -248       O  
ATOM      5  CB  SER A   1     -31.634   6.523  33.819  1.00 29.67           C  
ANISOU    5  CB  SER A   1     4819   4269   2186   -758   -146   -379       C  
ATOM      6  OG  SER A   1     -32.750   6.398  33.000  1.00 41.73           O  
ANISOU    6  OG  SER A   1     6396   5855   3605   -781   -288   -377       O  
ATOM      7  N   GLY A   2     -30.278   6.751  36.369  1.00 26.32           N  
ANISOU    7  N   GLY A   2     4170   3759   2071   -646     20   -353       N  
ATOM      8  CA  GLY A   2     -29.128   6.649  37.243  1.00 25.49           C  
ANISOU    8  CA  GLY A   2     3994   3609   2081   -624    143   -375       C  
ATOM      9  C   GLY A   2     -29.474   6.969  38.680  1.00 26.75           C  
ANISOU    9  C   GLY A   2     4028   3759   2375   -543    102   -321       C  
ATOM     10  O   GLY A   2     -30.434   7.667  38.970  1.00 26.80           O  
ANISOU   10  O   GLY A   2     4015   3791   2378   -497     -4   -255       O  
ATOM     11  N   PHE A   3     -28.637   6.486  39.604  1.00 23.69           N  
ANISOU   11  N   PHE A   3     3558   3336   2107   -520    186   -353       N  
ATOM     12  CA  PHE A   3     -28.885   6.684  41.023  1.00 25.42           C  
ANISOU   12  CA  PHE A   3     3667   3544   2447   -454    157   -308       C  
ATOM     13  C   PHE A   3     -27.564   6.769  41.748  1.00 24.58           C  
ANISOU   13  C   PHE A   3     3516   3401   2423   -433    257   -325       C  
ATOM     14  O   PHE A   3     -26.793   5.807  41.727  1.00 28.64           O  
ANISOU   14  O   PHE A   3     4010   3891   2983   -443    328   -397       O  
ATOM     15  CB  PHE A   3     -29.743   5.553  41.604  1.00 25.18           C  
ANISOU   15  CB  PHE A   3     3564   3519   2486   -452    106   -334       C  
ATOM     16  CG  PHE A   3     -30.406   5.950  42.905  1.00 22.58           C  
ANISOU   16  CG  PHE A   3     3139   3200   2241   -398     54   -278       C  
ATOM     17  CD1 PHE A   3     -31.482   6.822  42.872  1.00 27.55           C  
ANISOU   17  CD1 PHE A   3     3754   3879   2835   -370    -40   -226       C  
ATOM     18  CD2 PHE A   3     -29.947   5.481  44.124  1.00 26.34           C  
ANISOU   18  CD2 PHE A   3     3545   3637   2824   -372     95   -281       C  
ATOM     19  CE1 PHE A   3     -32.090   7.251  44.077  1.00 27.41           C  
ANISOU   19  CE1 PHE A   3     3643   3879   2894   -318    -76   -187       C  
ATOM     20  CE2 PHE A   3     -30.546   5.904  45.316  1.00 25.30           C  
ANISOU   20  CE2 PHE A   3     3338   3521   2755   -333     56   -232       C  
ATOM     21  CZ  PHE A   3     -31.625   6.792  45.247  1.00 24.23           C  
ANISOU   21  CZ  PHE A   3     3180   3440   2584   -309    -23   -191       C  
ATOM     22  N   ARG A   4     -27.291   7.925  42.370  1.00 22.27           N  
ANISOU   22  N   ARG A   4     3207   3103   2151   -400    259   -266       N  
ATOM     23  CA  ARG A   4     -26.010   8.208  42.990  1.00 22.05           C  
ANISOU   23  CA  ARG A   4     3136   3054   2188   -391    348   -282       C  
ATOM     24  C   ARG A   4     -26.226   8.660  44.423  1.00 23.61           C  
ANISOU   24  C   ARG A   4     3252   3241   2477   -331    308   -230       C  
ATOM     25  O   ARG A   4     -27.269   9.222  44.756  1.00 23.91           O  
ANISOU   25  O   ARG A   4     3289   3290   2505   -301    228   -173       O  
ATOM     26  CB  ARG A   4     -25.240   9.328  42.183  1.00 22.35           C  
ANISOU   26  CB  ARG A   4     3263   3095   2134   -444    413   -272       C  
ATOM     27  CG  ARG A   4     -24.553   8.875  40.914  1.00 28.62           C  
ANISOU   27  CG  ARG A   4     4127   3902   2845   -518    500   -345       C  
ATOM     28  CD  ARG A   4     -23.245   8.149  41.277  1.00 30.07           C  
ANISOU   28  CD  ARG A   4     4217   4086   3123   -513    607   -436       C  
ATOM     29  NE  ARG A   4     -22.460   7.828  40.064  1.00 30.11           N  
ANISOU   29  NE  ARG A   4     4279   4113   3050   -587    715   -522       N  
ATOM     30  CZ  ARG A   4     -21.265   7.250  40.127  1.00 31.98           C  
ANISOU   30  CZ  ARG A   4     4435   4362   3355   -585    820   -621       C  
ATOM     31  NH1 ARG A   4     -20.745   6.960  41.327  1.00 34.29           N  
ANISOU   31  NH1 ARG A   4     4598   4643   3789   -509    813   -633       N  
ATOM     32  NH2 ARG A   4     -20.606   6.941  39.033  1.00 27.43           N  
ANISOU   32  NH2 ARG A   4     3903   3811   2707   -652    927   -711       N  
ATOM     33  N   LYS A   5     -25.229   8.437  45.276  1.00 23.03           N  
ANISOU   33  N   LYS A   5     3107   3151   2492   -310    362   -257       N  
ATOM     34  CA  LYS A   5     -25.283   9.070  46.584  1.00 22.14           C  
ANISOU   34  CA  LYS A   5     2936   3031   2445   -266    333   -208       C  
ATOM     35  C   LYS A   5     -24.994  10.552  46.375  1.00 23.23           C  
ANISOU   35  C   LYS A   5     3128   3168   2529   -286    352   -168       C  
ATOM     36  O   LYS A   5     -23.888  10.933  45.988  1.00 33.01           O  
ANISOU   36  O   LYS A   5     4384   4407   3750   -330    431   -199       O  
ATOM     37  CB  LYS A   5     -24.291   8.411  47.545  1.00 29.79           C  
ANISOU   37  CB  LYS A   5     3821   3984   3514   -236    369   -246       C  
ATOM     38  CG  LYS A   5     -24.705   8.498  48.994  1.00 29.04           C  
ANISOU   38  CG  LYS A   5     3670   3879   3483   -191    316   -201       C  
ATOM     39  CD  LYS A   5     -24.075   7.335  49.782  1.00 30.99           C  
ANISOU   39  CD  LYS A   5     3862   4099   3815   -155    318   -236       C  
ATOM     40  CE  LYS A   5     -25.108   6.214  50.002  1.00 37.88           C  
ANISOU   40  CE  LYS A   5     4750   4948   4697   -152    267   -227       C  
ATOM     41  NZ  LYS A   5     -24.460   5.002  50.538  1.00 44.15           N  
ANISOU   41  NZ  LYS A   5     5526   5692   5558   -118    267   -262       N  
ATOM     42  N   MET A   6     -26.022  11.367  46.486  1.00 19.37           N  
ANISOU   42  N   MET A   6     2677   2677   2006   -260    282   -105       N  
ATOM     43  CA  MET A   6     -25.966  12.762  46.089  1.00 21.03           C  
ANISOU   43  CA  MET A   6     2979   2865   2145   -276    282    -60       C  
ATOM     44  C   MET A   6     -26.100  13.658  47.311  1.00 20.34           C  
ANISOU   44  C   MET A   6     2858   2757   2113   -230    258    -20       C  
ATOM     45  O   MET A   6     -26.982  13.456  48.159  1.00 20.10           O  
ANISOU   45  O   MET A   6     2764   2739   2134   -173    199     -3       O  
ATOM     46  CB  MET A   6     -27.089  13.024  45.057  1.00 22.84           C  
ANISOU   46  CB  MET A   6     3299   3100   2279   -267    204    -24       C  
ATOM     47  CG  MET A   6     -27.324  14.408  44.714  1.00 30.75           C  
ANISOU   47  CG  MET A   6     4412   4063   3208   -258    171     37       C  
ATOM     48  SD  MET A   6     -28.596  14.427  43.414  1.00 35.57           S  
ANISOU   48  SD  MET A   6     5121   4691   3704   -238     59     68       S  
ATOM     49  CE  MET A   6     -28.032  13.238  42.241  1.00 26.76           C  
ANISOU   49  CE  MET A   6     4035   3608   2524   -330    124      3       C  
ATOM     50  N   ALA A   7     -25.222  14.636  47.421  1.00 17.42           N  
ANISOU   50  N   ALA A   7     2533   2358   1729   -267    312    -12       N  
ATOM     51  CA  ALA A   7     -25.295  15.594  48.500  1.00 18.63           C  
ANISOU   51  CA  ALA A   7     2675   2482   1921   -233    294     20       C  
ATOM     52  C   ALA A   7     -25.994  16.861  48.023  1.00 17.85           C  
ANISOU   52  C   ALA A   7     2703   2333   1748   -212    245     79       C  
ATOM     53  O   ALA A   7     -26.141  17.081  46.815  1.00 18.44           O  
ANISOU   53  O   ALA A   7     2886   2391   1729   -241    236     98       O  
ATOM     54  CB  ALA A   7     -23.895  15.957  48.983  1.00 22.58           C  
ANISOU   54  CB  ALA A   7     3150   2977   2454   -293    377    -13       C  
ATOM     55  N   PHE A   8     -26.367  17.707  48.952  1.00 18.37           N  
ANISOU   55  N   PHE A   8     2768   2366   1847   -161    214    105       N  
ATOM     56  CA  PHE A   8     -26.921  19.002  48.556  1.00 15.24           C  
ANISOU   56  CA  PHE A   8     2505   1900   1385   -127    166    158       C  
ATOM     57  C   PHE A   8     -25.789  19.915  48.121  1.00 21.04           C  
ANISOU   57  C   PHE A   8     3363   2573   2060   -224    242    167       C  
ATOM     58  O   PHE A   8     -24.665  19.770  48.589  1.00 21.04           O  
ANISOU   58  O   PHE A   8     3305   2591   2098   -297    325    126       O  
ATOM     59  CB  PHE A   8     -27.658  19.648  49.757  1.00 18.48           C  
ANISOU   59  CB  PHE A   8     2876   2289   1857    -37    118    170       C  
ATOM     60  CG  PHE A   8     -29.053  19.056  50.023  1.00 18.16           C  
ANISOU   60  CG  PHE A   8     2738   2306   1854     59     35    166       C  
ATOM     61  CD1 PHE A   8     -30.110  19.388  49.182  1.00 24.11           C  
ANISOU   61  CD1 PHE A   8     3551   3053   2558    128    -55    196       C  
ATOM     62  CD2 PHE A   8     -29.266  18.163  51.032  1.00 22.61           C  
ANISOU   62  CD2 PHE A   8     3161   2932   2496     70     46    131       C  
ATOM     63  CE1 PHE A   8     -31.372  18.846  49.357  1.00 26.43           C  
ANISOU   63  CE1 PHE A   8     3739   3416   2887    204   -129    179       C  
ATOM     64  CE2 PHE A   8     -30.601  17.607  51.205  1.00 21.04           C  
ANISOU   64  CE2 PHE A   8     2873   2796   2326    137    -19    120       C  
ATOM     65  CZ  PHE A   8     -31.605  17.990  50.382  1.00 24.64           C  
ANISOU   65  CZ  PHE A   8     3367   3255   2740    201   -102    139       C  
ATOM     66  N   PRO A   9     -26.055  20.848  47.208  1.00 19.63           N  
ANISOU   66  N   PRO A   9     3355   2321   1781   -232    212    219       N  
ATOM     67  CA  PRO A   9     -25.023  21.837  46.864  1.00 18.17           C  
ANISOU   67  CA  PRO A   9     3309   2065   1531   -342    291    231       C  
ATOM     68  C   PRO A   9     -24.575  22.548  48.132  1.00 22.52           C  
ANISOU   68  C   PRO A   9     3824   2580   2153   -345    322    215       C  
ATOM     69  O   PRO A   9     -25.406  22.920  48.961  1.00 22.43           O  
ANISOU   69  O   PRO A   9     3787   2543   2192   -239    254    231       O  
ATOM     70  CB  PRO A   9     -25.746  22.798  45.897  1.00 22.07           C  
ANISOU   70  CB  PRO A   9     4012   2464   1910   -310    216    306       C  
ATOM     71  CG  PRO A   9     -26.927  21.996  45.353  1.00 25.11           C  
ANISOU   71  CG  PRO A   9     4348   2908   2285   -211    111    318       C  
ATOM     72  CD  PRO A   9     -27.341  21.140  46.540  1.00 22.70           C  
ANISOU   72  CD  PRO A   9     3826   2685   2114   -137     96    270       C  
ATOM     73  N   SER A  10     -23.261  22.783  48.265  1.00 19.76           N  
ANISOU   73  N   SER A  10     3474   2232   1802   -473    428    177       N  
ATOM     74  CA  SER A  10     -22.726  23.183  49.576  1.00 20.97           C  
ANISOU   74  CA  SER A  10     3551   2382   2034   -486    457    144       C  
ATOM     75  C   SER A  10     -22.427  24.662  49.697  1.00 21.34           C  
ANISOU   75  C   SER A  10     3763   2314   2031   -545    480    170       C  
ATOM     76  O   SER A  10     -22.035  25.090  50.789  1.00 20.97           O  
ANISOU   76  O   SER A  10     3669   2257   2041   -560    499    141       O  
ATOM     77  CB  SER A  10     -21.457  22.380  49.885  1.00 20.31           C  
ANISOU   77  CB  SER A  10     3316   2394   2007   -575    545     67       C  
ATOM     78  OG  SER A  10     -20.538  22.527  48.825  1.00 22.03           O  
ANISOU   78  OG  SER A  10     3604   2615   2151   -709    637     47       O  
ATOM     79  N   GLY A  11     -22.638  25.465  48.643  1.00 21.83           N  
ANISOU   79  N   GLY A  11     4032   2279   1982   -579    472    228       N  
ATOM     80  CA  GLY A  11     -22.184  26.858  48.693  1.00 19.70           C  
ANISOU   80  CA  GLY A  11     3945   1884   1656   -664    510    251       C  
ATOM     81  C   GLY A  11     -22.768  27.664  49.840  1.00 23.53           C  
ANISOU   81  C   GLY A  11     4449   2292   2198   -565    450    259       C  
ATOM     82  O   GLY A  11     -22.066  28.491  50.445  1.00 23.56           O  
ANISOU   82  O   GLY A  11     4508   2238   2207   -654    506    236       O  
ATOM     83  N   LYS A  12     -24.055  27.454  50.140  1.00 20.55           N  
ANISOU   83  N   LYS A  12     4028   1916   1862   -388    343    284       N  
ATOM     84  CA  LYS A  12     -24.654  28.230  51.242  1.00 21.50           C  
ANISOU   84  CA  LYS A  12     4163   1967   2038   -287    295    278       C  
ATOM     85  C   LYS A  12     -23.982  27.954  52.571  1.00 21.97           C  
ANISOU   85  C   LYS A  12     4065   2098   2184   -334    352    208       C  
ATOM     86  O   LYS A  12     -23.923  28.848  53.430  1.00 23.78           O  
ANISOU   86  O   LYS A  12     4351   2253   2432   -332    358    190       O  
ATOM     87  CB  LYS A  12     -26.143  27.934  51.392  1.00 22.46           C  
ANISOU   87  CB  LYS A  12     4222   2111   2202    -93    182    295       C  
ATOM     88  CG  LYS A  12     -26.990  28.622  50.325  1.00 27.30           C  
ANISOU   88  CG  LYS A  12     5023   2617   2733     -6     90    367       C  
ATOM     89  CD  LYS A  12     -28.445  28.251  50.484  1.00 29.37           C  
ANISOU   89  CD  LYS A  12     5182   2929   3048    185    -23    367       C  
ATOM     90  CE  LYS A  12     -29.297  29.049  49.473  1.00 38.71           C  
ANISOU   90  CE  LYS A  12     6556   3998   4152    294   -138    436       C  
ATOM     91  NZ  LYS A  12     -28.917  28.712  48.059  1.00 42.28           N  
ANISOU   91  NZ  LYS A  12     7119   4455   4492    199   -138    489       N  
ATOM     92  N   VAL A  13     -23.446  26.751  52.757  1.00 20.16           N  
ANISOU   92  N   VAL A  13     3651   2006   2003   -377    388    166       N  
ATOM     93  CA  VAL A  13     -22.731  26.434  53.990  1.00 20.13           C  
ANISOU   93  CA  VAL A  13     3504   2073   2073   -422    428    103       C  
ATOM     94  C   VAL A  13     -21.277  26.871  53.886  1.00 19.82           C  
ANISOU   94  C   VAL A  13     3494   2029   2007   -598    521     66       C  
ATOM     95  O   VAL A  13     -20.678  27.285  54.887  1.00 20.40           O  
ANISOU   95  O   VAL A  13     3533   2103   2114   -653    546     21       O  
ATOM     96  CB  VAL A  13     -22.860  24.935  54.256  1.00 18.99           C  
ANISOU   96  CB  VAL A  13     3160   2063   1991   -373    410     78       C  
ATOM     97  CG1 VAL A  13     -22.106  24.491  55.542  1.00 20.51           C  
ANISOU   97  CG1 VAL A  13     3209   2333   2254   -410    433     19       C  
ATOM     98  CG2 VAL A  13     -24.342  24.606  54.377  1.00 22.06           C  
ANISOU   98  CG2 VAL A  13     3523   2459   2402   -220    326    107       C  
ATOM     99  N   GLU A  14     -20.660  26.728  52.697  1.00 20.50           N  
ANISOU   99  N   GLU A  14     3632   2124   2033   -700    578     73       N  
ATOM    100  CA  GLU A  14     -19.300  27.230  52.552  1.00 19.73           C  
ANISOU  100  CA  GLU A  14     3562   2027   1906   -883    679     29       C  
ATOM    101  C   GLU A  14     -19.179  28.660  53.034  1.00 22.88           C  
ANISOU  101  C   GLU A  14     4123   2296   2272   -943    692     36       C  
ATOM    102  O   GLU A  14     -18.196  29.015  53.689  1.00 24.20           O  
ANISOU  102  O   GLU A  14     4244   2487   2462  -1062    749    -24       O  
ATOM    103  CB  GLU A  14     -18.867  27.143  51.087  1.00 20.18           C  
ANISOU  103  CB  GLU A  14     3710   2083   1876   -987    746     45       C  
ATOM    104  CG  GLU A  14     -18.739  25.715  50.561  1.00 21.58           C  
ANISOU  104  CG  GLU A  14     3724   2390   2083   -957    756     15       C  
ATOM    105  CD  GLU A  14     -18.548  25.697  49.030  1.00 22.24           C  
ANISOU  105  CD  GLU A  14     3932   2460   2059  -1046    814     38       C  
ATOM    106  OE1 GLU A  14     -17.661  26.388  48.475  1.00 26.06           O  
ANISOU  106  OE1 GLU A  14     4492   2919   2491  -1181    884      6       O  
ATOM    107  OE2 GLU A  14     -19.316  24.949  48.394  1.00 24.19           O  
ANISOU  107  OE2 GLU A  14     4172   2730   2288   -952    761     69       O  
ATOM    108  N   GLY A  15     -20.165  29.497  52.721  1.00 23.18           N  
ANISOU  108  N   GLY A  15     4355   2195   2258   -859    634    105       N  
ATOM    109  CA  GLY A  15     -20.054  30.884  53.140  1.00 23.59           C  
ANISOU  109  CA  GLY A  15     4587   2101   2276   -913    647    111       C  
ATOM    110  C   GLY A  15     -20.163  31.119  54.639  1.00 24.57           C  
ANISOU  110  C   GLY A  15     4626   2233   2478   -859    621     60       C  
ATOM    111  O   GLY A  15     -20.006  32.274  55.069  1.00 25.14           O  
ANISOU  111  O   GLY A  15     4846   2182   2525   -913    637     52       O  
ATOM    112  N   CYS A  16     -20.376  30.060  55.420  1.00 22.40           N  
ANISOU  112  N   CYS A  16     4131   2093   2287   -771    586     25       N  
ATOM    113  CA  CYS A  16     -20.498  30.157  56.864  1.00 20.98           C  
ANISOU  113  CA  CYS A  16     3866   1936   2168   -724    561    -23       C  
ATOM    114  C   CYS A  16     -19.287  29.600  57.606  1.00 22.21           C  
ANISOU  114  C   CYS A  16     3849   2219   2369   -839    604    -96       C  
ATOM    115  O   CYS A  16     -19.229  29.742  58.828  1.00 23.46           O  
ANISOU  115  O   CYS A  16     3953   2399   2563   -827    585   -139       O  
ATOM    116  CB  CYS A  16     -21.784  29.430  57.357  1.00 20.94           C  
ANISOU  116  CB  CYS A  16     3759   1981   2216   -531    481     -6       C  
ATOM    117  SG  CYS A  16     -23.272  30.124  56.650  1.00 24.31           S  
ANISOU  117  SG  CYS A  16     4354   2274   2607   -370    409     62       S  
ATOM    118  N   MET A  17     -18.307  28.988  56.922  1.00 22.31           N  
ANISOU  118  N   MET A  17     3775   2323   2379   -948    659   -119       N  
ATOM    119  CA  MET A  17     -17.238  28.284  57.648  1.00 21.14           C  
ANISOU  119  CA  MET A  17     3428   2315   2290  -1017    676   -193       C  
ATOM    120  C   MET A  17     -16.091  29.229  57.991  1.00 22.34           C  
ANISOU  120  C   MET A  17     3618   2448   2422  -1198    740   -256       C  
ATOM    121  O   MET A  17     -15.614  30.000  57.146  1.00 26.05           O  
ANISOU  121  O   MET A  17     4220   2848   2829  -1333    813   -252       O  
ATOM    122  CB  MET A  17     -16.710  27.102  56.803  1.00 21.38           C  
ANISOU  122  CB  MET A  17     3319   2461   2341  -1032    704   -207       C  
ATOM    123  CG  MET A  17     -17.774  26.035  56.489  1.00 22.02           C  
ANISOU  123  CG  MET A  17     3349   2572   2445   -869    641   -156       C  
ATOM    124  SD  MET A  17     -18.779  25.486  57.902  1.00 21.93           S  
ANISOU  124  SD  MET A  17     3252   2588   2493   -709    545   -145       S  
ATOM    125  CE  MET A  17     -17.534  24.870  59.065  1.00 21.78           C  
ANISOU  125  CE  MET A  17     3047   2693   2537   -768    538   -223       C  
ATOM    126  N   VAL A  18     -15.644  29.145  59.244  1.00 21.68           N  
ANISOU  126  N   VAL A  18     3422   2430   2383  -1212    710   -314       N  
ATOM    127  CA  VAL A  18     -14.550  29.938  59.784  1.00 24.26           C  
ANISOU  127  CA  VAL A  18     3751   2764   2701  -1383    753   -389       C  
ATOM    128  C   VAL A  18     -13.627  29.016  60.574  1.00 22.69           C  
ANISOU  128  C   VAL A  18     3311   2739   2571  -1399    721   -463       C  
ATOM    129  O   VAL A  18     -13.928  27.854  60.836  1.00 22.49           O  
ANISOU  129  O   VAL A  18     3150   2800   2595  -1269    659   -448       O  
ATOM    130  CB  VAL A  18     -15.030  31.100  60.692  1.00 25.45           C  
ANISOU  130  CB  VAL A  18     4059   2789   2822  -1383    732   -391       C  
ATOM    131  CG1 VAL A  18     -15.938  32.038  59.901  1.00 27.34           C  
ANISOU  131  CG1 VAL A  18     4545   2844   2998  -1346    750   -319       C  
ATOM    132  CG2 VAL A  18     -15.694  30.579  61.947  1.00 22.85           C  
ANISOU  132  CG2 VAL A  18     3642   2506   2533  -1240    647   -395       C  
ATOM    133  N   GLN A  19     -12.462  29.538  60.908  1.00 28.09           N  
ANISOU  133  N   GLN A  19     3947   3471   3256  -1566    760   -545       N  
ATOM    134  CA  GLN A  19     -11.495  28.841  61.732  1.00 28.34           C  
ANISOU  134  CA  GLN A  19     3755   3664   3349  -1588    714   -625       C  
ATOM    135  C   GLN A  19     -11.501  29.423  63.142  1.00 24.61           C  
ANISOU  135  C   GLN A  19     3309   3176   2867  -1604    653   -659       C  
ATOM    136  O   GLN A  19     -11.456  30.645  63.309  1.00 27.91           O  
ANISOU  136  O   GLN A  19     3880   3493   3231  -1698    690   -671       O  
ATOM    137  CB  GLN A  19     -10.116  29.003  61.098  1.00 34.45           C  
ANISOU  137  CB  GLN A  19     4438   4533   4120  -1689    773   -693       C  
ATOM    138  CG  GLN A  19      -9.032  28.374  61.866  1.00 39.52           C  
ANISOU  138  CG  GLN A  19     4855   5337   4824  -1689    717   -776       C  
ATOM    139  CD  GLN A  19      -7.709  28.704  61.284  1.00 38.44           C  
ANISOU  139  CD  GLN A  19     4647   5280   4679  -1792    781   -851       C  
ATOM    140  OE1 GLN A  19      -7.109  27.890  60.612  1.00 37.59           O  
ANISOU  140  OE1 GLN A  19     4403   5269   4612  -1761    801   -885       O  
ATOM    141  NE2 GLN A  19      -7.231  29.918  61.555  1.00 38.95           N  
ANISOU  141  NE2 GLN A  19     4808   5304   4689  -1918    819   -883       N  
ATOM    142  N   VAL A  20     -11.498  28.557  64.157  1.00 25.05           N  
ANISOU  142  N   VAL A  20     3224   3330   2964  -1502    555   -672       N  
ATOM    143  CA  VAL A  20     -11.439  28.940  65.556  1.00 25.69           C  
ANISOU  143  CA  VAL A  20     3313   3420   3028  -1516    488   -710       C  
ATOM    144  C   VAL A  20     -10.210  28.315  66.200  1.00 26.58           C  
ANISOU  144  C   VAL A  20     3210   3703   3188  -1564    423   -793       C  
ATOM    145  O   VAL A  20     -10.027  27.096  66.142  1.00 26.15           O  
ANISOU  145  O   VAL A  20     2999   3750   3187  -1459    366   -783       O  
ATOM    146  CB  VAL A  20     -12.701  28.483  66.326  1.00 24.75           C  
ANISOU  146  CB  VAL A  20     3250   3258   2897  -1340    417   -643       C  
ATOM    147  CG1 VAL A  20     -12.603  28.967  67.790  1.00 26.27           C  
ANISOU  147  CG1 VAL A  20     3469   3459   3053  -1374    358   -690       C  
ATOM    148  CG2 VAL A  20     -13.951  29.001  65.673  1.00 25.43           C  
ANISOU  148  CG2 VAL A  20     3516   3195   2950  -1266    466   -569       C  
ATOM    149  N   THR A  21      -9.379  29.144  66.841  1.00 26.70           N  
ANISOU  149  N   THR A  21     3224   3744   3178  -1682    419   -861       N  
ATOM    150  CA  THR A  21      -8.201  28.657  67.532  1.00 26.00           C  
ANISOU  150  CA  THR A  21     2941   3813   3127  -1687    340   -927       C  
ATOM    151  C   THR A  21      -8.267  29.073  68.990  1.00 28.34           C  
ANISOU  151  C   THR A  21     3280   4110   3380  -1706    255   -954       C  
ATOM    152  O   THR A  21      -8.586  30.230  69.296  1.00 31.69           O  
ANISOU  152  O   THR A  21     3872   4425   3742  -1782    300   -958       O  
ATOM    153  CB  THR A  21      -6.921  29.226  66.900  1.00 29.23           C  
ANISOU  153  CB  THR A  21     3286   4277   3542  -1798    413   -987       C  
ATOM    154  OG1 THR A  21      -6.849  28.851  65.528  1.00 29.75           O  
ANISOU  154  OG1 THR A  21     3328   4344   3633  -1785    497   -968       O  
ATOM    155  CG2 THR A  21      -5.670  28.701  67.627  1.00 35.37           C  
ANISOU  155  CG2 THR A  21     3851   5220   4369  -1792    322  -1063       C  
ATOM    156  N   CYS A  22      -7.996  28.123  69.882  1.00 30.23           N  
ANISOU  156  N   CYS A  22     3382   4462   3643  -1627    129   -969       N  
ATOM    157  CA  CYS A  22      -7.828  28.416  71.299  1.00 28.95           C  
ANISOU  157  CA  CYS A  22     3239   4328   3432  -1647     35  -1001       C  
ATOM    158  C   CYS A  22      -6.568  27.686  71.751  1.00 32.39           C  
ANISOU  158  C   CYS A  22     3463   4925   3919  -1617    -73  -1049       C  
ATOM    159  O   CYS A  22      -6.451  26.466  71.571  1.00 31.91           O  
ANISOU  159  O   CYS A  22     3268   4941   3915  -1501   -142  -1030       O  
ATOM    160  CB  CYS A  22      -9.085  28.014  72.124  1.00 32.96           C  
ANISOU  160  CB  CYS A  22     3855   4784   3884  -1563    -28   -955       C  
ATOM    161  SG  CYS A  22      -9.079  28.557  73.861  1.00 39.06           S  
ANISOU  161  SG  CYS A  22     4714   5564   4563  -1597   -119   -990       S  
ATOM    162  N   GLY A  23      -5.611  28.430  72.292  1.00 33.96           N  
ANISOU  162  N   GLY A  23     3632   5168   4103  -1716    -88  -1114       N  
ATOM    163  CA  GLY A  23      -4.344  27.818  72.660  1.00 39.50           C  
ANISOU  163  CA  GLY A  23     4129   6018   4860  -1690   -190  -1167       C  
ATOM    164  C   GLY A  23      -3.650  27.256  71.424  1.00 40.43           C  
ANISOU  164  C   GLY A  23     4095   6200   5065  -1662   -128  -1186       C  
ATOM    165  O   GLY A  23      -3.407  27.955  70.431  1.00 45.30           O  
ANISOU  165  O   GLY A  23     4746   6781   5684  -1760      9  -1207       O  
ATOM    166  N   THR A  24      -3.357  25.959  71.439  1.00 37.36           N  
ANISOU  166  N   THR A  24     3553   5898   4743  -1522   -227  -1177       N  
ATOM    167  CA  THR A  24      -2.744  25.310  70.291  1.00 37.25           C  
ANISOU  167  CA  THR A  24     3397   5942   4812  -1475   -169  -1200       C  
ATOM    168  C   THR A  24      -3.730  24.471  69.497  1.00 32.74           C  
ANISOU  168  C   THR A  24     2865   5312   4263  -1366   -133  -1130       C  
ATOM    169  O   THR A  24      -3.317  23.757  68.577  1.00 39.99           O  
ANISOU  169  O   THR A  24     3673   6273   5248  -1304    -96  -1145       O  
ATOM    170  CB  THR A  24      -1.574  24.437  70.741  1.00 43.14           C  
ANISOU  170  CB  THR A  24     3934   6825   5632  -1387   -297  -1252       C  
ATOM    171  OG1 THR A  24      -2.036  23.483  71.709  1.00 43.75           O  
ANISOU  171  OG1 THR A  24     4012   6908   5704  -1245   -461  -1197       O  
ATOM    172  CG2 THR A  24      -0.491  25.307  71.362  1.00 45.39           C  
ANISOU  172  CG2 THR A  24     4161   7182   5904  -1511   -319  -1334       C  
ATOM    173  N   THR A  25      -5.024  24.547  69.821  1.00 32.26           N  
ANISOU  173  N   THR A  25     2959   5154   4144  -1346   -139  -1059       N  
ATOM    174  CA  THR A  25      -6.044  23.769  69.138  1.00 30.03           C  
ANISOU  174  CA  THR A  25     2716   4818   3877  -1250   -111   -992       C  
ATOM    175  C   THR A  25      -6.759  24.614  68.096  1.00 29.20           C  
ANISOU  175  C   THR A  25     2757   4598   3737  -1340     47   -964       C  
ATOM    176  O   THR A  25      -7.267  25.696  68.412  1.00 31.24           O  
ANISOU  176  O   THR A  25     3175   4767   3927  -1436     92   -954       O  
ATOM    177  CB  THR A  25      -7.070  23.220  70.133  1.00 29.48           C  
ANISOU  177  CB  THR A  25     2723   4720   3760  -1165   -221   -933       C  
ATOM    178  OG1 THR A  25      -6.404  22.388  71.089  1.00 36.30           O  
ANISOU  178  OG1 THR A  25     3473   5677   4642  -1070   -382   -946       O  
ATOM    179  CG2 THR A  25      -8.177  22.448  69.403  1.00 30.52           C  
ANISOU  179  CG2 THR A  25     2933   4763   3902  -1035   -176   -835       C  
ATOM    180  N   THR A  26      -6.804  24.113  66.860  1.00 26.93           N  
ANISOU  180  N   THR A  26     2432   4306   3494  -1302    127   -950       N  
ATOM    181  CA  THR A  26      -7.531  24.767  65.779  1.00 25.76           C  
ANISOU  181  CA  THR A  26     2434   4046   3309  -1368    262   -909       C  
ATOM    182  C   THR A  26      -8.634  23.826  65.305  1.00 25.76           C  
ANISOU  182  C   THR A  26     2468   3996   3323  -1237    256   -828       C  
ATOM    183  O   THR A  26      -8.385  22.635  65.080  1.00 29.12           O  
ANISOU  183  O   THR A  26     2763   4492   3811  -1124    209   -831       O  
ATOM    184  CB  THR A  26      -6.592  25.163  64.639  1.00 31.30           C  
ANISOU  184  CB  THR A  26     3100   4774   4020  -1449    375   -956       C  
ATOM    185  OG1 THR A  26      -5.712  26.195  65.098  1.00 35.59           O  
ANISOU  185  OG1 THR A  26     3649   5342   4533  -1574    390  -1018       O  
ATOM    186  CG2 THR A  26      -7.354  25.676  63.423  1.00 35.21           C  
ANISOU  186  CG2 THR A  26     3759   5151   4467  -1495    499   -901       C  
ATOM    187  N   LEU A  27      -9.845  24.351  65.159  1.00 23.31           N  
ANISOU  187  N   LEU A  27     2356   3548   2952  -1212    298   -744       N  
ATOM    188  CA  LEU A  27     -10.911  23.567  64.498  1.00 21.98           C  
ANISOU  188  CA  LEU A  27     2247   3318   2788  -1074    307   -656       C  
ATOM    189  C   LEU A  27     -11.825  24.541  63.754  1.00 23.15           C  
ANISOU  189  C   LEU A  27     2591   3330   2876  -1115    400   -601       C  
ATOM    190  O   LEU A  27     -11.479  25.716  63.580  1.00 24.53           O  
ANISOU  190  O   LEU A  27     2849   3457   3013  -1254    466   -634       O  
ATOM    191  CB  LEU A  27     -11.669  22.682  65.509  1.00 25.19           C  
ANISOU  191  CB  LEU A  27     2658   3721   3192   -926    196   -597       C  
ATOM    192  CG  LEU A  27     -11.979  23.250  66.890  1.00 21.70           C  
ANISOU  192  CG  LEU A  27     2293   3256   2697   -940    134   -593       C  
ATOM    193  CD1 LEU A  27     -12.934  24.400  66.691  1.00 22.07           C  
ANISOU  193  CD1 LEU A  27     2525   3176   2685   -979    212   -559       C  
ATOM    194  CD2 LEU A  27     -12.668  22.147  67.751  1.00 22.56           C  
ANISOU  194  CD2 LEU A  27     2399   3375   2799   -799     35   -534       C  
ATOM    195  N   ASN A  28     -12.973  24.050  63.274  1.00 20.17           N  
ANISOU  195  N   ASN A  28     2289   2886   2489   -997    400   -519       N  
ATOM    196  CA  ASN A  28     -13.846  24.903  62.477  1.00 18.94           C  
ANISOU  196  CA  ASN A  28     2310   2606   2280  -1013    470   -466       C  
ATOM    197  C   ASN A  28     -14.989  25.440  63.311  1.00 19.69           C  
ANISOU  197  C   ASN A  28     2534   2610   2336   -945    433   -420       C  
ATOM    198  O   ASN A  28     -15.427  24.830  64.292  1.00 21.15           O  
ANISOU  198  O   ASN A  28     2676   2828   2531   -856    362   -406       O  
ATOM    199  CB  ASN A  28     -14.446  24.110  61.298  1.00 20.34           C  
ANISOU  199  CB  ASN A  28     2491   2771   2467   -930    494   -413       C  
ATOM    200  CG  ASN A  28     -13.379  23.431  60.471  1.00 21.56           C  
ANISOU  200  CG  ASN A  28     2509   3021   2662   -979    535   -467       C  
ATOM    201  OD1 ASN A  28     -12.668  24.059  59.682  1.00 22.26           O  
ANISOU  201  OD1 ASN A  28     2617   3111   2730  -1109    623   -507       O  
ATOM    202  ND2 ASN A  28     -13.224  22.128  60.681  1.00 20.29           N  
ANISOU  202  ND2 ASN A  28     2210   2941   2559   -879    477   -476       N  
ATOM    203  N   GLY A  29     -15.516  26.583  62.841  1.00 19.57           N  
ANISOU  203  N   GLY A  29     2689   2474   2273   -983    487   -396       N  
ATOM    204  CA  GLY A  29     -16.722  27.142  63.413  1.00 22.10           C  
ANISOU  204  CA  GLY A  29     3136   2698   2563   -898    465   -359       C  
ATOM    205  C   GLY A  29     -17.713  27.502  62.319  1.00 20.06           C  
ANISOU  205  C   GLY A  29     3008   2335   2279   -835    495   -295       C  
ATOM    206  O   GLY A  29     -17.371  27.656  61.149  1.00 20.10           O  
ANISOU  206  O   GLY A  29     3054   2315   2267   -894    544   -280       O  
ATOM    207  N   LEU A  30     -18.970  27.658  62.749  1.00 19.97           N  
ANISOU  207  N   LEU A  30     3064   2266   2260   -715    462   -262       N  
ATOM    208  CA  LEU A  30     -20.092  28.008  61.876  1.00 19.94           C  
ANISOU  208  CA  LEU A  30     3174   2166   2236   -622    465   -204       C  
ATOM    209  C   LEU A  30     -20.564  29.421  62.228  1.00 18.19           C  
ANISOU  209  C   LEU A  30     3126   1806   1980   -617    477   -214       C  
ATOM    210  O   LEU A  30     -21.023  29.672  63.348  1.00 19.02           O  
ANISOU  210  O   LEU A  30     3233   1904   2090   -569    458   -245       O  
ATOM    211  CB  LEU A  30     -21.204  26.963  62.033  1.00 17.64           C  
ANISOU  211  CB  LEU A  30     2795   1933   1974   -478    416   -171       C  
ATOM    212  CG  LEU A  30     -22.426  27.140  61.141  1.00 17.71           C  
ANISOU  212  CG  LEU A  30     2883   1874   1971   -367    399   -118       C  
ATOM    213  CD1 LEU A  30     -22.062  26.738  59.717  1.00 19.17           C  
ANISOU  213  CD1 LEU A  30     3075   2067   2142   -405    416    -82       C  
ATOM    214  CD2 LEU A  30     -23.624  26.318  61.673  1.00 19.72           C  
ANISOU  214  CD2 LEU A  30     3048   2190   2257   -239    357   -109       C  
ATOM    215  N   TRP A  31     -20.426  30.342  61.290  1.00 20.22           N  
ANISOU  215  N   TRP A  31     3539   1947   2196   -670    511   -190       N  
ATOM    216  CA  TRP A  31     -20.696  31.762  61.500  1.00 20.74           C  
ANISOU  216  CA  TRP A  31     3800   1854   2225   -681    525   -200       C  
ATOM    217  C   TRP A  31     -22.040  32.130  60.899  1.00 20.73           C  
ANISOU  217  C   TRP A  31     3914   1748   2215   -520    485   -144       C  
ATOM    218  O   TRP A  31     -22.208  32.099  59.673  1.00 22.13           O  
ANISOU  218  O   TRP A  31     4159   1885   2364   -508    479    -85       O  
ATOM    219  CB  TRP A  31     -19.587  32.587  60.856  1.00 21.65           C  
ANISOU  219  CB  TRP A  31     4037   1896   2292   -864    588   -209       C  
ATOM    220  CG  TRP A  31     -19.619  34.096  60.978  1.00 24.03           C  
ANISOU  220  CG  TRP A  31     4570   2014   2546   -916    613   -220       C  
ATOM    221  CD1 TRP A  31     -20.224  34.849  61.965  1.00 25.17           C  
ANISOU  221  CD1 TRP A  31     4799   2069   2695   -844    592   -255       C  
ATOM    222  CD2 TRP A  31     -18.979  35.033  60.100  1.00 26.99           C  
ANISOU  222  CD2 TRP A  31     5136   2264   2856  -1064    670   -202       C  
ATOM    223  NE1 TRP A  31     -20.028  36.191  61.726  1.00 25.27           N  
ANISOU  223  NE1 TRP A  31     5048   1898   2656   -923    625   -258       N  
ATOM    224  CE2 TRP A  31     -19.259  36.331  60.594  1.00 29.19           C  
ANISOU  224  CE2 TRP A  31     5620   2367   3106  -1067    673   -221       C  
ATOM    225  CE3 TRP A  31     -18.203  34.895  58.944  1.00 30.13           C  
ANISOU  225  CE3 TRP A  31     5557   2680   3211  -1201    726   -175       C  
ATOM    226  CZ2 TRP A  31     -18.766  37.499  59.975  1.00 29.29           C  
ANISOU  226  CZ2 TRP A  31     5804   2283   3041  -1161    706   -203       C  
ATOM    227  CZ3 TRP A  31     -17.739  36.033  58.323  1.00 29.40           C  
ANISOU  227  CZ3 TRP A  31     5637   2496   3039  -1295    763   -164       C  
ATOM    228  CH2 TRP A  31     -18.027  37.329  58.846  1.00 29.77           C  
ANISOU  228  CH2 TRP A  31     5858   2400   3054  -1273    749   -173       C  
ATOM    229  N   LEU A  32     -23.013  32.434  61.771  1.00 21.74           N  
ANISOU  229  N   LEU A  32     4051   1843   2365   -392    454   -169       N  
ATOM    230  CA  LEU A  32     -24.361  32.773  61.350  1.00 25.09           C  
ANISOU  230  CA  LEU A  32     4552   2185   2796   -216    405   -135       C  
ATOM    231  C   LEU A  32     -24.749  34.032  62.084  1.00 23.58           C  
ANISOU  231  C   LEU A  32     4508   1853   2597   -169    410   -180       C  
ATOM    232  O   LEU A  32     -24.645  34.081  63.319  1.00 23.00           O  
ANISOU  232  O   LEU A  32     4379   1820   2539   -188    432   -248       O  
ATOM    233  CB  LEU A  32     -25.359  31.658  61.692  1.00 22.26           C  
ANISOU  233  CB  LEU A  32     4011   1960   2488    -80    366   -136       C  
ATOM    234  CG  LEU A  32     -25.160  30.277  61.106  1.00 21.57           C  
ANISOU  234  CG  LEU A  32     3768   2012   2416   -103    355   -100       C  
ATOM    235  CD1 LEU A  32     -26.027  29.202  61.764  1.00 23.77           C  
ANISOU  235  CD1 LEU A  32     3875   2418   2740     -6    329   -116       C  
ATOM    236  CD2 LEU A  32     -25.377  30.280  59.570  1.00 22.21           C  
ANISOU  236  CD2 LEU A  32     3929   2044   2467    -78    329    -30       C  
ATOM    237  N   ASP A  33     -25.189  35.052  61.351  1.00 25.45           N  
ANISOU  237  N   ASP A  33     4946   1918   2805   -106    388   -145       N  
ATOM    238  CA  ASP A  33     -25.443  36.374  61.926  1.00 27.50           C  
ANISOU  238  CA  ASP A  33     5387   2007   3054    -68    395   -189       C  
ATOM    239  C   ASP A  33     -24.174  36.771  62.685  1.00 25.65           C  
ANISOU  239  C   ASP A  33     5187   1767   2793   -273    464   -246       C  
ATOM    240  O   ASP A  33     -23.076  36.577  62.143  1.00 28.41           O  
ANISOU  240  O   ASP A  33     5536   2149   3109   -446    500   -223       O  
ATOM    241  CB  ASP A  33     -26.737  36.333  62.730  1.00 32.38           C  
ANISOU  241  CB  ASP A  33     5924   2652   3728    132    361   -240       C  
ATOM    242  CG  ASP A  33     -27.937  35.976  61.859  1.00 37.35           C  
ANISOU  242  CG  ASP A  33     6512   3294   4385    321    286   -188       C  
ATOM    243  OD1 ASP A  33     -28.042  36.559  60.765  1.00 41.70           O  
ANISOU  243  OD1 ASP A  33     7231   3714   4901    355    243   -122       O  
ATOM    244  OD2 ASP A  33     -28.756  35.120  62.250  1.00 40.18           O  
ANISOU  244  OD2 ASP A  33     6679   3795   4794    426    267   -213       O  
ATOM    245  N   ASP A  34     -24.253  37.231  63.937  1.00 27.29           N  
ANISOU  245  N   ASP A  34     5400   1957   3012   -268    485   -329       N  
ATOM    246  CA  ASP A  34     -23.044  37.637  64.650  1.00 26.06           C  
ANISOU  246  CA  ASP A  34     5278   1801   2825   -469    539   -389       C  
ATOM    247  C   ASP A  34     -22.580  36.599  65.673  1.00 24.63           C  
ANISOU  247  C   ASP A  34     4869   1825   2664   -530    546   -437       C  
ATOM    248  O   ASP A  34     -21.988  36.958  66.704  1.00 27.38           O  
ANISOU  248  O   ASP A  34     5226   2183   2993   -633    571   -511       O  
ATOM    249  CB  ASP A  34     -23.232  39.006  65.318  1.00 29.80           C  
ANISOU  249  CB  ASP A  34     5957   2089   3276   -461    559   -454       C  
ATOM    250  CG  ASP A  34     -24.294  39.003  66.378  1.00 32.73           C  
ANISOU  250  CG  ASP A  34     6269   2484   3684   -292    546   -520       C  
ATOM    251  OD1 ASP A  34     -25.076  38.042  66.466  1.00 30.66           O  
ANISOU  251  OD1 ASP A  34     5828   2359   3463   -162    517   -506       O  
ATOM    252  OD2 ASP A  34     -24.363  39.997  67.154  1.00 37.41           O  
ANISOU  252  OD2 ASP A  34     6958   2993   4264   -290    563   -581       O  
ATOM    253  N   VAL A  35     -22.809  35.304  65.406  1.00 23.42           N  
ANISOU  253  N   VAL A  35     4523   1831   2543   -472    517   -395       N  
ATOM    254  CA  VAL A  35     -22.388  34.260  66.338  1.00 24.20           C  
ANISOU  254  CA  VAL A  35     4426   2111   2657   -519    511   -429       C  
ATOM    255  C   VAL A  35     -21.590  33.206  65.582  1.00 22.53           C  
ANISOU  255  C   VAL A  35     4079   2022   2459   -597    504   -382       C  
ATOM    256  O   VAL A  35     -21.975  32.797  64.481  1.00 22.92           O  
ANISOU  256  O   VAL A  35     4118   2069   2521   -534    491   -317       O  
ATOM    257  CB  VAL A  35     -23.596  33.606  67.038  1.00 22.51           C  
ANISOU  257  CB  VAL A  35     4105   1976   2472   -358    487   -441       C  
ATOM    258  CG1 VAL A  35     -23.115  32.497  67.972  1.00 23.42           C  
ANISOU  258  CG1 VAL A  35     4047   2263   2586   -417    475   -463       C  
ATOM    259  CG2 VAL A  35     -24.410  34.635  67.833  1.00 27.80           C  
ANISOU  259  CG2 VAL A  35     4893   2536   3133   -271    506   -507       C  
ATOM    260  N   VAL A  36     -20.530  32.704  66.211  1.00 23.22           N  
ANISOU  260  N   VAL A  36     4052   2225   2545   -720    505   -420       N  
ATOM    261  CA  VAL A  36     -19.750  31.572  65.703  1.00 22.23           C  
ANISOU  261  CA  VAL A  36     3767   2234   2444   -775    492   -394       C  
ATOM    262  C   VAL A  36     -19.946  30.410  66.656  1.00 21.47           C  
ANISOU  262  C   VAL A  36     3508   2279   2369   -714    446   -403       C  
ATOM    263  O   VAL A  36     -19.709  30.547  67.856  1.00 21.82           O  
ANISOU  263  O   VAL A  36     3539   2357   2393   -751    432   -456       O  
ATOM    264  CB  VAL A  36     -18.262  31.943  65.581  1.00 22.25           C  
ANISOU  264  CB  VAL A  36     3764   2259   2432   -968    525   -438       C  
ATOM    265  CG1 VAL A  36     -17.427  30.735  65.181  1.00 21.43           C  
ANISOU  265  CG1 VAL A  36     3471   2307   2364  -1008    510   -431       C  
ATOM    266  CG2 VAL A  36     -18.098  33.021  64.526  1.00 25.53           C  
ANISOU  266  CG2 VAL A  36     4360   2528   2814  -1045    580   -417       C  
ATOM    267  N   TYR A  37     -20.395  29.269  66.129  1.00 18.73           N  
ANISOU  267  N   TYR A  37     3055   2008   2055   -626    421   -351       N  
ATOM    268  CA  TYR A  37     -20.677  28.058  66.904  1.00 17.30           C  
ANISOU  268  CA  TYR A  37     2740   1945   1889   -565    377   -346       C  
ATOM    269  C   TYR A  37     -19.531  27.082  66.673  1.00 17.70           C  
ANISOU  269  C   TYR A  37     2656   2104   1966   -633    352   -344       C  
ATOM    270  O   TYR A  37     -19.125  26.868  65.521  1.00 18.71           O  
ANISOU  270  O   TYR A  37     2762   2233   2115   -656    372   -320       O  
ATOM    271  CB  TYR A  37     -21.989  27.393  66.433  1.00 17.01           C  
ANISOU  271  CB  TYR A  37     2676   1914   1874   -426    367   -294       C  
ATOM    272  CG  TYR A  37     -23.200  28.302  66.550  1.00 18.53           C  
ANISOU  272  CG  TYR A  37     2976   2011   2055   -332    387   -303       C  
ATOM    273  CD1 TYR A  37     -23.506  29.212  65.562  1.00 20.50           C  
ANISOU  273  CD1 TYR A  37     3344   2143   2303   -303    403   -283       C  
ATOM    274  CD2 TYR A  37     -24.063  28.182  67.658  1.00 19.32           C  
ANISOU  274  CD2 TYR A  37     3054   2141   2144   -267    387   -335       C  
ATOM    275  CE1 TYR A  37     -24.596  30.083  65.694  1.00 19.83           C  
ANISOU  275  CE1 TYR A  37     3357   1963   2216   -196    409   -299       C  
ATOM    276  CE2 TYR A  37     -25.155  29.019  67.771  1.00 21.60           C  
ANISOU  276  CE2 TYR A  37     3423   2350   2433   -170    408   -361       C  
ATOM    277  CZ  TYR A  37     -25.428  29.938  66.784  1.00 22.65           C  
ANISOU  277  CZ  TYR A  37     3667   2362   2575   -124    412   -342       C  
ATOM    278  OH  TYR A  37     -26.516  30.764  66.922  1.00 27.27           O  
ANISOU  278  OH  TYR A  37     4328   2865   3169     -5    422   -373       O  
ATOM    279  N   CYS A  38     -19.030  26.464  67.733  1.00 18.14           N  
ANISOU  279  N   CYS A  38     2626   2250   2016   -655    304   -370       N  
ATOM    280  CA  CYS A  38     -17.975  25.471  67.567  1.00 19.14           C  
ANISOU  280  CA  CYS A  38     2616   2480   2177   -691    265   -373       C  
ATOM    281  C   CYS A  38     -18.030  24.470  68.715  1.00 16.88           C  
ANISOU  281  C   CYS A  38     2256   2276   1880   -646    191   -368       C  
ATOM    282  O   CYS A  38     -18.694  24.705  69.714  1.00 17.61           O  
ANISOU  282  O   CYS A  38     2410   2353   1928   -624    183   -374       O  
ATOM    283  CB  CYS A  38     -16.582  26.119  67.464  1.00 21.39           C  
ANISOU  283  CB  CYS A  38     2875   2786   2465   -829    278   -435       C  
ATOM    284  SG  CYS A  38     -15.923  26.821  68.953  1.00 23.19           S  
ANISOU  284  SG  CYS A  38     3122   3040   2648   -925    240   -508       S  
ATOM    285  N   PRO A  39     -17.312  23.341  68.608  1.00 16.93           N  
ANISOU  285  N   PRO A  39     2142   2367   1923   -632    137   -360       N  
ATOM    286  CA  PRO A  39     -17.292  22.379  69.734  1.00 18.74           C  
ANISOU  286  CA  PRO A  39     2327   2660   2131   -591     54   -347       C  
ATOM    287  C   PRO A  39     -16.620  22.970  70.961  1.00 18.38           C  
ANISOU  287  C   PRO A  39     2299   2648   2038   -668      7   -401       C  
ATOM    288  O   PRO A  39     -15.551  23.596  70.857  1.00 19.27           O  
ANISOU  288  O   PRO A  39     2372   2785   2164   -758      6   -458       O  
ATOM    289  CB  PRO A  39     -16.457  21.218  69.177  1.00 19.00           C  
ANISOU  289  CB  PRO A  39     2233   2761   2225   -560      4   -339       C  
ATOM    290  CG  PRO A  39     -16.698  21.287  67.639  1.00 18.42           C  
ANISOU  290  CG  PRO A  39     2155   2647   2196   -547     82   -322       C  
ATOM    291  CD  PRO A  39     -16.636  22.789  67.410  1.00 18.97           C  
ANISOU  291  CD  PRO A  39     2311   2658   2240   -635    152   -357       C  
ATOM    292  N   ARG A  40     -17.231  22.781  72.137  1.00 18.61           N  
ANISOU  292  N   ARG A  40     2387   2682   2002   -645    -27   -388       N  
ATOM    293  CA  ARG A  40     -16.585  23.340  73.329  1.00 17.58           C  
ANISOU  293  CA  ARG A  40     2283   2585   1812   -723    -77   -442       C  
ATOM    294  C   ARG A  40     -15.235  22.681  73.667  1.00 19.20           C  
ANISOU  294  C   ARG A  40     2371   2887   2036   -747   -189   -464       C  
ATOM    295  O   ARG A  40     -14.422  23.314  74.356  1.00 21.53           O  
ANISOU  295  O   ARG A  40     2659   3221   2299   -835   -231   -527       O  
ATOM    296  CB  ARG A  40     -17.548  23.296  74.529  1.00 18.96           C  
ANISOU  296  CB  ARG A  40     2558   2747   1897   -703    -81   -429       C  
ATOM    297  CG  ARG A  40     -17.784  21.889  75.067  1.00 19.89           C  
ANISOU  297  CG  ARG A  40     2654   2914   1990   -639   -156   -368       C  
ATOM    298  CD  ARG A  40     -18.713  21.897  76.278  1.00 20.98           C  
ANISOU  298  CD  ARG A  40     2901   3046   2024   -645   -143   -362       C  
ATOM    299  NE  ARG A  40     -18.962  20.524  76.737  1.00 17.62           N  
ANISOU  299  NE  ARG A  40     2477   2653   1565   -599   -208   -294       N  
ATOM    300  CZ  ARG A  40     -19.618  20.233  77.857  1.00 20.42           C  
ANISOU  300  CZ  ARG A  40     2926   3018   1816   -617   -211   -278       C  
ATOM    301  NH1 ARG A  40     -20.043  21.238  78.629  1.00 24.55           N  
ANISOU  301  NH1 ARG A  40     3534   3531   2265   -673   -153   -336       N  
ATOM    302  NH2 ARG A  40     -19.765  18.971  78.279  1.00 22.31           N  
ANISOU  302  NH2 ARG A  40     3188   3276   2014   -589   -276   -211       N  
ATOM    303  N   HIS A  41     -14.942  21.475  73.109  1.00 19.62           N  
ANISOU  303  N   HIS A  41     2326   2980   2149   -671   -237   -425       N  
ATOM    304  CA  HIS A  41     -13.655  20.887  73.483  1.00 20.64           C  
ANISOU  304  CA  HIS A  41     2336   3202   2303   -674   -354   -456       C  
ATOM    305  C   HIS A  41     -12.483  21.648  72.895  1.00 22.57           C  
ANISOU  305  C   HIS A  41     2478   3493   2603   -767   -331   -540       C  
ATOM    306  O   HIS A  41     -11.354  21.321  73.238  1.00 24.36           O  
ANISOU  306  O   HIS A  41     2586   3813   2856   -779   -428   -587       O  
ATOM    307  CB  HIS A  41     -13.601  19.370  73.148  1.00 22.65           C  
ANISOU  307  CB  HIS A  41     2521   3478   2607   -557   -421   -401       C  
ATOM    308  CG  HIS A  41     -13.607  18.990  71.683  1.00 20.11           C  
ANISOU  308  CG  HIS A  41     2126   3137   2376   -515   -349   -393       C  
ATOM    309  ND1 HIS A  41     -12.586  19.319  70.802  1.00 23.37           N  
ANISOU  309  ND1 HIS A  41     2418   3598   2862   -560   -318   -459       N  
ATOM    310  CD2 HIS A  41     -14.435  18.162  71.007  1.00 18.83           C  
ANISOU  310  CD2 HIS A  41     1990   2927   2238   -434   -314   -331       C  
ATOM    311  CE1 HIS A  41     -12.830  18.748  69.626  1.00 18.12           C  
ANISOU  311  CE1 HIS A  41     1720   2908   2256   -506   -260   -436       C  
ATOM    312  NE2 HIS A  41     -13.946  18.052  69.714  1.00 19.31           N  
ANISOU  312  NE2 HIS A  41     1958   3000   2380   -428   -260   -359       N  
ATOM    313  N   VAL A  42     -12.728  22.683  72.092  1.00 21.40           N  
ANISOU  313  N   VAL A  42     2380   3285   2468   -837   -210   -563       N  
ATOM    314  CA  VAL A  42     -11.631  23.582  71.695  1.00 22.78           C  
ANISOU  314  CA  VAL A  42     2486   3497   2671   -965   -176   -649       C  
ATOM    315  C   VAL A  42     -10.936  24.184  72.886  1.00 25.52           C  
ANISOU  315  C   VAL A  42     2832   3899   2966  -1059   -250   -716       C  
ATOM    316  O   VAL A  42      -9.754  24.510  72.775  1.00 25.57           O  
ANISOU  316  O   VAL A  42     2722   3986   3005  -1154   -269   -797       O  
ATOM    317  CB  VAL A  42     -12.156  24.661  70.711  1.00 21.89           C  
ANISOU  317  CB  VAL A  42     2480   3279   2556  -1030    -36   -647       C  
ATOM    318  CG1 VAL A  42     -12.950  25.720  71.418  1.00 20.52           C  
ANISOU  318  CG1 VAL A  42     2476   3012   2306  -1069      1   -648       C  
ATOM    319  CG2 VAL A  42     -10.976  25.348  69.951  1.00 22.87           C  
ANISOU  319  CG2 VAL A  42     2525   3443   2721  -1169     21   -727       C  
ATOM    320  N   ILE A  43     -11.598  24.288  74.051  1.00 23.45           N  
ANISOU  320  N   ILE A  43     2685   3609   2617  -1041   -294   -693       N  
ATOM    321  CA  ILE A  43     -10.949  24.919  75.210  1.00 22.65           C  
ANISOU  321  CA  ILE A  43     2598   3558   2450  -1141   -365   -762       C  
ATOM    322  C   ILE A  43     -10.218  23.917  76.087  1.00 26.69           C  
ANISOU  322  C   ILE A  43     3007   4184   2950  -1089   -532   -763       C  
ATOM    323  O   ILE A  43      -9.620  24.311  77.105  1.00 33.14           O  
ANISOU  323  O   ILE A  43     3825   5061   3706  -1166   -618   -820       O  
ATOM    324  CB  ILE A  43     -11.920  25.740  76.082  1.00 26.05           C  
ANISOU  324  CB  ILE A  43     3217   3902   2779  -1172   -321   -760       C  
ATOM    325  CG1 ILE A  43     -12.893  24.844  76.886  1.00 27.04           C  
ANISOU  325  CG1 ILE A  43     3416   4018   2840  -1061   -369   -683       C  
ATOM    326  CG2 ILE A  43     -12.674  26.775  75.236  1.00 25.30           C  
ANISOU  326  CG2 ILE A  43     3236   3680   2699  -1203   -171   -759       C  
ATOM    327  CD1 ILE A  43     -13.883  25.645  77.715  1.00 26.94           C  
ANISOU  327  CD1 ILE A  43     3576   3929   2730  -1090   -308   -696       C  
ATOM    328  N   CYS A  44     -10.229  22.636  75.708  1.00 28.50           N  
ANISOU  328  N   CYS A  44     3161   4438   3229   -958   -588   -701       N  
ATOM    329  CA  CYS A  44      -9.594  21.595  76.565  1.00 31.95           C  
ANISOU  329  CA  CYS A  44     3504   4972   3665   -890   -760   -698       C  
ATOM    330  C   CYS A  44      -8.131  21.336  76.178  1.00 37.49           C  
ANISOU  330  C   CYS A  44     4001   5794   4450   -933   -825   -793       C  
ATOM    331  O   CYS A  44      -7.863  21.112  74.981  1.00 41.33           O  
ANISOU  331  O   CYS A  44     4386   6293   5024   -970   -730   -838       O  
ATOM    332  CB  CYS A  44     -10.375  20.288  76.491  1.00 38.17           C  
ANISOU  332  CB  CYS A  44     4284   5731   4488   -736   -795   -608       C  
ATOM    333  SG  CYS A  44     -12.053  20.412  77.165  1.00 49.25           S  
ANISOU  333  SG  CYS A  44     5898   7030   5786   -693   -752   -508       S  
ATOM    334  N   THR A  45      -7.230  21.367  77.170  1.00 46.61           N  
ANISOU  334  N   THR A  45     5092   7047   5572   -925   -992   -827       N  
ATOM    335  CA  THR A  45      -5.826  21.059  76.968  1.00 50.42           C  
ANISOU  335  CA  THR A  45     5383   7614   6159   -889  -1068   -881       C  
ATOM    336  C   THR A  45      -5.597  19.560  77.097  1.00 56.20           C  
ANISOU  336  C   THR A  45     6046   8376   6933   -712  -1214   -825       C  
ATOM    337  O   THR A  45      -6.427  18.817  77.635  1.00 48.58           O  
ANISOU  337  O   THR A  45     5196   7374   5890   -631  -1287   -747       O  
ATOM    338  CB  THR A  45      -4.959  21.807  77.974  1.00 51.53           C  
ANISOU  338  CB  THR A  45     5518   7801   6261   -976  -1145   -937       C  
ATOM    339  OG1 THR A  45      -5.440  21.536  79.298  1.00 49.46           O  
ANISOU  339  OG1 THR A  45     5395   7524   5875   -947  -1271   -888       O  
ATOM    340  CG2 THR A  45      -5.015  23.301  77.689  1.00 50.00           C  
ANISOU  340  CG2 THR A  45     5384   7567   6046  -1147   -990   -999       C  
ATOM    341  N   SER A  46      -4.446  19.119  76.589  1.00 64.08           N  
ANISOU  341  N   SER A  46     6863   9435   8049   -653  -1248   -866       N  
ATOM    342  CA  SER A  46      -4.105  17.702  76.639  1.00 71.06           C  
ANISOU  342  CA  SER A  46     7680  10333   8986   -475  -1379   -817       C  
ATOM    343  C   SER A  46      -4.067  17.164  78.064  1.00 72.57           C  
ANISOU  343  C   SER A  46     7965  10526   9081   -414  -1575   -754       C  
ATOM    344  O   SER A  46      -4.243  15.957  78.264  1.00 73.67           O  
ANISOU  344  O   SER A  46     8140  10635   9218   -269  -1678   -677       O  
ATOM    345  CB  SER A  46      -2.757  17.475  75.958  1.00 73.51           C  
ANISOU  345  CB  SER A  46     7778  10721   9429   -439  -1373   -888       C  
ATOM    346  OG  SER A  46      -2.939  17.297  74.565  1.00 73.56           O  
ANISOU  346  OG  SER A  46     7720  10706   9522   -420  -1222   -909       O  
ATOM    347  N   GLU A  47      -3.871  18.036  79.055  1.00 72.79           N  
ANISOU  347  N   GLU A  47     8057  10578   9021   -527  -1623   -782       N  
ATOM    348  CA  GLU A  47      -3.691  17.639  80.445  1.00 73.87           C  
ANISOU  348  CA  GLU A  47     8285  10726   9054   -494  -1811   -729       C  
ATOM    349  C   GLU A  47      -4.998  17.373  81.179  1.00 72.15           C  
ANISOU  349  C   GLU A  47     8301  10430   8684   -485  -1834   -641       C  
ATOM    350  O   GLU A  47      -4.955  16.916  82.325  1.00 77.14           O  
ANISOU  350  O   GLU A  47     9038  11066   9206   -460  -1981   -576       O  
ATOM    351  CB  GLU A  47      -2.918  18.723  81.203  1.00 76.13           C  
ANISOU  351  CB  GLU A  47     8551  11069   9308   -626  -1851   -806       C  
ATOM    352  CG  GLU A  47      -1.435  18.808  80.875  1.00 81.37           C  
ANISOU  352  CG  GLU A  47     8989  11835  10093   -627  -1888   -884       C  
ATOM    353  CD  GLU A  47      -1.169  19.127  79.416  1.00 84.22           C  
ANISOU  353  CD  GLU A  47     9202  12212  10585   -654  -1707   -953       C  
ATOM    354  OE1 GLU A  47      -0.349  18.418  78.798  1.00 86.22           O  
ANISOU  354  OE1 GLU A  47     9285  12522  10951   -557  -1727   -975       O  
ATOM    355  OE2 GLU A  47      -1.786  20.074  78.883  1.00 82.77           O  
ANISOU  355  OE2 GLU A  47     9082  11983  10383   -771  -1539   -986       O  
ATOM    356  N   ASP A  48      -6.148  17.663  80.577  1.00 61.10           N  
ANISOU  356  N   ASP A  48     6985   8972   7258   -519  -1681   -633       N  
ATOM    357  CA  ASP A  48      -7.423  17.510  81.265  1.00 62.06           C  
ANISOU  357  CA  ASP A  48     7323   9034   7222   -533  -1670   -556       C  
ATOM    358  C   ASP A  48      -8.491  17.038  80.287  1.00 54.57           C  
ANISOU  358  C   ASP A  48     6435   7972   6326   -473  -1512   -481       C  
ATOM    359  O   ASP A  48      -9.575  17.613  80.184  1.00 55.95           O  
ANISOU  359  O   ASP A  48     6739   8070   6449   -542  -1357   -454       O  
ATOM    360  CB  ASP A  48      -7.831  18.815  81.951  1.00 68.31           C  
ANISOU  360  CB  ASP A  48     8239   9810   7907   -692  -1581   -598       C  
ATOM    361  CG  ASP A  48      -8.637  18.583  83.225  1.00 73.76           C  
ANISOU  361  CG  ASP A  48     9155  10447   8424   -697  -1626   -523       C  
ATOM    362  OD1 ASP A  48      -8.369  17.584  83.930  1.00 75.46           O  
ANISOU  362  OD1 ASP A  48     9409  10668   8593   -589  -1778   -466       O  
ATOM    363  OD2 ASP A  48      -9.545  19.395  83.515  1.00 73.49           O  
ANISOU  363  OD2 ASP A  48     9261  10360   8300   -799  -1494   -526       O  
ATOM    364  N   MET A  49      -8.192  15.976  79.545  1.00 49.96           N  
ANISOU  364  N   MET A  49     5753   7380   5849   -339  -1555   -454       N  
ATOM    365  CA  MET A  49      -9.194  15.406  78.651  1.00 47.68           C  
ANISOU  365  CA  MET A  49     5526   6986   5603   -281  -1424   -381       C  
ATOM    366  C   MET A  49      -9.965  14.256  79.279  1.00 43.31           C  
ANISOU  366  C   MET A  49     5147   6347   4964   -195  -1497   -262       C  
ATOM    367  O   MET A  49     -10.963  13.808  78.692  1.00 40.35           O  
ANISOU  367  O   MET A  49     4850   5881   4600   -169  -1385   -198       O  
ATOM    368  CB  MET A  49      -8.553  14.926  77.352  1.00 52.24           C  
ANISOU  368  CB  MET A  49     5917   7589   6342   -198  -1396   -425       C  
ATOM    369  CG  MET A  49      -8.105  16.052  76.442  1.00 60.77           C  
ANISOU  369  CG  MET A  49     6860   8726   7502   -305  -1260   -528       C  
ATOM    370  SD  MET A  49      -7.389  15.408  74.923  1.00 64.69           S  
ANISOU  370  SD  MET A  49     7150   9257   8173   -215  -1213   -583       S  
ATOM    371  CE  MET A  49      -6.554  13.929  75.511  1.00 65.82           C  
ANISOU  371  CE  MET A  49     7218   9436   8355    -27  -1448   -566       C  
ATOM    372  N   LEU A  50      -9.535  13.777  80.440  1.00 43.31           N  
ANISOU  372  N   LEU A  50     5215   6370   4871   -160  -1681   -230       N  
ATOM    373  CA  LEU A  50     -10.203  12.664  81.098  1.00 47.05           C  
ANISOU  373  CA  LEU A  50     5877   6752   5246    -93  -1758   -111       C  
ATOM    374  C   LEU A  50     -11.477  13.128  81.790  1.00 48.22           C  
ANISOU  374  C   LEU A  50     6232   6845   5244   -211  -1641    -60       C  
ATOM    375  O   LEU A  50     -12.561  12.580  81.554  1.00 44.09           O  
ANISOU  375  O   LEU A  50     5825   6232   4695   -204  -1543     15       O  
ATOM    376  CB  LEU A  50      -9.250  12.006  82.098  1.00 53.84           C  
ANISOU  376  CB  LEU A  50     6743   7654   6062    -13  -1951    -88       C  
ATOM    377  CG  LEU A  50      -9.492  10.552  82.508  1.00 60.64           C  
ANISOU  377  CG  LEU A  50     7743   8414   6883    103  -2027     29       C  
ATOM    378  CD1 LEU A  50      -8.168   9.810  82.601  1.00 63.95           C  
ANISOU  378  CD1 LEU A  50     8033   8878   7389    238  -2172     17       C  
ATOM    379  CD2 LEU A  50     -10.229  10.489  83.841  1.00 62.71           C  
ANISOU  379  CD2 LEU A  50     8244   8630   6954     29  -2033    107       C  
ATOM    380  N   ASN A  51     -11.377  14.153  82.633  1.00 49.25           N  
ANISOU  380  N   ASN A  51     6404   7033   5276   -325  -1643   -110       N  
ATOM    381  CA  ASN A  51     -12.549  14.703  83.314  1.00 49.99           C  
ANISOU  381  CA  ASN A  51     6680   7085   5229   -438  -1520    -85       C  
ATOM    382  C   ASN A  51     -12.501  16.227  83.307  1.00 43.26           C  
ANISOU  382  C   ASN A  51     5779   6283   4377   -558  -1410   -189       C  
ATOM    383  O   ASN A  51     -12.415  16.873  84.360  1.00 48.20           O  
ANISOU  383  O   ASN A  51     6493   6945   4876   -649  -1448   -223       O  
ATOM    384  CB  ASN A  51     -12.662  14.138  84.734  1.00 58.07           C  
ANISOU  384  CB  ASN A  51     7884   8093   6085   -443  -1629    -18       C  
ATOM    385  CG  ASN A  51     -13.646  12.977  84.810  1.00 58.78           C  
ANISOU  385  CG  ASN A  51     8130   8081   6122   -402  -1594     97       C  
ATOM    386  OD1 ASN A  51     -14.825  13.128  84.481  1.00 60.62           O  
ANISOU  386  OD1 ASN A  51     8442   8269   6321   -468  -1445    118       O  
ATOM    387  ND2 ASN A  51     -13.159  11.807  85.208  1.00 58.36           N  
ANISOU  387  ND2 ASN A  51     8116   7993   6067   -297  -1724    168       N  
ATOM    388  N   PRO A  52     -12.606  16.842  82.130  1.00 38.87           N  
ANISOU  388  N   PRO A  52     5102   5716   3950   -567  -1268   -241       N  
ATOM    389  CA  PRO A  52     -12.669  18.305  82.087  1.00 36.48           C  
ANISOU  389  CA  PRO A  52     4787   5432   3643   -683  -1153   -333       C  
ATOM    390  C   PRO A  52     -13.937  18.795  82.760  1.00 37.13           C  
ANISOU  390  C   PRO A  52     5049   5460   3601   -753  -1033   -317       C  
ATOM    391  O   PRO A  52     -15.018  18.241  82.551  1.00 39.05           O  
ANISOU  391  O   PRO A  52     5367   5639   3830   -716   -946   -251       O  
ATOM    392  CB  PRO A  52     -12.682  18.616  80.591  1.00 33.36           C  
ANISOU  392  CB  PRO A  52     4260   5012   3402   -660  -1026   -363       C  
ATOM    393  CG  PRO A  52     -13.348  17.378  79.969  1.00 35.58           C  
ANISOU  393  CG  PRO A  52     4556   5233   3730   -549  -1007   -270       C  
ATOM    394  CD  PRO A  52     -12.759  16.255  80.792  1.00 34.74           C  
ANISOU  394  CD  PRO A  52     4477   5153   3570   -479  -1199   -217       C  
ATOM    395  N   ASN A  53     -13.811  19.852  83.560  1.00 32.37           N  
ANISOU  395  N   ASN A  53     4508   4884   2908   -860  -1021   -389       N  
ATOM    396  CA  ASN A  53     -14.984  20.618  83.958  1.00 31.27           C  
ANISOU  396  CA  ASN A  53     4505   4692   2684   -927   -868   -411       C  
ATOM    397  C   ASN A  53     -15.033  21.833  83.039  1.00 32.00           C  
ANISOU  397  C   ASN A  53     4529   4750   2878   -964   -733   -489       C  
ATOM    398  O   ASN A  53     -14.257  22.797  83.210  1.00 30.92           O  
ANISOU  398  O   ASN A  53     4363   4645   2742  -1048   -753   -575       O  
ATOM    399  CB  ASN A  53     -14.989  21.073  85.410  1.00 33.71           C  
ANISOU  399  CB  ASN A  53     4957   5033   2819  -1023   -914   -447       C  
ATOM    400  CG  ASN A  53     -16.325  21.633  85.748  1.00 39.55           C  
ANISOU  400  CG  ASN A  53     5828   5717   3482  -1066   -743   -466       C  
ATOM    401  OD1 ASN A  53     -16.599  22.797  85.466  1.00 36.15           O  
ANISOU  401  OD1 ASN A  53     5397   5253   3084  -1111   -624   -547       O  
ATOM    402  ND2 ASN A  53     -17.231  20.773  86.214  1.00 41.66           N  
ANISOU  402  ND2 ASN A  53     6195   5962   3671  -1038   -713   -390       N  
ATOM    403  N   TYR A  54     -15.949  21.785  82.070  1.00 25.73           N  
ANISOU  403  N   TYR A  54     3721   3891   2165   -908   -600   -459       N  
ATOM    404  CA  TYR A  54     -16.023  22.832  81.071  1.00 24.45           C  
ANISOU  404  CA  TYR A  54     3509   3681   2099   -928   -482   -515       C  
ATOM    405  C   TYR A  54     -16.461  24.159  81.689  1.00 28.40           C  
ANISOU  405  C   TYR A  54     4124   4142   2526  -1014   -392   -597       C  
ATOM    406  O   TYR A  54     -16.066  25.223  81.199  1.00 26.38           O  
ANISOU  406  O   TYR A  54     3848   3853   2321  -1068   -342   -664       O  
ATOM    407  CB  TYR A  54     -16.948  22.390  79.955  1.00 22.86           C  
ANISOU  407  CB  TYR A  54     3277   3421   1986   -839   -382   -458       C  
ATOM    408  CG  TYR A  54     -16.297  21.404  79.042  1.00 23.91           C  
ANISOU  408  CG  TYR A  54     3282   3581   2222   -769   -450   -409       C  
ATOM    409  CD1 TYR A  54     -15.368  21.807  78.108  1.00 23.78           C  
ANISOU  409  CD1 TYR A  54     3149   3580   2307   -785   -452   -451       C  
ATOM    410  CD2 TYR A  54     -16.611  20.030  79.126  1.00 23.58           C  
ANISOU  410  CD2 TYR A  54     3243   3545   2170   -691   -508   -325       C  
ATOM    411  CE1 TYR A  54     -14.783  20.895  77.230  1.00 26.50           C  
ANISOU  411  CE1 TYR A  54     3368   3952   2748   -715   -501   -419       C  
ATOM    412  CE2 TYR A  54     -16.037  19.109  78.254  1.00 22.34           C  
ANISOU  412  CE2 TYR A  54     2975   3402   2113   -616   -565   -288       C  
ATOM    413  CZ  TYR A  54     -15.138  19.540  77.305  1.00 25.43           C  
ANISOU  413  CZ  TYR A  54     3239   3815   2609   -623   -559   -339       C  
ATOM    414  OH  TYR A  54     -14.543  18.632  76.488  1.00 26.91           O  
ANISOU  414  OH  TYR A  54     3311   4022   2891   -548   -609   -317       O  
ATOM    415  N   GLU A  55     -17.293  24.126  82.728  1.00 27.27           N  
ANISOU  415  N   GLU A  55     4108   3994   2261  -1030   -362   -596       N  
ATOM    416  CA  GLU A  55     -17.688  25.382  83.350  1.00 26.04           C  
ANISOU  416  CA  GLU A  55     4061   3798   2033  -1105   -274   -687       C  
ATOM    417  C   GLU A  55     -16.469  26.109  83.909  1.00 29.08           C  
ANISOU  417  C   GLU A  55     4448   4224   2378  -1214   -364   -764       C  
ATOM    418  O   GLU A  55     -16.299  27.314  83.683  1.00 29.98           O  
ANISOU  418  O   GLU A  55     4588   4285   2517  -1277   -297   -846       O  
ATOM    419  CB  GLU A  55     -18.712  25.139  84.462  1.00 31.55           C  
ANISOU  419  CB  GLU A  55     4890   4504   2595  -1115   -226   -684       C  
ATOM    420  CG  GLU A  55     -19.593  26.356  84.701  1.00 45.89           C  
ANISOU  420  CG  GLU A  55     6802   6253   4381  -1140    -78   -775       C  
ATOM    421  CD  GLU A  55     -20.387  26.272  85.993  1.00 63.50           C  
ANISOU  421  CD  GLU A  55     9138   8499   6490  -1157    -29   -785       C  
ATOM    422  OE1 GLU A  55     -20.815  25.156  86.365  1.00 70.09           O  
ANISOU  422  OE1 GLU A  55     9986   9378   7269  -1137    -52   -710       O  
ATOM    423  OE2 GLU A  55     -20.585  27.327  86.639  1.00 68.45           O  
ANISOU  423  OE2 GLU A  55     9832   9087   7088  -1190     38   -862       O  
ATOM    424  N   ASP A  56     -15.575  25.369  84.553  1.00 27.47           N  
ANISOU  424  N   ASP A  56     4209   4110   2119  -1235   -522   -739       N  
ATOM    425  CA  ASP A  56     -14.351  25.984  85.069  1.00 30.11           C  
ANISOU  425  CA  ASP A  56     4500   4486   2456  -1304   -611   -797       C  
ATOM    426  C   ASP A  56     -13.435  26.411  83.930  1.00 28.92           C  
ANISOU  426  C   ASP A  56     4209   4344   2435  -1335   -615   -839       C  
ATOM    427  O   ASP A  56     -12.803  27.481  83.995  1.00 30.30           O  
ANISOU  427  O   ASP A  56     4375   4503   2634  -1416   -592   -914       O  
ATOM    428  CB  ASP A  56     -13.591  25.007  85.961  1.00 32.69           C  
ANISOU  428  CB  ASP A  56     4799   4899   2724  -1276   -788   -748       C  
ATOM    429  CG  ASP A  56     -14.212  24.819  87.310  1.00 37.00           C  
ANISOU  429  CG  ASP A  56     5493   5438   3127  -1281   -789   -722       C  
ATOM    430  OD1 ASP A  56     -15.050  25.645  87.716  1.00 40.23           O  
ANISOU  430  OD1 ASP A  56     6011   5790   3484  -1322   -657   -767       O  
ATOM    431  OD2 ASP A  56     -13.797  23.844  87.952  1.00 38.69           O  
ANISOU  431  OD2 ASP A  56     5710   5704   3287  -1239   -927   -661       O  
ATOM    432  N   LEU A  57     -13.267  25.550  82.918  1.00 29.90           N  
ANISOU  432  N   LEU A  57     4213   4492   2654  -1264   -644   -785       N  
ATOM    433  CA  LEU A  57     -12.361  25.891  81.842  1.00 27.79           C  
ANISOU  433  CA  LEU A  57     3803   4242   2514  -1292   -636   -824       C  
ATOM    434  C   LEU A  57     -12.800  27.176  81.168  1.00 32.43           C  
ANISOU  434  C   LEU A  57     4457   4724   3140  -1353   -476   -877       C  
ATOM    435  O   LEU A  57     -11.958  28.011  80.811  1.00 32.75           O  
ANISOU  435  O   LEU A  57     4450   4768   3226  -1451   -461   -947       O  
ATOM    436  CB  LEU A  57     -12.277  24.739  80.830  1.00 27.33           C  
ANISOU  436  CB  LEU A  57     3614   4201   2568  -1171   -659   -744       C  
ATOM    437  CG  LEU A  57     -11.612  23.478  81.393  1.00 31.05           C  
ANISOU  437  CG  LEU A  57     4010   4768   3021  -1102   -837   -699       C  
ATOM    438  CD1 LEU A  57     -11.657  22.354  80.365  1.00 30.31           C  
ANISOU  438  CD1 LEU A  57     3811   4669   3038   -975   -842   -626       C  
ATOM    439  CD2 LEU A  57     -10.185  23.747  81.798  1.00 36.68           C  
ANISOU  439  CD2 LEU A  57     4608   5591   3739  -1178   -969   -781       C  
ATOM    440  N   LEU A  58     -14.116  27.367  81.008  1.00 26.51           N  
ANISOU  440  N   LEU A  58     3821   3876   2376  -1291   -356   -842       N  
ATOM    441  CA  LEU A  58     -14.607  28.547  80.300  1.00 23.91           C  
ANISOU  441  CA  LEU A  58     3567   3430   2089  -1320   -215   -883       C  
ATOM    442  C   LEU A  58     -14.542  29.796  81.166  1.00 25.16           C  
ANISOU  442  C   LEU A  58     3857   3544   2160  -1436   -184   -983       C  
ATOM    443  O   LEU A  58     -14.269  30.880  80.644  1.00 27.55           O  
ANISOU  443  O   LEU A  58     4193   3767   2509  -1498   -112  -1028       O  
ATOM    444  CB  LEU A  58     -16.035  28.323  79.769  1.00 26.33           C  
ANISOU  444  CB  LEU A  58     3929   3653   2422  -1197   -110   -820       C  
ATOM    445  CG  LEU A  58     -16.577  29.392  78.817  1.00 29.44           C  
ANISOU  445  CG  LEU A  58     4390   3918   2875  -1189     16   -843       C  
ATOM    446  CD1 LEU A  58     -15.654  29.529  77.619  1.00 28.23           C  
ANISOU  446  CD1 LEU A  58     4145   3765   2818  -1233     15   -838       C  
ATOM    447  CD2 LEU A  58     -17.993  29.059  78.257  1.00 29.12           C  
ANISOU  447  CD2 LEU A  58     4377   3817   2869  -1051     99   -782       C  
ATOM    448  N   ILE A  59     -14.823  29.674  82.467  1.00 25.88           N  
ANISOU  448  N   ILE A  59     4021   3666   2146  -1433   -222   -988       N  
ATOM    449  CA  ILE A  59     -14.701  30.831  83.357  1.00 27.23           C  
ANISOU  449  CA  ILE A  59     4293   3791   2263  -1503   -188  -1055       C  
ATOM    450  C   ILE A  59     -13.289  31.396  83.299  1.00 32.62           C  
ANISOU  450  C   ILE A  59     4896   4513   2987  -1607   -250  -1101       C  
ATOM    451  O   ILE A  59     -13.090  32.602  83.467  1.00 33.22           O  
ANISOU  451  O   ILE A  59     5045   4518   3059  -1682   -191  -1161       O  
ATOM    452  CB  ILE A  59     -15.095  30.425  84.795  1.00 29.59           C  
ANISOU  452  CB  ILE A  59     4664   4139   2439  -1488   -233  -1046       C  
ATOM    453  CG1 ILE A  59     -16.620  30.386  84.948  1.00 35.24           C  
ANISOU  453  CG1 ILE A  59     5485   4789   3114  -1409   -116  -1034       C  
ATOM    454  CG2 ILE A  59     -14.570  31.377  85.817  1.00 35.07           C  
ANISOU  454  CG2 ILE A  59     5424   4827   3073  -1576   -249  -1115       C  
ATOM    455  CD1 ILE A  59     -17.075  29.541  86.123  1.00 40.57           C  
ANISOU  455  CD1 ILE A  59     6205   5532   3676  -1385   -158   -995       C  
ATOM    456  N   ARG A  60     -12.299  30.562  83.013  1.00 28.36           N  
ANISOU  456  N   ARG A  60     4200   4083   2493  -1609   -363  -1076       N  
ATOM    457  CA  ARG A  60     -10.911  31.018  82.979  1.00 29.62           C  
ANISOU  457  CA  ARG A  60     4256   4301   2698  -1701   -423  -1127       C  
ATOM    458  C   ARG A  60     -10.503  31.618  81.642  1.00 31.89           C  
ANISOU  458  C   ARG A  60     4487   4539   3092  -1753   -334  -1145       C  
ATOM    459  O   ARG A  60      -9.368  32.111  81.538  1.00 33.28           O  
ANISOU  459  O   ARG A  60     4580   4758   3306  -1843   -358  -1193       O  
ATOM    460  CB  ARG A  60      -9.973  29.869  83.355  1.00 30.12           C  
ANISOU  460  CB  ARG A  60     4166   4508   2769  -1664   -593  -1102       C  
ATOM    461  CG  ARG A  60     -10.257  29.301  84.737  1.00 30.75           C  
ANISOU  461  CG  ARG A  60     4321   4632   2728  -1623   -692  -1077       C  
ATOM    462  CD  ARG A  60      -9.592  27.969  84.979  1.00 33.09           C  
ANISOU  462  CD  ARG A  60     4496   5045   3034  -1544   -864  -1028       C  
ATOM    463  NE  ARG A  60      -9.964  27.560  86.321  1.00 33.79           N  
ANISOU  463  NE  ARG A  60     4697   5151   2989  -1516   -941   -999       N  
ATOM    464  CZ  ARG A  60     -10.069  26.312  86.749  1.00 37.08           C  
ANISOU  464  CZ  ARG A  60     5111   5616   3360  -1423  -1055   -923       C  
ATOM    465  NH1 ARG A  60      -9.781  25.291  85.961  1.00 39.70           N  
ANISOU  465  NH1 ARG A  60     5320   5989   3776  -1336  -1123   -871       N  
ATOM    466  NH2 ARG A  60     -10.461  26.094  87.988  1.00 42.04           N  
ANISOU  466  NH2 ARG A  60     5870   6247   3856  -1416  -1099   -899       N  
ATOM    467  N   LYS A  61     -11.402  31.649  80.666  1.00 33.35           N  
ANISOU  467  N   LYS A  61     4725   4630   3317  -1703   -230  -1110       N  
ATOM    468  CA  LYS A  61     -11.155  32.219  79.348  1.00 30.54           C  
ANISOU  468  CA  LYS A  61     4348   4207   3048  -1746   -136  -1115       C  
ATOM    469  C   LYS A  61     -11.645  33.660  79.273  1.00 31.62           C  
ANISOU  469  C   LYS A  61     4663   4189   3163  -1799    -16  -1148       C  
ATOM    470  O   LYS A  61     -12.557  34.067  79.999  1.00 32.37           O  
ANISOU  470  O   LYS A  61     4898   4208   3193  -1760     18  -1160       O  
ATOM    471  CB  LYS A  61     -11.851  31.408  78.256  1.00 29.48           C  
ANISOU  471  CB  LYS A  61     4180   4052   2970  -1655    -99  -1054       C  
ATOM    472  CG  LYS A  61     -11.351  29.973  78.173  1.00 34.84           C  
ANISOU  472  CG  LYS A  61     4682   4874   3683  -1594   -213  -1017       C  
ATOM    473  CD  LYS A  61      -9.881  29.971  77.702  1.00 41.17           C  
ANISOU  473  CD  LYS A  61     5310   5769   4563  -1661   -252  -1051       C  
ATOM    474  CE  LYS A  61      -9.373  28.587  77.366  1.00 43.87           C  
ANISOU  474  CE  LYS A  61     5466   6236   4968  -1577   -351  -1018       C  
ATOM    475  NZ  LYS A  61      -7.911  28.499  77.516  1.00 46.09           N  
ANISOU  475  NZ  LYS A  61     5579   6632   5299  -1618   -431  -1066       N  
ATOM    476  N   SER A  62     -11.011  34.438  78.390  1.00 34.42           N  
ANISOU  476  N   SER A  62     5013   4495   3571  -1885     50  -1165       N  
ATOM    477  CA  SER A  62     -11.465  35.758  77.973  1.00 35.58           C  
ANISOU  477  CA  SER A  62     5335   4473   3712  -1923    166  -1177       C  
ATOM    478  C   SER A  62     -11.760  35.761  76.471  1.00 31.00           C  
ANISOU  478  C   SER A  62     4769   3813   3197  -1895    245  -1126       C  
ATOM    479  O   SER A  62     -11.372  34.845  75.749  1.00 32.13           O  
ANISOU  479  O   SER A  62     4768   4046   3394  -1878    219  -1095       O  
ATOM    480  CB  SER A  62     -10.403  36.822  78.290  1.00 37.97           C  
ANISOU  480  CB  SER A  62     5654   4777   3997  -2071    176  -1239       C  
ATOM    481  OG  SER A  62     -10.007  36.774  79.653  1.00 53.78           O  
ANISOU  481  OG  SER A  62     7631   6866   5939  -2104     90  -1288       O  
ATOM    482  N   ASN A  63     -12.458  36.804  75.991  1.00 32.85           N  
ANISOU  482  N   ASN A  63     5185   3873   3425  -1883    340  -1115       N  
ATOM    483  CA  ASN A  63     -12.738  36.902  74.557  1.00 29.17           C  
ANISOU  483  CA  ASN A  63     4759   3317   3007  -1858    410  -1060       C  
ATOM    484  C   ASN A  63     -11.461  36.836  73.737  1.00 31.25           C  
ANISOU  484  C   ASN A  63     4900   3665   3307  -1976    422  -1061       C  
ATOM    485  O   ASN A  63     -11.443  36.211  72.670  1.00 31.89           O  
ANISOU  485  O   ASN A  63     4910   3770   3435  -1947    441  -1016       O  
ATOM    486  CB  ASN A  63     -13.492  38.196  74.218  1.00 31.33           C  
ANISOU  486  CB  ASN A  63     5257   3385   3261  -1835    494  -1049       C  
ATOM    487  CG  ASN A  63     -14.915  38.245  74.799  1.00 33.70           C  
ANISOU  487  CG  ASN A  63     5671   3593   3542  -1683    500  -1049       C  
ATOM    488  OD1 ASN A  63     -15.634  37.229  74.825  1.00 32.44           O  
ANISOU  488  OD1 ASN A  63     5446   3485   3396  -1572    472  -1025       O  
ATOM    489  ND2 ASN A  63     -15.347  39.434  75.187  1.00 33.99           N  
ANISOU  489  ND2 ASN A  63     5875   3491   3547  -1673    543  -1077       N  
ATOM    490  N   HIS A  64     -10.390  37.499  74.194  1.00 33.86           N  
ANISOU  490  N   HIS A  64     5205   4045   3616  -2109    418  -1118       N  
ATOM    491  CA  HIS A  64      -9.164  37.532  73.399  1.00 36.05           C  
ANISOU  491  CA  HIS A  64     5367   4407   3925  -2224    445  -1132       C  
ATOM    492  C   HIS A  64      -8.447  36.191  73.328  1.00 37.13           C  
ANISOU  492  C   HIS A  64     5256   4736   4118  -2197    369  -1139       C  
ATOM    493  O   HIS A  64      -7.538  36.041  72.503  1.00 37.01           O  
ANISOU  493  O   HIS A  64     5126   4796   4141  -2262    401  -1150       O  
ATOM    494  CB  HIS A  64      -8.207  38.606  73.946  1.00 38.57           C  
ANISOU  494  CB  HIS A  64     5720   4732   4203  -2378    462  -1202       C  
ATOM    495  CG  HIS A  64      -7.552  38.226  75.236  1.00 47.05           C  
ANISOU  495  CG  HIS A  64     6665   5948   5265  -2405    358  -1264       C  
ATOM    496  ND1 HIS A  64      -6.396  37.476  75.292  1.00 53.15           N  
ANISOU  496  ND1 HIS A  64     7210   6904   6079  -2445    290  -1301       N  
ATOM    497  CD2 HIS A  64      -7.887  38.498  76.522  1.00 52.81           C  
ANISOU  497  CD2 HIS A  64     7462   6662   5942  -2392    304  -1298       C  
ATOM    498  CE1 HIS A  64      -6.046  37.303  76.557  1.00 55.50           C  
ANISOU  498  CE1 HIS A  64     7448   7290   6349  -2453    188  -1348       C  
ATOM    499  NE2 HIS A  64      -6.940  37.905  77.323  1.00 49.63           N  
ANISOU  499  NE2 HIS A  64     6884   6431   5543  -2427    198  -1347       N  
ATOM    500  N   ASN A  65      -8.859  35.192  74.109  1.00 34.22           N  
ANISOU  500  N   ASN A  65     4806   4444   3753  -2094    272  -1131       N  
ATOM    501  CA  ASN A  65      -8.258  33.875  73.971  1.00 31.07           C  
ANISOU  501  CA  ASN A  65     4183   4210   3412  -2044    191  -1128       C  
ATOM    502  C   ASN A  65      -8.791  33.121  72.767  1.00 30.49           C  
ANISOU  502  C   ASN A  65     4078   4117   3391  -1962    234  -1066       C  
ATOM    503  O   ASN A  65      -8.291  32.039  72.458  1.00 33.81           O  
ANISOU  503  O   ASN A  65     4314   4662   3868  -1914    182  -1061       O  
ATOM    504  CB  ASN A  65      -8.512  33.009  75.232  1.00 30.32           C  
ANISOU  504  CB  ASN A  65     4028   4202   3289  -1959     62  -1131       C  
ATOM    505  CG  ASN A  65      -7.881  33.561  76.506  1.00 32.93           C  
ANISOU  505  CG  ASN A  65     4366   4579   3565  -2034     -4  -1193       C  
ATOM    506  OD1 ASN A  65      -8.507  33.528  77.559  1.00 32.54           O  
ANISOU  506  OD1 ASN A  65     4402   4510   3450  -1991    -54  -1193       O  
ATOM    507  ND2 ASN A  65      -6.646  34.055  76.423  1.00 39.73           N  
ANISOU  507  ND2 ASN A  65     5140   5509   4449  -2148     -2  -1250       N  
ATOM    508  N   PHE A  66      -9.801  33.643  72.084  1.00 29.52           N  
ANISOU  508  N   PHE A  66     4128   3836   3251  -1933    320  -1018       N  
ATOM    509  CA  PHE A  66     -10.409  32.957  70.951  1.00 30.77           C  
ANISOU  509  CA  PHE A  66     4274   3965   3453  -1855    358   -957       C  
ATOM    510  C   PHE A  66     -10.047  33.709  69.677  1.00 32.12           C  
ANISOU  510  C   PHE A  66     4515   4063   3628  -1934    466   -940       C  
ATOM    511  O   PHE A  66     -10.443  34.866  69.514  1.00 36.57           O  
ANISOU  511  O   PHE A  66     5273   4478   4145  -1973    531   -928       O  
ATOM    512  CB  PHE A  66     -11.930  32.889  71.095  1.00 27.94           C  
ANISOU  512  CB  PHE A  66     4066   3481   3070  -1742    364   -912       C  
ATOM    513  CG  PHE A  66     -12.399  32.051  72.253  1.00 27.24           C  
ANISOU  513  CG  PHE A  66     3919   3470   2962  -1640    269   -910       C  
ATOM    514  CD1 PHE A  66     -12.489  30.688  72.147  1.00 30.84           C  
ANISOU  514  CD1 PHE A  66     4224   4035   3459  -1516    206   -855       C  
ATOM    515  CD2 PHE A  66     -12.754  32.660  73.443  1.00 29.46           C  
ANISOU  515  CD2 PHE A  66     4311   3709   3174  -1657    248   -954       C  
ATOM    516  CE1 PHE A  66     -12.932  29.918  73.246  1.00 29.94           C  
ANISOU  516  CE1 PHE A  66     4078   3984   3313  -1417    120   -835       C  
ATOM    517  CE2 PHE A  66     -13.186  31.911  74.565  1.00 28.84           C  
ANISOU  517  CE2 PHE A  66     4193   3706   3059  -1562    167   -942       C  
ATOM    518  CZ  PHE A  66     -13.295  30.525  74.435  1.00 27.44           C  
ANISOU  518  CZ  PHE A  66     3874   3632   2919  -1443    104   -875       C  
ATOM    519  N   LEU A  67      -9.311  33.059  68.783  1.00 29.10           N  
ANISOU  519  N   LEU A  67     3983   3781   3294  -1950    485   -939       N  
ATOM    520  CA  LEU A  67      -8.925  33.670  67.516  1.00 31.91           C  
ANISOU  520  CA  LEU A  67     4403   4084   3637  -2029    591   -924       C  
ATOM    521  C   LEU A  67      -9.832  33.099  66.440  1.00 28.11           C  
ANISOU  521  C   LEU A  67     3971   3537   3174  -1935    624   -848       C  
ATOM    522  O   LEU A  67      -9.803  31.898  66.214  1.00 31.97           O  
ANISOU  522  O   LEU A  67     4301   4128   3718  -1860    586   -839       O  
ATOM    523  CB  LEU A  67      -7.463  33.368  67.195  1.00 39.45           C  
ANISOU  523  CB  LEU A  67     5164   5201   4625  -2112    602   -988       C  
ATOM    524  CG  LEU A  67      -6.447  33.976  68.156  1.00 54.32           C  
ANISOU  524  CG  LEU A  67     6990   7157   6492  -2219    572  -1069       C  
ATOM    525  CD1 LEU A  67      -5.055  33.453  67.852  1.00 58.35           C  
ANISOU  525  CD1 LEU A  67     7275   7843   7053  -2269    569  -1138       C  
ATOM    526  CD2 LEU A  67      -6.493  35.490  68.066  1.00 58.55           C  
ANISOU  526  CD2 LEU A  67     7740   7553   6952  -2339    654  -1073       C  
ATOM    527  N   VAL A  68     -10.659  33.946  65.826  1.00 30.24           N  
ANISOU  527  N   VAL A  68     4461   3632   3396  -1928    685   -792       N  
ATOM    528  CA  VAL A  68     -11.612  33.555  64.787  1.00 28.25           C  
ANISOU  528  CA  VAL A  68     4288   3295   3150  -1837    712   -713       C  
ATOM    529  C   VAL A  68     -11.183  34.185  63.471  1.00 30.82           C  
ANISOU  529  C   VAL A  68     4709   3571   3431  -1916    801   -689       C  
ATOM    530  O   VAL A  68     -10.959  35.397  63.409  1.00 30.93           O  
ANISOU  530  O   VAL A  68     4879   3490   3383  -2002    846   -697       O  
ATOM    531  CB  VAL A  68     -13.047  33.977  65.158  1.00 29.95           C  
ANISOU  531  CB  VAL A  68     4694   3342   3345  -1731    691   -666       C  
ATOM    532  CG1 VAL A  68     -14.038  33.493  64.100  1.00 31.41           C  
ANISOU  532  CG1 VAL A  68     4942   3454   3540  -1616    703   -580       C  
ATOM    533  CG2 VAL A  68     -13.439  33.364  66.474  1.00 29.09           C  
ANISOU  533  CG2 VAL A  68     4496   3298   3260  -1651    609   -697       C  
ATOM    534  N   GLN A  69     -11.061  33.380  62.430  1.00 29.34           N  
ANISOU  534  N   GLN A  69     4437   3445   3265  -1891    827   -663       N  
ATOM    535  CA  GLN A  69     -10.596  33.870  61.141  1.00 34.56           C  
ANISOU  535  CA  GLN A  69     5183   4076   3871  -1971    910   -650       C  
ATOM    536  C   GLN A  69     -11.559  33.414  60.064  1.00 32.44           C  
ANISOU  536  C   GLN A  69     5000   3734   3592  -1873    918   -563       C  
ATOM    537  O   GLN A  69     -11.857  32.217  59.952  1.00 29.42           O  
ANISOU  537  O   GLN A  69     4479   3431   3269  -1785    887   -547       O  
ATOM    538  CB  GLN A  69      -9.175  33.384  60.833  1.00 38.79           C  
ANISOU  538  CB  GLN A  69     5516   4790   4433  -2063    946   -731       C  
ATOM    539  CG  GLN A  69      -8.142  33.903  61.807  1.00 56.77           C  
ANISOU  539  CG  GLN A  69     7710   7145   6713  -2168    937   -818       C  
ATOM    540  CD  GLN A  69      -6.800  33.239  61.624  1.00 67.76           C  
ANISOU  540  CD  GLN A  69     8868   8726   8152  -2223    952   -905       C  
ATOM    541  OE1 GLN A  69      -6.315  32.541  62.521  1.00 69.34           O  
ANISOU  541  OE1 GLN A  69     8872   9055   8420  -2185    879   -956       O  
ATOM    542  NE2 GLN A  69      -6.187  33.448  60.460  1.00 68.57           N  
ANISOU  542  NE2 GLN A  69     8993   8846   8215  -2309   1043   -925       N  
ATOM    543  N   ALA A  70     -12.058  34.376  59.305  1.00 31.58           N  
ANISOU  543  N   ALA A  70     5125   3470   3406  -1885    953   -506       N  
ATOM    544  CA  ALA A  70     -12.975  34.150  58.200  1.00 34.04           C  
ANISOU  544  CA  ALA A  70     5553   3694   3687  -1796    952   -418       C  
ATOM    545  C   ALA A  70     -12.224  34.524  56.929  1.00 38.26           C  
ANISOU  545  C   ALA A  70     6151   4239   4148  -1907   1027   -427       C  
ATOM    546  O   ALA A  70     -12.015  35.710  56.665  1.00 39.86           O  
ANISOU  546  O   ALA A  70     6535   4340   4270  -1992   1062   -424       O  
ATOM    547  CB  ALA A  70     -14.237  34.992  58.377  1.00 39.72           C  
ANISOU  547  CB  ALA A  70     6504   4216   4371  -1696    910   -346       C  
ATOM    548  N   GLY A  71     -11.817  33.516  56.168  1.00 39.91           N  
ANISOU  548  N   GLY A  71     6216   4568   4380  -1907   1051   -443       N  
ATOM    549  CA  GLY A  71     -10.903  33.761  55.053  1.00 37.68           C  
ANISOU  549  CA  GLY A  71     5958   4325   4032  -2031   1131   -480       C  
ATOM    550  C   GLY A  71      -9.632  34.357  55.619  1.00 46.98           C  
ANISOU  550  C   GLY A  71     7064   5579   5207  -2179   1180   -578       C  
ATOM    551  O   GLY A  71      -9.043  33.826  56.565  1.00 51.40           O  
ANISOU  551  O   GLY A  71     7418   6266   5847  -2178   1156   -645       O  
ATOM    552  N   ASN A  72      -9.214  35.499  55.080  1.00 50.11           N  
ANISOU  552  N   ASN A  72     7638   5895   5505  -2308   1242   -587       N  
ATOM    553  CA  ASN A  72      -8.097  36.216  55.683  1.00 57.04           C  
ANISOU  553  CA  ASN A  72     8475   6829   6370  -2457   1288   -676       C  
ATOM    554  C   ASN A  72      -8.601  37.499  56.328  1.00 56.54           C  
ANISOU  554  C   ASN A  72     8627   6602   6253  -2476   1268   -638       C  
ATOM    555  O   ASN A  72      -8.046  38.577  56.093  1.00 63.62           O  
ANISOU  555  O   ASN A  72     9666   7442   7067  -2617   1329   -664       O  
ATOM    556  CB  ASN A  72      -7.002  36.520  54.644  1.00 62.97           C  
ANISOU  556  CB  ASN A  72     9239   7637   7049  -2623   1391   -741       C  
ATOM    557  CG  ASN A  72      -5.648  36.873  55.284  1.00 69.65           C  
ANISOU  557  CG  ASN A  72     9948   8605   7909  -2772   1440   -858       C  
ATOM    558  OD1 ASN A  72      -5.574  37.325  56.430  1.00 70.43           O  
ANISOU  558  OD1 ASN A  72    10028   8696   8034  -2783   1403   -877       O  
ATOM    559  ND2 ASN A  72      -4.574  36.670  54.529  1.00 74.51           N  
ANISOU  559  ND2 ASN A  72    10470   9336   8506  -2891   1524   -942       N  
ATOM    560  N   VAL A  73      -9.661  37.410  57.129  1.00 48.01           N  
ANISOU  560  N   VAL A  73     7581   5442   5218  -2336   1187   -581       N  
ATOM    561  CA  VAL A  73     -10.076  38.528  57.968  1.00 46.80           C  
ANISOU  561  CA  VAL A  73     7595   5151   5035  -2338   1163   -566       C  
ATOM    562  C   VAL A  73     -10.280  38.002  59.376  1.00 44.73           C  
ANISOU  562  C   VAL A  73     7175   4954   4866  -2262   1095   -597       C  
ATOM    563  O   VAL A  73     -11.015  37.031  59.566  1.00 39.20           O  
ANISOU  563  O   VAL A  73     6381   4283   4232  -2125   1037   -562       O  
ATOM    564  CB  VAL A  73     -11.366  39.194  57.458  1.00 48.75           C  
ANISOU  564  CB  VAL A  73     8109   5189   5225  -2228   1127   -461       C  
ATOM    565  CG1 VAL A  73     -11.884  40.178  58.503  1.00 49.77           C  
ANISOU  565  CG1 VAL A  73     8376   5186   5350  -2192   1090   -456       C  
ATOM    566  CG2 VAL A  73     -11.116  39.889  56.140  1.00 53.30           C  
ANISOU  566  CG2 VAL A  73     8874   5688   5691  -2320   1186   -433       C  
ATOM    567  N   GLN A  74      -9.632  38.625  60.355  1.00 45.67           N  
ANISOU  567  N   GLN A  74     7269   5098   4984  -2355   1100   -663       N  
ATOM    568  CA  GLN A  74      -9.839  38.236  61.747  1.00 43.77           C  
ANISOU  568  CA  GLN A  74     6907   4910   4815  -2290   1028   -696       C  
ATOM    569  C   GLN A  74     -11.134  38.853  62.258  1.00 45.56           C  
ANISOU  569  C   GLN A  74     7329   4952   5028  -2172    982   -638       C  
ATOM    570  O   GLN A  74     -11.367  40.052  62.074  1.00 49.46           O  
ANISOU  570  O   GLN A  74     8046   5293   5454  -2205   1009   -614       O  
ATOM    571  CB  GLN A  74      -8.662  38.670  62.629  1.00 51.19           C  
ANISOU  571  CB  GLN A  74     7747   5949   5755  -2432   1042   -793       C  
ATOM    572  CG  GLN A  74      -8.535  37.846  63.919  1.00 57.95           C  
ANISOU  572  CG  GLN A  74     8395   6934   6690  -2375    958   -843       C  
ATOM    573  CD  GLN A  74      -8.379  38.673  65.195  1.00 69.10           C  
ANISOU  573  CD  GLN A  74     9859   8313   8084  -2430    930   -892       C  
ATOM    574  OE1 GLN A  74      -9.229  39.498  65.532  1.00 75.74           O  
ANISOU  574  OE1 GLN A  74    10901   8989   8887  -2388    925   -858       O  
ATOM    575  NE2 GLN A  74      -7.299  38.427  65.927  1.00 70.93           N  
ANISOU  575  NE2 GLN A  74     9904   8703   8343  -2513    904   -976       N  
ATOM    576  N   LEU A  75     -11.975  38.043  62.909  1.00 33.05           N  
ANISOU  576  N   LEU A  75     5666   3383   3509  -2031    913   -621       N  
ATOM    577  CA  LEU A  75     -13.195  38.530  63.538  1.00 35.08           C  
ANISOU  577  CA  LEU A  75     6077   3486   3764  -1905    868   -588       C  
ATOM    578  C   LEU A  75     -12.930  38.762  65.019  1.00 38.76           C  
ANISOU  578  C   LEU A  75     6484   3994   4247  -1936    835   -663       C  
ATOM    579  O   LEU A  75     -12.383  37.888  65.699  1.00 48.89           O  
ANISOU  579  O   LEU A  75     7561   5439   5576  -1959    799   -715       O  
ATOM    580  CB  LEU A  75     -14.349  37.533  63.371  1.00 33.28           C  
ANISOU  580  CB  LEU A  75     5812   3245   3589  -1732    817   -534       C  
ATOM    581  CG  LEU A  75     -14.654  37.095  61.934  1.00 34.62           C  
ANISOU  581  CG  LEU A  75     6013   3394   3745  -1690    837   -458       C  
ATOM    582  CD1 LEU A  75     -15.879  36.125  61.905  1.00 36.24           C  
ANISOU  582  CD1 LEU A  75     6184   3581   4005  -1515    782   -408       C  
ATOM    583  CD2 LEU A  75     -14.878  38.310  61.045  1.00 37.94           C  
ANISOU  583  CD2 LEU A  75     6680   3653   4084  -1705    868   -405       C  
ATOM    584  N   ARG A  76     -13.337  39.920  65.520  1.00 33.03           N  
ANISOU  584  N   ARG A  76     5944   3124   3481  -1928    839   -669       N  
ATOM    585  CA  ARG A  76     -13.176  40.227  66.929  1.00 34.17           C  
ANISOU  585  CA  ARG A  76     6059   3294   3629  -1953    810   -741       C  
ATOM    586  C   ARG A  76     -14.297  39.576  67.737  1.00 36.64           C  
ANISOU  586  C   ARG A  76     6340   3598   3983  -1788    748   -742       C  
ATOM    587  O   ARG A  76     -15.477  39.825  67.480  1.00 33.52           O  
ANISOU  587  O   ARG A  76     6081   3064   3591  -1643    740   -696       O  
ATOM    588  CB  ARG A  76     -13.161  41.740  67.146  1.00 43.63           C  
ANISOU  588  CB  ARG A  76     7472   4337   4766  -2012    845   -754       C  
ATOM    589  CG  ARG A  76     -12.786  42.144  68.563  1.00 44.35           C  
ANISOU  589  CG  ARG A  76     7534   4467   4851  -2073    824   -838       C  
ATOM    590  CD  ARG A  76     -12.550  43.645  68.680  1.00 56.64           C  
ANISOU  590  CD  ARG A  76     9295   5881   6344  -2165    869   -857       C  
ATOM    591  NE  ARG A  76     -13.803  44.384  68.799  1.00 61.94           N  
ANISOU  591  NE  ARG A  76    10171   6355   7007  -2015    859   -826       N  
ATOM    592  CZ  ARG A  76     -14.277  44.875  69.943  1.00 66.38           C  
ANISOU  592  CZ  ARG A  76    10793   6860   7569  -1963    837   -879       C  
ATOM    593  NH1 ARG A  76     -13.602  44.705  71.078  1.00 67.74           N  
ANISOU  593  NH1 ARG A  76    10847   7154   7738  -2057    820   -958       N  
ATOM    594  NH2 ARG A  76     -15.431  45.536  69.956  1.00 66.69           N  
ANISOU  594  NH2 ARG A  76    11005   6723   7610  -1809    829   -856       N  
ATOM    595  N   VAL A  77     -13.914  38.759  68.715  1.00 31.86           N  
ANISOU  595  N   VAL A  77     5554   3145   3404  -1805    700   -798       N  
ATOM    596  CA  VAL A  77     -14.858  38.111  69.629  1.00 28.80           C  
ANISOU  596  CA  VAL A  77     5131   2775   3038  -1671    646   -815       C  
ATOM    597  C   VAL A  77     -15.232  39.093  70.734  1.00 29.46           C  
ANISOU  597  C   VAL A  77     5341   2770   3083  -1656    645   -865       C  
ATOM    598  O   VAL A  77     -14.354  39.699  71.364  1.00 32.61           O  
ANISOU  598  O   VAL A  77     5736   3204   3451  -1784    649   -918       O  
ATOM    599  CB  VAL A  77     -14.242  36.829  70.206  1.00 29.78           C  
ANISOU  599  CB  VAL A  77     5022   3102   3190  -1700    586   -850       C  
ATOM    600  CG1 VAL A  77     -15.070  36.268  71.361  1.00 30.93           C  
ANISOU  600  CG1 VAL A  77     5144   3281   3327  -1592    531   -879       C  
ATOM    601  CG2 VAL A  77     -14.114  35.774  69.069  1.00 34.56           C  
ANISOU  601  CG2 VAL A  77     5507   3780   3843  -1679    588   -798       C  
ATOM    602  N   ILE A  78     -16.534  39.293  70.942  1.00 31.70           N  
ANISOU  602  N   ILE A  78     5737   2939   3370  -1496    644   -853       N  
ATOM    603  CA  ILE A  78     -17.011  40.253  71.932  1.00 34.69           C  
ANISOU  603  CA  ILE A  78     6240   3224   3717  -1459    651   -905       C  
ATOM    604  C   ILE A  78     -17.889  39.613  72.992  1.00 30.13           C  
ANISOU  604  C   ILE A  78     5604   2704   3139  -1338    621   -947       C  
ATOM    605  O   ILE A  78     -18.358  40.311  73.905  1.00 34.62           O  
ANISOU  605  O   ILE A  78     6260   3213   3683  -1296    632  -1000       O  
ATOM    606  CB  ILE A  78     -17.742  41.440  71.274  1.00 35.25           C  
ANISOU  606  CB  ILE A  78     6523   3086   3783  -1377    688   -869       C  
ATOM    607  CG1 ILE A  78     -18.986  40.978  70.507  1.00 36.18           C  
ANISOU  607  CG1 ILE A  78     6667   3138   3942  -1182    676   -810       C  
ATOM    608  CG2 ILE A  78     -16.780  42.219  70.349  1.00 35.61           C  
ANISOU  608  CG2 ILE A  78     6652   3076   3801  -1525    725   -834       C  
ATOM    609  CD1 ILE A  78     -19.778  42.194  69.970  1.00 36.65           C  
ANISOU  609  CD1 ILE A  78     6935   2992   3998  -1072    689   -778       C  
ATOM    610  N   GLY A  79     -18.092  38.307  72.923  1.00 28.29           N  
ANISOU  610  N   GLY A  79     5229   2592   2927  -1287    589   -930       N  
ATOM    611  CA  GLY A  79     -18.719  37.610  74.033  1.00 29.28           C  
ANISOU  611  CA  GLY A  79     5287   2808   3031  -1208    562   -972       C  
ATOM    612  C   GLY A  79     -18.521  36.129  73.828  1.00 27.65           C  
ANISOU  612  C   GLY A  79     4893   2766   2846  -1192    514   -929       C  
ATOM    613  O   GLY A  79     -18.197  35.689  72.735  1.00 27.41           O  
ANISOU  613  O   GLY A  79     4794   2758   2862  -1195    509   -862       O  
ATOM    614  N   HIS A  80     -18.646  35.379  74.914  1.00 26.22           N  
ANISOU  614  N   HIS A  80     4617   2713   2631  -1167    472   -949       N  
ATOM    615  CA  HIS A  80     -18.558  33.926  74.794  1.00 24.88           C  
ANISOU  615  CA  HIS A  80     4261   2703   2489  -1114    415   -881       C  
ATOM    616  C   HIS A  80     -19.476  33.270  75.806  1.00 22.82           C  
ANISOU  616  C   HIS A  80     3969   2512   2190  -1014    402   -883       C  
ATOM    617  O   HIS A  80     -19.627  33.748  76.943  1.00 26.68           O  
ANISOU  617  O   HIS A  80     4535   2992   2608  -1048    412   -957       O  
ATOM    618  CB  HIS A  80     -17.120  33.422  74.996  1.00 28.86           C  
ANISOU  618  CB  HIS A  80     4641   3337   2987  -1255    347   -896       C  
ATOM    619  CG  HIS A  80     -16.533  33.855  76.309  1.00 25.20           C  
ANISOU  619  CG  HIS A  80     4215   2912   2446  -1371    312   -985       C  
ATOM    620  ND1 HIS A  80     -15.962  35.097  76.502  1.00 26.97           N  
ANISOU  620  ND1 HIS A  80     4543   3056   2649  -1487    343  -1046       N  
ATOM    621  CD2 HIS A  80     -16.425  33.203  77.492  1.00 27.35           C  
ANISOU  621  CD2 HIS A  80     4432   3302   2658  -1375    243  -1003       C  
ATOM    622  CE1 HIS A  80     -15.563  35.201  77.761  1.00 31.73           C  
ANISOU  622  CE1 HIS A  80     5134   3731   3192  -1540    295  -1092       C  
ATOM    623  NE2 HIS A  80     -15.832  34.063  78.378  1.00 31.77           N  
ANISOU  623  NE2 HIS A  80     5057   3852   3163  -1485    232  -1076       N  
ATOM    624  N   SER A  81     -20.068  32.148  75.396  1.00 23.92           N  
ANISOU  624  N   SER A  81     3998   2724   2366   -903    385   -807       N  
ATOM    625  CA  SER A  81     -20.935  31.419  76.314  1.00 23.51           C  
ANISOU  625  CA  SER A  81     3913   2746   2272   -827    381   -804       C  
ATOM    626  C   SER A  81     -20.972  29.967  75.880  1.00 22.22           C  
ANISOU  626  C   SER A  81     3608   2690   2146   -772    332   -716       C  
ATOM    627  O   SER A  81     -20.555  29.633  74.778  1.00 22.53           O  
ANISOU  627  O   SER A  81     3581   2729   2250   -764    316   -664       O  
ATOM    628  CB  SER A  81     -22.355  31.994  76.369  1.00 25.33           C  
ANISOU  628  CB  SER A  81     4226   2891   2508   -707    461   -834       C  
ATOM    629  OG  SER A  81     -23.016  31.926  75.129  1.00 28.64           O  
ANISOU  629  OG  SER A  81     4622   3255   3005   -597    482   -776       O  
ATOM    630  N   MET A  82     -21.453  29.117  76.768  1.00 25.84           N  
ANISOU  630  N   MET A  82     4032   3234   2553   -744    313   -705       N  
ATOM    631  CA  MET A  82     -21.596  27.704  76.462  1.00 24.41           C  
ANISOU  631  CA  MET A  82     3739   3138   2397   -691    269   -623       C  
ATOM    632  C   MET A  82     -23.062  27.357  76.322  1.00 23.31           C  
ANISOU  632  C   MET A  82     3595   2992   2271   -582    332   -603       C  
ATOM    633  O   MET A  82     -23.887  27.799  77.135  1.00 27.30           O  
ANISOU  633  O   MET A  82     4164   3486   2723   -565    390   -659       O  
ATOM    634  CB  MET A  82     -20.955  26.895  77.575  1.00 28.65           C  
ANISOU  634  CB  MET A  82     4252   3776   2859   -755    187   -617       C  
ATOM    635  CG  MET A  82     -20.696  25.510  77.188  1.00 28.67           C  
ANISOU  635  CG  MET A  82     4151   3849   2894   -718    120   -536       C  
ATOM    636  SD  MET A  82     -19.557  24.766  78.298  1.00 29.62           S  
ANISOU  636  SD  MET A  82     4249   4065   2939   -791    -10   -530       S  
ATOM    637  CE  MET A  82     -19.952  25.474  79.911  1.00 32.55           C  
ANISOU  637  CE  MET A  82     4758   4441   3169   -862     14   -602       C  
ATOM    638  N   GLN A  83     -23.350  26.493  75.351  1.00 23.06           N  
ANISOU  638  N   GLN A  83     3478   2978   2304   -516    322   -533       N  
ATOM    639  CA  GLN A  83     -24.707  25.925  75.170  1.00 27.68           C  
ANISOU  639  CA  GLN A  83     4028   3586   2901   -428    367   -510       C  
ATOM    640  C   GLN A  83     -24.523  24.411  75.058  1.00 19.83           C  
ANISOU  640  C   GLN A  83     2949   2671   1914   -428    311   -433       C  
ATOM    641  O   GLN A  83     -24.175  23.942  73.973  1.00 21.19           O  
ANISOU  641  O   GLN A  83     3060   2837   2153   -403    281   -383       O  
ATOM    642  CB  GLN A  83     -25.418  26.512  73.956  1.00 33.33           C  
ANISOU  642  CB  GLN A  83     4744   4229   3693   -334    413   -508       C  
ATOM    643  CG  GLN A  83     -26.898  26.172  73.945  1.00 41.41           C  
ANISOU  643  CG  GLN A  83     5721   5286   4727   -247    462   -510       C  
ATOM    644  CD  GLN A  83     -27.644  26.947  72.891  1.00 49.55           C  
ANISOU  644  CD  GLN A  83     6756   6242   5828   -140    490   -517       C  
ATOM    645  OE1 GLN A  83     -27.986  28.110  73.075  1.00 55.77           O  
ANISOU  645  OE1 GLN A  83     7475   7046   6668    -85    472   -465       O  
ATOM    646  NE2 GLN A  83     -27.906  26.297  71.773  1.00 48.31           N  
ANISOU  646  NE2 GLN A  83     6690   5997   5669   -107    528   -584       N  
ATOM    647  N   ASN A  84     -24.714  23.698  76.166  1.00 22.11           N  
ANISOU  647  N   ASN A  84     3253   3025   2124   -465    299   -428       N  
ATOM    648  CA  ASN A  84     -24.493  22.243  76.187  1.00 17.87           C  
ANISOU  648  CA  ASN A  84     2667   2545   1579   -472    236   -354       C  
ATOM    649  C   ASN A  84     -23.066  22.007  75.686  1.00 21.80           C  
ANISOU  649  C   ASN A  84     3120   3045   2120   -495    144   -325       C  
ATOM    650  O   ASN A  84     -22.122  22.585  76.246  1.00 21.74           O  
ANISOU  650  O   ASN A  84     3140   3042   2078   -556    101   -363       O  
ATOM    651  CB  ASN A  84     -25.599  21.524  75.429  1.00 19.07           C  
ANISOU  651  CB  ASN A  84     2762   2706   1779   -406    281   -316       C  
ATOM    652  CG  ASN A  84     -26.937  21.866  75.991  1.00 19.44           C  
ANISOU  652  CG  ASN A  84     2832   2768   1788   -390    375   -366       C  
ATOM    653  OD1 ASN A  84     -27.149  21.692  77.191  1.00 22.62           O  
ANISOU  653  OD1 ASN A  84     3290   3210   2095   -447    395   -388       O  
ATOM    654  ND2 ASN A  84     -27.796  22.478  75.175  1.00 20.94           N  
ANISOU  654  ND2 ASN A  84     2985   2927   2046   -312    433   -395       N  
ATOM    655  N   CYS A  85     -22.836  21.176  74.683  1.00 19.29           N  
ANISOU  655  N   CYS A  85     2726   2731   1872   -454    112   -271       N  
ATOM    656  CA  CYS A  85     -21.468  20.899  74.255  1.00 19.04           C  
ANISOU  656  CA  CYS A  85     2635   2715   1884   -472     32   -259       C  
ATOM    657  C   CYS A  85     -20.973  21.804  73.119  1.00 17.20           C  
ANISOU  657  C   CYS A  85     2371   2440   1723   -477     66   -287       C  
ATOM    658  O   CYS A  85     -19.933  21.497  72.544  1.00 17.41           O  
ANISOU  658  O   CYS A  85     2327   2489   1798   -490     20   -282       O  
ATOM    659  CB  CYS A  85     -21.340  19.417  73.836  1.00 16.72           C  
ANISOU  659  CB  CYS A  85     2283   2448   1623   -427    -25   -192       C  
ATOM    660  SG  CYS A  85     -21.767  18.310  75.199  1.00 20.31           S  
ANISOU  660  SG  CYS A  85     2807   2935   1976   -442    -75   -148       S  
ATOM    661  N   VAL A  86     -21.648  22.928  72.814  1.00 17.84           N  
ANISOU  661  N   VAL A  86     2510   2460   1809   -469    144   -320       N  
ATOM    662  CA  VAL A  86     -21.178  23.898  71.836  1.00 19.27           C  
ANISOU  662  CA  VAL A  86     2702   2583   2038   -489    177   -343       C  
ATOM    663  C   VAL A  86     -20.809  25.194  72.541  1.00 19.83           C  
ANISOU  663  C   VAL A  86     2857   2614   2065   -561    197   -411       C  
ATOM    664  O   VAL A  86     -21.359  25.533  73.590  1.00 22.57           O  
ANISOU  664  O   VAL A  86     3267   2957   2351   -565    214   -444       O  
ATOM    665  CB  VAL A  86     -22.281  24.114  70.768  1.00 22.62           C  
ANISOU  665  CB  VAL A  86     3143   2949   2502   -409    237   -317       C  
ATOM    666  CG1 VAL A  86     -22.229  25.453  70.090  1.00 34.48           C  
ANISOU  666  CG1 VAL A  86     4724   4358   4019   -422    283   -345       C  
ATOM    667  CG2 VAL A  86     -22.207  22.944  69.761  1.00 21.67           C  
ANISOU  667  CG2 VAL A  86     2936   2864   2434   -369    212   -259       C  
ATOM    668  N   LEU A  87     -19.843  25.909  71.972  1.00 19.04           N  
ANISOU  668  N   LEU A  87     2761   2484   1991   -632    201   -438       N  
ATOM    669  CA  LEU A  87     -19.579  27.272  72.388  1.00 21.19           C  
ANISOU  669  CA  LEU A  87     3134   2690   2228   -707    235   -504       C  
ATOM    670  C   LEU A  87     -20.198  28.233  71.397  1.00 17.96           C  
ANISOU  670  C   LEU A  87     2816   2162   1847   -671    305   -499       C  
ATOM    671  O   LEU A  87     -20.198  27.958  70.191  1.00 19.43           O  
ANISOU  671  O   LEU A  87     2970   2333   2081   -642    317   -453       O  
ATOM    672  CB  LEU A  87     -18.090  27.530  72.451  1.00 24.42           C  
ANISOU  672  CB  LEU A  87     3500   3140   2640   -830    197   -545       C  
ATOM    673  CG  LEU A  87     -17.234  26.880  73.503  1.00 30.04           C  
ANISOU  673  CG  LEU A  87     4135   3961   3318   -879    107   -568       C  
ATOM    674  CD1 LEU A  87     -15.883  27.636  73.368  1.00 31.94           C  
ANISOU  674  CD1 LEU A  87     4350   4218   3569  -1016     97   -634       C  
ATOM    675  CD2 LEU A  87     -17.849  26.986  74.919  1.00 31.73           C  
ANISOU  675  CD2 LEU A  87     4428   4182   3445   -872     91   -591       C  
ATOM    676  N   LYS A  88     -20.676  29.373  71.902  1.00 20.41           N  
ANISOU  676  N   LYS A  88     3251   2383   2122   -675    348   -550       N  
ATOM    677  CA  LYS A  88     -21.209  30.449  71.087  1.00 21.74           C  
ANISOU  677  CA  LYS A  88     3537   2415   2309   -638    402   -552       C  
ATOM    678  C   LYS A  88     -20.294  31.648  71.305  1.00 20.21           C  
ANISOU  678  C   LYS A  88     3450   2143   2084   -769    422   -613       C  
ATOM    679  O   LYS A  88     -20.194  32.173  72.431  1.00 21.51           O  
ANISOU  679  O   LYS A  88     3673   2301   2201   -818    424   -681       O  
ATOM    680  CB  LYS A  88     -22.650  30.766  71.461  1.00 22.48           C  
ANISOU  680  CB  LYS A  88     3688   2456   2395   -510    435   -568       C  
ATOM    681  CG  LYS A  88     -23.577  29.604  71.140  1.00 24.20           C  
ANISOU  681  CG  LYS A  88     3796   2753   2645   -398    422   -512       C  
ATOM    682  CD  LYS A  88     -24.985  29.848  71.631  1.00 27.16           C  
ANISOU  682  CD  LYS A  88     4195   3109   3015   -282    460   -546       C  
ATOM    683  CE  LYS A  88     -25.664  31.025  70.944  1.00 34.50           C  
ANISOU  683  CE  LYS A  88     5236   3899   3974   -193    489   -563       C  
ATOM    684  NZ  LYS A  88     -26.968  31.370  71.600  1.00 43.49           N  
ANISOU  684  NZ  LYS A  88     6385   5026   5112    -76    529   -624       N  
ATOM    685  N   LEU A  89     -19.593  32.035  70.257  1.00 23.54           N  
ANISOU  685  N   LEU A  89     3901   2515   2528   -842    439   -594       N  
ATOM    686  CA  LEU A  89     -18.679  33.176  70.292  1.00 22.47           C  
ANISOU  686  CA  LEU A  89     3874   2300   2365   -992    468   -651       C  
ATOM    687  C   LEU A  89     -19.360  34.333  69.579  1.00 24.26           C  
ANISOU  687  C   LEU A  89     4291   2340   2588   -948    519   -639       C  
ATOM    688  O   LEU A  89     -19.536  34.298  68.352  1.00 25.32           O  
ANISOU  688  O   LEU A  89     4452   2423   2745   -913    533   -576       O  
ATOM    689  CB  LEU A  89     -17.350  32.826  69.618  1.00 22.95           C  
ANISOU  689  CB  LEU A  89     3837   2438   2446  -1127    463   -647       C  
ATOM    690  CG  LEU A  89     -16.688  31.609  70.270  1.00 24.19           C  
ANISOU  690  CG  LEU A  89     3800   2775   2617  -1140    395   -656       C  
ATOM    691  CD1 LEU A  89     -15.436  31.289  69.508  1.00 27.36           C  
ANISOU  691  CD1 LEU A  89     4089   3254   3052  -1252    396   -664       C  
ATOM    692  CD2 LEU A  89     -16.359  31.892  71.723  1.00 27.28           C  
ANISOU  692  CD2 LEU A  89     4201   3208   2958  -1204    357   -728       C  
ATOM    693  N   LYS A  90     -19.740  35.361  70.335  1.00 25.01           N  
ANISOU  693  N   LYS A  90     4529   2326   2649   -945    542   -700       N  
ATOM    694  CA  LYS A  90     -20.344  36.518  69.694  1.00 27.08           C  
ANISOU  694  CA  LYS A  90     4992   2390   2907   -892    579   -692       C  
ATOM    695  C   LYS A  90     -19.224  37.357  69.091  1.00 25.75           C  
ANISOU  695  C   LYS A  90     4939   2130   2713  -1079    614   -703       C  
ATOM    696  O   LYS A  90     -18.236  37.668  69.771  1.00 30.77           O  
ANISOU  696  O   LYS A  90     5558   2814   3321  -1235    619   -763       O  
ATOM    697  CB  LYS A  90     -21.168  37.330  70.690  1.00 31.63           C  
ANISOU  697  CB  LYS A  90     5687   2871   3462   -812    598   -765       C  
ATOM    698  CG  LYS A  90     -21.945  38.486  70.093  1.00 35.71           C  
ANISOU  698  CG  LYS A  90     6412   3171   3984   -712    622   -759       C  
ATOM    699  CD  LYS A  90     -22.558  39.352  71.175  1.00 43.01           C  
ANISOU  699  CD  LYS A  90     7418   4029   4894   -642    639   -836       C  
ATOM    700  CE  LYS A  90     -23.663  40.239  70.634  1.00 49.46           C  
ANISOU  700  CE  LYS A  90     8366   4685   5743   -461    635   -814       C  
ATOM    701  NZ  LYS A  90     -24.343  41.004  71.732  1.00 51.22           N  
ANISOU  701  NZ  LYS A  90     8634   4862   5963   -375    654   -899       N  
ATOM    702  N   VAL A  91     -19.392  37.725  67.831  1.00 27.90           N  
ANISOU  702  N   VAL A  91     5320   2290   2990  -1060    632   -637       N  
ATOM    703  CA  VAL A  91     -18.387  38.511  67.123  1.00 28.63           C  
ANISOU  703  CA  VAL A  91     5492   2335   3050  -1217    668   -615       C  
ATOM    704  C   VAL A  91     -18.975  39.865  66.728  1.00 32.15           C  
ANISOU  704  C   VAL A  91     6162   2587   3466  -1148    681   -582       C  
ATOM    705  O   VAL A  91     -20.183  40.086  66.787  1.00 35.03           O  
ANISOU  705  O   VAL A  91     6606   2854   3850   -965    655   -570       O  
ATOM    706  CB  VAL A  91     -17.848  37.749  65.891  1.00 30.73           C  
ANISOU  706  CB  VAL A  91     5677   2672   3328  -1280    681   -555       C  
ATOM    707  CG1 VAL A  91     -17.101  36.520  66.361  1.00 31.37           C  
ANISOU  707  CG1 VAL A  91     5523   2954   3443  -1353    661   -596       C  
ATOM    708  CG2 VAL A  91     -18.974  37.358  64.888  1.00 32.65           C  
ANISOU  708  CG2 VAL A  91     5974   2840   3590  -1111    660   -474       C  
ATOM    709  N   ASP A  92     -18.107  40.793  66.345  1.00 34.46           N  
ANISOU  709  N   ASP A  92     6551   2832   3711  -1291    718   -574       N  
ATOM    710  CA  ASP A  92     -18.601  42.150  66.159  1.00 35.34           C  
ANISOU  710  CA  ASP A  92     6885   2757   3787  -1235    723   -555       C  
ATOM    711  C   ASP A  92     -19.093  42.423  64.744  1.00 37.67           C  
ANISOU  711  C   ASP A  92     7313   2942   4059  -1160    712   -459       C  
ATOM    712  O   ASP A  92     -19.386  43.575  64.420  1.00 44.51           O  
ANISOU  712  O   ASP A  92     8375   3652   4886  -1127    710   -434       O  
ATOM    713  CB  ASP A  92     -17.537  43.171  66.583  1.00 40.41           C  
ANISOU  713  CB  ASP A  92     7600   3379   4376  -1420    767   -602       C  
ATOM    714  CG  ASP A  92     -16.357  43.242  65.636  1.00 46.09           C  
ANISOU  714  CG  ASP A  92     8312   4153   5048  -1605    815   -576       C  
ATOM    715  OD1 ASP A  92     -16.245  42.412  64.704  1.00 45.63           O  
ANISOU  715  OD1 ASP A  92     8170   4167   5000  -1604    817   -527       O  
ATOM    716  OD2 ASP A  92     -15.527  44.161  65.843  1.00 52.06           O  
ANISOU  716  OD2 ASP A  92     9146   4880   5753  -1756    856   -612       O  
ATOM    717  N   THR A  93     -19.234  41.389  63.915  1.00 34.33           N  
ANISOU  717  N   THR A  93     6794   2594   3657  -1124    698   -406       N  
ATOM    718  CA  THR A  93     -19.673  41.508  62.531  1.00 35.38           C  
ANISOU  718  CA  THR A  93     7039   2645   3759  -1056    679   -314       C  
ATOM    719  C   THR A  93     -20.691  40.411  62.256  1.00 33.02           C  
ANISOU  719  C   THR A  93     6642   2387   3518   -880    627   -278       C  
ATOM    720  O   THR A  93     -20.431  39.234  62.536  1.00 33.37           O  
ANISOU  720  O   THR A  93     6502   2572   3605   -913    636   -302       O  
ATOM    721  CB  THR A  93     -18.495  41.355  61.559  1.00 33.39           C  
ANISOU  721  CB  THR A  93     6767   2468   3451  -1248    734   -288       C  
ATOM    722  OG1 THR A  93     -17.475  42.308  61.900  1.00 41.81           O  
ANISOU  722  OG1 THR A  93     7902   3519   4466  -1424    789   -336       O  
ATOM    723  CG2 THR A  93     -18.938  41.552  60.087  1.00 38.78           C  
ANISOU  723  CG2 THR A  93     7590   3065   4080  -1188    713   -194       C  
ATOM    724  N   ALA A  94     -21.841  40.787  61.701  1.00 35.47           N  
ANISOU  724  N   ALA A  94     7068   2579   3829   -692    569   -223       N  
ATOM    725  CA  ALA A  94     -22.766  39.787  61.173  1.00 33.82           C  
ANISOU  725  CA  ALA A  94     6776   2410   3663   -532    517   -177       C  
ATOM    726  C   ALA A  94     -22.247  39.236  59.843  1.00 31.95           C  
ANISOU  726  C   ALA A  94     6533   2225   3383   -623    527   -102       C  
ATOM    727  O   ALA A  94     -21.813  39.991  58.959  1.00 32.81           O  
ANISOU  727  O   ALA A  94     6785   2265   3415   -705    540    -57       O  
ATOM    728  CB  ALA A  94     -24.159  40.384  60.981  1.00 33.12           C  
ANISOU  728  CB  ALA A  94     6790   2201   3594   -291    438   -149       C  
ATOM    729  N   ASN A  95     -22.308  37.911  59.693  1.00 27.81           N  
ANISOU  729  N   ASN A  95     5847   1820   2902   -610    526    -93       N  
ATOM    730  CA  ASN A  95     -21.899  37.297  58.413  1.00 26.83           C  
ANISOU  730  CA  ASN A  95     5703   1754   2737   -683    538    -26       C  
ATOM    731  C   ASN A  95     -22.796  37.763  57.265  1.00 31.50           C  
ANISOU  731  C   ASN A  95     6449   2241   3280   -545    467     60       C  
ATOM    732  O   ASN A  95     -23.995  37.460  57.264  1.00 28.58           O  
ANISOU  732  O   ASN A  95     6061   1846   2952   -341    390     84       O  
ATOM    733  CB  ASN A  95     -21.939  35.779  58.553  1.00 25.11           C  
ANISOU  733  CB  ASN A  95     5217   1744   2580   -646    529    -35       C  
ATOM    734  CG  ASN A  95     -21.419  35.050  57.284  1.00 25.95           C  
ANISOU  734  CG  ASN A  95     5285   1927   2648   -733    554     18       C  
ATOM    735  OD1 ASN A  95     -21.062  35.679  56.268  1.00 28.79           O  
ANISOU  735  OD1 ASN A  95     5827   2183   2927   -827    581     64       O  
ATOM    736  ND2 ASN A  95     -21.372  33.712  57.360  1.00 24.81           N  
ANISOU  736  ND2 ASN A  95     4901   1972   2555   -702    545      5       N  
ATOM    737  N   PRO A  96     -22.258  38.453  56.252  1.00 32.05           N  
ANISOU  737  N   PRO A  96     6659   2260   3257   -648    485    101       N  
ATOM    738  CA  PRO A  96     -23.128  38.922  55.159  1.00 34.08           C  
ANISOU  738  CA  PRO A  96     7071   2418   3459   -516    402    179       C  
ATOM    739  C   PRO A  96     -23.645  37.787  54.297  1.00 29.20           C  
ANISOU  739  C   PRO A  96     6364   1885   2848   -438    357    235       C  
ATOM    740  O   PRO A  96     -24.600  37.982  53.537  1.00 34.99           O  
ANISOU  740  O   PRO A  96     7182   2558   3554   -287    263    293       O  
ATOM    741  CB  PRO A  96     -22.221  39.866  54.355  1.00 35.46           C  
ANISOU  741  CB  PRO A  96     7418   2531   3523   -687    452    193       C  
ATOM    742  CG  PRO A  96     -20.842  39.445  54.681  1.00 35.78           C  
ANISOU  742  CG  PRO A  96     7334   2696   3566   -910    564    132       C  
ATOM    743  CD  PRO A  96     -20.873  38.930  56.105  1.00 31.81           C  
ANISOU  743  CD  PRO A  96     6661   2260   3166   -881    577     66       C  
ATOM    744  N   LYS A  97     -23.043  36.619  54.400  1.00 28.64           N  
ANISOU  744  N   LYS A  97     6117   1955   2810   -536    416    215       N  
ATOM    745  CA  LYS A  97     -23.458  35.460  53.634  1.00 28.52           C  
ANISOU  745  CA  LYS A  97     6008   2032   2799   -478    384    263       C  
ATOM    746  C   LYS A  97     -24.391  34.530  54.415  1.00 28.82           C  
ANISOU  746  C   LYS A  97     5830   2182   2938   -301    326    236       C  
ATOM    747  O   LYS A  97     -24.642  33.404  53.979  1.00 28.36           O  
ANISOU  747  O   LYS A  97     5611   2266   2899   -261    304    249       O  
ATOM    748  CB  LYS A  97     -22.219  34.710  53.135  1.00 28.21           C  
ANISOU  748  CB  LYS A  97     5862   2125   2731   -682    482    243       C  
ATOM    749  CG  LYS A  97     -21.273  35.574  52.332  1.00 33.99           C  
ANISOU  749  CG  LYS A  97     6727   2822   3367   -846    540    234       C  
ATOM    750  CD  LYS A  97     -20.198  34.729  51.692  1.00 35.19           C  
ANISOU  750  CD  LYS A  97     6751   3121   3500  -1009    627    202       C  
ATOM    751  CE  LYS A  97     -19.013  35.560  51.255  1.00 45.93           C  
ANISOU  751  CE  LYS A  97     8197   4468   4784  -1200    710    157       C  
ATOM    752  NZ  LYS A  97     -17.793  34.701  51.163  1.00 51.92           N  
ANISOU  752  NZ  LYS A  97     8759   5399   5569  -1353    806     83       N  
ATOM    753  N   THR A  98     -24.935  34.973  55.550  1.00 27.20           N  
ANISOU  753  N   THR A  98     5597   1941   2796   -194    301    186       N  
ATOM    754  CA  THR A  98     -25.825  34.088  56.314  1.00 26.46           C  
ANISOU  754  CA  THR A  98     5272   1990   2793    -39    256    146       C  
ATOM    755  C   THR A  98     -27.027  33.677  55.453  1.00 24.87           C  
ANISOU  755  C   THR A  98     5052   1807   2591    136    156    200       C  
ATOM    756  O   THR A  98     -27.789  34.556  55.019  1.00 28.24           O  
ANISOU  756  O   THR A  98     5648   2089   2992    262     82    237       O  
ATOM    757  CB  THR A  98     -26.298  34.800  57.596  1.00 27.35           C  
ANISOU  757  CB  THR A  98     5394   2041   2956     50    252     80       C  
ATOM    758  OG1 THR A  98     -25.167  35.196  58.371  1.00 26.68           O  
ANISOU  758  OG1 THR A  98     5333   1941   2862   -122    335     27       O  
ATOM    759  CG2 THR A  98     -27.077  33.858  58.456  1.00 25.18           C  
ANISOU  759  CG2 THR A  98     4880   1926   2762    168    230     31       C  
ATOM    760  N   PRO A  99     -27.265  32.382  55.251  1.00 23.20           N  
ANISOU  760  N   PRO A  99     4638   1766   2412    157    143    200       N  
ATOM    761  CA  PRO A  99     -28.451  31.934  54.521  1.00 26.30           C  
ANISOU  761  CA  PRO A  99     4987   2195   2809    316     45    237       C  
ATOM    762  C   PRO A  99     -29.627  31.931  55.477  1.00 24.51           C  
ANISOU  762  C   PRO A  99     4635   2009   2667    494     -4    182       C  
ATOM    763  O   PRO A  99     -29.463  32.069  56.683  1.00 26.23           O  
ANISOU  763  O   PRO A  99     4786   2246   2933    478     49    118       O  
ATOM    764  CB  PRO A  99     -28.095  30.504  54.094  1.00 22.90           C  
ANISOU  764  CB  PRO A  99     4382   1934   2384    236     71    241       C  
ATOM    765  CG  PRO A  99     -27.231  30.013  55.254  1.00 24.35           C  
ANISOU  765  CG  PRO A  99     4422   2210   2620    127    160    176       C  
ATOM    766  CD  PRO A  99     -26.423  31.243  55.657  1.00 24.55           C  
ANISOU  766  CD  PRO A  99     4614   2100   2615     32    213    163       C  
ATOM    767  N   LYS A 100     -30.822  31.808  54.916  1.00 25.90           N  
ANISOU  767  N   LYS A 100     4783   2200   2856    659   -104    202       N  
ATOM    768  CA  LYS A 100     -31.953  31.412  55.753  1.00 24.84           C  
ANISOU  768  CA  LYS A 100     4458   2170   2810    806   -135    136       C  
ATOM    769  C   LYS A 100     -31.602  30.075  56.364  1.00 22.49           C  
ANISOU  769  C   LYS A 100     3944   2052   2550    703    -66    100       C  
ATOM    770  O   LYS A 100     -31.134  29.187  55.662  1.00 24.21           O  
ANISOU  770  O   LYS A 100     4117   2343   2738    610    -56    136       O  
ATOM    771  CB  LYS A 100     -33.236  31.301  54.924  1.00 28.93           C  
ANISOU  771  CB  LYS A 100     4944   2712   3337    981   -258    158       C  
ATOM    772  CG  LYS A 100     -34.509  31.276  55.750  1.00 41.54           C  
ANISOU  772  CG  LYS A 100     6375   4384   5024   1154   -293     77       C  
ATOM    773  CD  LYS A 100     -35.702  30.729  54.947  1.00 52.64           C  
ANISOU  773  CD  LYS A 100     7667   5886   6448   1290   -408     85       C  
ATOM    774  CE  LYS A 100     -36.900  30.445  55.864  1.00 53.20           C  
ANISOU  774  CE  LYS A 100     7513   6082   6617   1422   -413    -16       C  
ATOM    775  NZ  LYS A 100     -36.962  31.408  56.997  1.00 55.28           N  
ANISOU  775  NZ  LYS A 100     7819   6262   6925   1487   -360    -85       N  
ATOM    776  N   TYR A 101     -31.819  29.916  57.684  1.00 21.28           N  
ANISOU  776  N   TYR A 101     3666   1964   2456    718    -17     26       N  
ATOM    777  CA  TYR A 101     -31.432  28.652  58.302  1.00 18.98           C  
ANISOU  777  CA  TYR A 101     3198   1825   2190    616     42      1       C  
ATOM    778  C   TYR A 101     -32.362  28.305  59.465  1.00 21.34           C  
ANISOU  778  C   TYR A 101     3338   2222   2550    694     58    -73       C  
ATOM    779  O   TYR A 101     -33.085  29.153  60.025  1.00 23.33           O  
ANISOU  779  O   TYR A 101     3614   2423   2829    808     49   -123       O  
ATOM    780  CB  TYR A 101     -29.990  28.715  58.793  1.00 21.69           C  
ANISOU  780  CB  TYR A 101     3590   2146   2508    449    121     -1       C  
ATOM    781  CG  TYR A 101     -29.766  29.573  60.013  1.00 22.20           C  
ANISOU  781  CG  TYR A 101     3702   2148   2583    440    167    -58       C  
ATOM    782  CD1 TYR A 101     -29.488  30.947  59.893  1.00 23.03           C  
ANISOU  782  CD1 TYR A 101     4004   2088   2658    445    168    -55       C  
ATOM    783  CD2 TYR A 101     -29.814  29.010  61.311  1.00 22.87           C  
ANISOU  783  CD2 TYR A 101     3655   2335   2700    415    211   -117       C  
ATOM    784  CE1 TYR A 101     -29.283  31.727  61.027  1.00 26.83           C  
ANISOU  784  CE1 TYR A 101     4537   2511   3147    430    212   -117       C  
ATOM    785  CE2 TYR A 101     -29.594  29.813  62.435  1.00 23.16           C  
ANISOU  785  CE2 TYR A 101     3746   2318   2735    399    253   -176       C  
ATOM    786  CZ  TYR A 101     -29.330  31.136  62.278  1.00 26.58           C  
ANISOU  786  CZ  TYR A 101     4362   2594   3145    406    254   -179       C  
ATOM    787  OH  TYR A 101     -29.122  31.959  63.383  1.00 32.66           O  
ANISOU  787  OH  TYR A 101     5198   3303   3910    385    297   -245       O  
ATOM    788  N   LYS A 102     -32.287  27.012  59.821  1.00 18.31           N  
ANISOU  788  N   LYS A 102     2799   1977   2182    622     88    -82       N  
ATOM    789  CA  LYS A 102     -32.912  26.428  61.025  1.00 18.38           C  
ANISOU  789  CA  LYS A 102     2659   2096   2228    635    129   -147       C  
ATOM    790  C   LYS A 102     -31.918  25.481  61.672  1.00 16.55           C  
ANISOU  790  C   LYS A 102     2376   1931   1982    488    184   -140       C  
ATOM    791  O   LYS A 102     -31.041  24.914  61.013  1.00 18.10           O  
ANISOU  791  O   LYS A 102     2589   2131   2158    402    180    -92       O  
ATOM    792  CB  LYS A 102     -34.147  25.617  60.615  1.00 21.42           C  
ANISOU  792  CB  LYS A 102     2900   2592   2646    713     86   -159       C  
ATOM    793  CG  LYS A 102     -35.189  26.492  59.957  1.00 26.62           C  
ANISOU  793  CG  LYS A 102     3588   3200   3326    878     10   -171       C  
ATOM    794  CD  LYS A 102     -36.528  25.863  59.879  1.00 35.98           C  
ANISOU  794  CD  LYS A 102     4601   4513   4556    964    -25   -216       C  
ATOM    795  CE  LYS A 102     -36.547  24.604  59.116  1.00 40.13           C  
ANISOU  795  CE  LYS A 102     5046   5133   5069    890    -50   -176       C  
ATOM    796  NZ  LYS A 102     -37.988  24.372  58.769  1.00 49.83           N  
ANISOU  796  NZ  LYS A 102     6131   6462   6340   1004   -113   -223       N  
ATOM    797  N   PHE A 103     -32.076  25.289  63.000  1.00 17.94           N  
ANISOU  797  N   PHE A 103     2487   2163   2165    465    234   -194       N  
ATOM    798  CA  PHE A 103     -31.380  24.213  63.717  1.00 17.46           C  
ANISOU  798  CA  PHE A 103     2363   2180   2090    348    269   -188       C  
ATOM    799  C   PHE A 103     -32.390  23.091  64.002  1.00 16.40           C  
ANISOU  799  C   PHE A 103     2092   2165   1973    362    275   -205       C  
ATOM    800  O   PHE A 103     -33.331  23.309  64.792  1.00 18.62           O  
ANISOU  800  O   PHE A 103     2320   2489   2265    411    307   -265       O  
ATOM    801  CB  PHE A 103     -30.811  24.715  65.044  1.00 16.64           C  
ANISOU  801  CB  PHE A 103     2303   2057   1962    293    316   -230       C  
ATOM    802  CG  PHE A 103     -29.630  25.683  64.935  1.00 16.07           C  
ANISOU  802  CG  PHE A 103     2358   1881   1867    237    319   -221       C  
ATOM    803  CD1 PHE A 103     -28.956  25.891  63.735  1.00 17.46           C  
ANISOU  803  CD1 PHE A 103     2600   1995   2039    211    293   -170       C  
ATOM    804  CD2 PHE A 103     -29.157  26.302  66.065  1.00 17.34           C  
ANISOU  804  CD2 PHE A 103     2571   2015   2003    189    354   -268       C  
ATOM    805  CE1 PHE A 103     -27.854  26.772  63.688  1.00 18.98           C  
ANISOU  805  CE1 PHE A 103     2906   2100   2206    134    309   -170       C  
ATOM    806  CE2 PHE A 103     -28.064  27.167  66.034  1.00 17.65           C  
ANISOU  806  CE2 PHE A 103     2720   1966   2019    116    360   -269       C  
ATOM    807  CZ  PHE A 103     -27.392  27.389  64.841  1.00 18.30           C  
ANISOU  807  CZ  PHE A 103     2862   1989   2101     83    341   -220       C  
ATOM    808  N   VAL A 104     -32.208  21.921  63.387  1.00 16.70           N  
ANISOU  808  N   VAL A 104     2076   2255   2012    312    254   -162       N  
ATOM    809  CA  VAL A 104     -33.163  20.815  63.445  1.00 16.24           C  
ANISOU  809  CA  VAL A 104     1903   2299   1968    308    257   -174       C  
ATOM    810  C   VAL A 104     -32.383  19.593  63.902  1.00 20.72           C  
ANISOU  810  C   VAL A 104     2456   2901   2514    198    272   -144       C  
ATOM    811  O   VAL A 104     -31.312  19.290  63.371  1.00 30.41           O  
ANISOU  811  O   VAL A 104     3727   4091   3737    154    251   -102       O  
ATOM    812  CB  VAL A 104     -33.804  20.574  62.072  1.00 17.20           C  
ANISOU  812  CB  VAL A 104     1990   2436   2111    366    200   -152       C  
ATOM    813  CG1 VAL A 104     -34.761  19.363  62.004  1.00 29.11           C  
ANISOU  813  CG1 VAL A 104     3376   4052   3632    342    200   -168       C  
ATOM    814  CG2 VAL A 104     -34.489  21.864  61.544  1.00 18.80           C  
ANISOU  814  CG2 VAL A 104     2229   2585   2330    494    162   -173       C  
ATOM    815  N   ARG A 105     -32.941  18.838  64.818  1.00 15.29           N  
ANISOU  815  N   ARG A 105     1710   2285   1814    155    307   -167       N  
ATOM    816  CA  ARG A 105     -32.327  17.587  65.217  1.00 12.88           C  
ANISOU  816  CA  ARG A 105     1406   2001   1486     62    308   -132       C  
ATOM    817  C   ARG A 105     -32.975  16.486  64.384  1.00 16.39           C  
ANISOU  817  C   ARG A 105     1788   2491   1949     49    290   -116       C  
ATOM    818  O   ARG A 105     -34.204  16.423  64.280  1.00 19.91           O  
ANISOU  818  O   ARG A 105     2157   2999   2408     74    304   -153       O  
ATOM    819  CB  ARG A 105     -32.514  17.360  66.725  1.00 15.62           C  
ANISOU  819  CB  ARG A 105     1758   2387   1789      4    357   -158       C  
ATOM    820  CG  ARG A 105     -31.780  16.097  67.202  1.00 15.78           C  
ANISOU  820  CG  ARG A 105     1810   2409   1778    -84    341   -112       C  
ATOM    821  CD  ARG A 105     -32.043  15.966  68.707  1.00 15.39           C  
ANISOU  821  CD  ARG A 105     1788   2395   1666   -146    388   -134       C  
ATOM    822  NE  ARG A 105     -31.422  14.716  69.208  1.00 16.84           N  
ANISOU  822  NE  ARG A 105     2022   2569   1809   -224    360    -82       N  
ATOM    823  CZ  ARG A 105     -30.221  14.668  69.751  1.00 15.78           C  
ANISOU  823  CZ  ARG A 105     1954   2394   1646   -244    315    -53       C  
ATOM    824  NH1 ARG A 105     -29.506  15.787  69.846  1.00 15.39           N  
ANISOU  824  NH1 ARG A 105     1925   2318   1606   -212    303    -74       N  
ATOM    825  NH2 ARG A 105     -29.748  13.531  70.209  1.00 16.65           N  
ANISOU  825  NH2 ARG A 105     2114   2490   1721   -296    278     -5       N  
ATOM    826  N   ILE A 106     -32.149  15.608  63.851  1.00 15.53           N  
ANISOU  826  N   ILE A 106     1704   2356   1840      8    260    -71       N  
ATOM    827  CA  ILE A 106     -32.666  14.534  63.008  1.00 17.18           C  
ANISOU  827  CA  ILE A 106     1870   2595   2062    -13    241    -60       C  
ATOM    828  C   ILE A 106     -32.833  13.244  63.801  1.00 14.51           C  
ANISOU  828  C   ILE A 106     1530   2284   1701    -99    262    -50       C  
ATOM    829  O   ILE A 106     -32.335  13.077  64.911  1.00 16.29           O  
ANISOU  829  O   ILE A 106     1801   2496   1894   -141    278    -39       O  
ATOM    830  CB  ILE A 106     -31.796  14.271  61.794  1.00 17.48           C  
ANISOU  830  CB  ILE A 106     1941   2585   2114     -5    202    -27       C  
ATOM    831  CG1 ILE A 106     -30.384  13.829  62.164  1.00 16.68           C  
ANISOU  831  CG1 ILE A 106     1891   2437   2008    -42    196      0       C  
ATOM    832  CG2 ILE A 106     -31.969  15.503  60.831  1.00 22.08           C  
ANISOU  832  CG2 ILE A 106     2538   3145   2707     72    180    -33       C  
ATOM    833  CD1 ILE A 106     -29.547  13.378  60.899  1.00 22.89           C  
ANISOU  833  CD1 ILE A 106     2695   3192   2813    -40    171     17       C  
ATOM    834  N   GLN A 107     -33.581  12.298  63.202  1.00 17.53           N  
ANISOU  834  N   GLN A 107     1870   2701   2091   -133    258    -54       N  
ATOM    835  CA  GLN A 107     -33.808  10.959  63.686  1.00 18.09           C  
ANISOU  835  CA  GLN A 107     1956   2780   2137   -225    274    -41       C  
ATOM    836  C   GLN A 107     -32.808   9.985  63.106  1.00 14.83           C  
ANISOU  836  C   GLN A 107     1605   2298   1732   -242    233      1       C  
ATOM    837  O   GLN A 107     -32.417  10.115  61.945  1.00 16.80           O  
ANISOU  837  O   GLN A 107     1849   2526   2009   -197    202      4       O  
ATOM    838  CB  GLN A 107     -35.198  10.472  63.262  1.00 18.74           C  
ANISOU  838  CB  GLN A 107     1954   2940   2227   -264    293    -80       C  
ATOM    839  CG  GLN A 107     -36.291  11.191  63.983  1.00 19.65           C  
ANISOU  839  CG  GLN A 107     1989   3140   2337   -258    345   -137       C  
ATOM    840  CD  GLN A 107     -36.391  10.726  65.437  1.00 23.59           C  
ANISOU  840  CD  GLN A 107     2530   3652   2781   -354    409   -138       C  
ATOM    841  OE1 GLN A 107     -36.287   9.536  65.695  1.00 22.28           O  
ANISOU  841  OE1 GLN A 107     2421   3461   2583   -451    417   -107       O  
ATOM    842  NE2 GLN A 107     -36.572  11.660  66.391  1.00 25.25           N  
ANISOU  842  NE2 GLN A 107     2729   3892   2974   -330    455   -172       N  
ATOM    843  N   PRO A 108     -32.471   8.927  63.856  1.00 16.54           N  
ANISOU  843  N   PRO A 108     1887   2478   1920   -308    234     30       N  
ATOM    844  CA  PRO A 108     -31.820   7.788  63.199  1.00 20.82           C  
ANISOU  844  CA  PRO A 108     2478   2954   2477   -319    197     56       C  
ATOM    845  C   PRO A 108     -32.603   7.334  61.986  1.00 16.77           C  
ANISOU  845  C   PRO A 108     1920   2468   1984   -335    196     31       C  
ATOM    846  O   PRO A 108     -33.851   7.303  61.984  1.00 20.56           O  
ANISOU  846  O   PRO A 108     2340   3017   2454   -381    225      0       O  
ATOM    847  CB  PRO A 108     -31.785   6.711  64.285  1.00 19.92           C  
ANISOU  847  CB  PRO A 108     2450   2800   2318   -397    201     88       C  
ATOM    848  CG  PRO A 108     -31.862   7.476  65.610  1.00 21.55           C  
ANISOU  848  CG  PRO A 108     2667   3039   2480   -410    229     90       C  
ATOM    849  CD  PRO A 108     -32.744   8.697  65.295  1.00 18.54           C  
ANISOU  849  CD  PRO A 108     2183   2743   2119   -375    270     38       C  
ATOM    850  N   GLY A 109     -31.854   6.985  60.953  1.00 14.55           N  
ANISOU  850  N   GLY A 109     1660   2138   1729   -299    163     36       N  
ATOM    851  CA  GLY A 109     -32.377   6.602  59.652  1.00 17.84           C  
ANISOU  851  CA  GLY A 109     2048   2573   2158   -308    152     10       C  
ATOM    852  C   GLY A 109     -32.564   7.733  58.688  1.00 20.58           C  
ANISOU  852  C   GLY A 109     2341   2964   2515   -244    139     -8       C  
ATOM    853  O   GLY A 109     -32.755   7.471  57.504  1.00 21.75           O  
ANISOU  853  O   GLY A 109     2483   3118   2664   -242    118    -24       O  
ATOM    854  N   GLN A 110     -32.397   8.970  59.169  1.00 17.84           N  
ANISOU  854  N   GLN A 110     1974   2635   2170   -189    145     -4       N  
ATOM    855  CA  GLN A 110     -32.489  10.175  58.302  1.00 16.87           C  
ANISOU  855  CA  GLN A 110     1832   2528   2050   -123    127    -12       C  
ATOM    856  C   GLN A 110     -31.105  10.438  57.691  1.00 16.09           C  
ANISOU  856  C   GLN A 110     1789   2370   1956    -93    122      5       C  
ATOM    857  O   GLN A 110     -30.104  10.016  58.303  1.00 17.61           O  
ANISOU  857  O   GLN A 110     2010   2520   2159   -105    132     16       O  
ATOM    858  CB  GLN A 110     -32.973  11.380  59.111  1.00 17.36           C  
ANISOU  858  CB  GLN A 110     1857   2628   2113    -79    139    -24       C  
ATOM    859  CG  GLN A 110     -34.403  11.793  58.793  1.00 20.66           C  
ANISOU  859  CG  GLN A 110     2191   3129   2531    -99    151    -60       C  
ATOM    860  CD  GLN A 110     -35.137  12.296  60.012  1.00 33.81           C  
ANISOU  860  CD  GLN A 110     3804   4836   4206    -25    157    -90       C  
ATOM    861  OE1 GLN A 110     -35.802  11.539  60.716  1.00 22.13           O  
ANISOU  861  OE1 GLN A 110     2334   3352   2723    -21    196    -98       O  
ATOM    862  NE2 GLN A 110     -35.019  13.587  60.272  1.00 45.56           N  
ANISOU  862  NE2 GLN A 110     5239   6365   5705     37    113   -113       N  
ATOM    863  N   THR A 111     -31.057  11.107  56.534  1.00 15.90           N  
ANISOU  863  N   THR A 111     1778   2345   1920    -60    106      2       N  
ATOM    864  CA  THR A 111     -29.810  11.402  55.854  1.00 16.36           C  
ANISOU  864  CA  THR A 111     1885   2357   1973    -52    116      8       C  
ATOM    865  C   THR A 111     -29.540  12.906  55.860  1.00 17.42           C  
ANISOU  865  C   THR A 111     2050   2476   2095    -14    121     20       C  
ATOM    866  O   THR A 111     -30.437  13.720  56.083  1.00 17.48           O  
ANISOU  866  O   THR A 111     2045   2501   2095     25    104     22       O  
ATOM    867  CB  THR A 111     -29.854  10.900  54.395  1.00 17.97           C  
ANISOU  867  CB  THR A 111     2113   2562   2152    -66    104     -3       C  
ATOM    868  OG1 THR A 111     -30.997  11.521  53.763  1.00 18.90           O  
ANISOU  868  OG1 THR A 111     2222   2716   2241    -38     64      0       O  
ATOM    869  CG2 THR A 111     -29.997   9.373  54.401  1.00 21.48           C  
ANISOU  869  CG2 THR A 111     2546   3004   2612   -109    103    -21       C  
ATOM    870  N   PHE A 112     -28.276  13.262  55.575  1.00 16.43           N  
ANISOU  870  N   PHE A 112     1962   2313   1966    -29    147     20       N  
ATOM    871  CA  PHE A 112     -27.871  14.657  55.498  1.00 13.79           C  
ANISOU  871  CA  PHE A 112     1678   1948   1613    -16    159     30       C  
ATOM    872  C   PHE A 112     -26.540  14.730  54.795  1.00 14.24           C  
ANISOU  872  C   PHE A 112     1769   1982   1660    -59    197     19       C  
ATOM    873  O   PHE A 112     -25.831  13.736  54.673  1.00 16.18           O  
ANISOU  873  O   PHE A 112     1980   2238   1929    -83    214     -4       O  
ATOM    874  CB  PHE A 112     -27.752  15.301  56.898  1.00 14.99           C  
ANISOU  874  CB  PHE A 112     1817   2093   1785     -6    169     29       C  
ATOM    875  CG  PHE A 112     -26.806  14.577  57.855  1.00 18.33           C  
ANISOU  875  CG  PHE A 112     2204   2522   2237    -38    182     18       C  
ATOM    876  CD1 PHE A 112     -27.225  13.457  58.576  1.00 18.79           C  
ANISOU  876  CD1 PHE A 112     2224   2604   2312    -42    166     19       C  
ATOM    877  CD2 PHE A 112     -25.521  15.063  58.081  1.00 16.08           C  
ANISOU  877  CD2 PHE A 112     1930   2219   1961    -66    203      5       C  
ATOM    878  CE1 PHE A 112     -26.322  12.829  59.469  1.00 20.23           C  
ANISOU  878  CE1 PHE A 112     2393   2780   2514    -59    160     16       C  
ATOM    879  CE2 PHE A 112     -24.643  14.457  58.996  1.00 20.22           C  
ANISOU  879  CE2 PHE A 112     2415   2755   2513    -81    195     -8       C  
ATOM    880  CZ  PHE A 112     -25.057  13.360  59.697  1.00 19.78           C  
ANISOU  880  CZ  PHE A 112     2334   2711   2468    -70    168      2       C  
ATOM    881  N   SER A 113     -26.176  15.946  54.372  1.00 14.63           N  
ANISOU  881  N   SER A 113     1887   1995   1676    -70    215     29       N  
ATOM    882  CA  SER A 113     -24.920  16.202  53.679  1.00 15.22           C  
ANISOU  882  CA  SER A 113     1997   2054   1731   -132    267     12       C  
ATOM    883  C   SER A 113     -23.923  16.740  54.687  1.00 16.76           C  
ANISOU  883  C   SER A 113     2168   2243   1958   -163    296     -8       C  
ATOM    884  O   SER A 113     -24.289  17.523  55.553  1.00 17.13           O  
ANISOU  884  O   SER A 113     2232   2268   2007   -142    280      6       O  
ATOM    885  CB  SER A 113     -25.109  17.252  52.571  1.00 16.48           C  
ANISOU  885  CB  SER A 113     2273   2170   1819   -148    273     38       C  
ATOM    886  OG  SER A 113     -26.055  16.788  51.633  1.00 18.67           O  
ANISOU  886  OG  SER A 113     2574   2461   2060   -118    230     55       O  
ATOM    887  N   VAL A 114     -22.661  16.326  54.572  1.00 16.24           N  
ANISOU  887  N   VAL A 114     2056   2201   1915   -212    338    -48       N  
ATOM    888  CA  VAL A 114     -21.578  16.799  55.431  1.00 16.76           C  
ANISOU  888  CA  VAL A 114     2082   2275   2010   -252    360    -78       C  
ATOM    889  C   VAL A 114     -20.627  17.604  54.561  1.00 16.51           C  
ANISOU  889  C   VAL A 114     2096   2234   1943   -340    430   -103       C  
ATOM    890  O   VAL A 114     -20.196  17.142  53.482  1.00 17.21           O  
ANISOU  890  O   VAL A 114     2182   2342   2014   -374    473   -128       O  
ATOM    891  CB  VAL A 114     -20.834  15.618  56.081  1.00 16.41           C  
ANISOU  891  CB  VAL A 114     1927   2278   2029   -233    343   -115       C  
ATOM    892  CG1 VAL A 114     -19.540  16.121  56.736  1.00 19.52           C  
ANISOU  892  CG1 VAL A 114     2267   2699   2451   -282    363   -160       C  
ATOM    893  CG2 VAL A 114     -21.742  14.923  57.100  1.00 20.78           C  
ANISOU  893  CG2 VAL A 114     2462   2832   2603   -169    281    -84       C  
ATOM    894  N   LEU A 115     -20.282  18.835  55.034  1.00 15.92           N  
ANISOU  894  N   LEU A 115     2073   2127   1851   -390    448   -102       N  
ATOM    895  CA  LEU A 115     -19.230  19.624  54.413  1.00 16.92           C  
ANISOU  895  CA  LEU A 115     2239   2247   1945   -501    524   -134       C  
ATOM    896  C   LEU A 115     -17.981  19.476  55.262  1.00 18.94           C  
ANISOU  896  C   LEU A 115     2373   2564   2259   -548    541   -200       C  
ATOM    897  O   LEU A 115     -17.855  20.110  56.301  1.00 18.56           O  
ANISOU  897  O   LEU A 115     2325   2504   2223   -559    518   -203       O  
ATOM    898  CB  LEU A 115     -19.638  21.091  54.245  1.00 17.48           C  
ANISOU  898  CB  LEU A 115     2466   2227   1950   -539    535    -93       C  
ATOM    899  CG  LEU A 115     -18.572  21.936  53.564  1.00 19.26           C  
ANISOU  899  CG  LEU A 115     2757   2434   2127   -680    624   -123       C  
ATOM    900  CD1 LEU A 115     -18.413  21.432  52.081  1.00 19.09           C  
ANISOU  900  CD1 LEU A 115     2767   2432   2054   -721    676   -126       C  
ATOM    901  CD2 LEU A 115     -19.003  23.428  53.577  1.00 19.60           C  
ANISOU  901  CD2 LEU A 115     2980   2361   2106   -712    623    -77       C  
ATOM    902  N   ALA A 116     -17.092  18.573  54.876  1.00 17.99           N  
ANISOU  902  N   ALA A 116     2142   2515   2179   -562    572   -258       N  
ATOM    903  CA  ALA A 116     -15.859  18.398  55.613  1.00 17.50           C  
ANISOU  903  CA  ALA A 116     1946   2524   2178   -595    575   -330       C  
ATOM    904  C   ALA A 116     -14.964  19.595  55.383  1.00 18.12           C  
ANISOU  904  C   ALA A 116     2054   2606   2225   -735    654   -371       C  
ATOM    905  O   ALA A 116     -14.712  19.978  54.217  1.00 21.31           O  
ANISOU  905  O   ALA A 116     2522   2999   2574   -823    740   -383       O  
ATOM    906  CB  ALA A 116     -15.144  17.116  55.187  1.00 22.08           C  
ANISOU  906  CB  ALA A 116     2394   3177   2817   -557    587   -393       C  
ATOM    907  N   CYS A 117     -14.435  20.128  56.510  1.00 17.87           N  
ANISOU  907  N   CYS A 117     1974   2594   2219   -768    625   -398       N  
ATOM    908  CA  CYS A 117     -13.617  21.322  56.525  1.00 19.88           C  
ANISOU  908  CA  CYS A 117     2259   2848   2445   -914    690   -441       C  
ATOM    909  C   CYS A 117     -12.378  21.153  57.386  1.00 20.62           C  
ANISOU  909  C   CYS A 117     2183   3046   2607   -954    671   -530       C  
ATOM    910  O   CYS A 117     -12.388  20.422  58.362  1.00 20.47           O  
ANISOU  910  O   CYS A 117     2069   3066   2642   -855    578   -533       O  
ATOM    911  CB  CYS A 117     -14.362  22.481  57.096  1.00 24.21           C  
ANISOU  911  CB  CYS A 117     2961   3294   2942   -930    667   -384       C  
ATOM    912  SG  CYS A 117     -15.758  22.964  56.096  1.00 27.71           S  
ANISOU  912  SG  CYS A 117     3612   3612   3303   -885    677   -286       S  
ATOM    913  N   TYR A 118     -11.339  21.903  57.050  1.00 21.55           N  
ANISOU  913  N   TYR A 118     2271   3203   2712  -1109    757   -602       N  
ATOM    914  CA  TYR A 118     -10.071  21.959  57.783  1.00 24.12           C  
ANISOU  914  CA  TYR A 118     2443   3630   3091  -1155    733   -695       C  
ATOM    915  C   TYR A 118      -9.600  23.400  57.768  1.00 26.04           C  
ANISOU  915  C   TYR A 118     2796   3829   3271  -1303    788   -714       C  
ATOM    916  O   TYR A 118      -9.574  24.029  56.697  1.00 25.40           O  
ANISOU  916  O   TYR A 118     2840   3690   3120  -1382    873   -702       O  
ATOM    917  CB  TYR A 118      -8.986  21.021  57.185  1.00 24.03           C  
ANISOU  917  CB  TYR A 118     2270   3722   3137  -1113    747   -778       C  
ATOM    918  CG  TYR A 118      -9.501  19.590  57.189  1.00 21.96           C  
ANISOU  918  CG  TYR A 118     1924   3483   2936   -960    690   -758       C  
ATOM    919  CD1 TYR A 118     -10.243  19.098  56.132  1.00 21.15           C  
ANISOU  919  CD1 TYR A 118     1898   3334   2804   -923    739   -715       C  
ATOM    920  CD2 TYR A 118      -9.321  18.767  58.313  1.00 23.06           C  
ANISOU  920  CD2 TYR A 118     1926   3681   3153   -852    576   -776       C  
ATOM    921  CE1 TYR A 118     -10.786  17.819  56.187  1.00 23.52           C  
ANISOU  921  CE1 TYR A 118     2145   3639   3153   -781    681   -693       C  
ATOM    922  CE2 TYR A 118      -9.843  17.497  58.361  1.00 22.81           C  
ANISOU  922  CE2 TYR A 118     1859   3642   3164   -702    511   -745       C  
ATOM    923  CZ  TYR A 118     -10.574  17.036  57.331  1.00 23.23           C  
ANISOU  923  CZ  TYR A 118     1997   3640   3189   -665    562   -703       C  
ATOM    924  OH  TYR A 118     -11.146  15.770  57.374  1.00 23.36           O  
ANISOU  924  OH  TYR A 118     2008   3629   3240   -519    493   -667       O  
ATOM    925  N   ASN A 119      -9.254  23.936  58.950  1.00 26.51           N  
ANISOU  925  N   ASN A 119     2823   3906   3342  -1341    735   -742       N  
ATOM    926  CA  ASN A 119      -8.710  25.297  59.026  1.00 27.22           C  
ANISOU  926  CA  ASN A 119     3012   3958   3373  -1484    785   -771       C  
ATOM    927  C   ASN A 119      -9.701  26.312  58.454  1.00 24.99           C  
ANISOU  927  C   ASN A 119     2978   3516   3000  -1537    842   -689       C  
ATOM    928  O   ASN A 119      -9.314  27.302  57.834  1.00 28.56           O  
ANISOU  928  O   ASN A 119     3551   3916   3385  -1649    913   -701       O  
ATOM    929  CB  ASN A 119      -7.359  25.400  58.314  1.00 32.46           C  
ANISOU  929  CB  ASN A 119     3588   4707   4037  -1565    853   -860       C  
ATOM    930  CG  ASN A 119      -6.361  24.401  58.846  1.00 34.46           C  
ANISOU  930  CG  ASN A 119     3600   5108   4383  -1494    790   -942       C  
ATOM    931  OD1 ASN A 119      -5.911  23.519  58.116  1.00 45.01           O  
ANISOU  931  OD1 ASN A 119     4831   6510   5760  -1439    812   -981       O  
ATOM    932  ND2 ASN A 119      -6.028  24.522  60.119  1.00 38.72           N  
ANISOU  932  ND2 ASN A 119     4061   5696   4956  -1488    704   -969       N  
ATOM    933  N   GLY A 120     -11.000  26.047  58.677  1.00 22.65           N  
ANISOU  933  N   GLY A 120     2763   3140   2703  -1451    804   -607       N  
ATOM    934  CA  GLY A 120     -12.038  26.918  58.162  1.00 23.88           C  
ANISOU  934  CA  GLY A 120     3155   3137   2782  -1467    838   -523       C  
ATOM    935  C   GLY A 120     -12.244  26.870  56.656  1.00 26.61           C  
ANISOU  935  C   GLY A 120     3598   3441   3071  -1470    901   -483       C  
ATOM    936  O   GLY A 120     -13.061  27.642  56.152  1.00 28.64           O  
ANISOU  936  O   GLY A 120     4065   3561   3256  -1474    916   -409       O  
ATOM    937  N   SER A 121     -11.567  25.959  55.920  1.00 21.50           N  
ANISOU  937  N   SER A 121     2813   2902   2453  -1456    928   -529       N  
ATOM    938  CA  SER A 121     -11.653  25.853  54.471  1.00 21.62           C  
ANISOU  938  CA  SER A 121     2913   2890   2410  -1471    987   -508       C  
ATOM    939  C   SER A 121     -12.342  24.562  54.051  1.00 26.73           C  
ANISOU  939  C   SER A 121     3491   3574   3092  -1347    962   -473       C  
ATOM    940  O   SER A 121     -11.872  23.462  54.384  1.00 25.10           O  
ANISOU  940  O   SER A 121     3089   3479   2967  -1283    937   -527       O  
ATOM    941  CB  SER A 121     -10.251  25.890  53.919  1.00 26.70           C  
ANISOU  941  CB  SER A 121     3465   3627   3054  -1569   1051   -607       C  
ATOM    942  OG  SER A 121      -9.785  27.229  53.939  1.00 37.13           O  
ANISOU  942  OG  SER A 121     4912   4887   4307  -1702   1094   -624       O  
ATOM    943  N   PRO A 122     -13.432  24.647  53.305  1.00 24.36           N  
ANISOU  943  N   PRO A 122     3349   3181   2727  -1306    963   -385       N  
ATOM    944  CA  PRO A 122     -14.121  23.417  52.880  1.00 21.95           C  
ANISOU  944  CA  PRO A 122     2984   2911   2443  -1187    935   -355       C  
ATOM    945  C   PRO A 122     -13.252  22.550  51.965  1.00 24.57           C  
ANISOU  945  C   PRO A 122     3201   3340   2795  -1205    986   -429       C  
ATOM    946  O   PRO A 122     -12.557  23.040  51.069  1.00 25.79           O  
ANISOU  946  O   PRO A 122     3412   3490   2896  -1303   1048   -465       O  
ATOM    947  CB  PRO A 122     -15.366  23.958  52.175  1.00 27.38           C  
ANISOU  947  CB  PRO A 122     3889   3472   3042  -1140    906   -252       C  
ATOM    948  CG  PRO A 122     -15.659  25.285  52.951  1.00 29.04           C  
ANISOU  948  CG  PRO A 122     4233   3574   3226  -1167    879   -217       C  
ATOM    949  CD  PRO A 122     -14.283  25.855  53.198  1.00 28.64           C  
ANISOU  949  CD  PRO A 122     4127   3569   3185  -1328    955   -301       C  
ATOM    950  N   SER A 123     -13.258  21.250  52.240  1.00 22.86           N  
ANISOU  950  N   SER A 123     2822   3206   2657  -1104    955   -459       N  
ATOM    951  CA  SER A 123     -12.483  20.225  51.535  1.00 23.26           C  
ANISOU  951  CA  SER A 123     2746   3343   2747  -1082    985   -537       C  
ATOM    952  C   SER A 123     -13.331  19.301  50.666  1.00 20.87           C  
ANISOU  952  C   SER A 123     2486   3027   2418  -1006    985   -501       C  
ATOM    953  O   SER A 123     -12.927  18.971  49.539  1.00 24.04           O  
ANISOU  953  O   SER A 123     2900   3448   2788  -1038   1038   -540       O  
ATOM    954  CB  SER A 123     -11.737  19.390  52.588  1.00 33.75           C  
ANISOU  954  CB  SER A 123     3859   4770   4195  -1010    934   -610       C  
ATOM    955  OG  SER A 123     -11.036  18.316  52.010  1.00 37.67           O  
ANISOU  955  OG  SER A 123     4232   5339   4741   -961    952   -686       O  
ATOM    956  N   GLY A 124     -14.519  18.922  51.113  1.00 20.16           N  
ANISOU  956  N   GLY A 124     2436   2889   2334   -893    903   -424       N  
ATOM    957  CA  GLY A 124     -15.315  17.977  50.335  1.00 21.80           C  
ANISOU  957  CA  GLY A 124     2676   3084   2521   -811    879   -396       C  
ATOM    958  C   GLY A 124     -16.718  17.894  50.876  1.00 18.76           C  
ANISOU  958  C   GLY A 124     2363   2632   2134   -695    766   -303       C  
ATOM    959  O   GLY A 124     -16.982  18.290  52.021  1.00 19.01           O  
ANISOU  959  O   GLY A 124     2380   2641   2201   -655    704   -274       O  
ATOM    960  N   VAL A 125     -17.632  17.329  50.078  1.00 18.16           N  
ANISOU  960  N   VAL A 125     2353   2531   2016   -643    740   -265       N  
ATOM    961  CA  VAL A 125     -19.012  17.181  50.512  1.00 18.97           C  
ANISOU  961  CA  VAL A 125     2502   2586   2118   -538    638   -189       C  
ATOM    962  C   VAL A 125     -19.486  15.758  50.219  1.00 21.59           C  
ANISOU  962  C   VAL A 125     2775   2947   2481   -462    604   -203       C  
ATOM    963  O   VAL A 125     -19.179  15.198  49.155  1.00 19.82           O  
ANISOU  963  O   VAL A 125     2559   2747   2226   -495    656   -242       O  
ATOM    964  CB  VAL A 125     -19.953  18.239  49.875  1.00 22.18           C  
ANISOU  964  CB  VAL A 125     3084   2917   2428   -551    617   -113       C  
ATOM    965  CG1 VAL A 125     -20.028  18.106  48.377  1.00 29.27           C  
ANISOU  965  CG1 VAL A 125     4078   3810   3233   -603    659   -111       C  
ATOM    966  CG2 VAL A 125     -21.319  18.172  50.495  1.00 23.21           C  
ANISOU  966  CG2 VAL A 125     3227   3017   2577   -439    514    -54       C  
ATOM    967  N   TYR A 126     -20.195  15.166  51.166  1.00 19.44           N  
ANISOU  967  N   TYR A 126     2451   2671   2265   -372    524   -177       N  
ATOM    968  CA  TYR A 126     -20.697  13.809  50.967  1.00 16.61           C  
ANISOU  968  CA  TYR A 126     2051   2326   1933   -312    489   -187       C  
ATOM    969  C   TYR A 126     -21.963  13.611  51.771  1.00 18.03           C  
ANISOU  969  C   TYR A 126     2237   2485   2128   -242    404   -131       C  
ATOM    970  O   TYR A 126     -22.261  14.345  52.703  1.00 19.12           O  
ANISOU  970  O   TYR A 126     2380   2608   2276   -226    375    -98       O  
ATOM    971  CB  TYR A 126     -19.621  12.755  51.325  1.00 19.74           C  
ANISOU  971  CB  TYR A 126     2328   2761   2411   -291    510   -259       C  
ATOM    972  CG  TYR A 126     -19.055  12.858  52.728  1.00 16.61           C  
ANISOU  972  CG  TYR A 126     1848   2377   2084   -262    474   -265       C  
ATOM    973  CD1 TYR A 126     -19.698  12.244  53.794  1.00 19.55           C  
ANISOU  973  CD1 TYR A 126     2202   2733   2495   -192    395   -229       C  
ATOM    974  CD2 TYR A 126     -17.926  13.599  52.991  1.00 22.81           C  
ANISOU  974  CD2 TYR A 126     2584   3196   2886   -317    518   -307       C  
ATOM    975  CE1 TYR A 126     -19.184  12.338  55.100  1.00 20.28           C  
ANISOU  975  CE1 TYR A 126     2235   2837   2635   -170    354   -231       C  
ATOM    976  CE2 TYR A 126     -17.407  13.688  54.287  1.00 24.36           C  
ANISOU  976  CE2 TYR A 126     2705   3411   3139   -293    472   -316       C  
ATOM    977  CZ  TYR A 126     -18.068  13.074  55.307  1.00 22.89           C  
ANISOU  977  CZ  TYR A 126     2514   3202   2981   -216    388   -273       C  
ATOM    978  OH  TYR A 126     -17.551  13.148  56.580  1.00 26.26           O  
ANISOU  978  OH  TYR A 126     2881   3647   3448   -196    336   -279       O  
ATOM    979  N   GLN A 127     -22.706  12.557  51.420  1.00 19.60           N  
ANISOU  979  N   GLN A 127     2432   2687   2329   -207    372   -129       N  
ATOM    980  CA  GLN A 127     -23.967  12.211  52.052  1.00 18.49           C  
ANISOU  980  CA  GLN A 127     2287   2539   2199   -159    303    -88       C  
ATOM    981  C   GLN A 127     -23.747  11.128  53.126  1.00 21.74           C  
ANISOU  981  C   GLN A 127     2628   2952   2680   -126    278   -102       C  
ATOM    982  O   GLN A 127     -22.970  10.193  52.923  1.00 25.84           O  
ANISOU  982  O   GLN A 127     3113   3470   3234   -120    297   -146       O  
ATOM    983  CB  GLN A 127     -24.931  11.813  50.914  1.00 25.07           C  
ANISOU  983  CB  GLN A 127     3171   3377   2978   -162    282    -81       C  
ATOM    984  CG  GLN A 127     -26.318  11.700  51.263  1.00 28.37           C  
ANISOU  984  CG  GLN A 127     3583   3804   3392   -129    219    -47       C  
ATOM    985  CD  GLN A 127     -27.051  13.008  51.408  1.00 20.31           C  
ANISOU  985  CD  GLN A 127     2599   2777   2340   -102    187     -5       C  
ATOM    986  OE1 GLN A 127     -26.450  14.121  51.436  1.00 20.72           O  
ANISOU  986  OE1 GLN A 127     2698   2802   2374   -113    213      8       O  
ATOM    987  NE2 GLN A 127     -28.330  12.875  51.601  1.00 24.47           N  
ANISOU  987  NE2 GLN A 127     3103   3328   2867    -68    132     10       N  
ATOM    988  N   CYS A 128     -24.444  11.296  54.249  1.00 19.85           N  
ANISOU  988  N   CYS A 128     2375   2711   2455   -101    237    -67       N  
ATOM    989  CA  CYS A 128     -24.346  10.383  55.415  1.00 23.32           C  
ANISOU  989  CA  CYS A 128     2777   3144   2942    -78    206    -64       C  
ATOM    990  C   CYS A 128     -25.752  10.090  55.945  1.00 24.03           C  
ANISOU  990  C   CYS A 128     2878   3237   3015    -75    173    -32       C  
ATOM    991  O   CYS A 128     -26.659  10.880  55.674  1.00 21.00           O  
ANISOU  991  O   CYS A 128     2508   2871   2599    -75    168    -16       O  
ATOM    992  CB  CYS A 128     -23.686  11.111  56.586  1.00 14.92           C  
ANISOU  992  CB  CYS A 128     1687   2084   1897    -74    198    -56       C  
ATOM    993  SG  CYS A 128     -21.880  11.011  56.645  1.00 36.50           S  
ANISOU  993  SG  CYS A 128     4365   4828   4675    -75    218   -109       S  
ATOM    994  N   ALA A 129     -25.925   8.938  56.589  1.00 23.82           N  
ANISOU  994  N   ALA A 129     2847   3194   3010    -75    149    -27       N  
ATOM    995  CA  ALA A 129     -27.151   8.702  57.372  1.00 19.55           C  
ANISOU  995  CA  ALA A 129     2310   2666   2454    -92    131     -1       C  
ATOM    996  C   ALA A 129     -26.799   8.684  58.849  1.00 19.49           C  
ANISOU  996  C   ALA A 129     2304   2647   2453    -90    116     19       C  
ATOM    997  O   ALA A 129     -25.731   8.229  59.242  1.00 20.62           O  
ANISOU  997  O   ALA A 129     2452   2760   2622    -70     98     15       O  
ATOM    998  CB  ALA A 129     -27.823   7.374  57.006  1.00 21.23           C  
ANISOU  998  CB  ALA A 129     2540   2862   2663   -122    120     -8       C  
ATOM    999  N   MET A 130     -27.752   9.093  59.671  1.00 15.04           N  
ANISOU  999  N   MET A 130     1738   2112   1866   -108    120     36       N  
ATOM   1000  CA  MET A 130     -27.651   8.887  61.125  1.00 14.25           C  
ANISOU 1000  CA  MET A 130     1660   2003   1752   -124    108     57       C  
ATOM   1001  C   MET A 130     -27.985   7.419  61.397  1.00 18.47           C  
ANISOU 1001  C   MET A 130     2236   2502   2279   -161     93     73       C  
ATOM   1002  O   MET A 130     -29.075   6.944  61.045  1.00 17.38           O  
ANISOU 1002  O   MET A 130     2094   2381   2127   -203    110     67       O  
ATOM   1003  CB  MET A 130     -28.618   9.802  61.865  1.00 17.39           C  
ANISOU 1003  CB  MET A 130     2041   2447   2120   -138    134     57       C  
ATOM   1004  CG  MET A 130     -28.592   9.603  63.415  1.00 21.52           C  
ANISOU 1004  CG  MET A 130     2600   2967   2608   -170    131     76       C  
ATOM   1005  SD  MET A 130     -27.011  10.048  64.183  1.00 21.32           S  
ANISOU 1005  SD  MET A 130     2599   2915   2588   -142     92     83       S  
ATOM   1006  CE  MET A 130     -26.768  11.822  63.822  1.00 18.46           C  
ANISOU 1006  CE  MET A 130     2201   2576   2235   -112    121     53       C  
ATOM   1007  N   ARG A 131     -27.028   6.659  61.907  1.00 17.73           N  
ANISOU 1007  N   ARG A 131     2186   2354   2197   -143     55     88       N  
ATOM   1008  CA  ARG A 131     -27.315   5.240  62.116  1.00 16.02           C  
ANISOU 1008  CA  ARG A 131     2038   2079   1970   -176     35    107       C  
ATOM   1009  C   ARG A 131     -28.291   5.059  63.268  1.00 15.22           C  
ANISOU 1009  C   ARG A 131     1983   1990   1811   -250     51    138       C  
ATOM   1010  O   ARG A 131     -28.391   5.922  64.158  1.00 16.68           O  
ANISOU 1010  O   ARG A 131     2155   2217   1967   -258     64    145       O  
ATOM   1011  CB  ARG A 131     -26.047   4.483  62.491  1.00 16.53           C  
ANISOU 1011  CB  ARG A 131     2148   2072   2061   -121    -25    119       C  
ATOM   1012  CG  ARG A 131     -24.867   4.514  61.492  1.00 18.68           C  
ANISOU 1012  CG  ARG A 131     2367   2334   2395    -46    -36     76       C  
ATOM   1013  CD  ARG A 131     -25.249   4.029  60.069  1.00 17.79           C  
ANISOU 1013  CD  ARG A 131     2246   2212   2302    -56     -1     39       C  
ATOM   1014  NE  ARG A 131     -25.997   2.795  60.163  1.00 15.69           N  
ANISOU 1014  NE  ARG A 131     2061   1884   2017   -101    -10     57       N  
ATOM   1015  CZ  ARG A 131     -26.638   2.289  59.102  1.00 17.41           C  
ANISOU 1015  CZ  ARG A 131     2286   2095   2234   -136     18     29       C  
ATOM   1016  NH1 ARG A 131     -26.619   2.940  57.935  1.00 20.19           N  
ANISOU 1016  NH1 ARG A 131     2576   2502   2596   -125     51    -10       N  
ATOM   1017  NH2 ARG A 131     -27.332   1.165  59.253  1.00 18.90           N  
ANISOU 1017  NH2 ARG A 131     2556   2223   2401   -195     12     42       N  
ATOM   1018  N   PRO A 132     -28.946   3.881  63.356  1.00 15.56           N  
ANISOU 1018  N   PRO A 132     2093   1990   1831   -316     55    153       N  
ATOM   1019  CA  PRO A 132     -29.764   3.571  64.529  1.00 18.13           C  
ANISOU 1019  CA  PRO A 132     2479   2320   2089   -407     79    182       C  
ATOM   1020  C   PRO A 132     -29.036   3.705  65.841  1.00 17.95           C  
ANISOU 1020  C   PRO A 132     2525   2268   2025   -392     40    222       C  
ATOM   1021  O   PRO A 132     -29.696   3.998  66.852  1.00 18.70           O  
ANISOU 1021  O   PRO A 132     2645   2403   2057   -461     77    234       O  
ATOM   1022  CB  PRO A 132     -30.222   2.115  64.263  1.00 17.47           C  
ANISOU 1022  CB  PRO A 132     2483   2161   1991   -477     77    194       C  
ATOM   1023  CG  PRO A 132     -30.281   2.066  62.778  1.00 17.81           C  
ANISOU 1023  CG  PRO A 132     2459   2218   2091   -444     82    149       C  
ATOM   1024  CD  PRO A 132     -29.108   2.882  62.267  1.00 18.86           C  
ANISOU 1024  CD  PRO A 132     2531   2361   2275   -327     52    134       C  
ATOM   1025  N   ASN A 133     -27.716   3.471  65.900  1.00 16.39           N  
ANISOU 1025  N   ASN A 133     2359   2010   1860   -307    -33    239       N  
ATOM   1026  CA  ASN A 133     -26.937   3.615  67.126  1.00 14.69           C  
ANISOU 1026  CA  ASN A 133     2204   1774   1604   -284    -91    275       C  
ATOM   1027  C   ASN A 133     -26.365   5.004  67.297  1.00 15.45           C  
ANISOU 1027  C   ASN A 133     2208   1944   1717   -236    -90    247       C  
ATOM   1028  O   ASN A 133     -25.557   5.201  68.206  1.00 18.28           O  
ANISOU 1028  O   ASN A 133     2601   2295   2051   -209   -149    266       O  
ATOM   1029  CB  ASN A 133     -25.830   2.552  67.200  1.00 16.68           C  
ANISOU 1029  CB  ASN A 133     2535   1921   1881   -210   -188    303       C  
ATOM   1030  CG  ASN A 133     -24.712   2.813  66.195  1.00 15.28           C  
ANISOU 1030  CG  ASN A 133     2255   1751   1799   -100   -219    255       C  
ATOM   1031  OD1 ASN A 133     -24.741   3.730  65.423  1.00 16.49           O  
ANISOU 1031  OD1 ASN A 133     2300   1976   1990    -89   -168    210       O  
ATOM   1032  ND2 ASN A 133     -23.713   1.920  66.223  1.00 19.03           N  
ANISOU 1032  ND2 ASN A 133     2776   2144   2310    -16   -304    263       N  
ATOM   1033  N   PHE A 134     -26.880   5.977  66.532  1.00 14.13           N  
ANISOU 1033  N   PHE A 134     1942   1847   1580   -236    -25    204       N  
ATOM   1034  CA  PHE A 134     -26.566   7.418  66.687  1.00 15.22           C  
ANISOU 1034  CA  PHE A 134     2011   2046   1725   -210     -7    175       C  
ATOM   1035  C   PHE A 134     -25.128   7.746  66.376  1.00 19.12           C  
ANISOU 1035  C   PHE A 134     2463   2530   2270   -137    -60    158       C  
ATOM   1036  O   PHE A 134     -24.602   8.761  66.850  1.00 23.19           O  
ANISOU 1036  O   PHE A 134     2952   3081   2779   -129    -65    141       O  
ATOM   1037  CB  PHE A 134     -26.901   7.925  68.103  1.00 16.96           C  
ANISOU 1037  CB  PHE A 134     2278   2296   1868   -259      5    188       C  
ATOM   1038  CG  PHE A 134     -28.375   8.070  68.386  1.00 17.20           C  
ANISOU 1038  CG  PHE A 134     2308   2373   1854   -333     85    176       C  
ATOM   1039  CD1 PHE A 134     -29.075   9.152  67.883  1.00 20.31           C  
ANISOU 1039  CD1 PHE A 134     2617   2829   2273   -318    145    130       C  
ATOM   1040  CD2 PHE A 134     -29.051   7.124  69.145  1.00 20.04           C  
ANISOU 1040  CD2 PHE A 134     2753   2715   2147   -417    101    207       C  
ATOM   1041  CE1 PHE A 134     -30.465   9.276  68.216  1.00 22.12           C  
ANISOU 1041  CE1 PHE A 134     2823   3115   2468   -378    219    105       C  
ATOM   1042  CE2 PHE A 134     -30.435   7.256  69.459  1.00 21.99           C  
ANISOU 1042  CE2 PHE A 134     2979   3023   2352   -499    189    182       C  
ATOM   1043  CZ  PHE A 134     -31.127   8.316  68.977  1.00 21.10           C  
ANISOU 1043  CZ  PHE A 134     2757   2985   2275   -472    246    125       C  
ATOM   1044  N   THR A 135     -24.437   6.895  65.614  1.00 17.54           N  
ANISOU 1044  N   THR A 135     2255   2285   2123    -89    -97    152       N  
ATOM   1045  CA  THR A 135     -23.153   7.260  65.036  1.00 14.05           C  
ANISOU 1045  CA  THR A 135     1741   1855   1743    -26   -122    114       C  
ATOM   1046  C   THR A 135     -23.392   7.587  63.570  1.00 16.78           C  
ANISOU 1046  C   THR A 135     2027   2220   2128    -23    -60     77       C  
ATOM   1047  O   THR A 135     -24.440   7.284  62.999  1.00 15.56           O  
ANISOU 1047  O   THR A 135     1891   2061   1960    -54    -21     84       O  
ATOM   1048  CB  THR A 135     -22.136   6.110  65.182  1.00 14.23           C  
ANISOU 1048  CB  THR A 135     1785   1820   1801     40   -205    119       C  
ATOM   1049  OG1 THR A 135     -22.539   4.953  64.383  1.00 18.16           O  
ANISOU 1049  OG1 THR A 135     2322   2257   2322     50   -196    121       O  
ATOM   1050  CG2 THR A 135     -22.044   5.682  66.625  1.00 17.81           C  
ANISOU 1050  CG2 THR A 135     2328   2242   2196     34   -280    170       C  
ATOM   1051  N   ILE A 136     -22.375   8.183  62.945  1.00 15.68           N  
ANISOU 1051  N   ILE A 136     1818   2106   2032      7    -53     34       N  
ATOM   1052  CA  ILE A 136     -22.364   8.327  61.491  1.00 15.86           C  
ANISOU 1052  CA  ILE A 136     1803   2139   2085     10      0     -1       C  
ATOM   1053  C   ILE A 136     -21.084   7.735  60.952  1.00 14.88           C  
ANISOU 1053  C   ILE A 136     1628   2005   2019     61    -19    -47       C  
ATOM   1054  O   ILE A 136     -20.037   7.775  61.571  1.00 15.92           O  
ANISOU 1054  O   ILE A 136     1719   2151   2180     95    -65    -66       O  
ATOM   1055  CB  ILE A 136     -22.550   9.791  61.023  1.00 20.27           C  
ANISOU 1055  CB  ILE A 136     2337   2740   2625    -23     55    -16       C  
ATOM   1056  CG1 ILE A 136     -21.323  10.665  61.270  1.00 21.90           C  
ANISOU 1056  CG1 ILE A 136     2494   2976   2851    -25     54    -49       C  
ATOM   1057  CG2 ILE A 136     -23.771  10.376  61.692  1.00 21.71           C  
ANISOU 1057  CG2 ILE A 136     2558   2933   2760    -52     67     18       C  
ATOM   1058  CD1 ILE A 136     -21.472  12.057  60.660  1.00 20.44           C  
ANISOU 1058  CD1 ILE A 136     2313   2809   2643    -66    113    -61       C  
ATOM   1059  N   LYS A 137     -21.168   7.163  59.740  1.00 16.68           N  
ANISOU 1059  N   LYS A 137     1852   2218   2269     70     16    -76       N  
ATOM   1060  CA  LYS A 137     -19.982   6.602  59.078  1.00 19.00           C  
ANISOU 1060  CA  LYS A 137     2087   2508   2622    122     17   -139       C  
ATOM   1061  C   LYS A 137     -19.472   7.695  58.149  1.00 20.11           C  
ANISOU 1061  C   LYS A 137     2169   2709   2763     83     90   -186       C  
ATOM   1062  O   LYS A 137     -19.837   7.767  56.968  1.00 21.55           O  
ANISOU 1062  O   LYS A 137     2368   2895   2926     53    149   -204       O  
ATOM   1063  CB  LYS A 137     -20.361   5.319  58.324  1.00 20.62           C  
ANISOU 1063  CB  LYS A 137     2339   2655   2842    146     20   -151       C  
ATOM   1064  CG  LYS A 137     -20.850   4.199  59.253  1.00 23.82           C  
ANISOU 1064  CG  LYS A 137     2829   2984   3239    169    -50   -101       C  
ATOM   1065  CD  LYS A 137     -21.287   2.951  58.456  1.00 29.88           C  
ANISOU 1065  CD  LYS A 137     3658   3680   4016    176    -41   -118       C  
ATOM   1066  CE  LYS A 137     -21.942   1.890  59.343  1.00 40.83           C  
ANISOU 1066  CE  LYS A 137     5156   4980   5379    169    -98    -60       C  
ATOM   1067  NZ  LYS A 137     -22.456   0.737  58.495  1.00 46.61           N  
ANISOU 1067  NZ  LYS A 137     5958   5637   6113    155    -81    -82       N  
ATOM   1068  N   GLY A 138     -18.636   8.584  58.690  1.00 18.57           N  
ANISOU 1068  N   GLY A 138     1915   2560   2580     71     86   -205       N  
ATOM   1069  CA  GLY A 138     -18.168   9.728  57.945  1.00 20.34           C  
ANISOU 1069  CA  GLY A 138     2103   2833   2792     11    160   -243       C  
ATOM   1070  C   GLY A 138     -16.767   9.525  57.456  1.00 18.30           C  
ANISOU 1070  C   GLY A 138     1741   2620   2592     27    187   -330       C  
ATOM   1071  O   GLY A 138     -16.203   8.423  57.474  1.00 19.52           O  
ANISOU 1071  O   GLY A 138     1849   2765   2805    102    150   -368       O  
ATOM   1072  N   SER A 139     -16.174  10.630  57.008  1.00 17.00           N  
ANISOU 1072  N   SER A 139     1541   2506   2414    -48    254   -367       N  
ATOM   1073  CA  SER A 139     -14.778  10.650  56.601  1.00 15.77           C  
ANISOU 1073  CA  SER A 139     1264   2417   2311    -58    297   -465       C  
ATOM   1074  C   SER A 139     -14.191  11.925  57.187  1.00 20.11           C  
ANISOU 1074  C   SER A 139     1778   3015   2849   -137    309   -478       C  
ATOM   1075  O   SER A 139     -14.475  13.012  56.685  1.00 19.67           O  
ANISOU 1075  O   SER A 139     1787   2953   2733   -231    378   -461       O  
ATOM   1076  CB  SER A 139     -14.645  10.668  55.083  1.00 18.29           C  
ANISOU 1076  CB  SER A 139     1591   2751   2608   -109    405   -515       C  
ATOM   1077  OG  SER A 139     -13.289  10.698  54.746  1.00 22.70           O  
ANISOU 1077  OG  SER A 139     2019   3386   3219   -127    458   -621       O  
ATOM   1078  N   PHE A 140     -13.400  11.800  58.255  1.00 18.88           N  
ANISOU 1078  N   PHE A 140     1531   2899   2742    -99    233   -505       N  
ATOM   1079  CA  PHE A 140     -13.002  12.939  59.060  1.00 19.31           C  
ANISOU 1079  CA  PHE A 140     1568   2990   2778   -172    221   -509       C  
ATOM   1080  C   PHE A 140     -11.588  12.702  59.548  1.00 22.84           C  
ANISOU 1080  C   PHE A 140     1851   3526   3301   -147    177   -600       C  
ATOM   1081  O   PHE A 140     -11.310  11.631  60.096  1.00 24.17           O  
ANISOU 1081  O   PHE A 140     1966   3694   3524    -31     80   -607       O  
ATOM   1082  CB  PHE A 140     -13.929  13.063  60.299  1.00 16.84           C  
ANISOU 1082  CB  PHE A 140     1352   2624   2423   -144    135   -420       C  
ATOM   1083  CG  PHE A 140     -15.320  13.643  60.043  1.00 19.00           C  
ANISOU 1083  CG  PHE A 140     1768   2829   2623   -179    176   -341       C  
ATOM   1084  CD1 PHE A 140     -15.504  14.935  59.541  1.00 28.38           C  
ANISOU 1084  CD1 PHE A 140     3016   4007   3762   -273    253   -339       C  
ATOM   1085  CD2 PHE A 140     -16.450  12.899  60.285  1.00 18.97           C  
ANISOU 1085  CD2 PHE A 140     1840   2769   2598   -117    135   -274       C  
ATOM   1086  CE1 PHE A 140     -16.801  15.443  59.368  1.00 25.39           C  
ANISOU 1086  CE1 PHE A 140     2760   3563   3323   -279    270   -270       C  
ATOM   1087  CE2 PHE A 140     -17.719  13.402  60.104  1.00 19.59           C  
ANISOU 1087  CE2 PHE A 140     2022   2801   2619   -139    163   -215       C  
ATOM   1088  CZ  PHE A 140     -17.906  14.683  59.719  1.00 18.64           C  
ANISOU 1088  CZ  PHE A 140     1952   2673   2459   -208    222   -213       C  
ATOM   1089  N   LEU A 141     -10.699  13.703  59.399  1.00 21.70           N  
ANISOU 1089  N   LEU A 141     1629   3455   3160   -256    238   -671       N  
ATOM   1090  CA  LEU A 141      -9.332  13.615  59.904  1.00 22.57           C  
ANISOU 1090  CA  LEU A 141     1560   3672   3344   -247    192   -770       C  
ATOM   1091  C   LEU A 141      -9.128  14.619  61.027  1.00 23.27           C  
ANISOU 1091  C   LEU A 141     1656   3786   3401   -321    140   -760       C  
ATOM   1092  O   LEU A 141     -10.025  15.391  61.368  1.00 23.53           O  
ANISOU 1092  O   LEU A 141     1834   3748   3357   -377    151   -681       O  
ATOM   1093  CB  LEU A 141      -8.307  13.883  58.784  1.00 21.57           C  
ANISOU 1093  CB  LEU A 141     1335   3618   3243   -325    311   -875       C  
ATOM   1094  CG  LEU A 141      -8.544  12.979  57.585  1.00 26.88           C  
ANISOU 1094  CG  LEU A 141     2026   4259   3928   -267    377   -889       C  
ATOM   1095  CD1 LEU A 141      -7.719  13.491  56.401  1.00 28.43           C  
ANISOU 1095  CD1 LEU A 141     2212   4492   4097   -374    504   -959       C  
ATOM   1096  CD2 LEU A 141      -8.072  11.573  57.907  1.00 28.12           C  
ANISOU 1096  CD2 LEU A 141     2086   4425   4174    -99    278   -925       C  
ATOM   1097  N   ASN A 142      -7.903  14.667  61.561  1.00 25.14           N  
ANISOU 1097  N   ASN A 142     1725   4129   3697   -328     87   -853       N  
ATOM   1098  CA  ASN A 142      -7.621  15.690  62.554  1.00 28.24           C  
ANISOU 1098  CA  ASN A 142     2122   4554   4053   -421     46   -858       C  
ATOM   1099  C   ASN A 142      -7.876  17.074  61.968  1.00 27.78           C  
ANISOU 1099  C   ASN A 142     2166   4465   3925   -595    181   -853       C  
ATOM   1100  O   ASN A 142      -7.545  17.367  60.810  1.00 25.51           O  
ANISOU 1100  O   ASN A 142     1893   4173   3625   -660    301   -884       O  
ATOM   1101  CB  ASN A 142      -6.193  15.543  63.043  1.00 38.81           C  
ANISOU 1101  CB  ASN A 142     3322   5980   5443   -393    -23   -936       C  
ATOM   1102  CG  ASN A 142      -6.125  14.752  64.327  1.00 54.73           C  
ANISOU 1102  CG  ASN A 142     5300   8009   7484   -262   -205   -909       C  
ATOM   1103  OD1 ASN A 142      -6.079  15.326  65.419  1.00 63.96           O  
ANISOU 1103  OD1 ASN A 142     6488   9199   8614   -306   -286   -897       O  
ATOM   1104  ND2 ASN A 142      -6.158  13.429  64.210  1.00 58.12           N  
ANISOU 1104  ND2 ASN A 142     5699   8415   7969   -102   -274   -896       N  
ATOM   1105  N   GLY A 143      -8.517  17.913  62.764  1.00 24.45           N  
ANISOU 1105  N   GLY A 143     1873   3984   3434   -648    154   -792       N  
ATOM   1106  CA  GLY A 143      -8.839  19.245  62.336  1.00 25.21           C  
ANISOU 1106  CA  GLY A 143     2093   4025   3461   -797    264   -779       C  
ATOM   1107  C   GLY A 143     -10.243  19.426  61.819  1.00 22.87           C  
ANISOU 1107  C   GLY A 143     1991   3601   3100   -769    312   -673       C  
ATOM   1108  O   GLY A 143     -10.639  20.555  61.570  1.00 24.20           O  
ANISOU 1108  O   GLY A 143     2289   3702   3206   -869    382   -650       O  
ATOM   1109  N   SER A 144     -10.993  18.342  61.600  1.00 20.36           N  
ANISOU 1109  N   SER A 144     1695   3245   2795   -636    274   -614       N  
ATOM   1110  CA  SER A 144     -12.303  18.404  61.003  1.00 18.58           C  
ANISOU 1110  CA  SER A 144     1624   2917   2517   -605    315   -527       C  
ATOM   1111  C   SER A 144     -13.409  18.791  61.980  1.00 18.19           C  
ANISOU 1111  C   SER A 144     1700   2794   2415   -570    259   -450       C  
ATOM   1112  O   SER A 144     -14.530  19.053  61.556  1.00 18.70           O  
ANISOU 1112  O   SER A 144     1888   2781   2437   -551    292   -386       O  
ATOM   1113  CB  SER A 144     -12.671  17.033  60.402  1.00 19.32           C  
ANISOU 1113  CB  SER A 144     1686   3007   2648   -488    297   -505       C  
ATOM   1114  OG  SER A 144     -12.672  16.031  61.403  1.00 21.36           O  
ANISOU 1114  OG  SER A 144     1893   3281   2943   -378    182   -490       O  
ATOM   1115  N   CYS A 145     -13.136  18.791  63.294  1.00 19.15           N  
ANISOU 1115  N   CYS A 145     1790   2946   2539   -556    173   -459       N  
ATOM   1116  CA  CYS A 145     -14.163  19.127  64.260  1.00 18.06           C  
ANISOU 1116  CA  CYS A 145     1768   2749   2347   -529    133   -398       C  
ATOM   1117  C   CYS A 145     -14.787  20.479  63.936  1.00 15.88           C  
ANISOU 1117  C   CYS A 145     1625   2395   2015   -603    212   -382       C  
ATOM   1118  O   CYS A 145     -14.103  21.413  63.486  1.00 19.34           O  
ANISOU 1118  O   CYS A 145     2070   2834   2446   -713    274   -428       O  
ATOM   1119  CB  CYS A 145     -13.582  19.132  65.673  1.00 21.97           C  
ANISOU 1119  CB  CYS A 145     2218   3295   2835   -534     39   -425       C  
ATOM   1120  SG  CYS A 145     -13.241  17.409  66.224  1.00 21.26           S  
ANISOU 1120  SG  CYS A 145     2030   3257   2793   -403    -86   -411       S  
ATOM   1121  N   GLY A 146     -16.077  20.592  64.201  1.00 15.98           N  
ANISOU 1121  N   GLY A 146     1746   2339   1989   -546    208   -320       N  
ATOM   1122  CA  GLY A 146     -16.811  21.777  63.839  1.00 18.47           C  
ANISOU 1122  CA  GLY A 146     2192   2567   2259   -581    269   -300       C  
ATOM   1123  C   GLY A 146     -17.353  21.767  62.443  1.00 17.69           C  
ANISOU 1123  C   GLY A 146     2143   2421   2156   -562    325   -265       C  
ATOM   1124  O   GLY A 146     -18.170  22.640  62.130  1.00 17.88           O  
ANISOU 1124  O   GLY A 146     2289   2363   2142   -558    356   -235       O  
ATOM   1125  N   SER A 147     -16.947  20.802  61.604  1.00 16.99           N  
ANISOU 1125  N   SER A 147     1972   2380   2103   -543    333   -271       N  
ATOM   1126  CA  SER A 147     -17.628  20.612  60.317  1.00 16.37           C  
ANISOU 1126  CA  SER A 147     1948   2262   2009   -514    374   -232       C  
ATOM   1127  C   SER A 147     -19.082  20.254  60.586  1.00 17.94           C  
ANISOU 1127  C   SER A 147     2198   2423   2194   -412    333   -173       C  
ATOM   1128  O   SER A 147     -19.400  19.592  61.602  1.00 17.12           O  
ANISOU 1128  O   SER A 147     2052   2347   2106   -359    278   -164       O  
ATOM   1129  CB  SER A 147     -17.024  19.470  59.547  1.00 16.32           C  
ANISOU 1129  CB  SER A 147     1840   2317   2044   -498    383   -256       C  
ATOM   1130  OG  SER A 147     -15.662  19.666  59.196  1.00 18.62           O  
ANISOU 1130  OG  SER A 147     2053   2665   2358   -588    430   -327       O  
ATOM   1131  N   VAL A 148     -19.984  20.667  59.675  1.00 16.70           N  
ANISOU 1131  N   VAL A 148     2133   2208   2004   -389    357   -134       N  
ATOM   1132  CA  VAL A 148     -21.411  20.463  59.938  1.00 15.98           C  
ANISOU 1132  CA  VAL A 148     2075   2092   1903   -297    321    -91       C  
ATOM   1133  C   VAL A 148     -22.082  19.580  58.880  1.00 14.77           C  
ANISOU 1133  C   VAL A 148     1910   1950   1751   -247    314    -62       C  
ATOM   1134  O   VAL A 148     -21.617  19.421  57.745  1.00 17.03           O  
ANISOU 1134  O   VAL A 148     2204   2238   2028   -282    345    -66       O  
ATOM   1135  CB  VAL A 148     -22.180  21.795  60.057  1.00 16.99           C  
ANISOU 1135  CB  VAL A 148     2320   2141   1994   -282    330    -76       C  
ATOM   1136  CG1 VAL A 148     -21.648  22.580  61.301  1.00 18.48           C  
ANISOU 1136  CG1 VAL A 148     2524   2319   2179   -329    333   -112       C  
ATOM   1137  CG2 VAL A 148     -22.115  22.630  58.792  1.00 19.51           C  
ANISOU 1137  CG2 VAL A 148     2746   2392   2274   -316    364    -57       C  
ATOM   1138  N   GLY A 149     -23.233  19.050  59.313  1.00 14.90           N  
ANISOU 1138  N   GLY A 149     1911   1977   1774   -175    277    -38       N  
ATOM   1139  CA  GLY A 149     -24.183  18.306  58.496  1.00 14.76           C  
ANISOU 1139  CA  GLY A 149     1885   1970   1754   -126    259    -13       C  
ATOM   1140  C   GLY A 149     -25.461  19.112  58.350  1.00 15.46           C  
ANISOU 1140  C   GLY A 149     2034   2023   1818    -68    242      9       C  
ATOM   1141  O   GLY A 149     -25.904  19.798  59.292  1.00 16.47           O  
ANISOU 1141  O   GLY A 149     2178   2134   1945    -43    239      1       O  
ATOM   1142  N   PHE A 150     -26.094  18.968  57.165  1.00 15.65           N  
ANISOU 1142  N   PHE A 150     2086   2040   1820    -40    227     31       N  
ATOM   1143  CA  PHE A 150     -27.217  19.844  56.848  1.00 17.34           C  
ANISOU 1143  CA  PHE A 150     2361   2217   2012     28    197     50       C  
ATOM   1144  C   PHE A 150     -28.083  19.219  55.769  1.00 18.22           C  
ANISOU 1144  C   PHE A 150     2460   2356   2108     66    158     68       C  
ATOM   1145  O   PHE A 150     -27.642  18.351  55.035  1.00 17.85           O  
ANISOU 1145  O   PHE A 150     2395   2335   2053     24    167     68       O  
ATOM   1146  CB  PHE A 150     -26.736  21.223  56.358  1.00 18.10           C  
ANISOU 1146  CB  PHE A 150     2585   2226   2068      7    213     63       C  
ATOM   1147  CG  PHE A 150     -25.878  21.158  55.142  1.00 17.71           C  
ANISOU 1147  CG  PHE A 150     2592   2158   1977    -66    242     76       C  
ATOM   1148  CD1 PHE A 150     -24.537  20.835  55.246  1.00 20.81           C  
ANISOU 1148  CD1 PHE A 150     2949   2576   2382   -159    297     48       C  
ATOM   1149  CD2 PHE A 150     -26.419  21.374  53.888  1.00 19.85           C  
ANISOU 1149  CD2 PHE A 150     2947   2398   2195    -41    212    111       C  
ATOM   1150  CE1 PHE A 150     -23.739  20.690  54.094  1.00 21.89           C  
ANISOU 1150  CE1 PHE A 150     3123   2713   2481   -233    340     45       C  
ATOM   1151  CE2 PHE A 150     -25.614  21.292  52.699  1.00 23.56           C  
ANISOU 1151  CE2 PHE A 150     3483   2857   2611   -124    251    120       C  
ATOM   1152  CZ  PHE A 150     -24.265  20.964  52.835  1.00 23.26           C  
ANISOU 1152  CZ  PHE A 150     3400   2849   2589   -224    324     82       C  
ATOM   1153  N   ASN A 151     -29.316  19.701  55.690  1.00 16.88           N  
ANISOU 1153  N   ASN A 151     2298   2182   1935    149    111     74       N  
ATOM   1154  CA  ASN A 151     -30.174  19.490  54.530  1.00 18.68           C  
ANISOU 1154  CA  ASN A 151     2537   2425   2134    194     55     93       C  
ATOM   1155  C   ASN A 151     -30.628  20.849  54.033  1.00 17.04           C  
ANISOU 1155  C   ASN A 151     2442   2141   1892    265     11    117       C  
ATOM   1156  O   ASN A 151     -30.612  21.835  54.769  1.00 18.51           O  
ANISOU 1156  O   ASN A 151     2669   2272   2090    299     22    110       O  
ATOM   1157  CB  ASN A 151     -31.384  18.653  54.894  1.00 17.32           C  
ANISOU 1157  CB  ASN A 151     2245   2337   1997    237     22     69       C  
ATOM   1158  CG  ASN A 151     -31.048  17.203  55.088  1.00 19.07           C  
ANISOU 1158  CG  ASN A 151     2390   2616   2239    166     51     54       C  
ATOM   1159  OD1 ASN A 151     -30.877  16.470  54.102  1.00 26.25           O  
ANISOU 1159  OD1 ASN A 151     3309   3538   3126    132     41     61       O  
ATOM   1160  ND2 ASN A 151     -30.897  16.771  56.313  1.00 17.18           N  
ANISOU 1160  ND2 ASN A 151     2092   2401   2035    141     85     36       N  
ATOM   1161  N   ILE A 152     -31.019  20.934  52.760  1.00 17.19           N  
ANISOU 1161  N   ILE A 152     2527   2146   1859    290    -44    148       N  
ATOM   1162  CA  ILE A 152     -31.493  22.208  52.231  1.00 19.60           C  
ANISOU 1162  CA  ILE A 152     2961   2364   2123    372   -105    181       C  
ATOM   1163  C   ILE A 152     -32.880  22.008  51.665  1.00 25.01           C  
ANISOU 1163  C   ILE A 152     3593   3101   2808    479   -207    180       C  
ATOM   1164  O   ILE A 152     -33.125  21.034  50.949  1.00 28.80           O  
ANISOU 1164  O   ILE A 152     4021   3652   3269    448   -232    179       O  
ATOM   1165  CB  ILE A 152     -30.569  22.801  51.152  1.00 21.75           C  
ANISOU 1165  CB  ILE A 152     3410   2547   2309    299    -87    228       C  
ATOM   1166  CG1 ILE A 152     -29.157  22.951  51.703  1.00 23.97           C  
ANISOU 1166  CG1 ILE A 152     3714   2797   2596    180     17    214       C  
ATOM   1167  CG2 ILE A 152     -31.145  24.170  50.690  1.00 25.61           C  
ANISOU 1167  CG2 ILE A 152     4059   2923   2750    395   -164    271       C  
ATOM   1168  CD1 ILE A 152     -28.152  23.627  50.706  1.00 30.94           C  
ANISOU 1168  CD1 ILE A 152     4773   3595   3390     80     59    250       C  
ATOM   1169  N   ASP A 153     -33.787  22.912  51.997  1.00 30.10           N  
ANISOU 1169  N   ASP A 153     4245   3713   3477    606   -268    172       N  
ATOM   1170  CA  ASP A 153     -35.157  22.848  51.511  1.00 34.60           C  
ANISOU 1170  CA  ASP A 153     4747   4341   4057    727   -378    160       C  
ATOM   1171  C   ASP A 153     -35.470  24.216  50.952  1.00 32.71           C  
ANISOU 1171  C   ASP A 153     4669   3983   3776    843   -464    200       C  
ATOM   1172  O   ASP A 153     -35.429  25.207  51.687  1.00 36.14           O  
ANISOU 1172  O   ASP A 153     5158   4334   4240    904   -446    189       O  
ATOM   1173  CB  ASP A 153     -36.136  22.474  52.623  1.00 51.56           C  
ANISOU 1173  CB  ASP A 153     6702   6593   6295    788   -369     87       C  
ATOM   1174  CG  ASP A 153     -35.551  21.466  53.601  1.00 73.22           C  
ANISOU 1174  CG  ASP A 153     9343   9402   9076    667   -260     56       C  
ATOM   1175  OD1 ASP A 153     -34.914  20.491  53.145  1.00 81.37           O  
ANISOU 1175  OD1 ASP A 153    10373  10463  10082    559   -229     74       O  
ATOM   1176  OD2 ASP A 153     -35.734  21.643  54.827  1.00 79.65           O  
ANISOU 1176  OD2 ASP A 153    10086  10236   9943    684   -208     11       O  
ATOM   1177  N   TYR A 154     -35.757  24.264  49.651  1.00 38.02           N  
ANISOU 1177  N   TYR A 154     5435   4638   4374    871   -560    248       N  
ATOM   1178  CA  TYR A 154     -35.858  25.520  48.937  1.00 45.48           C  
ANISOU 1178  CA  TYR A 154     6585   5443   5251    960   -648    308       C  
ATOM   1179  C   TYR A 154     -34.584  26.305  49.187  1.00 43.11           C  
ANISOU 1179  C   TYR A 154     6462   5005   4912    861   -549    343       C  
ATOM   1180  O   TYR A 154     -33.507  25.876  48.760  1.00 49.84           O  
ANISOU 1180  O   TYR A 154     7376   5854   5707    704   -467    367       O  
ATOM   1181  CB  TYR A 154     -37.149  26.220  49.343  1.00 54.20           C  
ANISOU 1181  CB  TYR A 154     7624   6548   6422   1164   -754    271       C  
ATOM   1182  CG  TYR A 154     -38.286  25.298  48.972  1.00 65.38           C  
ANISOU 1182  CG  TYR A 154     8849   8124   7868   1223   -843    230       C  
ATOM   1183  CD1 TYR A 154     -38.671  25.150  47.638  1.00 72.14           C  
ANISOU 1183  CD1 TYR A 154     9778   8991   8640   1250   -967    277       C  
ATOM   1184  CD2 TYR A 154     -38.904  24.496  49.926  1.00 67.65           C  
ANISOU 1184  CD2 TYR A 154     8892   8558   8255   1223   -794    143       C  
ATOM   1185  CE1 TYR A 154     -39.676  24.274  47.274  1.00 74.09           C  
ANISOU 1185  CE1 TYR A 154     9847   9392   8910   1286  -1050    232       C  
ATOM   1186  CE2 TYR A 154     -39.914  23.616  49.570  1.00 71.01           C  
ANISOU 1186  CE2 TYR A 154     9142   9135   8704   1249   -866     99       C  
ATOM   1187  CZ  TYR A 154     -40.295  23.512  48.245  1.00 75.48           C  
ANISOU 1187  CZ  TYR A 154     9773   9712   9194   1282   -996    141       C  
ATOM   1188  OH  TYR A 154     -41.297  22.641  47.886  1.00 80.59           O  
ANISOU 1188  OH  TYR A 154    10241  10515   9863   1298  -1072     90       O  
ATOM   1189  N   ASP A 155     -34.646  27.434  49.864  1.00 36.69           N  
ANISOU 1189  N   ASP A 155     5729   4083   4128    941   -549    337       N  
ATOM   1190  CA  ASP A 155     -33.395  28.148  50.074  1.00 41.03           C  
ANISOU 1190  CA  ASP A 155     6447   4507   4636    821   -452    365       C  
ATOM   1191  C   ASP A 155     -33.036  28.233  51.550  1.00 33.95           C  
ANISOU 1191  C   ASP A 155     5447   3626   3826    793   -351    299       C  
ATOM   1192  O   ASP A 155     -32.241  29.092  51.945  1.00 33.82           O  
ANISOU 1192  O   ASP A 155     5564   3493   3791    731   -290    307       O  
ATOM   1193  CB  ASP A 155     -33.435  29.525  49.416  1.00 53.18           C  
ANISOU 1193  CB  ASP A 155     8252   5857   6097    888   -525    431       C  
ATOM   1194  CG  ASP A 155     -33.072  29.460  47.927  1.00 63.56           C  
ANISOU 1194  CG  ASP A 155     9743   7129   7279    810   -566    513       C  
ATOM   1195  OD1 ASP A 155     -32.326  28.532  47.527  1.00 64.76           O  
ANISOU 1195  OD1 ASP A 155     9841   7369   7395    655   -486    512       O  
ATOM   1196  OD2 ASP A 155     -33.531  30.325  47.155  1.00 69.21           O  
ANISOU 1196  OD2 ASP A 155    10655   7721   7920    906   -678    576       O  
ATOM   1197  N   CYS A 156     -33.544  27.297  52.354  1.00 27.95           N  
ANISOU 1197  N   CYS A 156     4459   3012   3150    813   -329    236       N  
ATOM   1198  CA  CYS A 156     -33.321  27.292  53.798  1.00 25.30           C  
ANISOU 1198  CA  CYS A 156     4021   2706   2885    790   -242    172       C  
ATOM   1199  C   CYS A 156     -32.430  26.127  54.172  1.00 22.08           C  
ANISOU 1199  C   CYS A 156     3502   2400   2488    634   -149    157       C  
ATOM   1200  O   CYS A 156     -32.733  24.972  53.827  1.00 22.05           O  
ANISOU 1200  O   CYS A 156     3376   2510   2494    612   -162    152       O  
ATOM   1201  CB  CYS A 156     -34.635  27.160  54.548  1.00 27.78           C  
ANISOU 1201  CB  CYS A 156     4170   3106   3281    932   -281    105       C  
ATOM   1202  SG  CYS A 156     -34.459  27.100  56.342  1.00 26.66           S  
ANISOU 1202  SG  CYS A 156     3911   3011   3207    896   -172     23       S  
ATOM   1203  N   VAL A 157     -31.346  26.425  54.884  1.00 19.66           N  
ANISOU 1203  N   VAL A 157     3239   2049   2181    530    -63    145       N  
ATOM   1204  CA  VAL A 157     -30.438  25.390  55.354  1.00 19.54           C  
ANISOU 1204  CA  VAL A 157     3119   2123   2183    400     14    126       C  
ATOM   1205  C   VAL A 157     -30.909  24.917  56.727  1.00 19.23           C  
ANISOU 1205  C   VAL A 157     2929   2169   2211    429     41     67       C  
ATOM   1206  O   VAL A 157     -30.915  25.700  57.678  1.00 19.59           O  
ANISOU 1206  O   VAL A 157     3002   2167   2274    454     66     34       O  
ATOM   1207  CB  VAL A 157     -28.994  25.908  55.447  1.00 19.77           C  
ANISOU 1207  CB  VAL A 157     3253   2081   2178    268     87    134       C  
ATOM   1208  CG1 VAL A 157     -28.021  24.761  55.878  1.00 18.55           C  
ANISOU 1208  CG1 VAL A 157     2973   2027   2049    152    151    109       C  
ATOM   1209  CG2 VAL A 157     -28.536  26.522  54.113  1.00 22.85           C  
ANISOU 1209  CG2 VAL A 157     3820   2376   2487    221     77    190       C  
ATOM   1210  N   SER A 158     -31.202  23.615  56.860  1.00 17.04           N  
ANISOU 1210  N   SER A 158     2505   2010   1960    408     44     53       N  
ATOM   1211  CA  SER A 158     -31.477  23.034  58.180  1.00 16.19           C  
ANISOU 1211  CA  SER A 158     2273   1982   1897    399     83      5       C  
ATOM   1212  C   SER A 158     -30.212  22.331  58.643  1.00 15.50           C  
ANISOU 1212  C   SER A 158     2166   1918   1805    275    137      8       C  
ATOM   1213  O   SER A 158     -29.869  21.265  58.155  1.00 17.61           O  
ANISOU 1213  O   SER A 158     2383   2235   2071    222    138     24       O  
ATOM   1214  CB  SER A 158     -32.648  22.057  58.082  1.00 19.34           C  
ANISOU 1214  CB  SER A 158     2537   2489   2324    445     51    -13       C  
ATOM   1215  OG  SER A 158     -33.879  22.786  57.799  1.00 22.82           O  
ANISOU 1215  OG  SER A 158     2969   2921   2779    578     -8    -33       O  
ATOM   1216  N   PHE A 159     -29.504  22.975  59.599  1.00 16.51           N  
ANISOU 1216  N   PHE A 159     2335   2006   1932    234    178    -13       N  
ATOM   1217  CA  PHE A 159     -28.301  22.364  60.164  1.00 15.93           C  
ANISOU 1217  CA  PHE A 159     2231   1963   1859    129    215    -19       C  
ATOM   1218  C   PHE A 159     -28.701  21.321  61.174  1.00 15.22           C  
ANISOU 1218  C   PHE A 159     2032   1960   1791    124    221    -39       C  
ATOM   1219  O   PHE A 159     -29.504  21.595  62.073  1.00 15.95           O  
ANISOU 1219  O   PHE A 159     2100   2070   1888    167    231    -71       O  
ATOM   1220  CB  PHE A 159     -27.426  23.431  60.856  1.00 17.27           C  
ANISOU 1220  CB  PHE A 159     2481   2066   2014     79    247    -40       C  
ATOM   1221  CG  PHE A 159     -26.840  24.451  59.882  1.00 17.55           C  
ANISOU 1221  CG  PHE A 159     2647   2004   2018     49    254    -18       C  
ATOM   1222  CD1 PHE A 159     -25.710  24.132  59.117  1.00 19.24           C  
ANISOU 1222  CD1 PHE A 159     2872   2224   2216    -47    277     -2       C  
ATOM   1223  CD2 PHE A 159     -27.377  25.728  59.789  1.00 17.62           C  
ANISOU 1223  CD2 PHE A 159     2774   1912   2011    110    243    -19       C  
ATOM   1224  CE1 PHE A 159     -25.164  25.038  58.245  1.00 18.09           C  
ANISOU 1224  CE1 PHE A 159     2853   1991   2027    -99    296     17       C  
ATOM   1225  CE2 PHE A 159     -26.828  26.676  58.901  1.00 18.70           C  
ANISOU 1225  CE2 PHE A 159     3060   1941   2104     69    250      9       C  
ATOM   1226  CZ  PHE A 159     -25.733  26.338  58.124  1.00 18.08           C  
ANISOU 1226  CZ  PHE A 159     2995   1874   1999    -45    281     29       C  
ATOM   1227  N   CYS A 160     -28.137  20.125  61.059  1.00 15.22           N  
ANISOU 1227  N   CYS A 160     1975   2009   1797     70    220    -25       N  
ATOM   1228  CA  CYS A 160     -28.502  19.068  61.983  1.00 15.77           C  
ANISOU 1228  CA  CYS A 160     1969   2147   1877     56    222    -34       C  
ATOM   1229  C   CYS A 160     -27.347  18.399  62.695  1.00 13.59           C  
ANISOU 1229  C   CYS A 160     1678   1886   1599    -12    223    -32       C  
ATOM   1230  O   CYS A 160     -27.596  17.649  63.622  1.00 16.74           O  
ANISOU 1230  O   CYS A 160     2044   2324   1991    -28    221    -34       O  
ATOM   1231  CB  CYS A 160     -29.315  17.986  61.244  1.00 15.01           C  
ANISOU 1231  CB  CYS A 160     1813   2097   1792     73    202    -19       C  
ATOM   1232  SG  CYS A 160     -28.412  17.226  59.872  1.00 17.36           S  
ANISOU 1232  SG  CYS A 160     2120   2382   2092     38    187      8       S  
ATOM   1233  N   TYR A 161     -26.100  18.695  62.379  1.00 13.39           N  
ANISOU 1233  N   TYR A 161     1678   1834   1577    -53    225    -32       N  
ATOM   1234  CA  TYR A 161     -24.976  17.952  62.974  1.00 13.59           C  
ANISOU 1234  CA  TYR A 161     1667   1885   1611   -100    209    -37       C  
ATOM   1235  C   TYR A 161     -23.731  18.847  62.994  1.00 15.11           C  
ANISOU 1235  C   TYR A 161     1884   2054   1802   -151    221    -61       C  
ATOM   1236  O   TYR A 161     -23.482  19.645  62.086  1.00 16.12           O  
ANISOU 1236  O   TYR A 161     2055   2143   1925   -167    247    -64       O  
ATOM   1237  CB  TYR A 161     -24.695  16.659  62.201  1.00 15.12           C  
ANISOU 1237  CB  TYR A 161     1814   2101   1830    -98    192    -21       C  
ATOM   1238  CG  TYR A 161     -23.456  15.845  62.631  1.00 13.76           C  
ANISOU 1238  CG  TYR A 161     1600   1949   1680   -122    164    -31       C  
ATOM   1239  CD1 TYR A 161     -23.569  14.919  63.650  1.00 14.88           C  
ANISOU 1239  CD1 TYR A 161     1731   2109   1816   -116    126    -16       C  
ATOM   1240  CD2 TYR A 161     -22.178  16.034  62.058  1.00 13.68           C  
ANISOU 1240  CD2 TYR A 161     1561   1942   1693   -151    173    -58       C  
ATOM   1241  CE1 TYR A 161     -22.498  14.142  64.063  1.00 15.47           C  
ANISOU 1241  CE1 TYR A 161     1774   2195   1911   -116     80    -22       C  
ATOM   1242  CE2 TYR A 161     -21.086  15.257  62.469  1.00 14.01           C  
ANISOU 1242  CE2 TYR A 161     1545   2013   1766   -153    135    -77       C  
ATOM   1243  CZ  TYR A 161     -21.267  14.357  63.510  1.00 16.18           C  
ANISOU 1243  CZ  TYR A 161     1817   2295   2035   -126     81    -56       C  
ATOM   1244  OH  TYR A 161     -20.224  13.572  63.980  1.00 16.26           O  
ANISOU 1244  OH  TYR A 161     1779   2324   2075   -109     23    -70       O  
ATOM   1245  N   MET A 162     -23.028  18.777  64.132  1.00 14.49           N  
ANISOU 1245  N   MET A 162     1788   1999   1717   -184    200    -80       N  
ATOM   1246  CA  MET A 162     -21.672  19.343  64.232  1.00 15.86           C  
ANISOU 1246  CA  MET A 162     1953   2176   1897   -247    201   -114       C  
ATOM   1247  C   MET A 162     -20.734  18.239  64.703  1.00 14.53           C  
ANISOU 1247  C   MET A 162     1705   2062   1753   -252    150   -121       C  
ATOM   1248  O   MET A 162     -21.030  17.545  65.683  1.00 14.43           O  
ANISOU 1248  O   MET A 162     1689   2070   1725   -230    106   -105       O  
ATOM   1249  CB  MET A 162     -21.636  20.559  65.185  1.00 18.02           C  
ANISOU 1249  CB  MET A 162     2287   2423   2136   -284    212   -143       C  
ATOM   1250  CG  MET A 162     -20.215  21.133  65.272  1.00 16.98           C  
ANISOU 1250  CG  MET A 162     2139   2303   2010   -368    213   -186       C  
ATOM   1251  SD  MET A 162     -20.143  22.810  66.010  1.00 20.87           S  
ANISOU 1251  SD  MET A 162     2734   2736   2459   -432    243   -228       S  
ATOM   1252  CE  MET A 162     -20.565  23.841  64.597  1.00 21.64           C  
ANISOU 1252  CE  MET A 162     2932   2737   2553   -434    306   -211       C  
ATOM   1253  N   HIS A 163     -19.570  18.132  64.053  1.00 15.06           N  
ANISOU 1253  N   HIS A 163     1714   2153   1856   -284    154   -151       N  
ATOM   1254  CA  HIS A 163     -18.662  17.024  64.347  1.00 13.47           C  
ANISOU 1254  CA  HIS A 163     1424   2002   1691   -264     97   -166       C  
ATOM   1255  C   HIS A 163     -17.808  17.263  65.577  1.00 17.64           C  
ANISOU 1255  C   HIS A 163     1923   2568   2210   -294     39   -196       C  
ATOM   1256  O   HIS A 163     -17.143  18.306  65.675  1.00 15.85           O  
ANISOU 1256  O   HIS A 163     1693   2353   1977   -365     62   -240       O  
ATOM   1257  CB  HIS A 163     -17.755  16.779  63.131  1.00 15.62           C  
ANISOU 1257  CB  HIS A 163     1627   2298   2012   -279    131   -203       C  
ATOM   1258  CG  HIS A 163     -16.912  15.558  63.319  1.00 18.30           C  
ANISOU 1258  CG  HIS A 163     1869   2682   2401   -230     70   -225       C  
ATOM   1259  ND1 HIS A 163     -17.479  14.330  63.616  1.00 14.82           N  
ANISOU 1259  ND1 HIS A 163     1442   2221   1966   -155     17   -183       N  
ATOM   1260  CD2 HIS A 163     -15.578  15.376  63.287  1.00 19.42           C  
ANISOU 1260  CD2 HIS A 163     1903   2883   2592   -240     49   -288       C  
ATOM   1261  CE1 HIS A 163     -16.499  13.454  63.789  1.00 15.62           C  
ANISOU 1261  CE1 HIS A 163     1462   2356   2118   -109    -43   -214       C  
ATOM   1262  NE2 HIS A 163     -15.339  14.060  63.592  1.00 17.53           N  
ANISOU 1262  NE2 HIS A 163     1616   2653   2391   -153    -27   -282       N  
ATOM   1263  N   HIS A 164     -17.701  16.227  66.437  1.00 15.45           N  
ANISOU 1263  N   HIS A 164     1626   2313   1933   -245    -43   -176       N  
ATOM   1264  CA  HIS A 164     -16.861  16.330  67.643  1.00 15.45           C  
ANISOU 1264  CA  HIS A 164     1600   2355   1914   -265   -121   -201       C  
ATOM   1265  C   HIS A 164     -15.781  15.262  67.779  1.00 16.86           C  
ANISOU 1265  C   HIS A 164     1682   2579   2143   -211   -212   -220       C  
ATOM   1266  O   HIS A 164     -14.704  15.583  68.307  1.00 19.11           O  
ANISOU 1266  O   HIS A 164     1898   2922   2440   -239   -267   -271       O  
ATOM   1267  CB  HIS A 164     -17.712  16.270  68.949  1.00 14.55           C  
ANISOU 1267  CB  HIS A 164     1582   2223   1724   -263   -157   -160       C  
ATOM   1268  CG  HIS A 164     -18.575  17.465  69.165  1.00 16.31           C  
ANISOU 1268  CG  HIS A 164     1886   2413   1897   -310    -84   -165       C  
ATOM   1269  ND1 HIS A 164     -18.457  18.290  70.285  1.00 16.60           N  
ANISOU 1269  ND1 HIS A 164     1972   2460   1875   -363    -99   -191       N  
ATOM   1270  CD2 HIS A 164     -19.571  17.981  68.400  1.00 15.70           C  
ANISOU 1270  CD2 HIS A 164     1852   2291   1821   -303     -1   -152       C  
ATOM   1271  CE1 HIS A 164     -19.368  19.252  70.186  1.00 16.45           C  
ANISOU 1271  CE1 HIS A 164     2025   2396   1829   -380    -20   -198       C  
ATOM   1272  NE2 HIS A 164     -20.076  19.060  69.083  1.00 15.66           N  
ANISOU 1272  NE2 HIS A 164     1920   2264   1766   -338     33   -171       N  
ATOM   1273  N   MET A 165     -16.019  14.012  67.356  1.00 16.44           N  
ANISOU 1273  N   MET A 165     1623   2502   2123   -133   -237   -187       N  
ATOM   1274  CA  MET A 165     -15.003  13.017  67.687  1.00 17.66           C  
ANISOU 1274  CA  MET A 165     1700   2687   2322    -62   -343   -206       C  
ATOM   1275  C   MET A 165     -15.159  11.744  66.862  1.00 17.63           C  
ANISOU 1275  C   MET A 165     1684   2644   2370     21   -345   -189       C  
ATOM   1276  O   MET A 165     -16.178  11.499  66.233  1.00 16.11           O  
ANISOU 1276  O   MET A 165     1558   2401   2164     19   -279   -150       O  
ATOM   1277  CB  MET A 165     -15.007  12.661  69.180  1.00 21.29           C  
ANISOU 1277  CB  MET A 165     2224   3145   2720    -43   -458   -166       C  
ATOM   1278  CG  MET A 165     -16.269  12.036  69.590  1.00 19.74           C  
ANISOU 1278  CG  MET A 165     2160   2879   2460    -30   -452    -86       C  
ATOM   1279  SD  MET A 165     -16.455  12.189  71.443  1.00 29.39           S  
ANISOU 1279  SD  MET A 165     3495   4108   3566    -65   -543    -45       S  
ATOM   1280  CE  MET A 165     -17.864  11.124  71.625  1.00 29.96           C  
ANISOU 1280  CE  MET A 165     3704   4099   3579    -53   -519     43       C  
ATOM   1281  N   GLU A 166     -14.112  10.919  66.903  1.00 18.33           N  
ANISOU 1281  N   GLU A 166     1685   2758   2521    100   -430   -225       N  
ATOM   1282  CA  GLU A 166     -14.132   9.617  66.246  1.00 19.25           C  
ANISOU 1282  CA  GLU A 166     1797   2826   2691    194   -448   -218       C  
ATOM   1283  C   GLU A 166     -14.093   8.535  67.321  1.00 18.86           C  
ANISOU 1283  C   GLU A 166     1820   2727   2620    278   -586   -164       C  
ATOM   1284  O   GLU A 166     -13.321   8.638  68.263  1.00 21.97           O  
ANISOU 1284  O   GLU A 166     2180   3162   3007    302   -692   -176       O  
ATOM   1285  CB  GLU A 166     -12.920   9.477  65.305  1.00 20.73           C  
ANISOU 1285  CB  GLU A 166     1825   3075   2978    234   -428   -317       C  
ATOM   1286  CG  GLU A 166     -12.899   8.107  64.607  1.00 22.33           C  
ANISOU 1286  CG  GLU A 166     2026   3219   3238    340   -444   -323       C  
ATOM   1287  CD  GLU A 166     -11.878   8.096  63.451  1.00 23.81           C  
ANISOU 1287  CD  GLU A 166     2057   3473   3517    361   -379   -435       C  
ATOM   1288  OE1 GLU A 166     -11.030   7.180  63.419  1.00 26.91           O  
ANISOU 1288  OE1 GLU A 166     2365   3872   3987    476   -451   -489       O  
ATOM   1289  OE2 GLU A 166     -11.978   8.991  62.593  1.00 21.80           O  
ANISOU 1289  OE2 GLU A 166     1776   3257   3250    262   -255   -468       O  
ATOM   1290  N   LEU A 167     -14.935   7.508  67.183  1.00 19.40           N  
ANISOU 1290  N   LEU A 167     1997   2703   2669    315   -588   -102       N  
ATOM   1291  CA  LEU A 167     -14.934   6.395  68.126  1.00 20.56           C  
ANISOU 1291  CA  LEU A 167     2244   2780   2787    389   -716    -42       C  
ATOM   1292  C   LEU A 167     -13.916   5.360  67.708  1.00 24.30           C  
ANISOU 1292  C   LEU A 167     2644   3232   3357    524   -799    -88       C  
ATOM   1293  O   LEU A 167     -13.429   5.352  66.564  1.00 25.55           O  
ANISOU 1293  O   LEU A 167     2684   3422   3600    552   -731   -166       O  
ATOM   1294  CB  LEU A 167     -16.337   5.788  68.183  1.00 21.95           C  
ANISOU 1294  CB  LEU A 167     2581   2865   2895    346   -671     41       C  
ATOM   1295  CG  LEU A 167     -17.408   6.779  68.674  1.00 23.91           C  
ANISOU 1295  CG  LEU A 167     2893   3139   3051    226   -591     77       C  
ATOM   1296  CD1 LEU A 167     -18.819   6.202  68.523  1.00 23.51           C  
ANISOU 1296  CD1 LEU A 167     2962   3021   2949    175   -526    136       C  
ATOM   1297  CD2 LEU A 167     -17.215   7.118  70.141  1.00 26.44           C  
ANISOU 1297  CD2 LEU A 167     3276   3480   3289    201   -676    111       C  
ATOM   1298  N   PRO A 168     -13.651   4.390  68.574  1.00 23.84           N  
ANISOU 1298  N   PRO A 168     2670   3107   3282    614   -941    -41       N  
ATOM   1299  CA  PRO A 168     -12.593   3.409  68.267  1.00 25.07           C  
ANISOU 1299  CA  PRO A 168     2750   3237   3538    770  -1040    -94       C  
ATOM   1300  C   PRO A 168     -12.814   2.574  67.002  1.00 27.35           C  
ANISOU 1300  C   PRO A 168     3035   3458   3898    820   -962   -128       C  
ATOM   1301  O   PRO A 168     -11.814   2.097  66.443  1.00 33.73           O  
ANISOU 1301  O   PRO A 168     3721   4284   4812    938   -997   -214       O  
ATOM   1302  CB  PRO A 168     -12.582   2.528  69.521  1.00 29.10           C  
ANISOU 1302  CB  PRO A 168     3417   3656   3985    843  -1210     -6       C  
ATOM   1303  CG  PRO A 168     -12.942   3.448  70.595  1.00 31.88           C  
ANISOU 1303  CG  PRO A 168     3827   4062   4227    732  -1222     44       C  
ATOM   1304  CD  PRO A 168     -14.005   4.372  70.013  1.00 24.57           C  
ANISOU 1304  CD  PRO A 168     2905   3170   3263    583  -1037     46       C  
ATOM   1305  N   THR A 169     -14.044   2.299  66.575  1.00 24.11           N  
ANISOU 1305  N   THR A 169     2752   2972   3435    743   -868    -72       N  
ATOM   1306  CA  THR A 169     -14.330   1.574  65.332  1.00 23.36           C  
ANISOU 1306  CA  THR A 169     2662   2818   3396    770   -786   -108       C  
ATOM   1307  C   THR A 169     -14.187   2.428  64.077  1.00 24.06           C  
ANISOU 1307  C   THR A 169     2606   3004   3530    710   -643   -195       C  
ATOM   1308  O   THR A 169     -14.467   1.937  62.965  1.00 28.38           O  
ANISOU 1308  O   THR A 169     3158   3515   4110    715   -563   -231       O  
ATOM   1309  CB  THR A 169     -15.745   0.970  65.358  1.00 27.81           C  
ANISOU 1309  CB  THR A 169     3414   3274   3880    693   -743    -20       C  
ATOM   1310  OG1 THR A 169     -16.665   1.952  65.868  1.00 26.70           O  
ANISOU 1310  OG1 THR A 169     3312   3185   3646    557   -681     34       O  
ATOM   1311  CG2 THR A 169     -15.783  -0.231  66.274  1.00 32.51           C  
ANISOU 1311  CG2 THR A 169     4175   3736   4443    765   -875     54       C  
ATOM   1312  N   GLY A 170     -13.852   3.707  64.215  1.00 24.05           N  
ANISOU 1312  N   GLY A 170     2502   3119   3518    638   -603   -224       N  
ATOM   1313  CA  GLY A 170     -13.712   4.550  63.050  1.00 22.04           C  
ANISOU 1313  CA  GLY A 170     2139   2945   3292    569   -468   -297       C  
ATOM   1314  C   GLY A 170     -14.954   5.268  62.607  1.00 23.46           C  
ANISOU 1314  C   GLY A 170     2398   3120   3396    444   -357   -248       C  
ATOM   1315  O   GLY A 170     -14.911   5.948  61.566  1.00 26.36           O  
ANISOU 1315  O   GLY A 170     2703   3540   3774    385   -249   -298       O  
ATOM   1316  N   VAL A 171     -16.067   5.097  63.318  1.00 20.94           N  
ANISOU 1316  N   VAL A 171     2215   2740   3000    404   -380   -156       N  
ATOM   1317  CA  VAL A 171     -17.273   5.867  63.085  1.00 18.57           C  
ANISOU 1317  CA  VAL A 171     1975   2448   2632    297   -290   -113       C  
ATOM   1318  C   VAL A 171     -17.228   7.135  63.931  1.00 16.66           C  
ANISOU 1318  C   VAL A 171     1716   2270   2345    234   -292   -100       C  
ATOM   1319  O   VAL A 171     -16.340   7.328  64.754  1.00 18.13           O  
ANISOU 1319  O   VAL A 171     1856   2491   2542    262   -368   -115       O  
ATOM   1320  CB  VAL A 171     -18.545   5.040  63.351  1.00 17.65           C  
ANISOU 1320  CB  VAL A 171     1998   2248   2461    274   -297    -39       C  
ATOM   1321  CG1 VAL A 171     -18.525   3.778  62.468  1.00 23.12           C  
ANISOU 1321  CG1 VAL A 171     2717   2869   3200    330   -295    -63       C  
ATOM   1322  CG2 VAL A 171     -18.706   4.690  64.852  1.00 19.09           C  
ANISOU 1322  CG2 VAL A 171     2275   2392   2587    278   -391     29       C  
ATOM   1323  N   HIS A 172     -18.201   8.022  63.730  1.00 15.56           N  
ANISOU 1323  N   HIS A 172     1614   2145   2153    151   -213    -75       N  
ATOM   1324  CA  HIS A 172     -18.104   9.416  64.187  1.00 15.64           C  
ANISOU 1324  CA  HIS A 172     1600   2211   2130     88   -186    -84       C  
ATOM   1325  C   HIS A 172     -19.291   9.808  65.037  1.00 17.12           C  
ANISOU 1325  C   HIS A 172     1884   2382   2241     38   -177    -25       C  
ATOM   1326  O   HIS A 172     -20.382   9.264  64.892  1.00 15.59           O  
ANISOU 1326  O   HIS A 172     1755   2150   2019     29   -153     14       O  
ATOM   1327  CB  HIS A 172     -17.977  10.325  62.917  1.00 14.70           C  
ANISOU 1327  CB  HIS A 172     1427   2126   2031     43    -87   -132       C  
ATOM   1328  CG  HIS A 172     -16.737   9.982  62.181  1.00 16.21           C  
ANISOU 1328  CG  HIS A 172     1515   2351   2293     78    -83   -204       C  
ATOM   1329  ND1 HIS A 172     -16.746   9.308  60.967  1.00 17.08           N  
ANISOU 1329  ND1 HIS A 172     1609   2444   2437    103    -35   -233       N  
ATOM   1330  CD2 HIS A 172     -15.444  10.175  62.508  1.00 18.84           C  
ANISOU 1330  CD2 HIS A 172     1746   2741   2672     93   -120   -263       C  
ATOM   1331  CE1 HIS A 172     -15.503   9.076  60.605  1.00 19.03           C  
ANISOU 1331  CE1 HIS A 172     1747   2734   2748    137    -37   -310       C  
ATOM   1332  NE2 HIS A 172     -14.686   9.603  61.511  1.00 18.36           N  
ANISOU 1332  NE2 HIS A 172     1598   2700   2676    132    -89   -332       N  
ATOM   1333  N   ALA A 173     -19.046  10.738  65.956  1.00 15.65           N  
ANISOU 1333  N   ALA A 173     1699   2230   2019      2   -193    -30       N  
ATOM   1334  CA  ALA A 173     -20.074  11.185  66.897  1.00 15.34           C  
ANISOU 1334  CA  ALA A 173     1744   2183   1902    -44   -179     11       C  
ATOM   1335  C   ALA A 173     -20.023  12.699  67.015  1.00 14.33           C  
ANISOU 1335  C   ALA A 173     1601   2089   1754    -97   -129    -22       C  
ATOM   1336  O   ALA A 173     -18.957  13.343  66.910  1.00 14.90           O  
ANISOU 1336  O   ALA A 173     1611   2194   1855   -111   -139    -69       O  
ATOM   1337  CB  ALA A 173     -19.871  10.523  68.278  1.00 17.99           C  
ANISOU 1337  CB  ALA A 173     2141   2506   2188    -33   -272     48       C  
ATOM   1338  N   GLY A 174     -21.206  13.291  67.217  1.00 14.47           N  
ANISOU 1338  N   GLY A 174     1675   2096   1725   -128    -72     -5       N  
ATOM   1339  CA  GLY A 174     -21.288  14.732  67.356  1.00 16.67           C  
ANISOU 1339  CA  GLY A 174     1964   2386   1983   -168    -25    -36       C  
ATOM   1340  C   GLY A 174     -22.620  15.127  67.921  1.00 16.02           C  
ANISOU 1340  C   GLY A 174     1945   2296   1848   -182     20    -21       C  
ATOM   1341  O   GLY A 174     -23.373  14.292  68.426  1.00 16.11           O  
ANISOU 1341  O   GLY A 174     1989   2306   1827   -181     12     11       O  
ATOM   1342  N   THR A 175     -22.939  16.420  67.762  1.00 14.96           N  
ANISOU 1342  N   THR A 175     1827   2152   1705   -198     73    -50       N  
ATOM   1343  CA  THR A 175     -24.106  16.997  68.406  1.00 14.88           C  
ANISOU 1343  CA  THR A 175     1865   2140   1650   -201    118    -57       C  
ATOM   1344  C   THR A 175     -25.042  17.596  67.360  1.00 15.03           C  
ANISOU 1344  C   THR A 175     1879   2136   1696   -164    172    -64       C  
ATOM   1345  O   THR A 175     -24.664  17.826  66.189  1.00 15.34           O  
ANISOU 1345  O   THR A 175     1902   2153   1774   -151    178    -62       O  
ATOM   1346  CB  THR A 175     -23.664  18.106  69.374  1.00 14.59           C  
ANISOU 1346  CB  THR A 175     1870   2101   1572   -240    121    -97       C  
ATOM   1347  OG1 THR A 175     -23.051  19.190  68.662  1.00 16.26           O  
ANISOU 1347  OG1 THR A 175     2082   2281   1814   -252    142   -127       O  
ATOM   1348  CG2 THR A 175     -22.689  17.569  70.425  1.00 15.35           C  
ANISOU 1348  CG2 THR A 175     1971   2227   1633   -275     48    -92       C  
ATOM   1349  N   ASP A 176     -26.237  17.971  67.808  1.00 15.02           N  
ANISOU 1349  N   ASP A 176     1896   2142   1669   -148    213    -78       N  
ATOM   1350  CA  ASP A 176     -27.014  18.917  67.028  1.00 15.42           C  
ANISOU 1350  CA  ASP A 176     1952   2165   1741    -98    250    -97       C  
ATOM   1351  C   ASP A 176     -26.441  20.330  67.256  1.00 14.81           C  
ANISOU 1351  C   ASP A 176     1935   2038   1655   -109    264   -132       C  
ATOM   1352  O   ASP A 176     -25.469  20.511  67.997  1.00 16.58           O  
ANISOU 1352  O   ASP A 176     2181   2264   1856   -164    247   -145       O  
ATOM   1353  CB  ASP A 176     -28.503  18.749  67.382  1.00 17.35           C  
ANISOU 1353  CB  ASP A 176     2171   2446   1974    -67    285   -114       C  
ATOM   1354  CG  ASP A 176     -28.835  19.060  68.789  1.00 18.86           C  
ANISOU 1354  CG  ASP A 176     2390   2661   2115    -94    318   -150       C  
ATOM   1355  OD1 ASP A 176     -28.159  19.838  69.481  1.00 17.13           O  
ANISOU 1355  OD1 ASP A 176     2225   2417   1868   -120    319   -175       O  
ATOM   1356  OD2 ASP A 176     -29.890  18.632  69.302  1.00 20.39           O  
ANISOU 1356  OD2 ASP A 176     2554   2904   2287    -98    356   -167       O  
ATOM   1357  N   LEU A 177     -27.042  21.348  66.631  1.00 15.67           N  
ANISOU 1357  N   LEU A 177     2078   2098   1778    -58    288   -148       N  
ATOM   1358  CA  LEU A 177     -26.439  22.685  66.746  1.00 15.92           C  
ANISOU 1358  CA  LEU A 177     2190   2061   1798    -78    302   -177       C  
ATOM   1359  C   LEU A 177     -26.852  23.387  68.034  1.00 18.32           C  
ANISOU 1359  C   LEU A 177     2535   2359   2066    -78    332   -230       C  
ATOM   1360  O   LEU A 177     -26.402  24.509  68.283  1.00 19.14           O  
ANISOU 1360  O   LEU A 177     2718   2399   2155   -101    346   -264       O  
ATOM   1361  CB  LEU A 177     -26.822  23.540  65.489  1.00 15.70           C  
ANISOU 1361  CB  LEU A 177     2215   1958   1791    -21    307   -166       C  
ATOM   1362  CG  LEU A 177     -25.805  23.446  64.368  1.00 17.28           C  
ANISOU 1362  CG  LEU A 177     2430   2135   2002    -71    296   -133       C  
ATOM   1363  CD1 LEU A 177     -24.508  24.082  64.778  1.00 20.27           C  
ANISOU 1363  CD1 LEU A 177     2851   2485   2363   -165    308   -158       C  
ATOM   1364  CD2 LEU A 177     -25.554  21.985  63.887  1.00 19.15           C  
ANISOU 1364  CD2 LEU A 177     2574   2444   2259    -85    273   -100       C  
ATOM   1365  N   GLU A 178     -27.699  22.760  68.862  1.00 16.10           N  
ANISOU 1365  N   GLU A 178     2212   2141   1764    -63    348   -244       N  
ATOM   1366  CA  GLU A 178     -27.883  23.173  70.237  1.00 18.59           C  
ANISOU 1366  CA  GLU A 178     2564   2471   2028    -91    380   -296       C  
ATOM   1367  C   GLU A 178     -26.865  22.549  71.174  1.00 14.43           C  
ANISOU 1367  C   GLU A 178     2045   1985   1451   -182    346   -283       C  
ATOM   1368  O   GLU A 178     -26.961  22.752  72.379  1.00 18.42           O  
ANISOU 1368  O   GLU A 178     2591   2513   1897   -220    366   -322       O  
ATOM   1369  CB  GLU A 178     -29.314  22.803  70.732  1.00 22.07           C  
ANISOU 1369  CB  GLU A 178     2955   2971   2458    -47    428   -325       C  
ATOM   1370  CG  GLU A 178     -30.406  23.018  69.719  1.00 26.76           C  
ANISOU 1370  CG  GLU A 178     3500   3556   3110     54    439   -331       C  
ATOM   1371  CD  GLU A 178     -30.656  24.453  69.516  1.00 23.78           C  
ANISOU 1371  CD  GLU A 178     3187   3095   2752    129    454   -378       C  
ATOM   1372  OE1 GLU A 178     -30.032  25.309  70.216  1.00 27.35           O  
ANISOU 1372  OE1 GLU A 178     3726   3495   3172     92    470   -414       O  
ATOM   1373  OE2 GLU A 178     -31.495  24.753  68.616  1.00 28.27           O  
ANISOU 1373  OE2 GLU A 178     3728   3646   3369    228    444   -380       O  
ATOM   1374  N   GLY A 179     -25.917  21.759  70.652  1.00 16.77           N  
ANISOU 1374  N   GLY A 179     2306   2297   1770   -213    291   -234       N  
ATOM   1375  CA  GLY A 179     -24.861  21.201  71.479  1.00 18.50           C  
ANISOU 1375  CA  GLY A 179     2526   2551   1950   -281    237   -224       C  
ATOM   1376  C   GLY A 179     -25.229  19.922  72.208  1.00 18.16           C  
ANISOU 1376  C   GLY A 179     2471   2565   1866   -295    215   -189       C  
ATOM   1377  O   GLY A 179     -24.489  19.491  73.112  1.00 17.96           O  
ANISOU 1377  O   GLY A 179     2469   2565   1791   -343    161   -180       O  
ATOM   1378  N   ASN A 180     -26.340  19.283  71.829  1.00 17.45           N  
ANISOU 1378  N   ASN A 180     2349   2492   1791   -258    250   -169       N  
ATOM   1379  CA  ASN A 180     -26.753  18.055  72.484  1.00 15.46           C  
ANISOU 1379  CA  ASN A 180     2101   2280   1492   -289    240   -134       C  
ATOM   1380  C   ASN A 180     -26.298  16.862  71.648  1.00 13.57           C  
ANISOU 1380  C   ASN A 180     1821   2035   1299   -274    184    -76       C  
ATOM   1381  O   ASN A 180     -26.647  16.755  70.480  1.00 14.48           O  
ANISOU 1381  O   ASN A 180     1886   2138   1476   -231    200    -67       O  
ATOM   1382  CB  ASN A 180     -28.275  18.053  72.657  1.00 15.83           C  
ANISOU 1382  CB  ASN A 180     2133   2359   1524   -278    322   -162       C  
ATOM   1383  CG  ASN A 180     -28.749  19.182  73.520  1.00 16.89           C  
ANISOU 1383  CG  ASN A 180     2305   2500   1614   -283    384   -232       C  
ATOM   1384  OD1 ASN A 180     -28.427  19.254  74.696  1.00 20.15           O  
ANISOU 1384  OD1 ASN A 180     2783   2928   1947   -343    383   -248       O  
ATOM   1385  ND2 ASN A 180     -29.570  20.076  72.931  1.00 20.78           N  
ANISOU 1385  ND2 ASN A 180     2762   2978   2157   -213    437   -280       N  
ATOM   1386  N   PHE A 181     -25.543  15.939  72.267  1.00 14.74           N  
ANISOU 1386  N   PHE A 181     2000   2189   1413   -304    115    -38       N  
ATOM   1387  CA  PHE A 181     -25.034  14.807  71.514  1.00 16.71           C  
ANISOU 1387  CA  PHE A 181     2216   2421   1710   -278     59      8       C  
ATOM   1388  C   PHE A 181     -26.138  13.937  70.962  1.00 13.93           C  
ANISOU 1388  C   PHE A 181     1851   2069   1372   -273     99     33       C  
ATOM   1389  O   PHE A 181     -27.185  13.745  71.585  1.00 16.07           O  
ANISOU 1389  O   PHE A 181     2153   2364   1590   -312    150     31       O  
ATOM   1390  CB  PHE A 181     -24.124  13.933  72.431  1.00 16.68           C  
ANISOU 1390  CB  PHE A 181     2262   2415   1659   -297    -36     45       C  
ATOM   1391  CG  PHE A 181     -22.658  14.241  72.229  1.00 17.39           C  
ANISOU 1391  CG  PHE A 181     2307   2507   1793   -273   -110     27       C  
ATOM   1392  CD1 PHE A 181     -21.921  13.638  71.199  1.00 16.65           C  
ANISOU 1392  CD1 PHE A 181     2144   2400   1781   -223   -148     35       C  
ATOM   1393  CD2 PHE A 181     -22.058  15.177  73.028  1.00 15.48           C  
ANISOU 1393  CD2 PHE A 181     2083   2288   1512   -308   -130    -10       C  
ATOM   1394  CE1 PHE A 181     -20.577  13.959  70.990  1.00 17.61           C  
ANISOU 1394  CE1 PHE A 181     2200   2541   1949   -209   -203      2       C  
ATOM   1395  CE2 PHE A 181     -20.693  15.538  72.808  1.00 17.05           C  
ANISOU 1395  CE2 PHE A 181     2219   2504   1756   -301   -192    -41       C  
ATOM   1396  CZ  PHE A 181     -19.945  14.901  71.798  1.00 17.16           C  
ANISOU 1396  CZ  PHE A 181     2149   2514   1855   -251   -228    -36       C  
ATOM   1397  N   TYR A 182     -25.855  13.435  69.783  1.00 13.67           N  
ANISOU 1397  N   TYR A 182     1770   2016   1408   -234     79     48       N  
ATOM   1398  CA  TYR A 182     -26.592  12.275  69.265  1.00 12.18           C  
ANISOU 1398  CA  TYR A 182     1578   1817   1230   -238     89     78       C  
ATOM   1399  C   TYR A 182     -26.041  11.054  69.968  1.00 16.62           C  
ANISOU 1399  C   TYR A 182     2208   2350   1757   -257     21    125       C  
ATOM   1400  O   TYR A 182     -24.845  10.777  69.827  1.00 17.09           O  
ANISOU 1400  O   TYR A 182     2260   2386   1849   -218    -52    134       O  
ATOM   1401  CB  TYR A 182     -26.438  12.128  67.768  1.00 15.23           C  
ANISOU 1401  CB  TYR A 182     1906   2189   1693   -192     89     74       C  
ATOM   1402  CG  TYR A 182     -27.162  13.195  66.974  1.00 15.48           C  
ANISOU 1402  CG  TYR A 182     1892   2239   1750   -168    145     40       C  
ATOM   1403  CD1 TYR A 182     -28.529  13.065  66.793  1.00 14.80           C  
ANISOU 1403  CD1 TYR A 182     1785   2183   1657   -176    190     31       C  
ATOM   1404  CD2 TYR A 182     -26.512  14.294  66.449  1.00 15.48           C  
ANISOU 1404  CD2 TYR A 182     1876   2226   1778   -141    147     16       C  
ATOM   1405  CE1 TYR A 182     -29.237  13.995  66.001  1.00 13.05           C  
ANISOU 1405  CE1 TYR A 182     1521   1976   1463   -134    222      1       C  
ATOM   1406  CE2 TYR A 182     -27.213  15.269  65.695  1.00 14.16           C  
ANISOU 1406  CE2 TYR A 182     1694   2059   1628   -110    186     -6       C  
ATOM   1407  CZ  TYR A 182     -28.570  15.092  65.496  1.00 16.81           C  
ANISOU 1407  CZ  TYR A 182     2004   2422   1960    -96    215    -12       C  
ATOM   1408  OH  TYR A 182     -29.309  16.003  64.774  1.00 15.58           O  
ANISOU 1408  OH  TYR A 182     1831   2266   1822    -47    235    -33       O  
ATOM   1409  N   GLY A 183     -26.892  10.308  70.670  1.00 14.44           N  
ANISOU 1409  N   GLY A 183     1998   2073   1417   -316     43    152       N  
ATOM   1410  CA  GLY A 183     -26.424   9.068  71.270  1.00 16.57           C  
ANISOU 1410  CA  GLY A 183     2360   2291   1645   -333    -29    208       C  
ATOM   1411  C   GLY A 183     -25.700   9.241  72.573  1.00 15.97           C  
ANISOU 1411  C   GLY A 183     2361   2214   1494   -349    -92    226       C  
ATOM   1412  O   GLY A 183     -25.521  10.353  73.077  1.00 17.62           O  
ANISOU 1412  O   GLY A 183     2550   2466   1680   -357    -74    190       O  
ATOM   1413  N   PRO A 184     -25.262   8.124  73.165  1.00 17.52           N  
ANISOU 1413  N   PRO A 184     2660   2353   1643   -355   -174    285       N  
ATOM   1414  CA  PRO A 184     -24.790   8.082  74.549  1.00 19.65           C  
ANISOU 1414  CA  PRO A 184     3038   2617   1810   -386   -243    317       C  
ATOM   1415  C   PRO A 184     -23.300   8.369  74.601  1.00 22.74           C  
ANISOU 1415  C   PRO A 184     3385   3010   2244   -303   -360    306       C  
ATOM   1416  O   PRO A 184     -22.500   7.515  75.034  1.00 28.02           O  
ANISOU 1416  O   PRO A 184     4123   3629   2894   -261   -481    352       O  
ATOM   1417  CB  PRO A 184     -25.068   6.622  74.948  1.00 21.87           C  
ANISOU 1417  CB  PRO A 184     3462   2820   2029   -422   -285    391       C  
ATOM   1418  CG  PRO A 184     -24.901   5.874  73.569  1.00 21.85           C  
ANISOU 1418  CG  PRO A 184     3393   2766   2144   -351   -297    390       C  
ATOM   1419  CD  PRO A 184     -25.587   6.796  72.612  1.00 19.73           C  
ANISOU 1419  CD  PRO A 184     2987   2566   1944   -356   -185    325       C  
ATOM   1420  N   PHE A 185     -22.916   9.504  74.047  1.00 19.11           N  
ANISOU 1420  N   PHE A 185     2805   2602   1852   -275   -328    244       N  
ATOM   1421  CA  PHE A 185     -21.511   9.875  73.904  1.00 21.06           C  
ANISOU 1421  CA  PHE A 185     2975   2868   2157   -210   -419    214       C  
ATOM   1422  C   PHE A 185     -21.260  11.192  74.615  1.00 20.68           C  
ANISOU 1422  C   PHE A 185     2914   2879   2064   -255   -404    167       C  
ATOM   1423  O   PHE A 185     -22.188  11.995  74.820  1.00 24.22           O  
ANISOU 1423  O   PHE A 185     3381   3351   2472   -313   -302    142       O  
ATOM   1424  CB  PHE A 185     -21.104   9.968  72.413  1.00 19.30           C  
ANISOU 1424  CB  PHE A 185     2624   2647   2062   -148   -390    175       C  
ATOM   1425  CG  PHE A 185     -21.425   8.689  71.657  1.00 18.11           C  
ANISOU 1425  CG  PHE A 185     2493   2435   1954   -110   -394    210       C  
ATOM   1426  CD1 PHE A 185     -20.771   7.509  71.999  1.00 20.92           C  
ANISOU 1426  CD1 PHE A 185     2907   2734   2308    -54   -506    252       C  
ATOM   1427  CD2 PHE A 185     -22.399   8.654  70.703  1.00 18.10           C  
ANISOU 1427  CD2 PHE A 185     2466   2427   1985   -129   -296    203       C  
ATOM   1428  CE1 PHE A 185     -21.094   6.311  71.335  1.00 19.61           C  
ANISOU 1428  CE1 PHE A 185     2779   2495   2176    -23   -507    281       C  
ATOM   1429  CE2 PHE A 185     -22.711   7.446  70.053  1.00 18.77           C  
ANISOU 1429  CE2 PHE A 185     2581   2452   2100   -107   -300    230       C  
ATOM   1430  CZ  PHE A 185     -22.039   6.292  70.403  1.00 19.81           C  
ANISOU 1430  CZ  PHE A 185     2779   2518   2231    -57   -403    268       C  
ATOM   1431  N   VAL A 186     -20.004  11.372  75.072  1.00 20.03           N  
ANISOU 1431  N   VAL A 186     2804   2822   1985   -227   -514    150       N  
ATOM   1432  CA  VAL A 186     -19.624  12.549  75.845  1.00 21.04           C  
ANISOU 1432  CA  VAL A 186     2931   3002   2062   -280   -519    102       C  
ATOM   1433  C   VAL A 186     -18.320  13.104  75.315  1.00 23.80           C  
ANISOU 1433  C   VAL A 186     3151   3393   2500   -246   -571     43       C  
ATOM   1434  O   VAL A 186     -17.468  12.354  74.828  1.00 22.67           O  
ANISOU 1434  O   VAL A 186     2938   3248   2430   -172   -653     47       O  
ATOM   1435  CB  VAL A 186     -19.487  12.226  77.364  1.00 24.49           C  
ANISOU 1435  CB  VAL A 186     3497   3444   2364   -318   -612    139       C  
ATOM   1436  CG1 VAL A 186     -20.868  11.841  77.925  1.00 23.33           C  
ANISOU 1436  CG1 VAL A 186     3481   3268   2115   -384   -526    184       C  
ATOM   1437  CG2 VAL A 186     -18.523  11.069  77.646  1.00 23.95           C  
ANISOU 1437  CG2 VAL A 186     3450   3350   2299   -244   -777    189       C  
ATOM   1438  N   ASP A 187     -18.142  14.425  75.467  1.00 20.98           N  
ANISOU 1438  N   ASP A 187     2764   3074   2132   -304   -524    -20       N  
ATOM   1439  CA  ASP A 187     -16.897  15.065  75.029  1.00 22.34           C  
ANISOU 1439  CA  ASP A 187     2817   3294   2378   -304   -560    -86       C  
ATOM   1440  C   ASP A 187     -15.846  15.046  76.140  1.00 24.67           C  
ANISOU 1440  C   ASP A 187     3112   3642   2621   -315   -702   -104       C  
ATOM   1441  O   ASP A 187     -15.377  16.067  76.668  1.00 24.81           O  
ANISOU 1441  O   ASP A 187     3120   3703   2604   -385   -709   -162       O  
ATOM   1442  CB  ASP A 187     -17.165  16.471  74.480  1.00 21.91           C  
ANISOU 1442  CB  ASP A 187     2738   3239   2346   -366   -440   -145       C  
ATOM   1443  CG  ASP A 187     -17.967  17.402  75.435  1.00 19.22           C  
ANISOU 1443  CG  ASP A 187     2510   2889   1906   -437   -382   -161       C  
ATOM   1444  OD1 ASP A 187     -18.437  16.984  76.490  1.00 20.25           O  
ANISOU 1444  OD1 ASP A 187     2735   3019   1940   -451   -414   -127       O  
ATOM   1445  OD2 ASP A 187     -18.133  18.586  74.994  1.00 20.01           O  
ANISOU 1445  OD2 ASP A 187     2604   2973   2028   -478   -293   -211       O  
ATOM   1446  N   ARG A 188     -15.464  13.821  76.492  1.00 25.01           N  
ANISOU 1446  N   ARG A 188     3171   3675   2656   -242   -826    -52       N  
ATOM   1447  CA  ARG A 188     -14.360  13.545  77.394  1.00 27.15           C  
ANISOU 1447  CA  ARG A 188     3427   3996   2895   -217   -995    -62       C  
ATOM   1448  C   ARG A 188     -13.806  12.184  77.012  1.00 29.03           C  
ANISOU 1448  C   ARG A 188     3620   4207   3202    -92  -1105    -24       C  
ATOM   1449  O   ARG A 188     -14.445  11.417  76.272  1.00 28.54           O  
ANISOU 1449  O   ARG A 188     3583   4078   3182    -44  -1046     21       O  
ATOM   1450  CB  ARG A 188     -14.784  13.586  78.873  1.00 28.44           C  
ANISOU 1450  CB  ARG A 188     3755   4154   2896   -276  -1051    -21       C  
ATOM   1451  CG  ARG A 188     -15.924  12.642  79.285  1.00 29.33           C  
ANISOU 1451  CG  ARG A 188     4035   4189   2921   -271  -1026     75       C  
ATOM   1452  CD  ARG A 188     -16.253  12.791  80.800  1.00 29.22           C  
ANISOU 1452  CD  ARG A 188     4189   4183   2729   -350  -1073    104       C  
ATOM   1453  NE  ARG A 188     -17.542  12.188  81.119  1.00 34.36           N  
ANISOU 1453  NE  ARG A 188     4994   4771   3290   -390   -989    175       N  
ATOM   1454  CZ  ARG A 188     -17.694  10.917  81.476  1.00 39.82           C  
ANISOU 1454  CZ  ARG A 188     5804   5401   3926   -354  -1071    265       C  
ATOM   1455  NH1 ARG A 188     -16.629  10.131  81.591  1.00 41.19           N  
ANISOU 1455  NH1 ARG A 188     5963   5562   4126   -258  -1253    296       N  
ATOM   1456  NH2 ARG A 188     -18.907  10.428  81.714  1.00 41.94           N  
ANISOU 1456  NH2 ARG A 188     6205   5619   4113   -415   -973    319       N  
ATOM   1457  N   GLN A 189     -12.596  11.907  77.489  1.00 34.19           N  
ANISOU 1457  N   GLN A 189     4202   4916   3872    -35  -1270    -50       N  
ATOM   1458  CA  GLN A 189     -11.876  10.702  77.090  1.00 35.40           C  
ANISOU 1458  CA  GLN A 189     4287   5051   4112    106  -1388    -37       C  
ATOM   1459  C   GLN A 189     -12.350   9.519  77.926  1.00 33.57           C  
ANISOU 1459  C   GLN A 189     4245   4728   3783    163  -1496     73       C  
ATOM   1460  O   GLN A 189     -12.161   9.488  79.147  1.00 35.29           O  
ANISOU 1460  O   GLN A 189     4568   4957   3884    145  -1620    108       O  
ATOM   1461  CB  GLN A 189     -10.371  10.891  77.266  1.00 40.72           C  
ANISOU 1461  CB  GLN A 189     4790   5830   4852    156  -1530   -121       C  
ATOM   1462  CG  GLN A 189      -9.582   9.658  76.902  1.00 46.72           C  
ANISOU 1462  CG  GLN A 189     5469   6574   5710    323  -1662   -120       C  
ATOM   1463  CD  GLN A 189      -9.772   9.295  75.447  1.00 55.13           C  
ANISOU 1463  CD  GLN A 189     6443   7603   6901    369  -1531   -146       C  
ATOM   1464  OE1 GLN A 189      -9.763  10.173  74.583  1.00 59.30           O  
ANISOU 1464  OE1 GLN A 189     6861   8182   7489    290  -1385   -216       O  
ATOM   1465  NE2 GLN A 189      -9.962   8.003  75.165  1.00 53.88           N  
ANISOU 1465  NE2 GLN A 189     6349   7349   6775    491  -1582    -90       N  
ATOM   1466  N   THR A 190     -12.971   8.549  77.268  1.00 32.31           N  
ANISOU 1466  N   THR A 190     4142   4473   3660    220  -1449    128       N  
ATOM   1467  CA  THR A 190     -13.395   7.327  77.919  1.00 35.93           C  
ANISOU 1467  CA  THR A 190     4791   4826   4035    269  -1544    233       C  
ATOM   1468  C   THR A 190     -13.181   6.195  76.940  1.00 33.75           C  
ANISOU 1468  C   THR A 190     4471   4475   3877    397  -1564    241       C  
ATOM   1469  O   THR A 190     -12.732   6.400  75.807  1.00 33.02           O  
ANISOU 1469  O   THR A 190     4201   4424   3920    440  -1499    162       O  
ATOM   1470  CB  THR A 190     -14.876   7.356  78.326  1.00 34.50           C  
ANISOU 1470  CB  THR A 190     4797   4583   3728    148  -1416    305       C  
ATOM   1471  OG1 THR A 190     -15.699   7.261  77.158  1.00 31.99           O  
ANISOU 1471  OG1 THR A 190     4438   4228   3488    132  -1254    296       O  
ATOM   1472  CG2 THR A 190     -15.217   8.629  79.081  1.00 40.35           C  
ANISOU 1472  CG2 THR A 190     5562   5400   4371     18  -1348    273       C  
ATOM   1473  N   ALA A 191     -13.533   4.997  77.375  1.00 36.59           N  
ANISOU 1473  N   ALA A 191     5011   4717   4176    449  -1648    335       N  
ATOM   1474  CA  ALA A 191     -13.586   3.853  76.485  1.00 32.81           C  
ANISOU 1474  CA  ALA A 191     4540   4137   3789    553  -1647    352       C  
ATOM   1475  C   ALA A 191     -14.896   3.762  75.736  1.00 32.35           C  
ANISOU 1475  C   ALA A 191     4543   4023   3725    458  -1457    377       C  
ATOM   1476  O   ALA A 191     -15.228   2.671  75.255  1.00 35.19           O  
ANISOU 1476  O   ALA A 191     4985   4272   4114    511  -1457    416       O  
ATOM   1477  CB  ALA A 191     -13.329   2.565  77.277  1.00 36.82           C  
ANISOU 1477  CB  ALA A 191     5220   4528   4241    642  -1798    436       C  
ATOM   1478  N   GLN A 192     -15.644   4.864  75.630  1.00 32.76           N  
ANISOU 1478  N   GLN A 192     4559   4146   3742    326  -1303    350       N  
ATOM   1479  CA  GLN A 192     -16.938   4.836  74.956  1.00 24.42           C  
ANISOU 1479  CA  GLN A 192     3547   3052   2678    239  -1132    367       C  
ATOM   1480  C   GLN A 192     -16.806   4.271  73.557  1.00 30.35           C  
ANISOU 1480  C   GLN A 192     4201   3768   3563    316  -1084    328       C  
ATOM   1481  O   GLN A 192     -15.820   4.520  72.852  1.00 33.72           O  
ANISOU 1481  O   GLN A 192     4461   4249   4103    396  -1106    251       O  
ATOM   1482  CB  GLN A 192     -17.572   6.236  74.876  1.00 26.81           C  
ANISOU 1482  CB  GLN A 192     3784   3447   2957    121   -986    321       C  
ATOM   1483  CG  GLN A 192     -16.703   7.300  74.207  1.00 29.10           C  
ANISOU 1483  CG  GLN A 192     3875   3834   3346    143   -961    225       C  
ATOM   1484  CD  GLN A 192     -17.241   8.694  74.465  1.00 31.89           C  
ANISOU 1484  CD  GLN A 192     4211   4256   3648     31   -852    191       C  
ATOM   1485  OE1 GLN A 192     -18.454   8.875  74.594  1.00 26.63           O  
ANISOU 1485  OE1 GLN A 192     3630   3570   2918    -47   -747    220       O  
ATOM   1486  NE2 GLN A 192     -16.336   9.686  74.604  1.00 23.69           N  
ANISOU 1486  NE2 GLN A 192     3066   3300   2636     21   -880    124       N  
ATOM   1487  N   ALA A 193     -17.813   3.505  73.151  1.00 27.05           N  
ANISOU 1487  N   ALA A 193     3887   3263   3127    280  -1011    374       N  
ATOM   1488  CA  ALA A 193     -17.766   2.809  71.870  1.00 25.79           C  
ANISOU 1488  CA  ALA A 193     3669   3053   3077    347   -970    341       C  
ATOM   1489  C   ALA A 193     -19.167   2.747  71.284  1.00 28.11           C  
ANISOU 1489  C   ALA A 193     4015   3322   3343    240   -822    359       C  
ATOM   1490  O   ALA A 193     -20.163   2.816  72.018  1.00 29.33           O  
ANISOU 1490  O   ALA A 193     4287   3466   3389    131   -776    412       O  
ATOM   1491  CB  ALA A 193     -17.213   1.381  72.026  1.00 30.03           C  
ANISOU 1491  CB  ALA A 193     4309   3467   3636    467  -1108    381       C  
ATOM   1492  N   ALA A 194     -19.221   2.596  69.951  1.00 25.28           N  
ANISOU 1492  N   ALA A 194     3563   2962   3080    269   -748    307       N  
ATOM   1493  CA  ALA A 194     -20.508   2.483  69.263  1.00 25.14           C  
ANISOU 1493  CA  ALA A 194     3578   2928   3046    178   -621    314       C  
ATOM   1494  C   ALA A 194     -21.222   1.251  69.802  1.00 32.26           C  
ANISOU 1494  C   ALA A 194     4670   3712   3874    137   -650    390       C  
ATOM   1495  O   ALA A 194     -20.602   0.210  70.012  1.00 30.06           O  
ANISOU 1495  O   ALA A 194     4480   3333   3610    221   -757    419       O  
ATOM   1496  CB  ALA A 194     -20.324   2.343  67.750  1.00 27.23           C  
ANISOU 1496  CB  ALA A 194     3734   3198   3415    225   -561    248       C  
ATOM   1497  N   GLY A 195     -22.522   1.370  70.060  1.00 28.60           N  
ANISOU 1497  N   GLY A 195     4275   3260   3331      6   -556    420       N  
ATOM   1498  CA  GLY A 195     -23.291   0.211  70.461  1.00 29.35           C  
ANISOU 1498  CA  GLY A 195     4550   3247   3353    -65   -559    485       C  
ATOM   1499  C   GLY A 195     -23.738  -0.599  69.237  1.00 29.54           C  
ANISOU 1499  C   GLY A 195     4570   3211   3442    -67   -506    458       C  
ATOM   1500  O   GLY A 195     -23.403  -0.292  68.086  1.00 28.08           O  
ANISOU 1500  O   GLY A 195     4248   3067   3354     -5   -474    392       O  
ATOM   1501  N   THR A 196     -24.485  -1.679  69.499  1.00 27.57           N  
ANISOU 1501  N   THR A 196     4489   2858   3131   -149   -498    510       N  
ATOM   1502  CA  THR A 196     -24.924  -2.495  68.382  1.00 28.70           C  
ANISOU 1502  CA  THR A 196     4642   2937   3327   -163   -452    480       C  
ATOM   1503  C   THR A 196     -25.789  -1.672  67.439  1.00 26.24           C  
ANISOU 1503  C   THR A 196     4174   2748   3047   -231   -328    417       C  
ATOM   1504  O   THR A 196     -26.546  -0.791  67.867  1.00 30.91           O  
ANISOU 1504  O   THR A 196     4713   3444   3588   -318   -258    415       O  
ATOM   1505  CB  THR A 196     -25.684  -3.717  68.871  1.00 32.94           C  
ANISOU 1505  CB  THR A 196     5393   3344   3779   -271   -451    544       C  
ATOM   1506  OG1 THR A 196     -26.813  -3.284  69.641  1.00 38.16           O  
ANISOU 1506  OG1 THR A 196     6087   4078   4336   -435   -363    570       O  
ATOM   1507  CG2 THR A 196     -24.760  -4.575  69.763  1.00 30.35           C  
ANISOU 1507  CG2 THR A 196     5244   2871   3416   -182   -596    615       C  
ATOM   1508  N   ASP A 197     -25.616  -1.916  66.160  1.00 23.70           N  
ANISOU 1508  N   ASP A 197     3779   2416   2809   -180   -308    361       N  
ATOM   1509  CA  ASP A 197     -26.341  -1.200  65.111  1.00 21.99           C  
ANISOU 1509  CA  ASP A 197     3425   2306   2624   -226   -212    301       C  
ATOM   1510  C   ASP A 197     -27.256  -2.198  64.415  1.00 27.09           C  
ANISOU 1510  C   ASP A 197     4140   2892   3262   -313   -167    289       C  
ATOM   1511  O   ASP A 197     -27.144  -3.410  64.609  1.00 29.15           O  
ANISOU 1511  O   ASP A 197     4550   3018   3508   -321   -210    319       O  
ATOM   1512  CB  ASP A 197     -25.392  -0.579  64.094  1.00 22.62           C  
ANISOU 1512  CB  ASP A 197     3364   2436   2794   -111   -218    238       C  
ATOM   1513  CG  ASP A 197     -25.984   0.623  63.365  1.00 23.24           C  
ANISOU 1513  CG  ASP A 197     3305   2643   2884   -148   -137    195       C  
ATOM   1514  OD1 ASP A 197     -26.927   1.294  63.875  1.00 21.45           O  
ANISOU 1514  OD1 ASP A 197     3059   2488   2604   -229    -89    211       O  
ATOM   1515  OD2 ASP A 197     -25.456   0.949  62.297  1.00 22.40           O  
ANISOU 1515  OD2 ASP A 197     3111   2565   2835    -88   -122    143       O  
ATOM   1516  N   THR A 198     -28.163  -1.653  63.612  1.00 21.58           N  
ANISOU 1516  N   THR A 198     3337   2293   2571   -378    -88    244       N  
ATOM   1517  CA  THR A 198     -29.131  -2.423  62.831  1.00 20.23           C  
ANISOU 1517  CA  THR A 198     3196   2098   2392   -475    -42    217       C  
ATOM   1518  C   THR A 198     -29.279  -1.776  61.459  1.00 20.56           C  
ANISOU 1518  C   THR A 198     3096   2230   2485   -443     -5    149       C  
ATOM   1519  O   THR A 198     -28.817  -0.661  61.221  1.00 19.68           O  
ANISOU 1519  O   THR A 198     2873   2202   2403   -370     -3    131       O  
ATOM   1520  CB  THR A 198     -30.487  -2.487  63.544  1.00 29.21           C  
ANISOU 1520  CB  THR A 198     4366   3282   3452   -636     20    238       C  
ATOM   1521  OG1 THR A 198     -30.964  -1.153  63.752  1.00 30.35           O  
ANISOU 1521  OG1 THR A 198     4371   3573   3588   -642     65    219       O  
ATOM   1522  CG2 THR A 198     -30.379  -3.176  64.889  1.00 32.86           C  
ANISOU 1522  CG2 THR A 198     4998   3646   3841   -689    -10    310       C  
ATOM   1523  N   THR A 199     -29.883  -2.503  60.512  1.00 20.78           N  
ANISOU 1523  N   THR A 199     3146   2234   2518   -504     19    111       N  
ATOM   1524  CA  THR A 199     -30.095  -1.977  59.182  1.00 20.52           C  
ANISOU 1524  CA  THR A 199     3000   2281   2514   -485     45     50       C  
ATOM   1525  C   THR A 199     -31.444  -1.269  59.092  1.00 20.08           C  
ANISOU 1525  C   THR A 199     2850   2356   2425   -579     92     35       C  
ATOM   1526  O   THR A 199     -32.434  -1.729  59.655  1.00 19.26           O  
ANISOU 1526  O   THR A 199     2780   2260   2278   -698    119     45       O  
ATOM   1527  CB  THR A 199     -30.003  -3.136  58.189  1.00 24.64           C  
ANISOU 1527  CB  THR A 199     3597   2710   3054   -498     40      8       C  
ATOM   1528  OG1 THR A 199     -28.667  -3.691  58.216  1.00 24.04           O  
ANISOU 1528  OG1 THR A 199     3588   2521   3025   -380     -6      7       O  
ATOM   1529  CG2 THR A 199     -30.351  -2.692  56.790  1.00 22.81           C  
ANISOU 1529  CG2 THR A 199     3273   2563   2833   -502     65    -54       C  
ATOM   1530  N   ILE A 200     -31.479  -0.176  58.334  1.00 18.33           N  
ANISOU 1530  N   ILE A 200     2509   2234   2222   -526    100      5       N  
ATOM   1531  CA  ILE A 200     -32.650   0.710  58.243  1.00 19.05           C  
ANISOU 1531  CA  ILE A 200     2492   2454   2292   -573    127    -12       C  
ATOM   1532  C   ILE A 200     -33.575   0.160  57.144  1.00 17.70           C  
ANISOU 1532  C   ILE A 200     2299   2315   2111   -648    131    -62       C  
ATOM   1533  O   ILE A 200     -33.482   0.502  55.968  1.00 18.00           O  
ANISOU 1533  O   ILE A 200     2294   2386   2158   -605    115    -96       O  
ATOM   1534  CB  ILE A 200     -32.235   2.146  57.978  1.00 17.68           C  
ANISOU 1534  CB  ILE A 200     2228   2351   2137   -474    121    -14       C  
ATOM   1535  CG1 ILE A 200     -31.195   2.629  59.022  1.00 16.60           C  
ANISOU 1535  CG1 ILE A 200     2117   2179   2011   -408    112     27       C  
ATOM   1536  CG2 ILE A 200     -33.477   3.066  58.019  1.00 17.82           C  
ANISOU 1536  CG2 ILE A 200     2141   2491   2139   -502    139    -33       C  
ATOM   1537  CD1 ILE A 200     -30.331   3.726  58.446  1.00 17.01           C  
ANISOU 1537  CD1 ILE A 200     2116   2257   2090   -313    103     17       C  
ATOM   1538  N   THR A 201     -34.546  -0.652  57.571  1.00 18.54           N  
ANISOU 1538  N   THR A 201     2435   2422   2188   -775    155    -70       N  
ATOM   1539  CA  THR A 201     -35.398  -1.425  56.650  1.00 17.95           C  
ANISOU 1539  CA  THR A 201     2357   2364   2099   -874    156   -122       C  
ATOM   1540  C   THR A 201     -36.142  -0.540  55.647  1.00 16.17           C  
ANISOU 1540  C   THR A 201     1994   2274   1875   -852    138   -169       C  
ATOM   1541  O   THR A 201     -36.170  -0.841  54.439  1.00 18.37           O  
ANISOU 1541  O   THR A 201     2278   2553   2149   -855    111   -208       O  
ATOM   1542  CB  THR A 201     -36.390  -2.217  57.488  1.00 19.58           C  
ANISOU 1542  CB  THR A 201     2600   2572   2269  -1032    197   -123       C  
ATOM   1543  OG1 THR A 201     -35.630  -2.974  58.449  1.00 20.24           O  
ANISOU 1543  OG1 THR A 201     2837   2515   2340  -1039    200    -66       O  
ATOM   1544  CG2 THR A 201     -37.294  -3.159  56.631  1.00 22.05           C  
ANISOU 1544  CG2 THR A 201     2919   2895   2563  -1164    201   -184       C  
ATOM   1545  N   VAL A 202     -36.814   0.518  56.133  1.00 16.63           N  
ANISOU 1545  N   VAL A 202     1935   2449   1935   -833    147   -169       N  
ATOM   1546  CA  VAL A 202     -37.592   1.336  55.211  1.00 16.87           C  
ANISOU 1546  CA  VAL A 202     1841   2602   1967   -800    113   -211       C  
ATOM   1547  C   VAL A 202     -36.689   1.924  54.114  1.00 15.33           C  
ANISOU 1547  C   VAL A 202     1671   2377   1777   -684     70   -202       C  
ATOM   1548  O   VAL A 202     -37.121   2.077  52.972  1.00 17.05           O  
ANISOU 1548  O   VAL A 202     1852   2649   1977   -679     29   -237       O  
ATOM   1549  CB  VAL A 202     -38.387   2.409  55.979  1.00 18.27           C  
ANISOU 1549  CB  VAL A 202     1894   2895   2154   -774    129   -218       C  
ATOM   1550  CG1 VAL A 202     -37.427   3.380  56.744  1.00 20.07           C  
ANISOU 1550  CG1 VAL A 202     2149   3081   2397   -662    141   -166       C  
ATOM   1551  CG2 VAL A 202     -39.300   3.151  55.007  1.00 19.94           C  
ANISOU 1551  CG2 VAL A 202     1978   3229   2369   -733     76   -266       C  
ATOM   1552  N   ASN A 203     -35.452   2.264  54.464  1.00 18.04           N  
ANISOU 1552  N   ASN A 203     2076   2642   2137   -600     81   -160       N  
ATOM   1553  CA  ASN A 203     -34.517   2.783  53.480  1.00 16.66           C  
ANISOU 1553  CA  ASN A 203     1928   2440   1963   -511     60   -157       C  
ATOM   1554  C   ASN A 203     -34.118   1.713  52.464  1.00 16.22           C  
ANISOU 1554  C   ASN A 203     1951   2318   1894   -546     55   -190       C  
ATOM   1555  O   ASN A 203     -33.989   2.011  51.260  1.00 15.95           O  
ANISOU 1555  O   ASN A 203     1920   2307   1834   -520     34   -214       O  
ATOM   1556  CB  ASN A 203     -33.290   3.338  54.198  1.00 18.70           C  
ANISOU 1556  CB  ASN A 203     2218   2640   2246   -430     79   -115       C  
ATOM   1557  CG  ASN A 203     -33.553   4.669  54.929  1.00 16.50           C  
ANISOU 1557  CG  ASN A 203     1871   2425   1973   -378     81    -90       C  
ATOM   1558  OD1 ASN A 203     -34.670   5.163  54.976  1.00 17.14           O  
ANISOU 1558  OD1 ASN A 203     1876   2591   2046   -391     70   -106       O  
ATOM   1559  ND2 ASN A 203     -32.482   5.257  55.450  1.00 17.96           N  
ANISOU 1559  ND2 ASN A 203     2080   2568   2175   -315     93    -61       N  
ATOM   1560  N   VAL A 204     -33.899   0.468  52.914  1.00 16.06           N  
ANISOU 1560  N   VAL A 204     2009   2208   1884   -605     75   -194       N  
ATOM   1561  CA  VAL A 204     -33.596  -0.585  51.943  1.00 18.62           C  
ANISOU 1561  CA  VAL A 204     2414   2462   2198   -638     74   -238       C  
ATOM   1562  C   VAL A 204     -34.743  -0.746  50.951  1.00 16.90           C  
ANISOU 1562  C   VAL A 204     2157   2325   1938   -719     47   -288       C  
ATOM   1563  O   VAL A 204     -34.516  -0.862  49.729  1.00 17.00           O  
ANISOU 1563  O   VAL A 204     2200   2337   1923   -711     33   -327       O  
ATOM   1564  CB  VAL A 204     -33.281  -1.911  52.640  1.00 16.29           C  
ANISOU 1564  CB  VAL A 204     2228   2041   1921   -686     91   -232       C  
ATOM   1565  CG1 VAL A 204     -33.064  -3.045  51.576  1.00 18.13           C  
ANISOU 1565  CG1 VAL A 204     2553   2193   2144   -722     91   -292       C  
ATOM   1566  CG2 VAL A 204     -32.060  -1.808  53.569  1.00 18.31           C  
ANISOU 1566  CG2 VAL A 204     2525   2216   2216   -591     96   -186       C  
ATOM   1567  N   LEU A 205     -36.005  -0.740  51.460  1.00 16.84           N  
ANISOU 1567  N   LEU A 205     2076   2400   1922   -803     40   -293       N  
ATOM   1568  CA  LEU A 205     -37.152  -0.854  50.557  1.00 20.84           C  
ANISOU 1568  CA  LEU A 205     2520   3004   2393   -880      2   -348       C  
ATOM   1569  C   LEU A 205     -37.217   0.335  49.606  1.00 18.23           C  
ANISOU 1569  C   LEU A 205     2124   2763   2038   -788    -50   -350       C  
ATOM   1570  O   LEU A 205     -37.436   0.155  48.401  1.00 19.45           O  
ANISOU 1570  O   LEU A 205     2296   2945   2149   -810    -90   -390       O  
ATOM   1571  CB  LEU A 205     -38.440  -0.976  51.394  1.00 19.10           C  
ANISOU 1571  CB  LEU A 205     2208   2873   2178   -982     13   -363       C  
ATOM   1572  CG  LEU A 205     -38.592  -2.294  52.137  1.00 19.56           C  
ANISOU 1572  CG  LEU A 205     2355   2843   2235  -1115     63   -368       C  
ATOM   1573  CD1 LEU A 205     -39.711  -2.167  53.170  1.00 20.73           C  
ANISOU 1573  CD1 LEU A 205     2404   3088   2385  -1210     96   -376       C  
ATOM   1574  CD2 LEU A 205     -38.901  -3.406  51.163  1.00 21.44           C  
ANISOU 1574  CD2 LEU A 205     2659   3044   2442  -1222     48   -429       C  
ATOM   1575  N   ALA A 206     -36.903   1.558  50.117  1.00 17.86           N  
ANISOU 1575  N   ALA A 206     2029   2746   2013   -683    -50   -302       N  
ATOM   1576  CA  ALA A 206     -36.873   2.719  49.210  1.00 18.83           C  
ANISOU 1576  CA  ALA A 206     2124   2926   2105   -594   -101   -293       C  
ATOM   1577  C   ALA A 206     -35.880   2.553  48.060  1.00 18.50           C  
ANISOU 1577  C   ALA A 206     2186   2820   2024   -570    -98   -302       C  
ATOM   1578  O   ALA A 206     -36.177   2.904  46.923  1.00 18.42           O  
ANISOU 1578  O   ALA A 206     2184   2858   1957   -562   -150   -319       O  
ATOM   1579  CB  ALA A 206     -36.496   3.982  49.977  1.00 16.59           C  
ANISOU 1579  CB  ALA A 206     1804   2649   1850   -491    -90   -242       C  
ATOM   1580  N   TRP A 207     -34.695   2.059  48.377  1.00 16.83           N  
ANISOU 1580  N   TRP A 207     2050   2503   1839   -555    -40   -292       N  
ATOM   1581  CA  TRP A 207     -33.646   1.821  47.404  1.00 16.95           C  
ANISOU 1581  CA  TRP A 207     2154   2458   1828   -534    -15   -315       C  
ATOM   1582  C   TRP A 207     -33.996   0.696  46.418  1.00 18.09           C  
ANISOU 1582  C   TRP A 207     2355   2587   1929   -619    -25   -380       C  
ATOM   1583  O   TRP A 207     -33.687   0.816  45.238  1.00 18.30           O  
ANISOU 1583  O   TRP A 207     2433   2622   1897   -616    -30   -410       O  
ATOM   1584  CB  TRP A 207     -32.368   1.534  48.182  1.00 18.47           C  
ANISOU 1584  CB  TRP A 207     2384   2555   2078   -486     44   -299       C  
ATOM   1585  CG  TRP A 207     -31.169   1.081  47.395  1.00 16.93           C  
ANISOU 1585  CG  TRP A 207     2262   2292   1877   -463     88   -341       C  
ATOM   1586  CD1 TRP A 207     -30.244   1.866  46.714  1.00 19.82           C  
ANISOU 1586  CD1 TRP A 207     2642   2668   2220   -412    118   -345       C  
ATOM   1587  CD2 TRP A 207     -30.714  -0.260  47.305  1.00 17.86           C  
ANISOU 1587  CD2 TRP A 207     2448   2317   2019   -486    116   -390       C  
ATOM   1588  NE1 TRP A 207     -29.266   1.041  46.190  1.00 21.61           N  
ANISOU 1588  NE1 TRP A 207     2925   2828   2457   -406    169   -404       N  
ATOM   1589  CE2 TRP A 207     -29.524  -0.256  46.541  1.00 20.17           C  
ANISOU 1589  CE2 TRP A 207     2778   2576   2308   -439    164   -433       C  
ATOM   1590  CE3 TRP A 207     -31.212  -1.483  47.787  1.00 21.79           C  
ANISOU 1590  CE3 TRP A 207     2989   2751   2540   -548    108   -406       C  
ATOM   1591  CZ2 TRP A 207     -28.822  -1.432  46.273  1.00 22.89           C  
ANISOU 1591  CZ2 TRP A 207     3189   2828   2681   -432    199   -497       C  
ATOM   1592  CZ3 TRP A 207     -30.496  -2.632  47.526  1.00 24.73           C  
ANISOU 1592  CZ3 TRP A 207     3449   3014   2935   -543    138   -458       C  
ATOM   1593  CH2 TRP A 207     -29.334  -2.604  46.768  1.00 22.95           C  
ANISOU 1593  CH2 TRP A 207     3247   2759   2714   -477    180   -506       C  
ATOM   1594  N   LEU A 208     -34.695  -0.356  46.870  1.00 17.56           N  
ANISOU 1594  N   LEU A 208     2288   2501   1881   -707    -27   -406       N  
ATOM   1595  CA  LEU A 208     -35.219  -1.332  45.913  1.00 17.85           C  
ANISOU 1595  CA  LEU A 208     2376   2536   1871   -803    -46   -474       C  
ATOM   1596  C   LEU A 208     -36.201  -0.685  44.931  1.00 17.91           C  
ANISOU 1596  C   LEU A 208     2327   2671   1809   -824   -122   -492       C  
ATOM   1597  O   LEU A 208     -36.190  -0.975  43.725  1.00 20.17           O  
ANISOU 1597  O   LEU A 208     2673   2964   2027   -859   -144   -540       O  
ATOM   1598  CB  LEU A 208     -35.875  -2.508  46.661  1.00 19.91           C  
ANISOU 1598  CB  LEU A 208     2651   2754   2161   -912    -32   -495       C  
ATOM   1599  CG  LEU A 208     -34.864  -3.368  47.439  1.00 20.32           C  
ANISOU 1599  CG  LEU A 208     2801   2653   2266   -890     26   -481       C  
ATOM   1600  CD1 LEU A 208     -35.641  -4.473  48.247  1.00 21.01           C  
ANISOU 1600  CD1 LEU A 208     2925   2690   2367  -1017     37   -489       C  
ATOM   1601  CD2 LEU A 208     -33.837  -4.047  46.543  1.00 19.99           C  
ANISOU 1601  CD2 LEU A 208     2870   2511   2216   -858     56   -533       C  
ATOM   1602  N   TYR A 209     -37.054   0.230  45.421  1.00 20.02           N  
ANISOU 1602  N   TYR A 209     2479   3040   2088   -796   -169   -458       N  
ATOM   1603  CA  TYR A 209     -37.891   0.990  44.498  1.00 20.84           C  
ANISOU 1603  CA  TYR A 209     2528   3260   2130   -781   -261   -468       C  
ATOM   1604  C   TYR A 209     -37.060   1.854  43.536  1.00 19.80           C  
ANISOU 1604  C   TYR A 209     2476   3110   1937   -698   -272   -440       C  
ATOM   1605  O   TYR A 209     -37.359   1.904  42.341  1.00 21.01           O  
ANISOU 1605  O   TYR A 209     2670   3306   2005   -720   -332   -468       O  
ATOM   1606  CB  TYR A 209     -38.896   1.841  45.269  1.00 21.35           C  
ANISOU 1606  CB  TYR A 209     2449   3429   2233   -742   -307   -443       C  
ATOM   1607  CG  TYR A 209     -40.104   1.060  45.768  1.00 21.66           C  
ANISOU 1607  CG  TYR A 209     2390   3541   2299   -856   -318   -496       C  
ATOM   1608  CD1 TYR A 209     -41.089   0.627  44.891  1.00 24.35           C  
ANISOU 1608  CD1 TYR A 209     2687   3973   2592   -939   -392   -561       C  
ATOM   1609  CD2 TYR A 209     -40.247   0.780  47.115  1.00 19.90           C  
ANISOU 1609  CD2 TYR A 209     2120   3300   2141   -891   -252   -483       C  
ATOM   1610  CE1 TYR A 209     -42.216  -0.092  45.372  1.00 24.76           C  
ANISOU 1610  CE1 TYR A 209     2635   4102   2669  -1065   -393   -619       C  
ATOM   1611  CE2 TYR A 209     -41.349   0.062  47.589  1.00 24.38           C  
ANISOU 1611  CE2 TYR A 209     2601   3936   2724  -1019   -245   -535       C  
ATOM   1612  CZ  TYR A 209     -42.298  -0.349  46.738  1.00 25.46           C  
ANISOU 1612  CZ  TYR A 209     2683   4167   2823  -1105   -311   -603       C  
ATOM   1613  OH  TYR A 209     -43.391  -1.063  47.237  1.00 26.07           O  
ANISOU 1613  OH  TYR A 209     2665   4321   2918  -1251   -294   -663       O  
ATOM   1614  N   ALA A 210     -36.054   2.560  44.049  1.00 18.87           N  
ANISOU 1614  N   ALA A 210     2383   2935   1852   -612   -218   -388       N  
ATOM   1615  CA  ALA A 210     -35.148   3.260  43.134  1.00 19.82           C  
ANISOU 1615  CA  ALA A 210     2593   3028   1909   -563   -205   -370       C  
ATOM   1616  C   ALA A 210     -34.611   2.336  42.049  1.00 22.31           C  
ANISOU 1616  C   ALA A 210     3013   3300   2163   -628   -171   -432       C  
ATOM   1617  O   ALA A 210     -34.473   2.735  40.894  1.00 21.80           O  
ANISOU 1617  O   ALA A 210     3024   3258   2003   -632   -195   -439       O  
ATOM   1618  CB  ALA A 210     -33.971   3.863  43.907  1.00 18.85           C  
ANISOU 1618  CB  ALA A 210     2482   2839   1841   -491   -129   -324       C  
ATOM   1619  N   ALA A 211     -34.254   1.104  42.419  1.00 19.05           N  
ANISOU 1619  N   ALA A 211     2623   2814   1800   -677   -111   -478       N  
ATOM   1620  CA  ALA A 211     -33.674   0.189  41.469  1.00 20.02           C  
ANISOU 1620  CA  ALA A 211     2848   2883   1877   -728    -67   -549       C  
ATOM   1621  C   ALA A 211     -34.681  -0.167  40.380  1.00 21.28           C  
ANISOU 1621  C   ALA A 211     3035   3110   1942   -814   -142   -598       C  
ATOM   1622  O   ALA A 211     -34.369  -0.124  39.179  1.00 21.86           O  
ANISOU 1622  O   ALA A 211     3196   3191   1918   -835   -140   -634       O  
ATOM   1623  CB  ALA A 211     -33.191  -1.053  42.198  1.00 21.22           C  
ANISOU 1623  CB  ALA A 211     3023   2929   2111   -749     -2   -586       C  
ATOM   1624  N   VAL A 212     -35.926  -0.436  40.800  1.00 21.49           N  
ANISOU 1624  N   VAL A 212     2977   3198   1988   -866   -211   -602       N  
ATOM   1625  CA  VAL A 212     -36.968  -0.757  39.841  1.00 26.37           C  
ANISOU 1625  CA  VAL A 212     3597   3899   2523   -952   -299   -654       C  
ATOM   1626  C   VAL A 212     -37.169   0.419  38.881  1.00 25.08           C  
ANISOU 1626  C   VAL A 212     3450   3819   2260   -898   -381   -619       C  
ATOM   1627  O   VAL A 212     -37.240   0.236  37.659  1.00 26.71           O  
ANISOU 1627  O   VAL A 212     3743   4049   2357   -947   -419   -661       O  
ATOM   1628  CB  VAL A 212     -38.284  -1.155  40.547  1.00 26.53           C  
ANISOU 1628  CB  VAL A 212     3496   3991   2592  -1022   -354   -669       C  
ATOM   1629  CG1 VAL A 212     -39.405  -1.288  39.491  1.00 27.33           C  
ANISOU 1629  CG1 VAL A 212     3574   4207   2603  -1101   -467   -725       C  
ATOM   1630  CG2 VAL A 212     -38.146  -2.494  41.274  1.00 24.88           C  
ANISOU 1630  CG2 VAL A 212     3320   3685   2450  -1110   -277   -710       C  
ATOM   1631  N   ILE A 213     -37.221   1.649  39.427  1.00 23.34           N  
ANISOU 1631  N   ILE A 213     3164   3632   2070   -796   -411   -541       N  
ATOM   1632  CA  ILE A 213     -37.428   2.839  38.594  1.00 26.18           C  
ANISOU 1632  CA  ILE A 213     3559   4052   2335   -733   -499   -495       C  
ATOM   1633  C   ILE A 213     -36.314   2.960  37.564  1.00 25.74           C  
ANISOU 1633  C   ILE A 213     3663   3936   2182   -743   -438   -500       C  
ATOM   1634  O   ILE A 213     -36.539   3.444  36.434  1.00 29.45           O  
ANISOU 1634  O   ILE A 213     4218   4448   2524   -750   -513   -493       O  
ATOM   1635  CB  ILE A 213     -37.520   4.097  39.482  1.00 26.19           C  
ANISOU 1635  CB  ILE A 213     3483   4068   2400   -617   -520   -414       C  
ATOM   1636  CG1 ILE A 213     -38.811   4.045  40.322  1.00 27.18           C  
ANISOU 1636  CG1 ILE A 213     3441   4282   2602   -612   -590   -426       C  
ATOM   1637  CG2 ILE A 213     -37.489   5.358  38.616  1.00 28.83           C  
ANISOU 1637  CG2 ILE A 213     3900   4423   2632   -545   -598   -357       C  
ATOM   1638  CD1 ILE A 213     -38.887   5.038  41.434  1.00 28.33           C  
ANISOU 1638  CD1 ILE A 213     3500   4433   2832   -509   -583   -367       C  
ATOM   1639  N   ASN A 214     -35.122   2.464  37.912  1.00 23.87           N  
ANISOU 1639  N   ASN A 214     3469   3604   1996   -749   -305   -520       N  
ATOM   1640  CA  ASN A 214     -33.935   2.538  37.065  1.00 23.71           C  
ANISOU 1640  CA  ASN A 214     3577   3530   1900   -761   -217   -541       C  
ATOM   1641  C   ASN A 214     -33.698   1.272  36.248  1.00 31.70           C  
ANISOU 1641  C   ASN A 214     4670   4512   2862   -854   -168   -643       C  
ATOM   1642  O   ASN A 214     -32.656   1.148  35.581  1.00 31.36           O  
ANISOU 1642  O   ASN A 214     4725   4425   2767   -870    -72   -684       O  
ATOM   1643  CB  ASN A 214     -32.730   2.876  37.920  1.00 25.24           C  
ANISOU 1643  CB  ASN A 214     3751   3654   2186   -699   -104   -513       C  
ATOM   1644  CG  ASN A 214     -32.619   4.356  38.148  1.00 34.32           C  
ANISOU 1644  CG  ASN A 214     4897   4823   3322   -627   -132   -423       C  
ATOM   1645  OD1 ASN A 214     -32.115   5.067  37.280  1.00 40.04           O  
ANISOU 1645  OD1 ASN A 214     5725   5546   3942   -635   -115   -405       O  
ATOM   1646  ND2 ASN A 214     -33.125   4.838  39.273  1.00 30.21           N  
ANISOU 1646  ND2 ASN A 214     4269   4315   2892   -564   -174   -369       N  
ATOM   1647  N   GLY A 215     -34.649   0.343  36.249  1.00 27.38           N  
ANISOU 1647  N   GLY A 215     4089   3990   2326   -921   -227   -693       N  
ATOM   1648  CA  GLY A 215     -34.599  -0.796  35.366  1.00 28.59           C  
ANISOU 1648  CA  GLY A 215     4333   4117   2413  -1018   -200   -793       C  
ATOM   1649  C   GLY A 215     -34.013  -2.079  35.903  1.00 25.12           C  
ANISOU 1649  C   GLY A 215     3906   3569   2069  -1043    -99   -863       C  
ATOM   1650  O   GLY A 215     -33.909  -3.050  35.127  1.00 30.08           O  
ANISOU 1650  O   GLY A 215     4626   4160   2643  -1120    -68   -957       O  
ATOM   1651  N   ASP A 216     -33.661  -2.128  37.201  1.00 25.13           N  
ANISOU 1651  N   ASP A 216     3829   3513   2206   -980    -54   -821       N  
ATOM   1652  CA  ASP A 216     -33.197  -3.364  37.832  1.00 24.44           C  
ANISOU 1652  CA  ASP A 216     3763   3311   2214   -993     20   -874       C  
ATOM   1653  C   ASP A 216     -34.428  -4.061  38.401  1.00 25.14           C  
ANISOU 1653  C   ASP A 216     3801   3413   2337  -1076    -48   -880       C  
ATOM   1654  O   ASP A 216     -35.035  -3.557  39.345  1.00 28.92           O  
ANISOU 1654  O   ASP A 216     4176   3940   2874  -1053    -92   -811       O  
ATOM   1655  CB  ASP A 216     -32.199  -3.084  38.956  1.00 26.83           C  
ANISOU 1655  CB  ASP A 216     4017   3545   2632   -887     90   -824       C  
ATOM   1656  CG  ASP A 216     -30.805  -2.812  38.458  1.00 36.35           C  
ANISOU 1656  CG  ASP A 216     5271   4715   3826   -825    186   -856       C  
ATOM   1657  OD1 ASP A 216     -30.471  -3.258  37.351  1.00 40.44           O  
ANISOU 1657  OD1 ASP A 216     5879   5221   4266   -869    228   -939       O  
ATOM   1658  OD2 ASP A 216     -30.038  -2.165  39.205  1.00 35.46           O  
ANISOU 1658  OD2 ASP A 216     5101   4590   3783   -740    224   -805       O  
ATOM   1659  N   ARG A 217     -34.760  -5.226  37.852  1.00 25.49           N  
ANISOU 1659  N   ARG A 217     3925   3414   2347  -1178    -46   -969       N  
ATOM   1660  CA  ARG A 217     -36.000  -5.925  38.174  1.00 24.72           C  
ANISOU 1660  CA  ARG A 217     3790   3343   2260  -1294   -108   -991       C  
ATOM   1661  C   ARG A 217     -35.794  -7.368  38.567  1.00 29.76           C  
ANISOU 1661  C   ARG A 217     4519   3835   2954  -1360    -48  -1054       C  
ATOM   1662  O   ARG A 217     -36.781  -8.046  38.869  1.00 27.34           O  
ANISOU 1662  O   ARG A 217     4198   3537   2655  -1479    -84  -1078       O  
ATOM   1663  CB  ARG A 217     -36.955  -5.896  36.971  1.00 27.27           C  
ANISOU 1663  CB  ARG A 217     4123   3778   2458  -1393   -199  -1045       C  
ATOM   1664  CG  ARG A 217     -37.372  -4.493  36.571  1.00 31.05           C  
ANISOU 1664  CG  ARG A 217     4524   4399   2873  -1330   -289   -979       C  
ATOM   1665  CD  ARG A 217     -38.423  -4.539  35.468  1.00 29.65           C  
ANISOU 1665  CD  ARG A 217     4337   4325   2602  -1395   -395  -1008       C  
ATOM   1666  NE  ARG A 217     -39.671  -5.220  35.874  1.00 28.01           N  
ANISOU 1666  NE  ARG A 217     4032   4163   2447  -1482   -448  -1029       N  
ATOM   1667  CZ  ARG A 217     -40.657  -4.580  36.486  1.00 28.13           C  
ANISOU 1667  CZ  ARG A 217     3893   4293   2500  -1469   -530   -989       C  
ATOM   1668  NH1 ARG A 217     -40.570  -3.275  36.723  1.00 26.49           N  
ANISOU 1668  NH1 ARG A 217     3623   4161   2282  -1368   -580   -924       N  
ATOM   1669  NH2 ARG A 217     -41.723  -5.235  36.864  1.00 28.18           N  
ANISOU 1669  NH2 ARG A 217     3809   4340   2558  -1554   -555  -1016       N  
ATOM   1670  N   TRP A 218     -34.560  -7.876  38.537  1.00 26.35           N  
ANISOU 1670  N   TRP A 218     4183   3269   2559  -1289     42  -1087       N  
ATOM   1671  CA  TRP A 218     -34.347  -9.314  38.634  1.00 26.54           C  
ANISOU 1671  CA  TRP A 218     4328   3137   2617  -1345     90  -1164       C  
ATOM   1672  C   TRP A 218     -34.763  -9.890  39.981  1.00 27.14           C  
ANISOU 1672  C   TRP A 218     4392   3135   2784  -1379     85  -1115       C  
ATOM   1673  O   TRP A 218     -35.055 -11.095  40.053  1.00 29.22           O  
ANISOU 1673  O   TRP A 218     4744   3293   3066  -1453     98  -1151       O  
ATOM   1674  CB  TRP A 218     -32.879  -9.653  38.362  1.00 31.61           C  
ANISOU 1674  CB  TRP A 218     5058   3658   3294  -1231    183  -1215       C  
ATOM   1675  CG  TRP A 218     -31.875  -9.055  39.384  1.00 27.62           C  
ANISOU 1675  CG  TRP A 218     4484   3119   2893  -1077    222  -1136       C  
ATOM   1676  CD1 TRP A 218     -31.097  -7.953  39.202  1.00 26.72           C  
ANISOU 1676  CD1 TRP A 218     4300   3078   2773   -975    250  -1101       C  
ATOM   1677  CD2 TRP A 218     -31.524  -9.583  40.666  1.00 27.14           C  
ANISOU 1677  CD2 TRP A 218     4434   2936   2942  -1020    234  -1091       C  
ATOM   1678  NE1 TRP A 218     -30.306  -7.737  40.319  1.00 28.37           N  
ANISOU 1678  NE1 TRP A 218     4458   3231   3088   -860    276  -1041       N  
ATOM   1679  CE2 TRP A 218     -30.544  -8.726  41.226  1.00 26.39           C  
ANISOU 1679  CE2 TRP A 218     4258   2861   2908   -879    261  -1032       C  
ATOM   1680  CE3 TRP A 218     -31.948 -10.689  41.411  1.00 29.77           C  
ANISOU 1680  CE3 TRP A 218     4849   3142   3322  -1084    222  -1092       C  
ATOM   1681  CZ2 TRP A 218     -29.988  -8.945  42.478  1.00 27.66           C  
ANISOU 1681  CZ2 TRP A 218     4410   2928   3171   -792    266   -977       C  
ATOM   1682  CZ3 TRP A 218     -31.392 -10.894  42.668  1.00 30.24           C  
ANISOU 1682  CZ3 TRP A 218     4915   3098   3477   -996    229  -1028       C  
ATOM   1683  CH2 TRP A 218     -30.417 -10.031  43.179  1.00 27.96           C  
ANISOU 1683  CH2 TRP A 218     4537   2840   3245   -847    246   -973       C  
ATOM   1684  N   PHE A 219     -34.824  -9.061  41.013  1.00 25.53           N  
ANISOU 1684  N   PHE A 219     4076   2986   2638  -1313     70  -1014       N  
ATOM   1685  CA  PHE A 219     -35.142  -9.497  42.370  1.00 26.89           C  
ANISOU 1685  CA  PHE A 219     4242   3090   2885  -1343     73   -957       C  
ATOM   1686  C   PHE A 219     -36.638  -9.497  42.636  1.00 25.86           C  
ANISOU 1686  C   PHE A 219     4031   3070   2726  -1494     19   -950       C  
ATOM   1687  O   PHE A 219     -37.050  -9.935  43.700  1.00 27.82           O  
ANISOU 1687  O   PHE A 219     4283   3270   3017  -1556     31   -914       O  
ATOM   1688  CB  PHE A 219     -34.440  -8.599  43.414  1.00 24.74           C  
ANISOU 1688  CB  PHE A 219     3891   2826   2685  -1201     88   -859       C  
ATOM   1689  CG  PHE A 219     -34.669  -7.147  43.176  1.00 22.63           C  
ANISOU 1689  CG  PHE A 219     3486   2725   2386  -1145     52   -810       C  
ATOM   1690  CD1 PHE A 219     -35.807  -6.539  43.644  1.00 23.39           C  
ANISOU 1690  CD1 PHE A 219     3466   2948   2475  -1201      0   -767       C  
ATOM   1691  CD2 PHE A 219     -33.756  -6.390  42.437  1.00 24.85           C  
ANISOU 1691  CD2 PHE A 219     3763   3036   2644  -1040     73   -816       C  
ATOM   1692  CE1 PHE A 219     -36.053  -5.171  43.412  1.00 23.84           C  
ANISOU 1692  CE1 PHE A 219     3407   3146   2506  -1135    -43   -723       C  
ATOM   1693  CE2 PHE A 219     -34.005  -5.034  42.175  1.00 22.18           C  
ANISOU 1693  CE2 PHE A 219     3326   2835   2267   -996     34   -766       C  
ATOM   1694  CZ  PHE A 219     -35.122  -4.417  42.672  1.00 21.91           C  
ANISOU 1694  CZ  PHE A 219     3184   2911   2232  -1031    -29   -717       C  
ATOM   1695  N   LEU A 220     -37.454  -9.037  41.690  1.00 26.48           N  
ANISOU 1695  N   LEU A 220     4038   3297   2728  -1557    -40   -988       N  
ATOM   1696  CA  LEU A 220     -38.902  -9.042  41.866  1.00 26.31           C  
ANISOU 1696  CA  LEU A 220     3904   3402   2692  -1672    -94   -983       C  
ATOM   1697  C   LEU A 220     -39.464 -10.454  41.762  1.00 28.77           C  
ANISOU 1697  C   LEU A 220     4297   3631   3004  -1788    -70  -1022       C  
ATOM   1698  O   LEU A 220     -38.902 -11.341  41.110  1.00 28.08           O  
ANISOU 1698  O   LEU A 220     4348   3421   2899  -1789    -38  -1073       O  
ATOM   1699  CB  LEU A 220     -39.575  -8.141  40.821  1.00 26.03           C  
ANISOU 1699  CB  LEU A 220     3761   3547   2583  -1661   -180   -998       C  
ATOM   1700  CG  LEU A 220     -39.185  -6.665  40.937  1.00 24.71           C  
ANISOU 1700  CG  LEU A 220     3505   3471   2412  -1532   -212   -939       C  
ATOM   1701  CD1 LEU A 220     -39.854  -5.898  39.813  1.00 25.28           C  
ANISOU 1701  CD1 LEU A 220     3512   3700   2394  -1531   -313   -959       C  
ATOM   1702  CD2 LEU A 220     -39.616  -6.089  42.331  1.00 24.05           C  
ANISOU 1702  CD2 LEU A 220     3291   3436   2409  -1500   -206   -863       C  
ATOM   1703  N   ASN A 221     -40.616 -10.636  42.393  1.00 27.96           N  
ANISOU 1703  N   ASN A 221     4103   3604   2918  -1886    -83  -1003       N  
ATOM   1704  CA  ASN A 221     -41.303 -11.918  42.320  1.00 29.61           C  
ANISOU 1704  CA  ASN A 221     4380   3755   3117  -2016    -60  -1040       C  
ATOM   1705  C   ASN A 221     -42.818 -11.740  42.419  1.00 31.37           C  
ANISOU 1705  C   ASN A 221     4441   4152   3327  -2119   -100  -1049       C  
ATOM   1706  O   ASN A 221     -43.349 -10.656  42.674  1.00 29.96           O  
ANISOU 1706  O   ASN A 221     4095   4130   3159  -2079   -144  -1024       O  
ATOM   1707  CB  ASN A 221     -40.786 -12.880  43.403  1.00 31.49           C  
ANISOU 1707  CB  ASN A 221     4759   3803   3404  -2037     14  -1004       C  
ATOM   1708  CG  ASN A 221     -40.971 -12.349  44.836  1.00 38.99           C  
ANISOU 1708  CG  ASN A 221     5632   4782   4400  -2031     36   -927       C  
ATOM   1709  OD1 ASN A 221     -42.049 -11.901  45.220  1.00 41.73           O  
ANISOU 1709  OD1 ASN A 221     5829   5282   4744  -2094     21   -916       O  
ATOM   1710  ND2 ASN A 221     -39.911 -12.418  45.629  1.00 41.53           N  
ANISOU 1710  ND2 ASN A 221     6057   4958   4766  -1949     73   -878       N  
ATOM   1711  N   ARG A 222     -43.511 -12.840  42.192  1.00 32.25           N  
ANISOU 1711  N   ARG A 222     4604   4233   3417  -2249    -84  -1094       N  
ATOM   1712  CA  ARG A 222     -44.964 -12.819  42.181  1.00 33.53           C  
ANISOU 1712  CA  ARG A 222     4616   4558   3565  -2357   -117  -1122       C  
ATOM   1713  C   ARG A 222     -45.575 -12.882  43.574  1.00 38.07           C  
ANISOU 1713  C   ARG A 222     5125   5158   4181  -2421    -60  -1080       C  
ATOM   1714  O   ARG A 222     -46.792 -12.722  43.690  1.00 44.91           O  
ANISOU 1714  O   ARG A 222     5840   6178   5045  -2498    -79  -1108       O  
ATOM   1715  CB  ARG A 222     -45.490 -13.994  41.344  1.00 37.46           C  
ANISOU 1715  CB  ARG A 222     5197   5019   4016  -2486   -118  -1195       C  
ATOM   1716  CG  ARG A 222     -45.314 -15.319  42.105  1.00 40.38           C  
ANISOU 1716  CG  ARG A 222     5735   5208   4400  -2585    -29  -1185       C  
ATOM   1717  CD  ARG A 222     -45.506 -16.519  41.191  1.00 39.26           C  
ANISOU 1717  CD  ARG A 222     5719   4986   4211  -2690    -26  -1258       C  
ATOM   1718  NE  ARG A 222     -45.676 -17.773  41.925  1.00 48.82           N  
ANISOU 1718  NE  ARG A 222     7069   6054   5425  -2810     49  -1252       N  
ATOM   1719  CZ  ARG A 222     -44.685 -18.599  42.252  1.00 54.06           C  
ANISOU 1719  CZ  ARG A 222     7940   6496   6106  -2774    100  -1229       C  
ATOM   1720  NH1 ARG A 222     -43.431 -18.308  41.918  1.00 49.80           N  
ANISOU 1720  NH1 ARG A 222     7479   5856   5588  -2619     93  -1218       N  
ATOM   1721  NH2 ARG A 222     -44.947 -19.724  42.912  1.00 57.74           N  
ANISOU 1721  NH2 ARG A 222     8538   6837   6564  -2889    157  -1219       N  
ATOM   1722  N   PHE A 223     -44.770 -13.096  44.607  1.00 38.47           N  
ANISOU 1722  N   PHE A 223     5284   5066   4265  -2388      5  -1019       N  
ATOM   1723  CA  PHE A 223     -45.230 -13.302  45.975  1.00 42.15           C  
ANISOU 1723  CA  PHE A 223     5734   5528   4753  -2457     70   -974       C  
ATOM   1724  C   PHE A 223     -45.510 -11.993  46.698  1.00 35.19           C  
ANISOU 1724  C   PHE A 223     4669   4795   3907  -2380     58   -935       C  
ATOM   1725  O   PHE A 223     -44.919 -10.938  46.411  1.00 33.02           O  
ANISOU 1725  O   PHE A 223     4330   4565   3649  -2246     11   -915       O  
ATOM   1726  CB  PHE A 223     -44.187 -14.082  46.777  1.00 41.68           C  
ANISOU 1726  CB  PHE A 223     5887   5241   4709  -2440    131   -918       C  
ATOM   1727  CG  PHE A 223     -43.977 -15.487  46.271  1.00 47.84           C  
ANISOU 1727  CG  PHE A 223     6861   5855   5461  -2516    153   -955       C  
ATOM   1728  CD1 PHE A 223     -44.910 -16.476  46.533  1.00 47.12           C  
ANISOU 1728  CD1 PHE A 223     6812   5756   5335  -2682    192   -979       C  
ATOM   1729  CD2 PHE A 223     -42.855 -15.813  45.520  1.00 52.93           C  
ANISOU 1729  CD2 PHE A 223     7644   6354   6112  -2422    137   -972       C  
ATOM   1730  CE1 PHE A 223     -44.729 -17.768  46.064  1.00 54.45           C  
ANISOU 1730  CE1 PHE A 223     7925   6527   6237  -2753    210  -1013       C  
ATOM   1731  CE2 PHE A 223     -42.669 -17.106  45.047  1.00 53.80           C  
ANISOU 1731  CE2 PHE A 223     7932   6310   6201  -2481    157  -1013       C  
ATOM   1732  CZ  PHE A 223     -43.606 -18.083  45.326  1.00 56.90           C  
ANISOU 1732  CZ  PHE A 223     8372   6688   6559  -2647    191  -1030       C  
ATOM   1733  N   THR A 224     -46.370 -12.098  47.721  1.00 33.96           N  
ANISOU 1733  N   THR A 224     4444   4705   3756  -2467    111   -924       N  
ATOM   1734  CA  THR A 224     -46.485 -11.066  48.740  1.00 33.43           C  
ANISOU 1734  CA  THR A 224     4250   4730   3723  -2400    129   -878       C  
ATOM   1735  C   THR A 224     -46.376 -11.728  50.109  1.00 37.25           C  
ANISOU 1735  C   THR A 224     4853   5103   4197  -2475    220   -826       C  
ATOM   1736  O   THR A 224     -46.484 -12.946  50.252  1.00 47.37           O  
ANISOU 1736  O   THR A 224     6285   6269   5444  -2594    264   -833       O  
ATOM   1737  CB  THR A 224     -47.801 -10.278  48.571  1.00 40.00           C  
ANISOU 1737  CB  THR A 224     4838   5797   4565  -2409     93   -931       C  
ATOM   1738  OG1 THR A 224     -47.821  -9.662  47.277  1.00 55.86           O  
ANISOU 1738  OG1 THR A 224     6762   7891   6571  -2325     -8   -968       O  
ATOM   1739  CG2 THR A 224     -47.914  -9.183  49.559  1.00 32.80           C  
ANISOU 1739  CG2 THR A 224     3796   4977   3690  -2324    113   -894       C  
ATOM   1740  N   THR A 225     -46.131 -10.920  51.114  1.00 31.23           N  
ANISOU 1740  N   THR A 225     4037   4370   3461  -2404    245   -773       N  
ATOM   1741  CA  THR A 225     -46.037 -11.389  52.487  1.00 36.81           C  
ANISOU 1741  CA  THR A 225     4851   4987   4148  -2465    325   -717       C  
ATOM   1742  C   THR A 225     -46.926 -10.538  53.383  1.00 39.85           C  
ANISOU 1742  C   THR A 225     5057   5545   4540  -2472    362   -725       C  
ATOM   1743  O   THR A 225     -47.379  -9.457  53.001  1.00 38.17           O  
ANISOU 1743  O   THR A 225     4643   5498   4362  -2391    319   -759       O  
ATOM   1744  CB  THR A 225     -44.586 -11.320  52.975  1.00 40.04           C  
ANISOU 1744  CB  THR A 225     5418   5219   4577  -2357    322   -635       C  
ATOM   1745  OG1 THR A 225     -44.514 -11.808  54.318  1.00 42.03           O  
ANISOU 1745  OG1 THR A 225     5790   5381   4798  -2415    386   -576       O  
ATOM   1746  CG2 THR A 225     -44.089  -9.886  52.966  1.00 34.58           C  
ANISOU 1746  CG2 THR A 225     4590   4617   3933  -2206    282   -612       C  
ATOM   1747  N   THR A 226     -47.184 -11.032  54.596  1.00 38.88           N  
ANISOU 1747  N   THR A 226     5015   5379   4379  -2566    441   -697       N  
ATOM   1748  CA  THR A 226     -47.806 -10.155  55.571  1.00 35.58           C  
ANISOU 1748  CA  THR A 226     4450   5104   3967  -2551    485   -701       C  
ATOM   1749  C   THR A 226     -46.738  -9.359  56.284  1.00 30.48           C  
ANISOU 1749  C   THR A 226     3843   4391   3347  -2417    479   -620       C  
ATOM   1750  O   THR A 226     -45.565  -9.740  56.333  1.00 33.64           O  
ANISOU 1750  O   THR A 226     4421   4615   3747  -2369    461   -553       O  
ATOM   1751  CB  THR A 226     -48.620 -10.921  56.615  1.00 36.09           C  
ANISOU 1751  CB  THR A 226     4572   5173   3966  -2717    578   -715       C  
ATOM   1752  OG1 THR A 226     -47.722 -11.652  57.468  1.00 39.59           O  
ANISOU 1752  OG1 THR A 226     5260   5416   4366  -2742    610   -630       O  
ATOM   1753  CG2 THR A 226     -49.585 -11.892  55.932  1.00 41.47           C  
ANISOU 1753  CG2 THR A 226     5247   5894   4614  -2874    591   -792       C  
ATOM   1754  N   LEU A 227     -47.169  -8.254  56.872  1.00 31.35           N  
ANISOU 1754  N   LEU A 227     3787   4644   3480  -2354    496   -632       N  
ATOM   1755  CA  LEU A 227     -46.242  -7.422  57.620  1.00 30.84           C  
ANISOU 1755  CA  LEU A 227     3747   4533   3436  -2235    496   -560       C  
ATOM   1756  C   LEU A 227     -45.640  -8.171  58.817  1.00 31.90           C  
ANISOU 1756  C   LEU A 227     4098   4508   3516  -2297    551   -485       C  
ATOM   1757  O   LEU A 227     -44.436  -8.082  59.071  1.00 33.09           O  
ANISOU 1757  O   LEU A 227     4372   4523   3677  -2213    525   -409       O  
ATOM   1758  CB  LEU A 227     -46.943  -6.136  58.049  1.00 30.86           C  
ANISOU 1758  CB  LEU A 227     3534   4720   3470  -2161    509   -598       C  
ATOM   1759  CG  LEU A 227     -46.093  -5.118  58.779  1.00 33.48           C  
ANISOU 1759  CG  LEU A 227     3864   5031   3827  -2032    510   -536       C  
ATOM   1760  CD1 LEU A 227     -44.848  -4.723  57.951  1.00 34.42           C  
ANISOU 1760  CD1 LEU A 227     4026   5064   3987  -1907    433   -488       C  
ATOM   1761  CD2 LEU A 227     -46.901  -3.886  59.161  1.00 37.11           C  
ANISOU 1761  CD2 LEU A 227     4113   5668   4318  -1957    525   -587       C  
ATOM   1762  N   ASN A 228     -46.459  -8.954  59.539  1.00 33.83           N  
ANISOU 1762  N   ASN A 228     4399   4760   3696  -2448    621   -508       N  
ATOM   1763  CA  ASN A 228     -45.942  -9.731  60.672  1.00 36.73           C  
ANISOU 1763  CA  ASN A 228     4991   4969   3995  -2513    663   -435       C  
ATOM   1764  C   ASN A 228     -44.893 -10.762  60.230  1.00 32.54           C  
ANISOU 1764  C   ASN A 228     4688   4217   3457  -2502    616   -375       C  
ATOM   1765  O   ASN A 228     -43.839 -10.900  60.874  1.00 37.86           O  
ANISOU 1765  O   ASN A 228     5526   4740   4120  -2437    596   -289       O  
ATOM   1766  CB  ASN A 228     -47.104 -10.445  61.387  1.00 38.31           C  
ANISOU 1766  CB  ASN A 228     5213   5226   4118  -2697    748   -483       C  
ATOM   1767  CG  ASN A 228     -47.988  -9.489  62.179  1.00 45.85           C  
ANISOU 1767  CG  ASN A 228     5985   6365   5069  -2704    807   -535       C  
ATOM   1768  OD1 ASN A 228     -47.649  -8.319  62.376  1.00 47.61           O  
ANISOU 1768  OD1 ASN A 228     6094   6654   5343  -2568    787   -521       O  
ATOM   1769  ND2 ASN A 228     -49.132  -9.991  62.641  1.00 49.14           N  
ANISOU 1769  ND2 ASN A 228     6376   6866   5428  -2867    885   -602       N  
ATOM   1770  N   ASP A 229     -45.165 -11.511  59.146  1.00 32.66           N  
ANISOU 1770  N   ASP A 229     4723   4207   3480  -2557    593   -422       N  
ATOM   1771  CA  ASP A 229     -44.198 -12.522  58.712  1.00 33.32           C  
ANISOU 1771  CA  ASP A 229     5026   4073   3561  -2538    551   -377       C  
ATOM   1772  C   ASP A 229     -42.906 -11.856  58.236  1.00 33.94           C  
ANISOU 1772  C   ASP A 229     5109   4078   3709  -2358    481   -335       C  
ATOM   1773  O   ASP A 229     -41.780 -12.317  58.529  1.00 36.94           O  
ANISOU 1773  O   ASP A 229     5676   4267   4092  -2287    450   -266       O  
ATOM   1774  CB  ASP A 229     -44.796 -13.392  57.598  1.00 35.17           C  
ANISOU 1774  CB  ASP A 229     5268   4307   3788  -2635    544   -449       C  
ATOM   1775  CG  ASP A 229     -45.942 -14.278  58.093  1.00 47.84           C  
ANISOU 1775  CG  ASP A 229     6916   5946   5315  -2831    617   -487       C  
ATOM   1776  OD1 ASP A 229     -46.143 -14.403  59.323  1.00 52.70           O  
ANISOU 1776  OD1 ASP A 229     7603   6549   5873  -2895    672   -451       O  
ATOM   1777  OD2 ASP A 229     -46.645 -14.842  57.236  1.00 54.70           O  
ANISOU 1777  OD2 ASP A 229     7750   6858   6176  -2926    619   -557       O  
ATOM   1778  N   PHE A 230     -43.048 -10.726  57.554  1.00 32.20           N  
ANISOU 1778  N   PHE A 230     4682   4009   3544  -2277    453   -376       N  
ATOM   1779  CA  PHE A 230     -41.849 -10.003  57.167  1.00 32.24           C  
ANISOU 1779  CA  PHE A 230     4684   3958   3607  -2120    396   -341       C  
ATOM   1780  C   PHE A 230     -41.032  -9.591  58.387  1.00 29.56           C  
ANISOU 1780  C   PHE A 230     4423   3544   3264  -2049    405   -253       C  
ATOM   1781  O   PHE A 230     -39.802  -9.693  58.376  1.00 31.63           O  
ANISOU 1781  O   PHE A 230     4811   3654   3552  -1949    363   -201       O  
ATOM   1782  CB  PHE A 230     -42.176  -8.764  56.336  1.00 28.12           C  
ANISOU 1782  CB  PHE A 230     3931   3620   3134  -2046    363   -394       C  
ATOM   1783  CG  PHE A 230     -40.950  -7.951  56.046  1.00 28.32           C  
ANISOU 1783  CG  PHE A 230     3956   3596   3208  -1899    316   -359       C  
ATOM   1784  CD1 PHE A 230     -40.099  -8.349  55.020  1.00 27.43           C  
ANISOU 1784  CD1 PHE A 230     3937   3368   3118  -1848    268   -375       C  
ATOM   1785  CD2 PHE A 230     -40.591  -6.877  56.854  1.00 27.58           C  
ANISOU 1785  CD2 PHE A 230     3789   3556   3133  -1819    325   -312       C  
ATOM   1786  CE1 PHE A 230     -38.971  -7.674  54.799  1.00 27.12           C  
ANISOU 1786  CE1 PHE A 230     3899   3288   3117  -1675    230   -342       C  
ATOM   1787  CE2 PHE A 230     -39.429  -6.186  56.623  1.00 31.23           C  
ANISOU 1787  CE2 PHE A 230     4258   3971   3635  -1644    280   -272       C  
ATOM   1788  CZ  PHE A 230     -38.635  -6.591  55.562  1.00 26.01           C  
ANISOU 1788  CZ  PHE A 230     3673   3213   2995  -1560    233   -288       C  
ATOM   1789  N   ASN A 231     -41.691  -9.076  59.429  1.00 32.26           N  
ANISOU 1789  N   ASN A 231     4686   3998   3573  -2090    457   -244       N  
ATOM   1790  CA  ASN A 231     -40.931  -8.578  60.576  1.00 31.66           C  
ANISOU 1790  CA  ASN A 231     4675   3868   3487  -2020    461   -164       C  
ATOM   1791  C   ASN A 231     -40.274  -9.706  61.359  1.00 31.92           C  
ANISOU 1791  C   ASN A 231     4967   3695   3466  -2046    452    -90       C  
ATOM   1792  O   ASN A 231     -39.229  -9.488  61.982  1.00 33.38           O  
ANISOU 1792  O   ASN A 231     5252   3777   3655  -1949    417    -14       O  
ATOM   1793  CB  ASN A 231     -41.820  -7.717  61.458  1.00 31.45           C  
ANISOU 1793  CB  ASN A 231     4499   4016   3436  -2052    520   -186       C  
ATOM   1794  CG  ASN A 231     -41.935  -6.340  60.926  1.00 32.42           C  
ANISOU 1794  CG  ASN A 231     4398   4296   3623  -1948    502   -225       C  
ATOM   1795  OD1 ASN A 231     -41.000  -5.863  60.279  1.00 34.38           O  
ANISOU 1795  OD1 ASN A 231     4638   4501   3923  -1838    448   -202       O  
ATOM   1796  ND2 ASN A 231     -43.070  -5.682  61.155  1.00 34.76           N  
ANISOU 1796  ND2 ASN A 231     4514   4774   3918  -1975    544   -288       N  
ATOM   1797  N   LEU A 232     -40.835 -10.912  61.306  1.00 33.00           N  
ANISOU 1797  N   LEU A 232     5220   3765   3552  -2168    475   -109       N  
ATOM   1798  CA  LEU A 232     -40.102 -12.073  61.820  1.00 38.03           C  
ANISOU 1798  CA  LEU A 232     6122   4183   4147  -2169    446    -41       C  
ATOM   1799  C   LEU A 232     -38.773 -12.254  61.078  1.00 41.33           C  
ANISOU 1799  C   LEU A 232     6632   4439   4634  -2018    365    -13       C  
ATOM   1800  O   LEU A 232     -37.706 -12.456  61.697  1.00 39.49           O  
ANISOU 1800  O   LEU A 232     6549   4055   4401  -1915    314     64       O  
ATOM   1801  CB  LEU A 232     -40.976 -13.326  61.715  1.00 40.67           C  
ANISOU 1801  CB  LEU A 232     6558   4477   4418  -2331    486    -77       C  
ATOM   1802  CG  LEU A 232     -42.196 -13.356  62.649  1.00 42.00           C  
ANISOU 1802  CG  LEU A 232     6684   4771   4503  -2492    571   -103       C  
ATOM   1803  CD1 LEU A 232     -43.124 -14.531  62.328  1.00 45.10           C  
ANISOU 1803  CD1 LEU A 232     7152   5145   4839  -2665    615   -156       C  
ATOM   1804  CD2 LEU A 232     -41.732 -13.418  64.091  1.00 42.73           C  
ANISOU 1804  CD2 LEU A 232     6929   4780   4526  -2484    574    -20       C  
ATOM   1805  N   VAL A 233     -38.801 -12.113  59.745  1.00 35.70           N  
ANISOU 1805  N   VAL A 233     5819   3765   3982  -1991    348    -81       N  
ATOM   1806  CA  VAL A 233     -37.539 -12.241  59.009  1.00 35.55           C  
ANISOU 1806  CA  VAL A 233     5880   3600   4029  -1844    281    -73       C  
ATOM   1807  C   VAL A 233     -36.591 -11.087  59.316  1.00 36.01           C  
ANISOU 1807  C   VAL A 233     5873   3675   4136  -1702    247    -29       C  
ATOM   1808  O   VAL A 233     -35.371 -11.283  59.505  1.00 34.99           O  
ANISOU 1808  O   VAL A 233     5870   3387   4038  -1568    189     18       O  
ATOM   1809  CB  VAL A 233     -37.841 -12.373  57.510  1.00 36.55           C  
ANISOU 1809  CB  VAL A 233     5924   3771   4192  -1863    276   -167       C  
ATOM   1810  CG1 VAL A 233     -36.555 -12.312  56.675  1.00 40.74           C  
ANISOU 1810  CG1 VAL A 233     6508   4180   4792  -1705    218   -182       C  
ATOM   1811  CG2 VAL A 233     -38.554 -13.655  57.316  1.00 32.79           C  
ANISOU 1811  CG2 VAL A 233     5558   3235   3666  -1991    301   -196       C  
ATOM   1812  N   ALA A 234     -37.131  -9.865  59.361  1.00 34.23           N  
ANISOU 1812  N   ALA A 234     5443   3644   3919  -1719    278    -49       N  
ATOM   1813  CA  ALA A 234     -36.340  -8.694  59.708  1.00 33.51           C  
ANISOU 1813  CA  ALA A 234     5257   3609   3864  -1560    250    -10       C  
ATOM   1814  C   ALA A 234     -35.594  -8.908  61.011  1.00 37.12           C  
ANISOU 1814  C   ALA A 234     5871   3942   4289  -1515    226     84       C  
ATOM   1815  O   ALA A 234     -34.390  -8.635  61.109  1.00 35.69           O  
ANISOU 1815  O   ALA A 234     5714   3698   4150  -1331    162    120       O  
ATOM   1816  CB  ALA A 234     -37.241  -7.455  59.815  1.00 36.95           C  
ANISOU 1816  CB  ALA A 234     5465   4275   4298  -1590    294    -42       C  
ATOM   1817  N   MET A 235     -36.309  -9.365  62.036  1.00 33.52           N  
ANISOU 1817  N   MET A 235     5498   3484   3754  -1652    271    117       N  
ATOM   1818  CA  MET A 235     -35.675  -9.551  63.332  1.00 33.80           C  
ANISOU 1818  CA  MET A 235     5683   3420   3739  -1607    240    206       C  
ATOM   1819  C   MET A 235     -34.533 -10.547  63.227  1.00 37.47           C  
ANISOU 1819  C   MET A 235     6354   3657   4226  -1495    153    250       C  
ATOM   1820  O   MET A 235     -33.450 -10.313  63.779  1.00 41.79           O  
ANISOU 1820  O   MET A 235     6972   4120   4788  -1360     82    313       O  
ATOM   1821  CB  MET A 235     -36.711 -10.019  64.352  1.00 40.92           C  
ANISOU 1821  CB  MET A 235     6634   4373   4541  -1757    302    212       C  
ATOM   1822  CG  MET A 235     -36.202 -10.110  65.776  1.00 52.31           C  
ANISOU 1822  CG  MET A 235     8222   5742   5912  -1731    273    297       C  
ATOM   1823  SD  MET A 235     -37.598 -10.294  66.918  1.00 61.40           S  
ANISOU 1823  SD  MET A 235     9375   7008   6945  -1927    373    274       S  
ATOM   1824  CE  MET A 235     -38.592  -8.870  66.486  1.00 54.06           C  
ANISOU 1824  CE  MET A 235     8135   6342   6065  -1957    456    185       C  
ATOM   1825  N   LYS A 236     -34.749 -11.657  62.499  1.00 35.39           N  
ANISOU 1825  N   LYS A 236     6179   3300   3968  -1538    151    209       N  
ATOM   1826  CA  LYS A 236     -33.669 -12.632  62.330  1.00 34.54           C  
ANISOU 1826  CA  LYS A 236     6256   2977   3892  -1410     68    236       C  
ATOM   1827  C   LYS A 236     -32.410 -12.024  61.705  1.00 34.11           C  
ANISOU 1827  C   LYS A 236     6153   2872   3937  -1215      2    226       C  
ATOM   1828  O   LYS A 236     -31.299 -12.438  62.053  1.00 36.99           O  
ANISOU 1828  O   LYS A 236     6635   3090   4328  -1058    -84    268       O  
ATOM   1829  CB  LYS A 236     -34.141 -13.820  61.496  1.00 39.04           C  
ANISOU 1829  CB  LYS A 236     6908   3469   4459  -1488     87    178       C  
ATOM   1830  CG  LYS A 236     -33.093 -14.914  61.381  1.00 46.10           C  
ANISOU 1830  CG  LYS A 236     7993   4139   5384  -1352      7    198       C  
ATOM   1831  CD  LYS A 236     -33.536 -16.108  60.526  1.00 51.16           C  
ANISOU 1831  CD  LYS A 236     8724   4694   6020  -1428     29    137       C  
ATOM   1832  CE  LYS A 236     -32.309 -16.861  60.014  1.00 54.21           C  
ANISOU 1832  CE  LYS A 236     9230   4888   6480  -1240    -50    123       C  
ATOM   1833  NZ  LYS A 236     -32.653 -18.065  59.207  1.00 60.19           N  
ANISOU 1833  NZ  LYS A 236    10091   5544   7233  -1304    -30     64       N  
ATOM   1834  N   TYR A 237     -32.542 -11.065  60.774  1.00 28.62           N  
ANISOU 1834  N   TYR A 237     5239   2338   3296  -1178     33    157       N  
ATOM   1835  CA  TYR A 237     -31.379 -10.524  60.055  1.00 26.52           C  
ANISOU 1835  CA  TYR A 237     4860   2095   3120   -958    -18    120       C  
ATOM   1836  C   TYR A 237     -30.897  -9.154  60.559  1.00 23.93           C  
ANISOU 1836  C   TYR A 237     4364   1916   2812   -847    -31    149       C  
ATOM   1837  O   TYR A 237     -30.123  -8.481  59.864  1.00 26.31           O  
ANISOU 1837  O   TYR A 237     4533   2283   3181   -701    -49    107       O  
ATOM   1838  CB  TYR A 237     -31.687 -10.454  58.557  1.00 28.12           C  
ANISOU 1838  CB  TYR A 237     4950   2372   3364   -969     18     21       C  
ATOM   1839  CG  TYR A 237     -31.711 -11.836  57.938  1.00 29.44           C  
ANISOU 1839  CG  TYR A 237     5294   2359   3532  -1018     12    -21       C  
ATOM   1840  CD1 TYR A 237     -30.540 -12.412  57.439  1.00 30.94           C  
ANISOU 1840  CD1 TYR A 237     5561   2407   3787   -849    -39    -52       C  
ATOM   1841  CD2 TYR A 237     -32.881 -12.572  57.879  1.00 30.24           C  
ANISOU 1841  CD2 TYR A 237     5485   2431   3572  -1234     61    -37       C  
ATOM   1842  CE1 TYR A 237     -30.537 -13.677  56.908  1.00 32.96           C  
ANISOU 1842  CE1 TYR A 237     5993   2483   4046   -883    -45    -95       C  
ATOM   1843  CE2 TYR A 237     -32.878 -13.842  57.352  1.00 32.10           C  
ANISOU 1843  CE2 TYR A 237     5873   2517   3806  -1262     54    -74       C  
ATOM   1844  CZ  TYR A 237     -31.709 -14.368  56.850  1.00 33.16           C  
ANISOU 1844  CZ  TYR A 237     6098   2496   4006  -1090      2   -104       C  
ATOM   1845  OH  TYR A 237     -31.744 -15.641  56.336  1.00 37.16           O  
ANISOU 1845  OH  TYR A 237     6732   2877   4511  -1103      0   -144       O  
ATOM   1846  N   ASN A 238     -31.267  -8.791  61.788  1.00 26.58           N  
ANISOU 1846  N   ASN A 238     4725   2291   3084   -917    -21    217       N  
ATOM   1847  CA  ASN A 238     -30.845  -7.536  62.399  1.00 26.95           C  
ANISOU 1847  CA  ASN A 238     4639   2464   3138   -827    -33    244       C  
ATOM   1848  C   ASN A 238     -31.290  -6.322  61.581  1.00 24.87           C  
ANISOU 1848  C   ASN A 238     4145   2395   2910   -817     19    181       C  
ATOM   1849  O   ASN A 238     -30.576  -5.331  61.480  1.00 25.98           O  
ANISOU 1849  O   ASN A 238     4164   2613   3093   -690     -2    173       O  
ATOM   1850  CB  ASN A 238     -29.338  -7.522  62.624  1.00 30.04           C  
ANISOU 1850  CB  ASN A 238     5059   2770   3583   -627   -127    268       C  
ATOM   1851  CG  ASN A 238     -28.944  -6.498  63.639  1.00 32.92           C  
ANISOU 1851  CG  ASN A 238     5356   3224   3926   -574   -150    314       C  
ATOM   1852  OD1 ASN A 238     -29.755  -6.155  64.488  1.00 37.16           O  
ANISOU 1852  OD1 ASN A 238     5906   3825   4387   -696   -105    351       O  
ATOM   1853  ND2 ASN A 238     -27.738  -5.961  63.530  1.00 35.93           N  
ANISOU 1853  ND2 ASN A 238     5654   3623   4373   -404   -210    302       N  
ATOM   1854  N   TYR A 239     -32.496  -6.378  61.046  1.00 24.73           N  
ANISOU 1854  N   TYR A 239     4070   2456   2869   -957     83    136       N  
ATOM   1855  CA  TYR A 239     -33.167  -5.254  60.402  1.00 22.47           C  
ANISOU 1855  CA  TYR A 239     3582   2356   2600   -965    125     84       C  
ATOM   1856  C   TYR A 239     -34.166  -4.660  61.397  1.00 25.28           C  
ANISOU 1856  C   TYR A 239     3879   2825   2900  -1076    180    103       C  
ATOM   1857  O   TYR A 239     -34.768  -5.376  62.194  1.00 28.44           O  
ANISOU 1857  O   TYR A 239     4391   3179   3238  -1217    213    130       O  
ATOM   1858  CB  TYR A 239     -33.916  -5.726  59.145  1.00 22.93           C  
ANISOU 1858  CB  TYR A 239     3604   2441   2668  -1045    148     12       C  
ATOM   1859  CG  TYR A 239     -33.084  -5.733  57.874  1.00 23.56           C  
ANISOU 1859  CG  TYR A 239     3658   2490   2804   -921    114    -35       C  
ATOM   1860  CD1 TYR A 239     -31.858  -6.375  57.816  1.00 22.32           C  
ANISOU 1860  CD1 TYR A 239     3612   2186   2683   -808     70    -24       C  
ATOM   1861  CD2 TYR A 239     -33.536  -5.083  56.737  1.00 22.02           C  
ANISOU 1861  CD2 TYR A 239     3327   2419   2622   -917    125    -95       C  
ATOM   1862  CE1 TYR A 239     -31.083  -6.357  56.640  1.00 21.01           C  
ANISOU 1862  CE1 TYR A 239     3410   2005   2567   -701     56    -81       C  
ATOM   1863  CE2 TYR A 239     -32.782  -5.056  55.527  1.00 22.83           C  
ANISOU 1863  CE2 TYR A 239     3414   2501   2760   -818    106   -141       C  
ATOM   1864  CZ  TYR A 239     -31.562  -5.700  55.498  1.00 24.85           C  
ANISOU 1864  CZ  TYR A 239     3771   2618   3052   -717     80   -138       C  
ATOM   1865  OH  TYR A 239     -30.815  -5.666  54.344  1.00 24.47           O  
ANISOU 1865  OH  TYR A 239     3700   2560   3036   -628     77   -196       O  
ATOM   1866  N   GLU A 240     -34.364  -3.345  61.316  1.00 22.93           N  
ANISOU 1866  N   GLU A 240     3412   2677   2622  -1017    196     81       N  
ATOM   1867  CA  GLU A 240     -35.377  -2.698  62.127  1.00 24.32           C  
ANISOU 1867  CA  GLU A 240     3506   2977   2756  -1109    257     76       C  
ATOM   1868  C   GLU A 240     -36.765  -3.185  61.746  1.00 25.99           C  
ANISOU 1868  C   GLU A 240     3668   3262   2944  -1274    312     19       C  
ATOM   1869  O   GLU A 240     -37.033  -3.520  60.595  1.00 26.24           O  
ANISOU 1869  O   GLU A 240     3661   3303   3005  -1286    296    -30       O  
ATOM   1870  CB  GLU A 240     -35.307  -1.189  61.959  1.00 25.73           C  
ANISOU 1870  CB  GLU A 240     3519   3287   2971   -996    255     54       C  
ATOM   1871  CG  GLU A 240     -34.000  -0.680  62.374  1.00 31.72           C  
ANISOU 1871  CG  GLU A 240     4315   3988   3749   -859    208    100       C  
ATOM   1872  CD  GLU A 240     -34.051   0.763  62.700  1.00 49.41           C  
ANISOU 1872  CD  GLU A 240     6434   6340   5999   -790    223     90       C  
ATOM   1873  OE1 GLU A 240     -33.888   1.105  63.900  1.00 52.46           O  
ANISOU 1873  OE1 GLU A 240     6857   6729   6346   -799    236    123       O  
ATOM   1874  OE2 GLU A 240     -34.257   1.538  61.741  1.00 53.86           O  
ANISOU 1874  OE2 GLU A 240     6880   6981   6603   -730    218     48       O  
ATOM   1875  N   PRO A 241     -37.691  -3.219  62.688  1.00 25.52           N  
ANISOU 1875  N   PRO A 241     3601   3268   2830  -1414    382     16       N  
ATOM   1876  CA  PRO A 241     -39.043  -3.625  62.326  1.00 24.94           C  
ANISOU 1876  CA  PRO A 241     3448   3289   2740  -1580    440    -53       C  
ATOM   1877  C   PRO A 241     -39.641  -2.588  61.379  1.00 22.52           C  
ANISOU 1877  C   PRO A 241     2917   3151   2490  -1504    426   -127       C  
ATOM   1878  O   PRO A 241     -39.277  -1.414  61.391  1.00 32.04           O  
ANISOU 1878  O   PRO A 241     4026   4418   3729  -1359    403   -121       O  
ATOM   1879  CB  PRO A 241     -39.789  -3.681  63.677  1.00 33.49           C  
ANISOU 1879  CB  PRO A 241     4553   4421   3751  -1683    512    -50       C  
ATOM   1880  CG  PRO A 241     -38.904  -3.107  64.643  1.00 34.57           C  
ANISOU 1880  CG  PRO A 241     4757   4511   3865  -1612    505     21       C  
ATOM   1881  CD  PRO A 241     -37.505  -3.143  64.150  1.00 30.29           C  
ANISOU 1881  CD  PRO A 241     4298   3840   3368  -1452    413     74       C  
ATOM   1882  N   LEU A 242     -40.517  -3.054  60.507  1.00 27.46           N  
ANISOU 1882  N   LEU A 242     3472   3838   3124  -1601    431   -194       N  
ATOM   1883  CA  LEU A 242     -41.181  -2.165  59.556  1.00 25.97           C  
ANISOU 1883  CA  LEU A 242     3078   3808   2981  -1534    401   -265       C  
ATOM   1884  C   LEU A 242     -42.560  -1.849  60.120  1.00 27.82           C  
ANISOU 1884  C   LEU A 242     3175   4195   3201  -1591    454   -327       C  
ATOM   1885  O   LEU A 242     -43.282  -2.758  60.482  1.00 30.19           O  
ANISOU 1885  O   LEU A 242     3528   4486   3459  -1714    496   -350       O  
ATOM   1886  CB  LEU A 242     -41.333  -2.832  58.190  1.00 27.54           C  
ANISOU 1886  CB  LEU A 242     3283   3988   3193  -1564    350   -308       C  
ATOM   1887  CG  LEU A 242     -41.782  -1.968  56.999  1.00 23.52           C  
ANISOU 1887  CG  LEU A 242     2602   3614   2722  -1468    287   -366       C  
ATOM   1888  CD1 LEU A 242     -40.655  -0.990  56.692  1.00 24.42           C  
ANISOU 1888  CD1 LEU A 242     2732   3682   2864  -1262    235   -314       C  
ATOM   1889  CD2 LEU A 242     -42.165  -2.865  55.809  1.00 26.43           C  
ANISOU 1889  CD2 LEU A 242     2989   3973   3079  -1559    250   -421       C  
ATOM   1890  N   THR A 243     -42.911  -0.568  60.187  1.00 29.18           N  
ANISOU 1890  N   THR A 243     3182   4498   3408  -1485    449   -358       N  
ATOM   1891  CA  THR A 243     -44.197  -0.188  60.750  1.00 29.53           C  
ANISOU 1891  CA  THR A 243     3094   4677   3447  -1508    496   -426       C  
ATOM   1892  C   THR A 243     -45.193   0.152  59.652  1.00 32.23           C  
ANISOU 1892  C   THR A 243     3262   5154   3831  -1471    445   -507       C  
ATOM   1893  O   THR A 243     -44.844   0.355  58.473  1.00 28.53           O  
ANISOU 1893  O   THR A 243     2761   4686   3392  -1403    365   -507       O  
ATOM   1894  CB  THR A 243     -44.039   1.013  61.681  1.00 30.44           C  
ANISOU 1894  CB  THR A 243     3151   4841   3573  -1407    527   -416       C  
ATOM   1895  OG1 THR A 243     -43.719   2.174  60.914  1.00 27.26           O  
ANISOU 1895  OG1 THR A 243     2636   4493   3229  -1251    463   -422       O  
ATOM   1896  CG2 THR A 243     -42.905   0.793  62.693  1.00 31.06           C  
ANISOU 1896  CG2 THR A 243     3405   4788   3608  -1425    559   -328       C  
ATOM   1897  N   GLN A 244     -46.466   0.250  60.060  1.00 28.57           N  
ANISOU 1897  N   GLN A 244     2682   4808   3364  -1514    486   -581       N  
ATOM   1898  CA  GLN A 244     -47.460   0.685  59.093  1.00 27.94           C  
ANISOU 1898  CA  GLN A 244     2425   4865   3328  -1461    428   -659       C  
ATOM   1899  C   GLN A 244     -47.174   2.099  58.615  1.00 29.31           C  
ANISOU 1899  C   GLN A 244     2490   5089   3556  -1267    356   -656       C  
ATOM   1900  O   GLN A 244     -47.486   2.429  57.464  1.00 27.78           O  
ANISOU 1900  O   GLN A 244     2206   4957   3393  -1194    266   -686       O  
ATOM   1901  CB  GLN A 244     -48.879   0.579  59.671  1.00 27.94           C  
ANISOU 1901  CB  GLN A 244     2309   4988   3320  -1538    489   -747       C  
ATOM   1902  CG  GLN A 244     -49.982   1.002  58.681  1.00 32.45           C  
ANISOU 1902  CG  GLN A 244     2688   5704   3938  -1480    419   -833       C  
ATOM   1903  CD  GLN A 244     -50.029   0.140  57.448  1.00 34.25           C  
ANISOU 1903  CD  GLN A 244     2945   5914   4155  -1545    354   -839       C  
ATOM   1904  OE1 GLN A 244     -49.931  -1.084  57.533  1.00 38.18           O  
ANISOU 1904  OE1 GLN A 244     3568   6336   4604  -1700    397   -826       O  
ATOM   1905  NE2 GLN A 244     -50.207   0.772  56.286  1.00 34.54           N  
ANISOU 1905  NE2 GLN A 244     2877   6015   4233  -1427    245   -861       N  
ATOM   1906  N   ASP A 245     -46.597   2.954  59.475  1.00 27.82           N  
ANISOU 1906  N   ASP A 245     2319   4875   3376  -1182    389   -620       N  
ATOM   1907  CA  ASP A 245     -46.225   4.283  59.001  1.00 27.27           C  
ANISOU 1907  CA  ASP A 245     2172   4835   3353   -997    320   -611       C  
ATOM   1908  C   ASP A 245     -45.161   4.211  57.915  1.00 25.75           C  
ANISOU 1908  C   ASP A 245     2052   4570   3163   -952    241   -555       C  
ATOM   1909  O   ASP A 245     -45.190   5.000  56.963  1.00 26.78           O  
ANISOU 1909  O   ASP A 245     2107   4747   3321   -827    150   -566       O  
ATOM   1910  CB  ASP A 245     -45.729   5.160  60.154  1.00 28.02           C  
ANISOU 1910  CB  ASP A 245     2291   4903   3450   -925    378   -583       C  
ATOM   1911  CG  ASP A 245     -45.743   6.641  59.796  1.00 35.39           C  
ANISOU 1911  CG  ASP A 245     3123   5888   4436   -731    316   -600       C  
ATOM   1912  OD1 ASP A 245     -46.773   7.133  59.278  1.00 36.76           O  
ANISOU 1912  OD1 ASP A 245     3161   6159   4647   -659    267   -666       O  
ATOM   1913  OD2 ASP A 245     -44.739   7.325  60.057  1.00 39.32           O  
ANISOU 1913  OD2 ASP A 245     3681   6323   4935   -648    316   -547       O  
ATOM   1914  N   HIS A 246     -44.186   3.304  58.059  1.00 23.96           N  
ANISOU 1914  N   HIS A 246     1979   4222   2901  -1048    270   -495       N  
ATOM   1915  CA  HIS A 246     -43.203   3.095  56.991  1.00 23.57           C  
ANISOU 1915  CA  HIS A 246     2037   4073   2848   -994    196   -445       C  
ATOM   1916  C   HIS A 246     -43.882   2.673  55.691  1.00 25.35           C  
ANISOU 1916  C   HIS A 246     2194   4367   3072  -1033    123   -501       C  
ATOM   1917  O   HIS A 246     -43.511   3.150  54.604  1.00 26.76           O  
ANISOU 1917  O   HIS A 246     2389   4529   3251   -921     37   -485       O  
ATOM   1918  CB  HIS A 246     -42.197   2.018  57.396  1.00 23.39           C  
ANISOU 1918  CB  HIS A 246     2211   3887   2791  -1076    236   -380       C  
ATOM   1919  CG  HIS A 246     -41.276   2.417  58.504  1.00 24.12           C  
ANISOU 1919  CG  HIS A 246     2395   3892   2876  -1018    278   -314       C  
ATOM   1920  ND1 HIS A 246     -40.814   1.526  59.452  1.00 29.10           N  
ANISOU 1920  ND1 HIS A 246     3164   4421   3472  -1117    333   -270       N  
ATOM   1921  CD2 HIS A 246     -40.739   3.615  58.818  1.00 23.09           C  
ANISOU 1921  CD2 HIS A 246     2247   3761   2766   -875    266   -285       C  
ATOM   1922  CE1 HIS A 246     -40.001   2.157  60.276  1.00 26.15           C  
ANISOU 1922  CE1 HIS A 246     2846   3996   3095  -1032    345   -217       C  
ATOM   1923  NE2 HIS A 246     -39.929   3.424  59.909  1.00 27.36           N  
ANISOU 1923  NE2 HIS A 246     2904   4208   3283   -890    309   -228       N  
ATOM   1924  N   VAL A 247     -44.820   1.727  55.776  1.00 27.82           N  
ANISOU 1924  N   VAL A 247     2479   4723   3369  -1177    157   -554       N  
ATOM   1925  CA  VAL A 247     -45.582   1.298  54.608  1.00 24.59           C  
ANISOU 1925  CA  VAL A 247     2014   4376   2952  -1210     88   -609       C  
ATOM   1926  C   VAL A 247     -46.282   2.492  53.964  1.00 27.72           C  
ANISOU 1926  C   VAL A 247     2248   4903   3383  -1061      0   -649       C  
ATOM   1927  O   VAL A 247     -46.257   2.669  52.745  1.00 30.93           O  
ANISOU 1927  O   VAL A 247     2639   5333   3779  -1008   -101   -658       O  
ATOM   1928  CB  VAL A 247     -46.591   0.197  54.999  1.00 27.13           C  
ANISOU 1928  CB  VAL A 247     2336   4721   3251  -1370    152   -658       C  
ATOM   1929  CG1 VAL A 247     -47.483  -0.149  53.847  1.00 30.73           C  
ANISOU 1929  CG1 VAL A 247     2712   5259   3703  -1401     81   -722       C  
ATOM   1930  CG2 VAL A 247     -45.838  -1.028  55.500  1.00 30.89           C  
ANISOU 1930  CG2 VAL A 247     3007   5042   3687  -1503    219   -609       C  
ATOM   1931  N   ASP A 248     -46.922   3.331  54.789  1.00 30.81           N  
ANISOU 1931  N   ASP A 248     2530   5370   3808   -988     33   -673       N  
ATOM   1932  CA  ASP A 248     -47.600   4.520  54.283  1.00 31.77           C  
ANISOU 1932  CA  ASP A 248     2510   5594   3968   -828    -53   -709       C  
ATOM   1933  C   ASP A 248     -46.632   5.469  53.588  1.00 29.45           C  
ANISOU 1933  C   ASP A 248     2259   5258   3674   -676   -141   -654       C  
ATOM   1934  O   ASP A 248     -46.942   5.989  52.507  1.00 33.26           O  
ANISOU 1934  O   ASP A 248     2695   5787   4154   -578   -257   -666       O  
ATOM   1935  CB  ASP A 248     -48.333   5.240  55.435  1.00 30.63           C  
ANISOU 1935  CB  ASP A 248     2263   5514   3860   -777     14   -748       C  
ATOM   1936  CG  ASP A 248     -49.491   4.437  55.983  1.00 32.98           C  
ANISOU 1936  CG  ASP A 248     2494   5886   4152   -917     87   -819       C  
ATOM   1937  OD1 ASP A 248     -49.954   3.481  55.311  1.00 34.67           O  
ANISOU 1937  OD1 ASP A 248     2707   6123   4344  -1028     66   -849       O  
ATOM   1938  OD2 ASP A 248     -49.972   4.758  57.096  1.00 34.74           O  
ANISOU 1938  OD2 ASP A 248     2665   6147   4386   -922    170   -852       O  
ATOM   1939  N   ILE A 249     -45.446   5.685  54.172  1.00 26.38           N  
ANISOU 1939  N   ILE A 249     1967   4779   3278   -660    -92   -591       N  
ATOM   1940  CA  ILE A 249     -44.429   6.579  53.605  1.00 26.20           C  
ANISOU 1940  CA  ILE A 249     2059   4652   3245   -502   -152   -516       C  
ATOM   1941  C   ILE A 249     -43.933   6.057  52.260  1.00 27.67           C  
ANISOU 1941  C   ILE A 249     2353   4778   3384   -519   -225   -489       C  
ATOM   1942  O   ILE A 249     -43.554   6.842  51.373  1.00 30.40           O  
ANISOU 1942  O   ILE A 249     2749   5092   3709   -397   -307   -454       O  
ATOM   1943  CB  ILE A 249     -43.278   6.770  54.628  1.00 25.80           C  
ANISOU 1943  CB  ILE A 249     2138   4473   3193   -485    -65   -445       C  
ATOM   1944  CG1 ILE A 249     -43.733   7.709  55.769  1.00 28.76           C  
ANISOU 1944  CG1 ILE A 249     2414   4909   3606   -419    -15   -471       C  
ATOM   1945  CG2 ILE A 249     -42.028   7.265  53.985  1.00 29.83           C  
ANISOU 1945  CG2 ILE A 249     2794   4857   3681   -385   -105   -369       C  
ATOM   1946  CD1 ILE A 249     -42.850   7.581  57.017  1.00 29.68           C  
ANISOU 1946  CD1 ILE A 249     2637   4928   3710   -459     84   -421       C  
ATOM   1947  N   LEU A 250     -43.976   4.738  52.062  1.00 25.96           N  
ANISOU 1947  N   LEU A 250     2179   4542   3143   -675   -195   -511       N  
ATOM   1948  CA  LEU A 250     -43.548   4.162  50.795  1.00 30.52           C  
ANISOU 1948  CA  LEU A 250     2859   5064   3672   -702   -254   -502       C  
ATOM   1949  C   LEU A 250     -44.640   4.194  49.748  1.00 31.31           C  
ANISOU 1949  C   LEU A 250     2845   5298   3754   -710   -362   -568       C  
ATOM   1950  O   LEU A 250     -44.421   3.696  48.625  1.00 30.09           O  
ANISOU 1950  O   LEU A 250     2770   5114   3546   -744   -418   -573       O  
ATOM   1951  CB  LEU A 250     -43.068   2.726  51.010  1.00 24.31           C  
ANISOU 1951  CB  LEU A 250     2188   4180   2867   -857   -180   -500       C  
ATOM   1952  CG  LEU A 250     -41.746   2.673  51.766  1.00 24.57           C  
ANISOU 1952  CG  LEU A 250     2364   4063   2909   -822   -106   -425       C  
ATOM   1953  CD1 LEU A 250     -41.508   1.253  52.253  1.00 23.29           C  
ANISOU 1953  CD1 LEU A 250     2301   3811   2737   -971    -36   -428       C  
ATOM   1954  CD2 LEU A 250     -40.487   3.172  50.897  1.00 22.57           C  
ANISOU 1954  CD2 LEU A 250     2234   3709   2633   -705   -141   -371       C  
ATOM   1955  N   GLY A 251     -45.814   4.729  50.102  1.00 32.89           N  
ANISOU 1955  N   GLY A 251     2854   5649   3995   -680   -393   -629       N  
ATOM   1956  CA  GLY A 251     -46.960   4.756  49.225  1.00 33.51           C  
ANISOU 1956  CA  GLY A 251     2837   5827   4070   -662   -489   -684       C  
ATOM   1957  C   GLY A 251     -46.687   5.315  47.838  1.00 29.92           C  
ANISOU 1957  C   GLY A 251     2436   5374   3558   -561   -630   -660       C  
ATOM   1958  O   GLY A 251     -47.005   4.686  46.827  1.00 31.64           O  
ANISOU 1958  O   GLY A 251     2683   5610   3730   -626   -693   -687       O  
ATOM   1959  N   PRO A 252     -46.152   6.536  47.760  1.00 34.94           N  
ANISOU 1959  N   PRO A 252     3107   5978   4189   -395   -680   -605       N  
ATOM   1960  CA  PRO A 252     -45.855   7.115  46.433  1.00 36.82           C  
ANISOU 1960  CA  PRO A 252     3450   6185   4356   -296   -804   -563       C  
ATOM   1961  C   PRO A 252     -44.959   6.257  45.550  1.00 31.70           C  
ANISOU 1961  C   PRO A 252     2982   5435   3629   -394   -785   -535       C  
ATOM   1962  O   PRO A 252     -45.230   6.125  44.341  1.00 35.36           O  
ANISOU 1962  O   PRO A 252     3479   5936   4019   -404   -892   -551       O  
ATOM   1963  CB  PRO A 252     -45.176   8.437  46.791  1.00 39.45           C  
ANISOU 1963  CB  PRO A 252     3857   6428   4703   -130   -798   -486       C  
ATOM   1964  CG  PRO A 252     -45.849   8.837  48.093  1.00 44.26           C  
ANISOU 1964  CG  PRO A 252     4301   7112   5405    -92   -742   -529       C  
ATOM   1965  CD  PRO A 252     -46.062   7.545  48.837  1.00 41.41           C  
ANISOU 1965  CD  PRO A 252     3880   6785   5070   -279   -629   -581       C  
ATOM   1966  N   LEU A 253     -43.874   5.706  46.106  1.00 29.12           N  
ANISOU 1966  N   LEU A 253     2774   4978   3310   -458   -658   -496       N  
ATOM   1967  CA  LEU A 253     -42.981   4.872  45.293  1.00 26.27           C  
ANISOU 1967  CA  LEU A 253     2579   4519   2885   -539   -630   -482       C  
ATOM   1968  C   LEU A 253     -43.688   3.600  44.835  1.00 25.62           C  
ANISOU 1968  C   LEU A 253     2459   4498   2778   -697   -647   -562       C  
ATOM   1969  O   LEU A 253     -43.524   3.148  43.697  1.00 26.81           O  
ANISOU 1969  O   LEU A 253     2701   4633   2853   -743   -696   -580       O  
ATOM   1970  CB  LEU A 253     -41.718   4.524  46.086  1.00 24.31           C  
ANISOU 1970  CB  LEU A 253     2442   4128   2665   -560   -498   -435       C  
ATOM   1971  CG  LEU A 253     -40.791   5.699  46.317  1.00 23.48           C  
ANISOU 1971  CG  LEU A 253     2407   3947   2566   -427   -479   -360       C  
ATOM   1972  CD1 LEU A 253     -39.696   5.414  47.352  1.00 23.07           C  
ANISOU 1972  CD1 LEU A 253     2420   3785   2561   -442   -359   -324       C  
ATOM   1973  CD2 LEU A 253     -40.183   6.025  44.973  1.00 24.13           C  
ANISOU 1973  CD2 LEU A 253     2620   3987   2561   -392   -531   -335       C  
ATOM   1974  N   SER A 254     -44.499   3.007  45.722  1.00 27.03           N  
ANISOU 1974  N   SER A 254     2508   4746   3015   -794   -602   -616       N  
ATOM   1975  CA  SER A 254     -45.302   1.851  45.339  1.00 25.20           C  
ANISOU 1975  CA  SER A 254     2228   4584   2763   -961   -619   -701       C  
ATOM   1976  C   SER A 254     -46.292   2.190  44.216  1.00 28.44           C  
ANISOU 1976  C   SER A 254     2569   5097   3139   -912   -754   -734       C  
ATOM   1977  O   SER A 254     -46.503   1.400  43.279  1.00 31.34           O  
ANISOU 1977  O   SER A 254     2996   5458   3454  -1000   -789   -771       O  
ATOM   1978  CB  SER A 254     -46.019   1.347  46.599  1.00 31.02           C  
ANISOU 1978  CB  SER A 254     2863   5348   3576  -1046   -520   -729       C  
ATOM   1979  OG  SER A 254     -46.901   0.303  46.316  1.00 34.84           O  
ANISOU 1979  OG  SER A 254     3323   5860   4054  -1177   -510   -787       O  
ATOM   1980  N   ALA A 255     -46.911   3.366  44.286  1.00 33.10           N  
ANISOU 1980  N   ALA A 255     3045   5771   3762   -764   -832   -720       N  
ATOM   1981  CA  ALA A 255     -47.849   3.755  43.236  1.00 39.63           C  
ANISOU 1981  CA  ALA A 255     3816   6681   4563   -699   -975   -743       C  
ATOM   1982  C   ALA A 255     -47.127   3.961  41.914  1.00 39.24           C  
ANISOU 1982  C   ALA A 255     3928   6581   4399   -664  -1067   -707       C  
ATOM   1983  O   ALA A 255     -47.628   3.571  40.848  1.00 39.38           O  
ANISOU 1983  O   ALA A 255     3972   6630   4361   -705  -1155   -737       O  
ATOM   1984  CB  ALA A 255     -48.586   5.025  43.652  1.00 37.75           C  
ANISOU 1984  CB  ALA A 255     3439   6515   4388   -531  -1038   -732       C  
ATOM   1985  N   GLN A 256     -45.939   4.565  41.973  1.00 33.58           N  
ANISOU 1985  N   GLN A 256     3330   5788   3638   -595  -1043   -643       N  
ATOM   1986  CA  GLN A 256     -45.216   4.899  40.751  1.00 37.70           C  
ANISOU 1986  CA  GLN A 256     4028   6257   4041   -556  -1113   -599       C  
ATOM   1987  C   GLN A 256     -44.747   3.641  40.038  1.00 35.01           C  
ANISOU 1987  C   GLN A 256     3812   5859   3630   -713  -1064   -640       C  
ATOM   1988  O   GLN A 256     -44.793   3.561  38.807  1.00 38.46           O  
ANISOU 1988  O   GLN A 256     4344   6300   3967   -726  -1147   -647       O  
ATOM   1989  CB  GLN A 256     -44.029   5.802  41.079  1.00 39.45           C  
ANISOU 1989  CB  GLN A 256     4382   6342   4267   -442  -1040   -502       C  
ATOM   1990  CG  GLN A 256     -43.103   6.035  39.893  1.00 40.01           C  
ANISOU 1990  CG  GLN A 256     4663   6324   4217   -429  -1059   -453       C  
ATOM   1991  CD  GLN A 256     -41.943   6.938  40.204  1.00 40.29           C  
ANISOU 1991  CD  GLN A 256     4818   6234   4255   -337   -981   -366       C  
ATOM   1992  OE1 GLN A 256     -41.790   7.407  41.336  1.00 45.73           O  
ANISOU 1992  OE1 GLN A 256     5440   6896   5038   -276   -917   -339       O  
ATOM   1993  NE2 GLN A 256     -41.101   7.178  39.210  1.00 40.64           N  
ANISOU 1993  NE2 GLN A 256     5045   6205   4192   -339   -979   -328       N  
ATOM   1994  N   THR A 257     -44.305   2.644  40.793  1.00 31.79           N  
ANISOU 1994  N   THR A 257     3422   5377   3279   -824   -924   -662       N  
ATOM   1995  CA  THR A 257     -43.829   1.405  40.196  1.00 28.55           C  
ANISOU 1995  CA  THR A 257     3139   4894   2814   -965   -869   -708       C  
ATOM   1996  C   THR A 257     -44.899   0.351  40.017  1.00 28.71           C  
ANISOU 1996  C   THR A 257     3084   4970   2854  -1093   -886   -786       C  
ATOM   1997  O   THR A 257     -44.668  -0.610  39.281  1.00 31.89           O  
ANISOU 1997  O   THR A 257     3600   5313   3204  -1192   -864   -827       O  
ATOM   1998  CB  THR A 257     -42.739   0.799  41.064  1.00 24.51           C  
ANISOU 1998  CB  THR A 257     2719   4232   2364   -996   -708   -681       C  
ATOM   1999  OG1 THR A 257     -43.255   0.536  42.393  1.00 27.25           O  
ANISOU 1999  OG1 THR A 257     2938   4604   2810  -1037   -649   -691       O  
ATOM   2000  CG2 THR A 257     -41.585   1.774  41.218  1.00 27.08           C  
ANISOU 2000  CG2 THR A 257     3134   4464   2692   -858   -662   -594       C  
ATOM   2001  N   GLY A 258     -46.062   0.494  40.658  1.00 29.99           N  
ANISOU 2001  N   GLY A 258     3067   5229   3098  -1084   -911   -807       N  
ATOM   2002  CA  GLY A 258     -47.056  -0.554  40.609  1.00 32.84           C  
ANISOU 2002  CA  GLY A 258     3361   5629   3486  -1214   -899   -876       C  
ATOM   2003  C   GLY A 258     -46.755  -1.777  41.446  1.00 33.55           C  
ANISOU 2003  C   GLY A 258     3503   5628   3618  -1360   -755   -899       C  
ATOM   2004  O   GLY A 258     -47.414  -2.804  41.276  1.00 35.87           O  
ANISOU 2004  O   GLY A 258     3790   5928   3913  -1487   -736   -955       O  
ATOM   2005  N   ILE A 259     -45.796  -1.703  42.361  1.00 29.01           N  
ANISOU 2005  N   ILE A 259     2986   4963   3074  -1345   -659   -856       N  
ATOM   2006  CA  ILE A 259     -45.403  -2.837  43.198  1.00 30.32           C  
ANISOU 2006  CA  ILE A 259     3233   5015   3274  -1469   -531   -863       C  
ATOM   2007  C   ILE A 259     -45.836  -2.527  44.623  1.00 26.62           C  
ANISOU 2007  C   ILE A 259     2643   4586   2886  -1462   -466   -841       C  
ATOM   2008  O   ILE A 259     -45.336  -1.578  45.221  1.00 27.95           O  
ANISOU 2008  O   ILE A 259     2778   4761   3082  -1357   -459   -793       O  
ATOM   2009  CB  ILE A 259     -43.889  -3.073  43.112  1.00 30.96           C  
ANISOU 2009  CB  ILE A 259     3496   4942   3324  -1458   -474   -835       C  
ATOM   2010  CG1 ILE A 259     -43.513  -3.316  41.641  1.00 33.60           C  
ANISOU 2010  CG1 ILE A 259     3950   5247   3568  -1459   -528   -865       C  
ATOM   2011  CG2 ILE A 259     -43.431  -4.237  44.003  1.00 30.16           C  
ANISOU 2011  CG2 ILE A 259     3498   4698   3264  -1564   -355   -835       C  
ATOM   2012  CD1 ILE A 259     -42.090  -3.158  41.426  1.00 34.52           C  
ANISOU 2012  CD1 ILE A 259     4217   5243   3656  -1393   -479   -833       C  
ATOM   2013  N   ALA A 260     -46.783  -3.292  45.157  1.00 28.54           N  
ANISOU 2013  N   ALA A 260     2824   4861   3160  -1576   -415   -879       N  
ATOM   2014  CA  ALA A 260     -47.233  -3.029  46.524  1.00 33.29           C  
ANISOU 2014  CA  ALA A 260     3323   5502   3823  -1579   -340   -864       C  
ATOM   2015  C   ALA A 260     -46.089  -3.208  47.518  1.00 30.36           C  
ANISOU 2015  C   ALA A 260     3075   4992   3468  -1585   -244   -804       C  
ATOM   2016  O   ALA A 260     -45.160  -3.987  47.292  1.00 27.30           O  
ANISOU 2016  O   ALA A 260     2858   4462   3054  -1636   -212   -791       O  
ATOM   2017  CB  ALA A 260     -48.398  -3.954  46.877  1.00 33.87           C  
ANISOU 2017  CB  ALA A 260     3338   5625   3905  -1724   -290   -920       C  
ATOM   2018  N   VAL A 261     -46.152  -2.463  48.635  1.00 27.52           N  
ANISOU 2018  N   VAL A 261     2631   4671   3154  -1524   -200   -772       N  
ATOM   2019  CA  VAL A 261     -45.083  -2.514  49.618  1.00 25.42           C  
ANISOU 2019  CA  VAL A 261     2472   4283   2904  -1520   -121   -710       C  
ATOM   2020  C   VAL A 261     -44.862  -3.934  50.118  1.00 26.54           C  
ANISOU 2020  C   VAL A 261     2768   4286   3029  -1667    -35   -705       C  
ATOM   2021  O   VAL A 261     -43.723  -4.401  50.179  1.00 24.52           O  
ANISOU 2021  O   VAL A 261     2674   3877   2765  -1673    -10   -668       O  
ATOM   2022  CB  VAL A 261     -45.343  -1.541  50.783  1.00 29.60           C  
ANISOU 2022  CB  VAL A 261     2885   4884   3478  -1443    -82   -684       C  
ATOM   2023  CG1 VAL A 261     -44.319  -1.796  51.847  1.00 25.19           C  
ANISOU 2023  CG1 VAL A 261     2452   4193   2928  -1465      2   -621       C  
ATOM   2024  CG2 VAL A 261     -45.264  -0.088  50.305  1.00 33.51           C  
ANISOU 2024  CG2 VAL A 261     3270   5473   3989  -1271   -170   -674       C  
ATOM   2025  N   LEU A 262     -45.938  -4.660  50.448  1.00 26.62           N  
ANISOU 2025  N   LEU A 262     2741   4342   3032  -1785      7   -745       N  
ATOM   2026  CA  LEU A 262     -45.750  -6.017  50.964  1.00 27.87           C  
ANISOU 2026  CA  LEU A 262     3067   4359   3164  -1923     85   -733       C  
ATOM   2027  C   LEU A 262     -45.252  -7.003  49.896  1.00 28.53           C  
ANISOU 2027  C   LEU A 262     3300   4324   3215  -1974     56   -755       C  
ATOM   2028  O   LEU A 262     -44.599  -8.003  50.245  1.00 29.58           O  
ANISOU 2028  O   LEU A 262     3619   4287   3335  -2035    107   -727       O  
ATOM   2029  CB  LEU A 262     -47.064  -6.518  51.600  1.00 28.30           C  
ANISOU 2029  CB  LEU A 262     3045   4502   3207  -2047    144   -776       C  
ATOM   2030  CG  LEU A 262     -47.392  -5.677  52.845  1.00 28.03           C  
ANISOU 2030  CG  LEU A 262     2904   4548   3197  -2001    196   -755       C  
ATOM   2031  CD1 LEU A 262     -48.755  -6.064  53.428  1.00 31.76           C  
ANISOU 2031  CD1 LEU A 262     3283   5129   3654  -2122    257   -815       C  
ATOM   2032  CD2 LEU A 262     -46.321  -5.885  53.898  1.00 32.07           C  
ANISOU 2032  CD2 LEU A 262     3579   4906   3702  -1997    258   -674       C  
ATOM   2033  N   ASP A 263     -45.454  -6.675  48.612  1.00 29.32           N  
ANISOU 2033  N   ASP A 263     3337   4502   3300  -1931    -29   -800       N  
ATOM   2034  CA  ASP A 263     -44.854  -7.394  47.489  1.00 27.99           C  
ANISOU 2034  CA  ASP A 263     3309   4230   3095  -1952    -61   -825       C  
ATOM   2035  C   ASP A 263     -43.333  -7.144  47.456  1.00 25.65           C  
ANISOU 2035  C   ASP A 263     3144   3796   2806  -1854    -57   -781       C  
ATOM   2036  O   ASP A 263     -42.506  -8.083  47.405  1.00 28.14           O  
ANISOU 2036  O   ASP A 263     3642   3937   3115  -1883    -19   -776       O  
ATOM   2037  CB  ASP A 263     -45.586  -6.895  46.217  1.00 27.96           C  
ANISOU 2037  CB  ASP A 263     3183   4375   3064  -1922   -162   -881       C  
ATOM   2038  CG  ASP A 263     -45.154  -7.553  44.923  1.00 43.33           C  
ANISOU 2038  CG  ASP A 263     5257   6246   4959  -1946   -200   -921       C  
ATOM   2039  OD1 ASP A 263     -44.018  -8.037  44.784  1.00 41.59           O  
ANISOU 2039  OD1 ASP A 263     5207   5868   4728  -1930   -166   -906       O  
ATOM   2040  OD2 ASP A 263     -45.994  -7.512  43.994  1.00 49.51           O  
ANISOU 2040  OD2 ASP A 263     5960   7141   5711  -1970   -272   -972       O  
ATOM   2041  N   MET A 264     -42.930  -5.884  47.610  1.00 24.73           N  
ANISOU 2041  N   MET A 264     2938   3748   2709  -1733    -90   -748       N  
ATOM   2042  CA  MET A 264     -41.511  -5.613  47.700  1.00 26.72           C  
ANISOU 2042  CA  MET A 264     3305   3873   2974  -1618    -72   -696       C  
ATOM   2043  C   MET A 264     -40.890  -6.237  48.936  1.00 26.46           C  
ANISOU 2043  C   MET A 264     3388   3688   2976  -1638      8   -642       C  
ATOM   2044  O   MET A 264     -39.717  -6.624  48.917  1.00 26.61           O  
ANISOU 2044  O   MET A 264     3551   3551   3007  -1560     31   -611       O  
ATOM   2045  CB  MET A 264     -41.279  -4.109  47.651  1.00 23.57           C  
ANISOU 2045  CB  MET A 264     2795   3570   2591  -1443   -113   -647       C  
ATOM   2046  CG  MET A 264     -39.785  -3.726  47.452  1.00 23.25           C  
ANISOU 2046  CG  MET A 264     2864   3409   2559  -1288    -95   -591       C  
ATOM   2047  SD  MET A 264     -39.147  -4.228  45.848  1.00 23.30           S  
ANISOU 2047  SD  MET A 264     2994   3354   2507  -1281   -121   -644       S  
ATOM   2048  CE  MET A 264     -39.715  -2.778  44.965  1.00 24.73           C  
ANISOU 2048  CE  MET A 264     3046   3709   2643  -1192   -216   -638       C  
ATOM   2049  N   CYS A 265     -41.640  -6.298  50.046  1.00 25.08           N  
ANISOU 2049  N   CYS A 265     3150   3564   2816  -1734     50   -630       N  
ATOM   2050  CA  CYS A 265     -41.133  -6.962  51.245  1.00 24.90           C  
ANISOU 2050  CA  CYS A 265     3261   3393   2806  -1773    118   -574       C  
ATOM   2051  C   CYS A 265     -40.845  -8.431  50.996  1.00 26.05           C  
ANISOU 2051  C   CYS A 265     3602   3364   2930  -1850    140   -587       C  
ATOM   2052  O   CYS A 265     -39.853  -8.965  51.516  1.00 25.02           O  
ANISOU 2052  O   CYS A 265     3638   3055   2815  -1819    163   -543       O  
ATOM   2053  CB  CYS A 265     -42.141  -6.823  52.391  1.00 27.48           C  
ANISOU 2053  CB  CYS A 265     3493   3815   3131  -1838    168   -555       C  
ATOM   2054  SG  CYS A 265     -42.165  -5.197  53.139  1.00 25.62           S  
ANISOU 2054  SG  CYS A 265     3081   3721   2931  -1725    166   -520       S  
ATOM   2055  N   ALA A 266     -41.694  -9.098  50.202  1.00 27.77           N  
ANISOU 2055  N   ALA A 266     3807   3628   3116  -1940    128   -649       N  
ATOM   2056  CA  ALA A 266     -41.394 -10.468  49.796  1.00 28.01           C  
ANISOU 2056  CA  ALA A 266     4024   3492   3125  -2002    145   -671       C  
ATOM   2057  C   ALA A 266     -40.088 -10.564  49.009  1.00 31.60           C  
ANISOU 2057  C   ALA A 266     4599   3813   3593  -1896    120   -685       C  
ATOM   2058  O   ALA A 266     -39.311 -11.517  49.195  1.00 33.76           O  
ANISOU 2058  O   ALA A 266     5058   3892   3877  -1880    143   -672       O  
ATOM   2059  CB  ALA A 266     -42.548 -11.032  48.988  1.00 29.03           C  
ANISOU 2059  CB  ALA A 266     4099   3715   3217  -2116    132   -741       C  
ATOM   2060  N   SER A 267     -39.803  -9.573  48.146  1.00 26.05           N  
ANISOU 2060  N   SER A 267     3799   3210   2888  -1811     73   -715       N  
ATOM   2061  CA  SER A 267     -38.492  -9.588  47.485  1.00 26.14           C  
ANISOU 2061  CA  SER A 267     3915   3105   2910  -1680     68   -724       C  
ATOM   2062  C   SER A 267     -37.345  -9.438  48.483  1.00 24.97           C  
ANISOU 2062  C   SER A 267     3833   2838   2818  -1538     97   -642       C  
ATOM   2063  O   SER A 267     -36.297 -10.095  48.365  1.00 26.12           O  
ANISOU 2063  O   SER A 267     4118   2819   2987  -1461    112   -647       O  
ATOM   2064  CB  SER A 267     -38.382  -8.456  46.470  1.00 30.21           C  
ANISOU 2064  CB  SER A 267     4311   3763   3403  -1571     21   -738       C  
ATOM   2065  OG  SER A 267     -39.166  -8.744  45.362  1.00 32.60           O  
ANISOU 2065  OG  SER A 267     4596   4145   3647  -1679    -19   -821       O  
ATOM   2066  N   LEU A 268     -37.482  -8.505  49.420  1.00 24.39           N  
ANISOU 2066  N   LEU A 268     3648   2853   2767  -1487     99   -572       N  
ATOM   2067  CA  LEU A 268     -36.425  -8.303  50.403  1.00 24.51           C  
ANISOU 2067  CA  LEU A 268     3715   2769   2827  -1359    116   -495       C  
ATOM   2068  C   LEU A 268     -36.219  -9.564  51.254  1.00 25.98           C  
ANISOU 2068  C   LEU A 268     4082   2768   3019  -1429    141   -471       C  
ATOM   2069  O   LEU A 268     -35.081  -9.949  51.543  1.00 25.69           O  
ANISOU 2069  O   LEU A 268     4160   2584   3018  -1314    137   -443       O  
ATOM   2070  CB  LEU A 268     -36.754  -7.080  51.260  1.00 22.99           C  
ANISOU 2070  CB  LEU A 268     3375   2713   2647  -1314    115   -435       C  
ATOM   2071  CG  LEU A 268     -35.752  -6.771  52.365  1.00 22.21           C  
ANISOU 2071  CG  LEU A 268     3318   2535   2587  -1196    126   -356       C  
ATOM   2072  CD1 LEU A 268     -34.287  -6.730  51.809  1.00 24.72           C  
ANISOU 2072  CD1 LEU A 268     3691   2760   2940  -1032    113   -360       C  
ATOM   2073  CD2 LEU A 268     -36.126  -5.430  53.025  1.00 23.28           C  
ANISOU 2073  CD2 LEU A 268     3299   2819   2727  -1151    126   -314       C  
ATOM   2074  N   LYS A 269     -37.305 -10.237  51.634  1.00 23.66           N  
ANISOU 2074  N   LYS A 269     3823   2477   2688  -1620    163   -486       N  
ATOM   2075  CA  LYS A 269     -37.173 -11.479  52.385  1.00 28.09           C  
ANISOU 2075  CA  LYS A 269     4588   2846   3240  -1705    185   -458       C  
ATOM   2076  C   LYS A 269     -36.347 -12.480  51.597  1.00 28.83           C  
ANISOU 2076  C   LYS A 269     4844   2761   3349  -1642    171   -503       C  
ATOM   2077  O   LYS A 269     -35.432 -13.113  52.142  1.00 30.90           O  
ANISOU 2077  O   LYS A 269     5265   2837   3638  -1556    162   -462       O  
ATOM   2078  CB  LYS A 269     -38.555 -12.047  52.695  1.00 29.52           C  
ANISOU 2078  CB  LYS A 269     4736   3110   3369  -1868    218   -464       C  
ATOM   2079  CG  LYS A 269     -38.551 -13.395  53.369  1.00 38.45           C  
ANISOU 2079  CG  LYS A 269     6066   4071   4472  -1931    241   -427       C  
ATOM   2080  CD  LYS A 269     -39.977 -13.907  53.521  1.00 44.43           C  
ANISOU 2080  CD  LYS A 269     6780   4931   5172  -2109    283   -454       C  
ATOM   2081  CE  LYS A 269     -40.911 -12.898  54.185  1.00 51.40           C  
ANISOU 2081  CE  LYS A 269     7467   6021   6040  -2161    312   -444       C  
ATOM   2082  NZ  LYS A 269     -42.270 -13.515  54.408  1.00 57.10           N  
ANISOU 2082  NZ  LYS A 269     8159   6831   6706  -2334    361   -479       N  
ATOM   2083  N   GLU A 270     -36.645 -12.621  50.295  1.00 27.30           N  
ANISOU 2083  N   GLU A 270     4610   2625   3138  -1670    164   -589       N  
ATOM   2084  CA  GLU A 270     -35.873 -13.567  49.492  1.00 28.15           C  
ANISOU 2084  CA  GLU A 270     4865   2573   3259  -1606    160   -644       C  
ATOM   2085  C   GLU A 270     -34.410 -13.141  49.350  1.00 30.25           C  
ANISOU 2085  C   GLU A 270     5154   2760   3581  -1404    149   -644       C  
ATOM   2086  O   GLU A 270     -33.519 -13.989  49.399  1.00 33.32           O  
ANISOU 2086  O   GLU A 270     5698   2956   4004  -1319    147   -658       O  
ATOM   2087  CB  GLU A 270     -36.526 -13.777  48.124  1.00 40.14           C  
ANISOU 2087  CB  GLU A 270     6332   4185   4735  -1681    156   -734       C  
ATOM   2088  CG  GLU A 270     -37.828 -14.541  48.244  1.00 51.15           C  
ANISOU 2088  CG  GLU A 270     7727   5625   6083  -1853    169   -738       C  
ATOM   2089  CD  GLU A 270     -37.635 -15.931  48.859  1.00 64.01           C  
ANISOU 2089  CD  GLU A 270     9557   7050   7714  -1885    191   -709       C  
ATOM   2090  OE1 GLU A 270     -38.346 -16.266  49.839  1.00 65.94           O  
ANISOU 2090  OE1 GLU A 270     9822   7300   7933  -1989    213   -655       O  
ATOM   2091  OE2 GLU A 270     -36.769 -16.683  48.361  1.00 68.69           O  
ANISOU 2091  OE2 GLU A 270    10289   7481   8330  -1800    187   -744       O  
ATOM   2092  N   LEU A 271     -34.127 -11.832  49.218  1.00 27.99           N  
ANISOU 2092  N   LEU A 271     4689   2636   3308  -1291    140   -618       N  
ATOM   2093  CA  LEU A 271     -32.724 -11.408  49.157  1.00 26.25           C  
ANISOU 2093  CA  LEU A 271     4453   2375   3144  -1083    136   -607       C  
ATOM   2094  C   LEU A 271     -31.983 -11.690  50.465  1.00 32.46           C  
ANISOU 2094  C   LEU A 271     5322   3030   3980   -992    120   -528       C  
ATOM   2095  O   LEU A 271     -30.794 -12.032  50.449  1.00 30.94           O  
ANISOU 2095  O   LEU A 271     5194   2720   3842   -841    110   -542       O  
ATOM   2096  CB  LEU A 271     -32.637  -9.924  48.812  1.00 25.42           C  
ANISOU 2096  CB  LEU A 271     4160   2465   3036  -1007    133   -590       C  
ATOM   2097  CG  LEU A 271     -33.074  -9.581  47.393  1.00 25.96           C  
ANISOU 2097  CG  LEU A 271     4164   2649   3051  -1053    134   -666       C  
ATOM   2098  CD1 LEU A 271     -33.392  -8.102  47.294  1.00 27.43           C  
ANISOU 2098  CD1 LEU A 271     4180   3024   3218  -1017    117   -626       C  
ATOM   2099  CD2 LEU A 271     -31.957  -9.918  46.392  1.00 29.22           C  
ANISOU 2099  CD2 LEU A 271     4641   2985   3477   -950    160   -743       C  
ATOM   2100  N   LEU A 272     -32.659 -11.536  51.609  1.00 27.57           N  
ANISOU 2100  N   LEU A 272     4700   2437   3340  -1078    115   -448       N  
ATOM   2101  CA  LEU A 272     -31.996 -11.790  52.893  1.00 26.60           C  
ANISOU 2101  CA  LEU A 272     4671   2191   3245  -1001     90   -365       C  
ATOM   2102  C   LEU A 272     -31.737 -13.278  53.099  1.00 29.80           C  
ANISOU 2102  C   LEU A 272     5313   2357   3654  -1024     75   -373       C  
ATOM   2103  O   LEU A 272     -30.722 -13.658  53.692  1.00 34.93           O  
ANISOU 2103  O   LEU A 272     6061   2864   4347   -884     34   -337       O  
ATOM   2104  CB  LEU A 272     -32.823 -11.268  54.062  1.00 27.30           C  
ANISOU 2104  CB  LEU A 272     4710   2368   3294  -1104     98   -284       C  
ATOM   2105  CG  LEU A 272     -32.932  -9.765  54.111  1.00 27.21           C  
ANISOU 2105  CG  LEU A 272     4487   2564   3289  -1047    104   -264       C  
ATOM   2106  CD1 LEU A 272     -34.001  -9.475  55.132  1.00 26.33           C  
ANISOU 2106  CD1 LEU A 272     4340   2535   3130  -1186    128   -212       C  
ATOM   2107  CD2 LEU A 272     -31.593  -9.160  54.530  1.00 26.47           C  
ANISOU 2107  CD2 LEU A 272     4360   2449   3249   -849     73   -225       C  
ATOM   2108  N   GLN A 273     -32.654 -14.129  52.656  1.00 29.98           N  
ANISOU 2108  N   GLN A 273     5434   2328   3631  -1201    100   -420       N  
ATOM   2109  CA  GLN A 273     -32.479 -15.561  52.882  1.00 34.27           C  
ANISOU 2109  CA  GLN A 273     6174   2675   4172  -1202     86   -411       C  
ATOM   2110  C   GLN A 273     -31.576 -16.204  51.832  1.00 38.42           C  
ANISOU 2110  C   GLN A 273     6766   3084   4749  -1072     77   -502       C  
ATOM   2111  O   GLN A 273     -30.926 -17.213  52.128  1.00 43.77           O  
ANISOU 2111  O   GLN A 273     7589   3583   5457   -978     46   -489       O  
ATOM   2112  CB  GLN A 273     -33.832 -16.259  52.892  1.00 33.48           C  
ANISOU 2112  CB  GLN A 273     6100   2622   4000  -1410    121   -412       C  
ATOM   2113  CG  GLN A 273     -34.733 -15.878  54.029  1.00 36.48           C  
ANISOU 2113  CG  GLN A 273     6434   3103   4325  -1537    142   -332       C  
ATOM   2114  CD  GLN A 273     -36.137 -16.440  53.874  1.00 39.93           C  
ANISOU 2114  CD  GLN A 273     6855   3625   4693  -1743    187   -358       C  
ATOM   2115  OE1 GLN A 273     -36.502 -16.943  52.813  1.00 48.79           O  
ANISOU 2115  OE1 GLN A 273     7975   4755   5808  -1798    197   -437       O  
ATOM   2116  NE2 GLN A 273     -36.938 -16.317  54.920  1.00 43.57           N  
ANISOU 2116  NE2 GLN A 273     7295   4161   5100  -1857    218   -300       N  
ATOM   2117  N   ASN A 274     -31.520 -15.661  50.607  1.00 36.94           N  
ANISOU 2117  N   ASN A 274     6472   2997   4566  -1062    104   -598       N  
ATOM   2118  CA  ASN A 274     -30.771 -16.290  49.523  1.00 39.66           C  
ANISOU 2118  CA  ASN A 274     6869   3255   4946   -958    113   -699       C  
ATOM   2119  C   ASN A 274     -29.517 -15.544  49.092  1.00 38.42           C  
ANISOU 2119  C   ASN A 274     6624   3123   4849   -762    118   -748       C  
ATOM   2120  O   ASN A 274     -28.663 -16.145  48.434  1.00 40.74           O  
ANISOU 2120  O   ASN A 274     6980   3312   5189   -643    128   -833       O  
ATOM   2121  CB  ASN A 274     -31.635 -16.439  48.265  1.00 43.02           C  
ANISOU 2121  CB  ASN A 274     7247   3785   5313  -1096    148   -786       C  
ATOM   2122  CG  ASN A 274     -32.874 -17.255  48.486  1.00 50.25           C  
ANISOU 2122  CG  ASN A 274     8223   4699   6171  -1284    152   -758       C  
ATOM   2123  OD1 ASN A 274     -32.974 -18.041  49.426  1.00 51.50           O  
ANISOU 2123  OD1 ASN A 274     8503   4735   6330  -1308    138   -690       O  
ATOM   2124  ND2 ASN A 274     -33.841 -17.082  47.590  1.00 56.84           N  
ANISOU 2124  ND2 ASN A 274     8973   5678   6948  -1421    169   -813       N  
ATOM   2125  N   GLY A 275     -29.400 -14.271  49.398  1.00 38.97           N  
ANISOU 2125  N   GLY A 275     6508   3374   4925   -710    115   -692       N  
ATOM   2126  CA  GLY A 275     -28.351 -13.462  48.828  1.00 35.84           C  
ANISOU 2126  CA  GLY A 275     5971   3073   4574   -546    132   -734       C  
ATOM   2127  C   GLY A 275     -28.699 -13.100  47.396  1.00 34.94           C  
ANISOU 2127  C   GLY A 275     5783   3084   4408   -612    180   -826       C  
ATOM   2128  O   GLY A 275     -29.813 -13.315  46.927  1.00 36.91           O  
ANISOU 2128  O   GLY A 275     6060   3375   4589   -780    186   -847       O  
ATOM   2129  N   MET A 276     -27.705 -12.567  46.686  1.00 39.12           N  
ANISOU 2129  N   MET A 276     6221   3675   4967   -483    213   -886       N  
ATOM   2130  CA  MET A 276     -27.904 -12.044  45.345  1.00 38.92           C  
ANISOU 2130  CA  MET A 276     6126   3782   4879   -534    259   -963       C  
ATOM   2131  C   MET A 276     -27.462 -12.991  44.242  1.00 41.06           C  
ANISOU 2131  C   MET A 276     6504   3952   5146   -518    305  -1098       C  
ATOM   2132  O   MET A 276     -27.735 -12.699  43.079  1.00 40.91           O  
ANISOU 2132  O   MET A 276     6459   4031   5054   -586    341  -1166       O  
ATOM   2133  CB  MET A 276     -27.165 -10.714  45.179  1.00 38.54           C  
ANISOU 2133  CB  MET A 276     5913   3888   4844   -435    282   -945       C  
ATOM   2134  CG  MET A 276     -27.707  -9.628  46.058  1.00 39.03           C  
ANISOU 2134  CG  MET A 276     5866   4071   4895   -464    244   -828       C  
ATOM   2135  SD  MET A 276     -27.182  -8.037  45.437  1.00 38.52           S  
ANISOU 2135  SD  MET A 276     5639   4192   4804   -410    279   -824       S  
ATOM   2136  CE  MET A 276     -27.623  -7.042  46.860  1.00 34.21           C  
ANISOU 2136  CE  MET A 276     4999   3722   4279   -408    228   -688       C  
ATOM   2137  N   ASN A 277     -26.808 -14.110  44.577  1.00 39.26           N  
ANISOU 2137  N   ASN A 277     6405   3525   4987   -427    300  -1138       N  
ATOM   2138  CA  ASN A 277     -26.359 -15.093  43.592  1.00 43.42           C  
ANISOU 2138  CA  ASN A 277     7046   3933   5518   -398    347  -1279       C  
ATOM   2139  C   ASN A 277     -25.484 -14.452  42.518  1.00 44.58           C  
ANISOU 2139  C   ASN A 277     7081   4198   5658   -314    422  -1376       C  
ATOM   2140  O   ASN A 277     -25.611 -14.750  41.326  1.00 47.17           O  
ANISOU 2140  O   ASN A 277     7436   4560   5926   -370    464  -1468       O  
ATOM   2141  CB  ASN A 277     -27.547 -15.826  42.966  1.00 52.26           C  
ANISOU 2141  CB  ASN A 277     8255   5046   6556   -579    335  -1297       C  
ATOM   2142  CG  ASN A 277     -28.314 -16.659  43.982  1.00 61.98           C  
ANISOU 2142  CG  ASN A 277     9595   6156   7799   -663    275  -1208       C  
ATOM   2143  OD1 ASN A 277     -29.500 -16.421  44.243  1.00 64.32           O  
ANISOU 2143  OD1 ASN A 277     9874   6533   8031   -830    253  -1145       O  
ATOM   2144  ND2 ASN A 277     -27.637 -17.645  44.562  1.00 64.48           N  
ANISOU 2144  ND2 ASN A 277    10018   6288   8195   -546    250  -1203       N  
ATOM   2145  N   GLY A 278     -24.584 -13.564  42.946  1.00 44.94           N  
ANISOU 2145  N   GLY A 278     6980   4333   5762   -184    429  -1340       N  
ATOM   2146  CA  GLY A 278     -23.632 -12.955  42.043  1.00 41.96           C  
ANISOU 2146  CA  GLY A 278     6495   4063   5384   -107    511  -1433       C  
ATOM   2147  C   GLY A 278     -24.120 -11.734  41.294  1.00 45.27           C  
ANISOU 2147  C   GLY A 278     6817   4687   5697   -219    542  -1407       C  
ATOM   2148  O   GLY A 278     -23.352 -11.168  40.504  1.00 44.12           O  
ANISOU 2148  O   GLY A 278     6595   4636   5532   -179    620  -1480       O  
ATOM   2149  N   ARG A 279     -25.359 -11.307  41.507  1.00 40.26           N  
ANISOU 2149  N   ARG A 279     6184   4123   4991   -356    485  -1310       N  
ATOM   2150  CA  ARG A 279     -25.895 -10.158  40.798  1.00 39.50           C  
ANISOU 2150  CA  ARG A 279     6010   4207   4791   -449    494  -1281       C  
ATOM   2151  C   ARG A 279     -25.714  -8.888  41.633  1.00 34.42           C  
ANISOU 2151  C   ARG A 279     5228   3673   4177   -399    468  -1165       C  
ATOM   2152  O   ARG A 279     -25.257  -8.921  42.781  1.00 36.52           O  
ANISOU 2152  O   ARG A 279     5457   3883   4536   -307    438  -1108       O  
ATOM   2153  CB  ARG A 279     -27.362 -10.415  40.431  1.00 35.27           C  
ANISOU 2153  CB  ARG A 279     5542   3698   4161   -619    442  -1262       C  
ATOM   2154  CG  ARG A 279     -27.523 -11.560  39.406  1.00 36.34           C  
ANISOU 2154  CG  ARG A 279     5818   3742   4245   -689    476  -1392       C  
ATOM   2155  CD  ARG A 279     -28.948 -12.037  39.269  1.00 41.09           C  
ANISOU 2155  CD  ARG A 279     6491   4347   4777   -860    414  -1379       C  
ATOM   2156  NE  ARG A 279     -29.377 -12.748  40.473  1.00 45.05           N  
ANISOU 2156  NE  ARG A 279     7041   4726   5349   -878    367  -1315       N  
ATOM   2157  CZ  ARG A 279     -30.493 -13.464  40.589  1.00 43.20           C  
ANISOU 2157  CZ  ARG A 279     6865   4463   5085  -1013    320  -1295       C  
ATOM   2158  NH1 ARG A 279     -31.330 -13.588  39.565  1.00 46.92           N  
ANISOU 2158  NH1 ARG A 279     7335   5027   5467  -1129    301  -1330       N  
ATOM   2159  NH2 ARG A 279     -30.774 -14.042  41.744  1.00 40.04           N  
ANISOU 2159  NH2 ARG A 279     6517   3951   4744  -1031    290  -1232       N  
ATOM   2160  N   THR A 280     -26.046  -7.749  41.031  1.00 32.38           N  
ANISOU 2160  N   THR A 280     4905   3566   3833   -458    475  -1134       N  
ATOM   2161  CA  THR A 280     -25.931  -6.450  41.680  1.00 27.43           C  
ANISOU 2161  CA  THR A 280     4161   3041   3219   -423    454  -1033       C  
ATOM   2162  C   THR A 280     -27.225  -5.678  41.493  1.00 24.91           C  
ANISOU 2162  C   THR A 280     3823   2831   2810   -530    393   -957       C  
ATOM   2163  O   THR A 280     -28.012  -5.983  40.587  1.00 25.46           O  
ANISOU 2163  O   THR A 280     3955   2927   2791   -629    377   -998       O  
ATOM   2164  CB  THR A 280     -24.763  -5.632  41.126  1.00 29.74           C  
ANISOU 2164  CB  THR A 280     4386   3407   3507   -360    535  -1076       C  
ATOM   2165  OG1 THR A 280     -24.973  -5.395  39.722  1.00 30.72           O  
ANISOU 2165  OG1 THR A 280     4561   3601   3510   -445    579  -1137       O  
ATOM   2166  CG2 THR A 280     -23.468  -6.439  41.307  1.00 32.05           C  
ANISOU 2166  CG2 THR A 280     4671   3603   3902   -240    593  -1170       C  
ATOM   2167  N   ILE A 281     -27.441  -4.708  42.382  1.00 23.43           N  
ANISOU 2167  N   ILE A 281     3547   2706   2648   -505    353   -854       N  
ATOM   2168  CA  ILE A 281     -28.566  -3.782  42.340  1.00 20.79           C  
ANISOU 2168  CA  ILE A 281     3170   2483   2247   -572    291   -780       C  
ATOM   2169  C   ILE A 281     -28.008  -2.380  42.404  1.00 21.17           C  
ANISOU 2169  C   ILE A 281     3144   2612   2286   -516    308   -727       C  
ATOM   2170  O   ILE A 281     -27.313  -2.038  43.364  1.00 22.94           O  
ANISOU 2170  O   ILE A 281     3310   2816   2589   -439    322   -688       O  
ATOM   2171  CB  ILE A 281     -29.537  -4.035  43.496  1.00 20.82           C  
ANISOU 2171  CB  ILE A 281     3146   2471   2294   -605    227   -711       C  
ATOM   2172  CG1 ILE A 281     -30.034  -5.494  43.489  1.00 22.26           C  
ANISOU 2172  CG1 ILE A 281     3421   2553   2485   -678    218   -765       C  
ATOM   2173  CG2 ILE A 281     -30.690  -3.019  43.487  1.00 22.91           C  
ANISOU 2173  CG2 ILE A 281     3341   2861   2502   -655    163   -647       C  
ATOM   2174  CD1 ILE A 281     -30.925  -5.853  44.737  1.00 24.14           C  
ANISOU 2174  CD1 ILE A 281     3645   2763   2763   -730    172   -700       C  
ATOM   2175  N   LEU A 282     -28.300  -1.561  41.379  1.00 24.79           N  
ANISOU 2175  N   LEU A 282     3619   3159   2642   -559    303   -725       N  
ATOM   2176  CA  LEU A 282     -27.828  -0.172  41.355  1.00 23.24           C  
ANISOU 2176  CA  LEU A 282     3379   3028   2421   -522    320   -671       C  
ATOM   2177  C   LEU A 282     -26.331  -0.127  41.641  1.00 25.49           C  
ANISOU 2177  C   LEU A 282     3633   3276   2775   -451    410   -707       C  
ATOM   2178  O   LEU A 282     -25.851   0.723  42.390  1.00 25.04           O  
ANISOU 2178  O   LEU A 282     3510   3239   2764   -402    416   -653       O  
ATOM   2179  CB  LEU A 282     -28.629   0.719  42.313  1.00 23.92           C  
ANISOU 2179  CB  LEU A 282     3396   3162   2532   -503    246   -569       C  
ATOM   2180  CG  LEU A 282     -30.022   1.078  41.791  1.00 22.56           C  
ANISOU 2180  CG  LEU A 282     3231   3062   2276   -560    157   -539       C  
ATOM   2181  CD1 LEU A 282     -30.755   1.887  42.839  1.00 23.31           C  
ANISOU 2181  CD1 LEU A 282     3242   3199   2414   -526     95   -456       C  
ATOM   2182  CD2 LEU A 282     -29.965   1.792  40.433  1.00 23.93           C  
ANISOU 2182  CD2 LEU A 282     3477   3290   2326   -590    155   -549       C  
ATOM   2183  N   GLY A 283     -25.603  -1.078  41.039  1.00 29.09           N  
ANISOU 2183  N   GLY A 283     4131   3681   3240   -446    478   -810       N  
ATOM   2184  CA  GLY A 283     -24.158  -1.116  41.179  1.00 32.02           C  
ANISOU 2184  CA  GLY A 283     4454   4031   3680   -375    566   -870       C  
ATOM   2185  C   GLY A 283     -23.634  -1.577  42.522  1.00 32.82           C  
ANISOU 2185  C   GLY A 283     4488   4064   3917   -279    544   -852       C  
ATOM   2186  O   GLY A 283     -22.437  -1.422  42.795  1.00 34.38           O  
ANISOU 2186  O   GLY A 283     4618   4264   4182   -209    599   -892       O  
ATOM   2187  N   SER A 284     -24.492  -2.144  43.383  1.00 25.02           N  
ANISOU 2187  N   SER A 284     3518   3021   2967   -280    464   -796       N  
ATOM   2188  CA  SER A 284     -24.044  -2.623  44.680  1.00 22.96           C  
ANISOU 2188  CA  SER A 284     3221   2686   2817   -195    432   -769       C  
ATOM   2189  C   SER A 284     -24.294  -4.118  44.820  1.00 24.14           C  
ANISOU 2189  C   SER A 284     3457   2712   3003   -187    409   -812       C  
ATOM   2190  O   SER A 284     -25.273  -4.661  44.296  1.00 23.19           O  
ANISOU 2190  O   SER A 284     3414   2574   2824   -275    389   -824       O  
ATOM   2191  CB  SER A 284     -24.770  -1.881  45.776  1.00 22.29           C  
ANISOU 2191  CB  SER A 284     3094   2637   2739   -208    365   -654       C  
ATOM   2192  OG  SER A 284     -24.319  -2.320  47.064  1.00 25.94           O  
ANISOU 2192  OG  SER A 284     3536   3028   3293   -132    330   -622       O  
ATOM   2193  N   ALA A 285     -23.398  -4.796  45.537  1.00 25.77           N  
ANISOU 2193  N   ALA A 285     3656   2828   3308    -82    405   -837       N  
ATOM   2194  CA  ALA A 285     -23.594  -6.205  45.842  1.00 23.68           C  
ANISOU 2194  CA  ALA A 285     3495   2418   3083    -64    371   -863       C  
ATOM   2195  C   ALA A 285     -24.072  -6.386  47.281  1.00 23.97           C  
ANISOU 2195  C   ALA A 285     3553   2397   3157    -57    291   -758       C  
ATOM   2196  O   ALA A 285     -24.133  -7.534  47.752  1.00 30.93           O  
ANISOU 2196  O   ALA A 285     4536   3139   4075    -35    255   -763       O  
ATOM   2197  CB  ALA A 285     -22.310  -7.014  45.579  1.00 29.55           C  
ANISOU 2197  CB  ALA A 285     4243   3077   3907     61    412   -974       C  
ATOM   2198  N   LEU A 286     -24.436  -5.298  47.950  1.00 22.21           N  
ANISOU 2198  N   LEU A 286     3253   2270   2916    -83    265   -667       N  
ATOM   2199  CA  LEU A 286     -25.046  -5.296  49.284  1.00 23.99           C  
ANISOU 2199  CA  LEU A 286     3496   2467   3152   -104    201   -566       C  
ATOM   2200  C   LEU A 286     -26.369  -4.544  49.236  1.00 23.85           C  
ANISOU 2200  C   LEU A 286     3449   2552   3059   -223    191   -508       C  
ATOM   2201  O   LEU A 286     -26.588  -3.681  48.377  1.00 23.02           O  
ANISOU 2201  O   LEU A 286     3289   2553   2905   -256    218   -523       O  
ATOM   2202  CB  LEU A 286     -24.163  -4.587  50.329  1.00 29.79           C  
ANISOU 2202  CB  LEU A 286     4147   3229   3943     -7    177   -517       C  
ATOM   2203  CG  LEU A 286     -22.779  -5.154  50.566  1.00 35.57           C  
ANISOU 2203  CG  LEU A 286     4869   3884   4763    133    168   -570       C  
ATOM   2204  CD1 LEU A 286     -22.021  -4.251  51.539  1.00 32.39           C  
ANISOU 2204  CD1 LEU A 286     4364   3542   4400    205    138   -522       C  
ATOM   2205  CD2 LEU A 286     -22.915  -6.587  51.051  1.00 38.11           C  
ANISOU 2205  CD2 LEU A 286     5329   4037   5112    160    117   -568       C  
ATOM   2206  N   LEU A 287     -27.230  -4.827  50.218  1.00 21.99           N  
ANISOU 2206  N   LEU A 287     3252   2288   2816   -283    150   -440       N  
ATOM   2207  CA  LEU A 287     -28.467  -4.064  50.343  1.00 22.75           C  
ANISOU 2207  CA  LEU A 287     3294   2493   2856   -380    139   -392       C  
ATOM   2208  C   LEU A 287     -28.160  -2.717  50.993  1.00 22.10           C  
ANISOU 2208  C   LEU A 287     3110   2502   2786   -325    135   -334       C  
ATOM   2209  O   LEU A 287     -27.681  -2.673  52.135  1.00 27.38           O  
ANISOU 2209  O   LEU A 287     3778   3133   3492   -274    115   -287       O  
ATOM   2210  CB  LEU A 287     -29.490  -4.865  51.162  1.00 20.87           C  
ANISOU 2210  CB  LEU A 287     3127   2201   2603   -479    115   -354       C  
ATOM   2211  CG  LEU A 287     -29.727  -6.254  50.534  1.00 22.42           C  
ANISOU 2211  CG  LEU A 287     3445   2286   2789   -542    121   -415       C  
ATOM   2212  CD1 LEU A 287     -30.610  -7.146  51.396  1.00 27.72           C  
ANISOU 2212  CD1 LEU A 287     4210   2881   3442   -655    105   -379       C  
ATOM   2213  CD2 LEU A 287     -30.327  -6.128  49.152  1.00 29.37           C  
ANISOU 2213  CD2 LEU A 287     4300   3245   3615   -611    136   -481       C  
ATOM   2214  N   GLU A 288     -28.465  -1.624  50.296  1.00 18.25           N  
ANISOU 2214  N   GLU A 288     2550   2127   2258   -338    147   -336       N  
ATOM   2215  CA  GLU A 288     -28.086  -0.272  50.740  1.00 18.25           C  
ANISOU 2215  CA  GLU A 288     2468   2201   2265   -285    149   -292       C  
ATOM   2216  C   GLU A 288     -29.181   0.361  51.575  1.00 18.92           C  
ANISOU 2216  C   GLU A 288     2509   2349   2330   -329    123   -232       C  
ATOM   2217  O   GLU A 288     -30.350   0.372  51.165  1.00 19.27           O  
ANISOU 2217  O   GLU A 288     2540   2448   2333   -400    108   -238       O  
ATOM   2218  CB  GLU A 288     -27.825   0.601  49.509  1.00 21.57           C  
ANISOU 2218  CB  GLU A 288     2859   2692   2644   -277    177   -323       C  
ATOM   2219  CG  GLU A 288     -26.653   0.130  48.630  1.00 27.83           C  
ANISOU 2219  CG  GLU A 288     3679   3443   3451   -237    225   -397       C  
ATOM   2220  CD  GLU A 288     -25.290   0.366  49.240  1.00 38.72           C  
ANISOU 2220  CD  GLU A 288     5014   4800   4897   -150    247   -403       C  
ATOM   2221  OE1 GLU A 288     -25.150   1.340  50.030  1.00 35.08           O  
ANISOU 2221  OE1 GLU A 288     4498   4383   4449   -129    234   -350       O  
ATOM   2222  OE2 GLU A 288     -24.358  -0.409  48.893  1.00 37.21           O  
ANISOU 2222  OE2 GLU A 288     4838   4554   4746   -102    276   -472       O  
ATOM   2223  N   ASP A 289     -28.780   0.990  52.721  1.00 16.58           N  
ANISOU 2223  N   ASP A 289     2179   2059   2062   -284    117   -183       N  
ATOM   2224  CA  ASP A 289     -29.805   1.506  53.626  1.00 17.20           C  
ANISOU 2224  CA  ASP A 289     2219   2193   2123   -326    103   -137       C  
ATOM   2225  C   ASP A 289     -29.602   2.993  53.946  1.00 18.10           C  
ANISOU 2225  C   ASP A 289     2266   2376   2236   -275    106   -109       C  
ATOM   2226  O   ASP A 289     -30.249   3.483  54.894  1.00 19.12           O  
ANISOU 2226  O   ASP A 289     2362   2543   2359   -291    101    -76       O  
ATOM   2227  CB  ASP A 289     -29.898   0.645  54.899  1.00 20.49           C  
ANISOU 2227  CB  ASP A 289     2691   2541   2553   -355     93   -104       C  
ATOM   2228  CG  ASP A 289     -28.791   0.932  55.979  1.00 17.37           C  
ANISOU 2228  CG  ASP A 289     2303   2106   2191   -279     80    -68       C  
ATOM   2229  OD1 ASP A 289     -27.751   1.534  55.618  1.00 19.20           O  
ANISOU 2229  OD1 ASP A 289     2498   2349   2450   -204     84    -84       O  
ATOM   2230  OD2 ASP A 289     -29.071   0.467  57.149  1.00 20.03           O  
ANISOU 2230  OD2 ASP A 289     2690   2404   2517   -314     66    -27       O  
ATOM   2231  N   GLU A 290     -28.804   3.727  53.143  1.00 19.22           N  
ANISOU 2231  N   GLU A 290     2393   2534   2377   -227    121   -126       N  
ATOM   2232  CA  GLU A 290     -28.604   5.143  53.463  1.00 20.21           C  
ANISOU 2232  CA  GLU A 290     2475   2708   2498   -190    125    -98       C  
ATOM   2233  C   GLU A 290     -29.294   6.058  52.453  1.00 21.02           C  
ANISOU 2233  C   GLU A 290     2565   2870   2553   -195    117   -100       C  
ATOM   2234  O   GLU A 290     -28.907   7.206  52.262  1.00 23.51           O  
ANISOU 2234  O   GLU A 290     2875   3203   2855   -164    126    -86       O  
ATOM   2235  CB  GLU A 290     -27.115   5.461  53.690  1.00 21.66           C  
ANISOU 2235  CB  GLU A 290     2652   2862   2715   -139    147   -105       C  
ATOM   2236  CG  GLU A 290     -26.558   4.711  54.952  1.00 24.96           C  
ANISOU 2236  CG  GLU A 290     3080   3227   3177   -116    127    -90       C  
ATOM   2237  CD  GLU A 290     -25.297   5.348  55.626  1.00 24.23           C  
ANISOU 2237  CD  GLU A 290     2953   3134   3118    -66    128    -88       C  
ATOM   2238  OE1 GLU A 290     -24.709   6.318  55.036  1.00 21.22           O  
ANISOU 2238  OE1 GLU A 290     2541   2790   2733    -57    159   -107       O  
ATOM   2239  OE2 GLU A 290     -24.885   4.814  56.712  1.00 22.61           O  
ANISOU 2239  OE2 GLU A 290     2761   2891   2939    -41     94    -69       O  
ATOM   2240  N   PHE A 291     -30.382   5.590  51.832  1.00 17.19           N  
ANISOU 2240  N   PHE A 291     2079   2415   2038   -238     92   -116       N  
ATOM   2241  CA  PHE A 291     -31.293   6.450  51.091  1.00 16.53           C  
ANISOU 2241  CA  PHE A 291     1976   2397   1909   -232     57   -111       C  
ATOM   2242  C   PHE A 291     -32.680   6.405  51.700  1.00 18.84           C  
ANISOU 2242  C   PHE A 291     2203   2748   2206   -256     26   -109       C  
ATOM   2243  O   PHE A 291     -33.297   5.329  51.784  1.00 18.76           O  
ANISOU 2243  O   PHE A 291     2185   2743   2200   -321     22   -133       O  
ATOM   2244  CB  PHE A 291     -31.385   6.003  49.615  1.00 18.69           C  
ANISOU 2244  CB  PHE A 291     2294   2676   2131   -263     44   -146       C  
ATOM   2245  CG  PHE A 291     -30.119   6.092  48.854  1.00 21.92           C  
ANISOU 2245  CG  PHE A 291     2761   3044   2523   -251     88   -164       C  
ATOM   2246  CD1 PHE A 291     -29.744   7.294  48.260  1.00 26.42           C  
ANISOU 2246  CD1 PHE A 291     3360   3628   3049   -226     93   -143       C  
ATOM   2247  CD2 PHE A 291     -29.296   4.991  48.771  1.00 23.22           C  
ANISOU 2247  CD2 PHE A 291     2953   3154   2716   -266    128   -204       C  
ATOM   2248  CE1 PHE A 291     -28.541   7.358  47.523  1.00 28.65           C  
ANISOU 2248  CE1 PHE A 291     3693   3883   3309   -236    152   -170       C  
ATOM   2249  CE2 PHE A 291     -28.099   5.039  48.024  1.00 30.62           C  
ANISOU 2249  CE2 PHE A 291     3925   4067   3641   -256    181   -239       C  
ATOM   2250  CZ  PHE A 291     -27.728   6.231  47.436  1.00 29.41           C  
ANISOU 2250  CZ  PHE A 291     3792   3942   3441   -249    199   -222       C  
ATOM   2251  N   THR A 292     -33.233   7.573  52.050  1.00 17.70           N  
ANISOU 2251  N   THR A 292     2012   2651   2061   -208      5    -89       N  
ATOM   2252  CA  THR A 292     -34.601   7.588  52.577  1.00 18.05           C  
ANISOU 2252  CA  THR A 292     1972   2772   2116   -225    -19   -103       C  
ATOM   2253  C   THR A 292     -35.599   7.571  51.403  1.00 18.84           C  
ANISOU 2253  C   THR A 292     2041   2938   2179   -232    -82   -132       C  
ATOM   2254  O   THR A 292     -35.245   7.830  50.225  1.00 20.10           O  
ANISOU 2254  O   THR A 292     2260   3083   2295   -211   -113   -128       O  
ATOM   2255  CB  THR A 292     -34.852   8.851  53.393  1.00 20.53           C  
ANISOU 2255  CB  THR A 292     2242   3112   2448   -156    -18    -85       C  
ATOM   2256  OG1 THR A 292     -34.797   9.971  52.484  1.00 23.31           O  
ANISOU 2256  OG1 THR A 292     2622   3464   2771    -83    -62    -70       O  
ATOM   2257  CG2 THR A 292     -33.824   9.033  54.507  1.00 20.63           C  
ANISOU 2257  CG2 THR A 292     2290   3065   2486   -147     33    -58       C  
ATOM   2258  N   PRO A 293     -36.884   7.317  51.680  1.00 19.75           N  
ANISOU 2258  N   PRO A 293     2060   3138   2305   -266   -106   -166       N  
ATOM   2259  CA  PRO A 293     -37.890   7.431  50.613  1.00 19.97           C  
ANISOU 2259  CA  PRO A 293     2039   3247   2301   -260   -186   -198       C  
ATOM   2260  C   PRO A 293     -37.876   8.804  49.985  1.00 21.96           C  
ANISOU 2260  C   PRO A 293     2311   3505   2528   -146   -247   -170       C  
ATOM   2261  O   PRO A 293     -37.976   8.907  48.755  1.00 22.37           O
[truncated: 58,969 more chars]
