# Supplementary material for: Exploring the potential mechanism of emetine against coronavirus disease 2019 combined with lung adenocarcinoma: bioinformatics and molecular simulation analyses
Source: BMC Cancer. 2022 Jun 22;22:687. doi: 10.1186/s12885-022-09763-2 (PMC9214478; doi:10.1186/s12885-022-09763-2)
Supplement: Supplementary file 8 — Additional file 8. The redocking files. [file 12885_2022_9763_MOESM8_ESM.zip › Additional file 8/Mpro-Inhibitor11a/Inhibitor11a.pdb]

HETATM    1  O01 FHR A 405     -11.835  11.822  68.463  1.00 21.58           O  
ANISOU    1  O01 FHR A 405     1923   3327   2951     78   -600   -330       O  
HETATM    2  C02 FHR A 405     -11.083  11.760  69.359  1.00 24.35           C  
ANISOU    2  C02 FHR A 405     2213   3734   3306    102   -714   -359       C  
HETATM    3  C03 FHR A 405     -10.566  10.386  69.864  1.00 28.98           C  
ANISOU    3  C03 FHR A 405     2780   4304   3925    248   -873   -342       C  
HETATM    4  C04 FHR A 405      -9.606  10.173  70.839  1.00 34.55           C  
ANISOU    4  C04 FHR A 405     3427   5067   4634    305  -1038   -366       C  
HETATM    5  C05 FHR A 405      -9.498   8.761  71.002  1.00 35.68           C  
ANISOU    5  C05 FHR A 405     3615   5140   4804    456  -1155   -321       C  
HETATM    6  C06 FHR A 405      -8.698   7.933  71.817  1.00 42.66           C  
ANISOU    6  C06 FHR A 405     4481   6026   5703    588  -1351   -316       C  
HETATM    7  C07 FHR A 405      -8.832   6.553  71.734  1.00 44.52           C  
ANISOU    7  C07 FHR A 405     4799   6153   5962    726  -1427   -262       C  
HETATM    8  C08 FHR A 405      -9.753   5.982  70.856  1.00 42.32           C  
ANISOU    8  C08 FHR A 405     4616   5773   5692    723  -1307   -218       C  
HETATM    9  C09 FHR A 405     -10.534   6.792  70.055  1.00 37.27           C  
ANISOU    9  C09 FHR A 405     3975   5147   5038    594  -1120   -228       C  
HETATM   10  C10 FHR A 405     -10.397   8.199  70.137  1.00 33.61           C  
ANISOU   10  C10 FHR A 405     3435   4784   4550    466  -1047   -276       C  
HETATM   11  N11 FHR A 405     -11.041   9.206  69.469  1.00 29.23           N  
ANISOU   11  N11 FHR A 405     2887   4246   3975    339   -883   -288       N  
HETATM   12  N12 FHR A 405     -10.663  12.984  70.078  1.00 24.66           N  
ANISOU   12  N12 FHR A 405     2224   3844   3303     -5   -720   -403       N  
HETATM   13  C13 FHR A 405     -11.193  14.229  69.646  1.00 25.09           C  
ANISOU   13  C13 FHR A 405     2337   3879   3316   -127   -581   -405       C  
HETATM   14  C14 FHR A 405     -10.832  15.342  70.669  1.00 23.12           C  
ANISOU   14  C14 FHR A 405     2104   3678   3001   -228   -615   -437       C  
HETATM   15  C15 FHR A 405     -11.319  14.999  72.140  1.00 25.71           C  
ANISOU   15  C15 FHR A 405     2556   3980   3231   -199   -734   -370       C  
HETATM   16  C16 FHR A 405     -10.897  16.145  73.063  1.00 28.78           C  
ANISOU   16  C16 FHR A 405     2960   4420   3555   -311   -754   -417       C  
HETATM   17  C17 FHR A 405     -11.397  15.926  74.493  1.00 28.50           C  
ANISOU   17  C17 FHR A 405     3060   4366   3405   -302   -860   -358       C  
HETATM   18  C18 FHR A 405     -12.912  15.681  74.533  1.00 29.77           C  
ANISOU   18  C18 FHR A 405     3383   4426   3501   -291   -774   -270       C  
HETATM   19  C19 FHR A 405     -13.343  14.569  73.579  1.00 31.43           C  
ANISOU   19  C19 FHR A 405     3581   4584   3777   -194   -751   -220       C  
HETATM   20  C20 FHR A 405     -12.843  14.829  72.155  1.00 27.00           C  
ANISOU   20  C20 FHR A 405     2886   4044   3329   -193   -661   -278       C  
HETATM   21  C21 FHR A 405     -10.659  14.644  68.282  1.00 27.22           C  
ANISOU   21  C21 FHR A 405     2488   4190   3664   -169   -470   -481       C  
HETATM   22  N22 FHR A 405     -11.603  15.362  67.449  1.00 22.95           N  
ANISOU   22  N22 FHR A 405     2042   3586   3091   -241   -327   -452       N  
HETATM   23  C23 FHR A 405     -11.179  15.857  66.125  1.00 23.46           C  
ANISOU   23  C23 FHR A 405     2035   3675   3203   -305   -207   -513       C  
HETATM   24  C24 FHR A 405     -11.760  15.009  64.979  1.00 23.67           C  
ANISOU   24  C24 FHR A 405     2083   3651   3260   -236   -147   -481       C  
HETATM   25  C25 FHR A 405     -11.129  13.497  65.033  1.00 18.49           C  
ANISOU   25  C25 FHR A 405     1325   3020   2679    -98   -246   -502       C  
HETATM   26  C26 FHR A 405      -9.979  13.493  64.667  1.00 24.06           C  
ANISOU   26  C26 FHR A 405     1872   3814   3456    -97   -250   -597       C  
HETATM   27  C27 FHR A 405      -9.751  12.032  63.808  1.00 25.04           C  
ANISOU   27  C27 FHR A 405     1935   3920   3659     34   -253   -620       C  
HETATM   28  N28 FHR A 405     -10.857  11.742  63.249  1.00 22.56           N  
ANISOU   28  N28 FHR A 405     1754   3515   3301     35   -194   -546       N  
HETATM   29  C29 FHR A 405     -11.921  12.621  63.940  1.00 23.07           C  
ANISOU   29  C29 FHR A 405     1965   3529   3272    -41   -182   -463       C  
HETATM   30  O30 FHR A 405     -13.070  12.652  63.713  1.00 21.45           O  
ANISOU   30  O30 FHR A 405     1880   3251   3018    -50   -137   -394       O  
HETATM   31  C31 FHR A 405     -11.479  17.337  65.911  1.00 24.75           C  
ANISOU   31  C31 FHR A 405     2281   3811   3312   -440   -102   -520       C  
HETATM   32  O32 FHR A 405     -10.988  17.874  64.978  1.00 23.45           O  
ANISOU   32  O32 FHR A 405     2058   3675   3177   -516     -9   -578       O  
HETATM   33  O33 FHR A 405      -9.542  14.434  67.963  1.00 28.41           O  
ANISOU   33  O33 FHR A 405     2482   4422   3889   -148   -504   -563       O  
CONECT    1    2
CONECT    2    1    3   12
CONECT    3    2   11    4
CONECT    4    3    5
CONECT    5    4    6   10
CONECT    6    5    7
CONECT    7    6    8
CONECT    8    7    9
CONECT    9    8   10
CONECT   10    9    5   11
CONECT   11    3   10
CONECT   12    2   13
CONECT   13   12   14   21
CONECT   14   13   15
CONECT   15   14   16   20
CONECT   16   15   17
CONECT   17   16   18
CONECT   18   17   19
CONECT   19   18   20
CONECT   20   15   19
CONECT   21   13   22   33
CONECT   22   21   23
CONECT   23   22   31   24
CONECT   24   23   25
CONECT   25   24   26   29
CONECT   26   25   27
CONECT   27   26   28
CONECT   28   27   29
CONECT   29   25   28   30
CONECT   30   29
CONECT   31   23   32
CONECT   32   31
CONECT   33   21
END
