# Supplementary material for: Exploring the potential mechanism of emetine against coronavirus disease 2019 combined with lung adenocarcinoma: bioinformatics and molecular simulation analyses
Source: BMC Cancer. 2022 Jun 22;22:687. doi: 10.1186/s12885-022-09763-2 (PMC9214478; doi:10.1186/s12885-022-09763-2)
Supplement: Supplementary file 8 — Additional file 8. The redocking files. [file 12885_2022_9763_MOESM8_ESM.zip › Additional file 8/Mpro-Inhibitor11a/Mpro.pdb]

ATOM      1  N   SER A   1     -32.137   8.947  34.109  1.00 32.07           N  
ANISOU    1  N   SER A   1     5192   4558   2437   -640   -284   -195       N  
ATOM      2  CA  SER A   1     -31.794   7.704  34.814  1.00 30.51           C  
ANISOU    2  CA  SER A   1     4862   4357   2372   -660   -191   -280       C  
ATOM      3  C   SER A   1     -30.534   7.795  35.587  1.00 28.24           C  
ANISOU    3  C   SER A   1     4531   4016   2184   -653    -41   -292       C  
ATOM      4  O   SER A   1     -29.761   8.786  35.452  1.00 30.05           O  
ANISOU    4  O   SER A   1     4839   4211   2366   -659     19   -248       O  
ATOM      5  CB  SER A   1     -31.634   6.523  33.819  1.00 29.67           C  
ANISOU    5  CB  SER A   1     4819   4269   2186   -758   -146   -379       C  
ATOM      6  OG  SER A   1     -32.750   6.398  33.000  1.00 41.73           O  
ANISOU    6  OG  SER A   1     6396   5855   3605   -781   -288   -377       O  
ATOM      7  N   GLY A   2     -30.278   6.751  36.369  1.00 26.32           N  
ANISOU    7  N   GLY A   2     4170   3759   2071   -646     20   -353       N  
ATOM      8  CA  GLY A   2     -29.128   6.649  37.243  1.00 25.49           C  
ANISOU    8  CA  GLY A   2     3994   3609   2081   -624    143   -375       C  
ATOM      9  C   GLY A   2     -29.474   6.969  38.680  1.00 26.75           C  
ANISOU    9  C   GLY A   2     4028   3759   2375   -543    102   -321       C  
ATOM     10  O   GLY A   2     -30.434   7.667  38.970  1.00 26.80           O  
ANISOU   10  O   GLY A   2     4015   3791   2378   -497     -4   -255       O  
ATOM     11  N   PHE A   3     -28.637   6.486  39.604  1.00 23.69           N  
ANISOU   11  N   PHE A   3     3558   3336   2107   -520    186   -353       N  
ATOM     12  CA  PHE A   3     -28.885   6.684  41.023  1.00 25.42           C  
ANISOU   12  CA  PHE A   3     3667   3544   2447   -454    157   -308       C  
ATOM     13  C   PHE A   3     -27.564   6.769  41.748  1.00 24.58           C  
ANISOU   13  C   PHE A   3     3516   3401   2423   -433    257   -325       C  
ATOM     14  O   PHE A   3     -26.793   5.807  41.727  1.00 28.64           O  
ANISOU   14  O   PHE A   3     4010   3891   2983   -443    328   -397       O  
ATOM     15  CB  PHE A   3     -29.743   5.553  41.604  1.00 25.18           C  
ANISOU   15  CB  PHE A   3     3564   3519   2486   -452    106   -334       C  
ATOM     16  CG  PHE A   3     -30.406   5.950  42.905  1.00 22.58           C  
ANISOU   16  CG  PHE A   3     3139   3200   2241   -398     54   -278       C  
ATOM     17  CD1 PHE A   3     -31.482   6.822  42.872  1.00 27.55           C  
ANISOU   17  CD1 PHE A   3     3754   3879   2835   -370    -40   -226       C  
ATOM     18  CD2 PHE A   3     -29.947   5.481  44.124  1.00 26.34           C  
ANISOU   18  CD2 PHE A   3     3545   3637   2824   -372     95   -281       C  
ATOM     19  CE1 PHE A   3     -32.090   7.251  44.077  1.00 27.41           C  
ANISOU   19  CE1 PHE A   3     3643   3879   2894   -318    -76   -187       C  
ATOM     20  CE2 PHE A   3     -30.546   5.904  45.316  1.00 25.30           C  
ANISOU   20  CE2 PHE A   3     3338   3521   2755   -333     56   -232       C  
ATOM     21  CZ  PHE A   3     -31.625   6.792  45.247  1.00 24.23           C  
ANISOU   21  CZ  PHE A   3     3180   3440   2584   -309    -23   -191       C  
ATOM     22  N   ARG A   4     -27.291   7.925  42.370  1.00 22.27           N  
ANISOU   22  N   ARG A   4     3207   3103   2151   -400    259   -266       N  
ATOM     23  CA  ARG A   4     -26.010   8.208  42.990  1.00 22.05           C  
ANISOU   23  CA  ARG A   4     3136   3054   2188   -391    348   -282       C  
ATOM     24  C   ARG A   4     -26.226   8.660  44.423  1.00 23.61           C  
ANISOU   24  C   ARG A   4     3252   3241   2477   -331    308   -230       C  
ATOM     25  O   ARG A   4     -27.269   9.222  44.756  1.00 23.91           O  
ANISOU   25  O   ARG A   4     3289   3290   2505   -301    228   -173       O  
ATOM     26  CB  ARG A   4     -25.240   9.328  42.183  1.00 22.35           C  
ANISOU   26  CB  ARG A   4     3263   3095   2134   -444    413   -272       C  
ATOM     27  CG  ARG A   4     -24.553   8.875  40.914  1.00 28.62           C  
ANISOU   27  CG  ARG A   4     4127   3902   2845   -518    500   -345       C  
ATOM     28  CD  ARG A   4     -23.245   8.149  41.277  1.00 30.07           C  
ANISOU   28  CD  ARG A   4     4217   4086   3123   -513    607   -436       C  
ATOM     29  NE  ARG A   4     -22.460   7.828  40.064  1.00 30.11           N  
ANISOU   29  NE  ARG A   4     4279   4113   3050   -587    715   -522       N  
ATOM     30  CZ  ARG A   4     -21.265   7.250  40.127  1.00 31.98           C  
ANISOU   30  CZ  ARG A   4     4435   4362   3355   -585    820   -621       C  
ATOM     31  NH1 ARG A   4     -20.745   6.960  41.327  1.00 34.29           N1+
ANISOU   31  NH1 ARG A   4     4598   4643   3789   -509    813   -633       N1+
ATOM     32  NH2 ARG A   4     -20.606   6.941  39.033  1.00 27.43           N  
ANISOU   32  NH2 ARG A   4     3903   3811   2707   -652    927   -711       N  
ATOM     33  N   LYS A   5     -25.229   8.437  45.276  1.00 23.03           N  
ANISOU   33  N   LYS A   5     3107   3151   2492   -310    362   -257       N  
ATOM     34  CA  LYS A   5     -25.283   9.070  46.584  1.00 22.14           C  
ANISOU   34  CA  LYS A   5     2936   3031   2445   -266    333   -208       C  
ATOM     35  C   LYS A   5     -24.994  10.552  46.375  1.00 23.23           C  
ANISOU   35  C   LYS A   5     3128   3168   2529   -286    352   -168       C  
ATOM     36  O   LYS A   5     -23.888  10.933  45.988  1.00 33.01           O  
ANISOU   36  O   LYS A   5     4384   4407   3750   -330    431   -199       O  
ATOM     37  CB  LYS A   5     -24.291   8.411  47.545  1.00 29.79           C  
ANISOU   37  CB  LYS A   5     3821   3984   3514   -236    369   -246       C  
ATOM     38  CG  LYS A   5     -24.705   8.498  48.994  1.00 29.04           C  
ANISOU   38  CG  LYS A   5     3670   3879   3483   -191    316   -201       C  
ATOM     39  CD  LYS A   5     -24.075   7.335  49.782  1.00 30.99           C  
ANISOU   39  CD  LYS A   5     3862   4099   3815   -155    318   -236       C  
ATOM     40  CE  LYS A   5     -25.108   6.214  50.002  1.00 37.88           C  
ANISOU   40  CE  LYS A   5     4750   4948   4697   -152    267   -227       C  
ATOM     41  NZ  LYS A   5     -24.460   5.002  50.538  1.00 44.15           N1+
ANISOU   41  NZ  LYS A   5     5526   5692   5558   -118    267   -262       N1+
ATOM     42  N   MET A   6     -26.022  11.367  46.486  1.00 19.37           N  
ANISOU   42  N   MET A   6     2677   2677   2006   -260    282   -105       N  
ATOM     43  CA  MET A   6     -25.966  12.762  46.089  1.00 21.03           C  
ANISOU   43  CA  MET A   6     2979   2865   2145   -276    282    -60       C  
ATOM     44  C   MET A   6     -26.100  13.658  47.311  1.00 20.34           C  
ANISOU   44  C   MET A   6     2858   2757   2113   -230    258    -20       C  
ATOM     45  O   MET A   6     -26.982  13.456  48.159  1.00 20.10           O  
ANISOU   45  O   MET A   6     2764   2739   2134   -173    199     -3       O  
ATOM     46  CB  MET A   6     -27.089  13.024  45.057  1.00 22.84           C  
ANISOU   46  CB  MET A   6     3299   3100   2279   -267    204    -24       C  
ATOM     47  CG  MET A   6     -27.324  14.408  44.714  1.00 30.75           C  
ANISOU   47  CG  MET A   6     4412   4063   3208   -258    171     37       C  
ATOM     48  SD  MET A   6     -28.596  14.427  43.414  1.00 35.57           S  
ANISOU   48  SD  MET A   6     5121   4691   3704   -238     59     68       S  
ATOM     49  CE  MET A   6     -28.032  13.238  42.241  1.00 26.76           C  
ANISOU   49  CE  MET A   6     4035   3608   2524   -330    124      3       C  
ATOM     50  N   ALA A   7     -25.222  14.636  47.421  1.00 17.42           N  
ANISOU   50  N   ALA A   7     2533   2358   1729   -267    312    -12       N  
ATOM     51  CA  ALA A   7     -25.295  15.594  48.500  1.00 18.63           C  
ANISOU   51  CA  ALA A   7     2675   2482   1921   -233    294     20       C  
ATOM     52  C   ALA A   7     -25.994  16.861  48.023  1.00 17.85           C  
ANISOU   52  C   ALA A   7     2703   2333   1748   -212    245     79       C  
ATOM     53  O   ALA A   7     -26.141  17.081  46.815  1.00 18.44           O  
ANISOU   53  O   ALA A   7     2886   2391   1729   -241    236     98       O  
ATOM     54  CB  ALA A   7     -23.895  15.957  48.983  1.00 22.58           C  
ANISOU   54  CB  ALA A   7     3150   2977   2454   -293    377    -13       C  
ATOM     55  N   PHE A   8     -26.367  17.707  48.952  1.00 18.37           N  
ANISOU   55  N   PHE A   8     2768   2366   1847   -161    214    105       N  
ATOM     56  CA  PHE A   8     -26.921  19.002  48.556  1.00 15.24           C  
ANISOU   56  CA  PHE A   8     2505   1900   1385   -127    166    158       C  
ATOM     57  C   PHE A   8     -25.789  19.915  48.121  1.00 21.04           C  
ANISOU   57  C   PHE A   8     3363   2573   2060   -224    242    167       C  
ATOM     58  O   PHE A   8     -24.665  19.770  48.589  1.00 21.04           O  
ANISOU   58  O   PHE A   8     3305   2591   2098   -297    325    126       O  
ATOM     59  CB  PHE A   8     -27.658  19.648  49.757  1.00 18.48           C  
ANISOU   59  CB  PHE A   8     2876   2289   1857    -37    118    170       C  
ATOM     60  CG  PHE A   8     -29.053  19.056  50.023  1.00 18.16           C  
ANISOU   60  CG  PHE A   8     2738   2306   1854     59     35    166       C  
ATOM     61  CD1 PHE A   8     -30.110  19.388  49.182  1.00 24.11           C  
ANISOU   61  CD1 PHE A   8     3551   3053   2558    128    -55    196       C  
ATOM     62  CD2 PHE A   8     -29.266  18.163  51.032  1.00 22.61           C  
ANISOU   62  CD2 PHE A   8     3161   2932   2496     70     46    131       C  
ATOM     63  CE1 PHE A   8     -31.372  18.846  49.357  1.00 26.43           C  
ANISOU   63  CE1 PHE A   8     3739   3416   2887    204   -129    179       C  
ATOM     64  CE2 PHE A   8     -30.601  17.607  51.205  1.00 21.04           C  
ANISOU   64  CE2 PHE A   8     2873   2796   2326    137    -19    120       C  
ATOM     65  CZ  PHE A   8     -31.605  17.990  50.382  1.00 24.64           C  
ANISOU   65  CZ  PHE A   8     3367   3255   2740    201   -102    139       C  
ATOM     66  N   PRO A   9     -26.055  20.848  47.208  1.00 19.63           N  
ANISOU   66  N   PRO A   9     3355   2321   1781   -232    212    219       N  
ATOM     67  CA  PRO A   9     -25.023  21.837  46.864  1.00 18.17           C  
ANISOU   67  CA  PRO A   9     3309   2065   1531   -342    291    231       C  
ATOM     68  C   PRO A   9     -24.575  22.548  48.132  1.00 22.52           C  
ANISOU   68  C   PRO A   9     3824   2580   2153   -345    322    215       C  
ATOM     69  O   PRO A   9     -25.406  22.920  48.961  1.00 22.43           O  
ANISOU   69  O   PRO A   9     3787   2543   2192   -239    254    231       O  
ATOM     70  CB  PRO A   9     -25.746  22.798  45.897  1.00 22.07           C  
ANISOU   70  CB  PRO A   9     4012   2464   1910   -310    216    306       C  
ATOM     71  CG  PRO A   9     -26.927  21.996  45.353  1.00 25.11           C  
ANISOU   71  CG  PRO A   9     4348   2908   2285   -211    111    318       C  
ATOM     72  CD  PRO A   9     -27.341  21.140  46.540  1.00 22.70           C  
ANISOU   72  CD  PRO A   9     3826   2685   2114   -137     96    270       C  
ATOM     73  N   SER A  10     -23.261  22.783  48.265  1.00 19.76           N  
ANISOU   73  N   SER A  10     3474   2232   1802   -473    428    177       N  
ATOM     74  CA  SER A  10     -22.726  23.183  49.576  1.00 20.97           C  
ANISOU   74  CA  SER A  10     3551   2382   2034   -486    457    144       C  
ATOM     75  C   SER A  10     -22.427  24.662  49.697  1.00 21.34           C  
ANISOU   75  C   SER A  10     3763   2314   2031   -545    480    170       C  
ATOM     76  O   SER A  10     -22.035  25.090  50.789  1.00 20.97           O  
ANISOU   76  O   SER A  10     3669   2257   2041   -560    499    141       O  
ATOM     77  CB  SER A  10     -21.457  22.380  49.885  1.00 20.31           C  
ANISOU   77  CB  SER A  10     3316   2394   2007   -575    545     67       C  
ATOM     78  OG  SER A  10     -20.538  22.527  48.825  1.00 22.03           O  
ANISOU   78  OG  SER A  10     3604   2615   2151   -709    637     47       O  
ATOM     79  N   GLY A  11     -22.638  25.465  48.643  1.00 21.83           N  
ANISOU   79  N   GLY A  11     4032   2279   1982   -579    472    228       N  
ATOM     80  CA  GLY A  11     -22.184  26.858  48.693  1.00 19.70           C  
ANISOU   80  CA  GLY A  11     3945   1884   1656   -664    510    251       C  
ATOM     81  C   GLY A  11     -22.768  27.664  49.840  1.00 23.53           C  
ANISOU   81  C   GLY A  11     4449   2292   2198   -565    450    259       C  
ATOM     82  O   GLY A  11     -22.066  28.491  50.445  1.00 23.56           O  
ANISOU   82  O   GLY A  11     4508   2238   2207   -654    506    236       O  
ATOM     83  N   LYS A  12     -24.055  27.454  50.140  1.00 20.55           N  
ANISOU   83  N   LYS A  12     4028   1916   1862   -388    343    284       N  
ATOM     84  CA  LYS A  12     -24.654  28.230  51.242  1.00 21.50           C  
ANISOU   84  CA  LYS A  12     4163   1967   2038   -287    295    278       C  
ATOM     85  C   LYS A  12     -23.982  27.954  52.571  1.00 21.97           C  
ANISOU   85  C   LYS A  12     4065   2098   2184   -334    352    208       C  
ATOM     86  O   LYS A  12     -23.923  28.848  53.430  1.00 23.78           O  
ANISOU   86  O   LYS A  12     4351   2253   2432   -332    358    190       O  
ATOM     87  CB  LYS A  12     -26.143  27.934  51.392  1.00 22.46           C  
ANISOU   87  CB  LYS A  12     4222   2111   2202    -93    182    295       C  
ATOM     88  CG  LYS A  12     -26.990  28.622  50.325  1.00 27.30           C  
ANISOU   88  CG  LYS A  12     5023   2617   2733     -6     90    367       C  
ATOM     89  CD  LYS A  12     -28.445  28.251  50.484  1.00 29.37           C  
ANISOU   89  CD  LYS A  12     5182   2929   3048    185    -23    367       C  
ATOM     90  CE  LYS A  12     -29.297  29.049  49.473  1.00 38.71           C  
ANISOU   90  CE  LYS A  12     6556   3998   4152    294   -138    436       C  
ATOM     91  NZ  LYS A  12     -28.917  28.712  48.059  1.00 42.28           N1+
ANISOU   91  NZ  LYS A  12     7119   4455   4492    199   -138    489       N1+
ATOM     92  N   VAL A  13     -23.446  26.751  52.757  1.00 20.16           N  
ANISOU   92  N   VAL A  13     3651   2006   2003   -377    388    166       N  
ATOM     93  CA  VAL A  13     -22.731  26.434  53.990  1.00 20.13           C  
ANISOU   93  CA  VAL A  13     3504   2073   2073   -422    428    103       C  
ATOM     94  C   VAL A  13     -21.277  26.871  53.886  1.00 19.82           C  
ANISOU   94  C   VAL A  13     3494   2029   2007   -598    521     66       C  
ATOM     95  O   VAL A  13     -20.678  27.285  54.887  1.00 20.40           O  
ANISOU   95  O   VAL A  13     3533   2103   2114   -653    546     21       O  
ATOM     96  CB  VAL A  13     -22.860  24.935  54.256  1.00 18.99           C  
ANISOU   96  CB  VAL A  13     3160   2063   1991   -373    410     78       C  
ATOM     97  CG1 VAL A  13     -22.106  24.491  55.542  1.00 20.51           C  
ANISOU   97  CG1 VAL A  13     3209   2333   2254   -410    433     19       C  
ATOM     98  CG2 VAL A  13     -24.342  24.606  54.377  1.00 22.06           C  
ANISOU   98  CG2 VAL A  13     3523   2459   2402   -220    326    107       C  
ATOM     99  N   GLU A  14     -20.660  26.728  52.697  1.00 20.50           N  
ANISOU   99  N   GLU A  14     3632   2124   2033   -700    578     73       N  
ATOM    100  CA  GLU A  14     -19.300  27.230  52.552  1.00 19.73           C  
ANISOU  100  CA  GLU A  14     3562   2027   1906   -883    679     29       C  
ATOM    101  C   GLU A  14     -19.179  28.660  53.034  1.00 22.88           C  
ANISOU  101  C   GLU A  14     4123   2296   2272   -943    692     36       C  
ATOM    102  O   GLU A  14     -18.196  29.015  53.689  1.00 24.20           O  
ANISOU  102  O   GLU A  14     4244   2487   2462  -1062    749    -24       O  
ATOM    103  CB  GLU A  14     -18.867  27.143  51.087  1.00 20.18           C  
ANISOU  103  CB  GLU A  14     3710   2083   1876   -987    746     45       C  
ATOM    104  CG  GLU A  14     -18.739  25.715  50.561  1.00 21.58           C  
ANISOU  104  CG  GLU A  14     3724   2390   2083   -957    756     15       C  
ATOM    105  CD  GLU A  14     -18.548  25.697  49.030  1.00 22.24           C  
ANISOU  105  CD  GLU A  14     3932   2460   2059  -1046    814     38       C  
ATOM    106  OE1 GLU A  14     -17.661  26.388  48.475  1.00 26.06           O  
ANISOU  106  OE1 GLU A  14     4492   2919   2491  -1181    884      6       O  
ATOM    107  OE2 GLU A  14     -19.316  24.949  48.394  1.00 24.19           O1-
ANISOU  107  OE2 GLU A  14     4172   2730   2288   -952    761     69       O1-
ATOM    108  N   GLY A  15     -20.165  29.497  52.721  1.00 23.18           N  
ANISOU  108  N   GLY A  15     4355   2195   2258   -859    634    105       N  
ATOM    109  CA  GLY A  15     -20.054  30.884  53.140  1.00 23.59           C  
ANISOU  109  CA  GLY A  15     4587   2101   2276   -913    647    111       C  
ATOM    110  C   GLY A  15     -20.163  31.119  54.639  1.00 24.57           C  
ANISOU  110  C   GLY A  15     4626   2233   2478   -859    621     60       C  
ATOM    111  O   GLY A  15     -20.006  32.274  55.069  1.00 25.14           O  
ANISOU  111  O   GLY A  15     4846   2182   2525   -913    637     52       O  
ATOM    112  N   CYS A  16     -20.376  30.060  55.420  1.00 22.40           N  
ANISOU  112  N   CYS A  16     4131   2093   2287   -771    586     25       N  
ATOM    113  CA  CYS A  16     -20.498  30.157  56.864  1.00 20.98           C  
ANISOU  113  CA  CYS A  16     3866   1936   2168   -724    561    -23       C  
ATOM    114  C   CYS A  16     -19.287  29.600  57.606  1.00 22.21           C  
ANISOU  114  C   CYS A  16     3849   2219   2369   -839    604    -96       C  
ATOM    115  O   CYS A  16     -19.229  29.742  58.828  1.00 23.46           O  
ANISOU  115  O   CYS A  16     3953   2399   2563   -827    585   -139       O  
ATOM    116  CB  CYS A  16     -21.784  29.430  57.357  1.00 20.94           C  
ANISOU  116  CB  CYS A  16     3759   1981   2216   -531    481     -6       C  
ATOM    117  SG  CYS A  16     -23.272  30.124  56.650  1.00 24.31           S  
ANISOU  117  SG  CYS A  16     4354   2274   2607   -370    409     62       S  
ATOM    118  N   MET A  17     -18.307  28.988  56.922  1.00 22.31           N  
ANISOU  118  N   MET A  17     3775   2323   2379   -948    659   -119       N  
ATOM    119  CA  MET A  17     -17.238  28.284  57.648  1.00 21.14           C  
ANISOU  119  CA  MET A  17     3428   2315   2290  -1017    676   -193       C  
ATOM    120  C   MET A  17     -16.091  29.229  57.991  1.00 22.34           C  
ANISOU  120  C   MET A  17     3618   2448   2422  -1198    740   -256       C  
ATOM    121  O   MET A  17     -15.614  30.000  57.146  1.00 26.05           O  
ANISOU  121  O   MET A  17     4220   2848   2829  -1333    813   -252       O  
ATOM    122  CB  MET A  17     -16.710  27.102  56.803  1.00 21.38           C  
ANISOU  122  CB  MET A  17     3319   2461   2341  -1032    704   -207       C  
ATOM    123  CG  MET A  17     -17.774  26.035  56.489  1.00 22.02           C  
ANISOU  123  CG  MET A  17     3349   2572   2445   -869    641   -156       C  
ATOM    124  SD  MET A  17     -18.779  25.486  57.902  1.00 21.93           S  
ANISOU  124  SD  MET A  17     3252   2588   2493   -709    545   -145       S  
ATOM    125  CE  MET A  17     -17.534  24.870  59.065  1.00 21.78           C  
ANISOU  125  CE  MET A  17     3047   2693   2537   -768    538   -223       C  
ATOM    126  N   VAL A  18     -15.644  29.145  59.244  1.00 21.68           N  
ANISOU  126  N   VAL A  18     3422   2430   2383  -1212    710   -314       N  
ATOM    127  CA  VAL A  18     -14.550  29.938  59.784  1.00 24.26           C  
ANISOU  127  CA  VAL A  18     3751   2764   2701  -1383    753   -389       C  
ATOM    128  C   VAL A  18     -13.627  29.016  60.574  1.00 22.69           C  
ANISOU  128  C   VAL A  18     3311   2739   2571  -1399    721   -463       C  
ATOM    129  O   VAL A  18     -13.928  27.854  60.836  1.00 22.49           O  
ANISOU  129  O   VAL A  18     3150   2800   2595  -1269    659   -448       O  
ATOM    130  CB  VAL A  18     -15.030  31.100  60.692  1.00 25.45           C  
ANISOU  130  CB  VAL A  18     4059   2789   2822  -1383    732   -391       C  
ATOM    131  CG1 VAL A  18     -15.938  32.038  59.901  1.00 27.34           C  
ANISOU  131  CG1 VAL A  18     4545   2844   2998  -1346    750   -319       C  
ATOM    132  CG2 VAL A  18     -15.694  30.579  61.947  1.00 22.85           C  
ANISOU  132  CG2 VAL A  18     3642   2506   2533  -1240    647   -395       C  
ATOM    133  N   GLN A  19     -12.462  29.538  60.908  1.00 28.09           N  
ANISOU  133  N   GLN A  19     3947   3471   3256  -1566    760   -545       N  
ATOM    134  CA  GLN A  19     -11.495  28.841  61.732  1.00 28.34           C  
ANISOU  134  CA  GLN A  19     3755   3664   3349  -1588    714   -625       C  
ATOM    135  C   GLN A  19     -11.501  29.423  63.142  1.00 24.61           C  
ANISOU  135  C   GLN A  19     3309   3176   2867  -1604    653   -659       C  
ATOM    136  O   GLN A  19     -11.456  30.645  63.309  1.00 27.91           O  
ANISOU  136  O   GLN A  19     3880   3493   3231  -1698    690   -671       O  
ATOM    137  CB  GLN A  19     -10.116  29.003  61.098  1.00 34.45           C  
ANISOU  137  CB  GLN A  19     4438   4533   4120  -1689    773   -693       C  
ATOM    138  CG  GLN A  19      -9.032  28.374  61.866  1.00 39.52           C  
ANISOU  138  CG  GLN A  19     4855   5337   4824  -1689    717   -776       C  
ATOM    139  CD  GLN A  19      -7.709  28.704  61.284  1.00 38.44           C  
ANISOU  139  CD  GLN A  19     4647   5280   4679  -1792    781   -851       C  
ATOM    140  NE2 GLN A  19      -7.231  29.918  61.555  1.00 38.95           N  
ANISOU  140  NE2 GLN A  19     4808   5304   4689  -1918    819   -883       N  
ATOM    141  OE1 GLN A  19      -7.109  27.890  60.612  1.00 37.59           O  
ANISOU  141  OE1 GLN A  19     4403   5269   4612  -1761    801   -885       O  
ATOM    142  N   VAL A  20     -11.498  28.557  64.157  1.00 25.05           N  
ANISOU  142  N   VAL A  20     3224   3330   2964  -1502    555   -672       N  
ATOM    143  CA  VAL A  20     -11.439  28.940  65.556  1.00 25.69           C  
ANISOU  143  CA  VAL A  20     3313   3420   3028  -1516    488   -710       C  
ATOM    144  C   VAL A  20     -10.210  28.315  66.200  1.00 26.58           C  
ANISOU  144  C   VAL A  20     3210   3703   3188  -1564    423   -793       C  
ATOM    145  O   VAL A  20     -10.027  27.096  66.142  1.00 26.15           O  
ANISOU  145  O   VAL A  20     2999   3750   3187  -1459    366   -783       O  
ATOM    146  CB  VAL A  20     -12.701  28.483  66.326  1.00 24.75           C  
ANISOU  146  CB  VAL A  20     3250   3258   2897  -1340    417   -643       C  
ATOM    147  CG1 VAL A  20     -12.603  28.967  67.790  1.00 26.27           C  
ANISOU  147  CG1 VAL A  20     3469   3459   3053  -1374    358   -690       C  
ATOM    148  CG2 VAL A  20     -13.951  29.001  65.673  1.00 25.43           C  
ANISOU  148  CG2 VAL A  20     3516   3195   2950  -1266    466   -569       C  
ATOM    149  N   THR A  21      -9.379  29.144  66.841  1.00 26.70           N  
ANISOU  149  N   THR A  21     3224   3744   3178  -1682    419   -861       N  
ATOM    150  CA  THR A  21      -8.201  28.657  67.532  1.00 26.00           C  
ANISOU  150  CA  THR A  21     2941   3813   3127  -1687    340   -927       C  
ATOM    151  C   THR A  21      -8.267  29.073  68.990  1.00 28.34           C  
ANISOU  151  C   THR A  21     3280   4110   3380  -1706    255   -954       C  
ATOM    152  O   THR A  21      -8.586  30.230  69.296  1.00 31.69           O  
ANISOU  152  O   THR A  21     3872   4425   3742  -1782    300   -958       O  
ATOM    153  CB  THR A  21      -6.921  29.226  66.900  1.00 29.23           C  
ANISOU  153  CB  THR A  21     3286   4277   3542  -1798    413   -987       C  
ATOM    154  CG2 THR A  21      -5.670  28.701  67.627  1.00 35.37           C  
ANISOU  154  CG2 THR A  21     3851   5220   4369  -1792    322  -1063       C  
ATOM    155  OG1 THR A  21      -6.849  28.851  65.528  1.00 29.75           O  
ANISOU  155  OG1 THR A  21     3328   4344   3633  -1785    497   -968       O  
ATOM    156  N   CYS A  22      -7.996  28.123  69.882  1.00 30.23           N  
ANISOU  156  N   CYS A  22     3382   4462   3643  -1627    129   -969       N  
ATOM    157  CA  CYS A  22      -7.828  28.416  71.299  1.00 28.95           C  
ANISOU  157  CA  CYS A  22     3239   4328   3432  -1647     35  -1001       C  
ATOM    158  C   CYS A  22      -6.568  27.686  71.751  1.00 32.39           C  
ANISOU  158  C   CYS A  22     3463   4925   3919  -1617    -73  -1049       C  
ATOM    159  O   CYS A  22      -6.451  26.466  71.571  1.00 31.91           O  
ANISOU  159  O   CYS A  22     3268   4941   3915  -1501   -142  -1030       O  
ATOM    160  CB  CYS A  22      -9.085  28.014  72.124  1.00 32.96           C  
ANISOU  160  CB  CYS A  22     3855   4784   3884  -1563    -28   -955       C  
ATOM    161  SG  CYS A  22      -9.079  28.557  73.861  1.00 39.06           S  
ANISOU  161  SG  CYS A  22     4714   5564   4563  -1597   -119   -990       S  
ATOM    162  N   GLY A  23      -5.611  28.430  72.292  1.00 33.96           N  
ANISOU  162  N   GLY A  23     3632   5168   4103  -1716    -88  -1114       N  
ATOM    163  CA  GLY A  23      -4.344  27.818  72.660  1.00 39.50           C  
ANISOU  163  CA  GLY A  23     4129   6018   4860  -1690   -190  -1167       C  
ATOM    164  C   GLY A  23      -3.650  27.256  71.424  1.00 40.43           C  
ANISOU  164  C   GLY A  23     4095   6200   5065  -1662   -128  -1186       C  
ATOM    165  O   GLY A  23      -3.407  27.955  70.431  1.00 45.30           O  
ANISOU  165  O   GLY A  23     4746   6781   5684  -1760      9  -1207       O  
ATOM    166  N   THR A  24      -3.357  25.959  71.439  1.00 37.36           N  
ANISOU  166  N   THR A  24     3553   5898   4743  -1522   -227  -1177       N  
ATOM    167  CA  THR A  24      -2.744  25.310  70.291  1.00 37.25           C  
ANISOU  167  CA  THR A  24     3397   5942   4812  -1475   -169  -1200       C  
ATOM    168  C   THR A  24      -3.730  24.471  69.497  1.00 32.74           C  
ANISOU  168  C   THR A  24     2865   5312   4263  -1366   -133  -1130       C  
ATOM    169  O   THR A  24      -3.317  23.757  68.577  1.00 39.99           O  
ANISOU  169  O   THR A  24     3673   6273   5248  -1304    -96  -1145       O  
ATOM    170  CB  THR A  24      -1.574  24.437  70.741  1.00 43.14           C  
ANISOU  170  CB  THR A  24     3934   6825   5632  -1387   -297  -1252       C  
ATOM    171  CG2 THR A  24      -0.491  25.307  71.362  1.00 45.39           C  
ANISOU  171  CG2 THR A  24     4161   7182   5904  -1511   -319  -1334       C  
ATOM    172  OG1 THR A  24      -2.036  23.483  71.709  1.00 43.75           O  
ANISOU  172  OG1 THR A  24     4012   6908   5704  -1245   -461  -1197       O  
ATOM    173  N   THR A  25      -5.024  24.547  69.821  1.00 32.26           N  
ANISOU  173  N   THR A  25     2959   5154   4144  -1346   -139  -1059       N  
ATOM    174  CA  THR A  25      -6.044  23.769  69.138  1.00 30.03           C  
ANISOU  174  CA  THR A  25     2716   4818   3877  -1250   -111   -992       C  
ATOM    175  C   THR A  25      -6.759  24.614  68.096  1.00 29.20           C  
ANISOU  175  C   THR A  25     2757   4598   3737  -1340     47   -964       C  
ATOM    176  O   THR A  25      -7.267  25.696  68.412  1.00 31.24           O  
ANISOU  176  O   THR A  25     3175   4767   3927  -1436     92   -954       O  
ATOM    177  CB  THR A  25      -7.070  23.220  70.133  1.00 29.48           C  
ANISOU  177  CB  THR A  25     2723   4720   3760  -1165   -221   -933       C  
ATOM    178  CG2 THR A  25      -8.177  22.448  69.403  1.00 30.52           C  
ANISOU  178  CG2 THR A  25     2933   4763   3902  -1035   -176   -835       C  
ATOM    179  OG1 THR A  25      -6.404  22.388  71.089  1.00 36.30           O  
ANISOU  179  OG1 THR A  25     3473   5677   4642  -1070   -382   -946       O  
ATOM    180  N   THR A  26      -6.804  24.113  66.860  1.00 26.93           N  
ANISOU  180  N   THR A  26     2432   4306   3494  -1302    127   -950       N  
ATOM    181  CA  THR A  26      -7.531  24.767  65.779  1.00 25.76           C  
ANISOU  181  CA  THR A  26     2434   4046   3309  -1368    262   -909       C  
ATOM    182  C   THR A  26      -8.634  23.826  65.305  1.00 25.76           C  
ANISOU  182  C   THR A  26     2468   3996   3323  -1237    256   -828       C  
ATOM    183  O   THR A  26      -8.385  22.635  65.080  1.00 29.12           O  
ANISOU  183  O   THR A  26     2763   4492   3811  -1124    209   -831       O  
ATOM    184  CB  THR A  26      -6.592  25.163  64.639  1.00 31.30           C  
ANISOU  184  CB  THR A  26     3100   4774   4020  -1449    375   -956       C  
ATOM    185  CG2 THR A  26      -7.354  25.676  63.423  1.00 35.21           C  
ANISOU  185  CG2 THR A  26     3759   5151   4467  -1495    499   -901       C  
ATOM    186  OG1 THR A  26      -5.712  26.195  65.098  1.00 35.59           O  
ANISOU  186  OG1 THR A  26     3649   5342   4533  -1574    390  -1018       O  
ATOM    187  N   LEU A  27      -9.845  24.351  65.159  1.00 23.31           N  
ANISOU  187  N   LEU A  27     2356   3548   2952  -1212    298   -744       N  
ATOM    188  CA  LEU A  27     -10.911  23.567  64.498  1.00 21.98           C  
ANISOU  188  CA  LEU A  27     2247   3318   2788  -1074    307   -656       C  
ATOM    189  C   LEU A  27     -11.825  24.541  63.754  1.00 23.15           C  
ANISOU  189  C   LEU A  27     2591   3330   2876  -1115    400   -601       C  
ATOM    190  O   LEU A  27     -11.479  25.716  63.580  1.00 24.53           O  
ANISOU  190  O   LEU A  27     2849   3457   3013  -1254    466   -634       O  
ATOM    191  CB  LEU A  27     -11.669  22.682  65.509  1.00 25.19           C  
ANISOU  191  CB  LEU A  27     2658   3721   3192   -926    196   -597       C  
ATOM    192  CG  LEU A  27     -11.979  23.250  66.890  1.00 21.70           C  
ANISOU  192  CG  LEU A  27     2293   3256   2697   -940    134   -593       C  
ATOM    193  CD1 LEU A  27     -12.934  24.400  66.691  1.00 22.07           C  
ANISOU  193  CD1 LEU A  27     2525   3176   2685   -979    212   -559       C  
ATOM    194  CD2 LEU A  27     -12.668  22.147  67.751  1.00 22.56           C  
ANISOU  194  CD2 LEU A  27     2399   3375   2799   -799     35   -534       C  
ATOM    195  N   ASN A  28     -12.973  24.050  63.274  1.00 20.17           N  
ANISOU  195  N   ASN A  28     2289   2886   2489   -997    400   -519       N  
ATOM    196  CA  ASN A  28     -13.846  24.903  62.477  1.00 18.94           C  
ANISOU  196  CA  ASN A  28     2310   2606   2280  -1013    470   -466       C  
ATOM    197  C   ASN A  28     -14.989  25.440  63.311  1.00 19.69           C  
ANISOU  197  C   ASN A  28     2534   2610   2336   -945    433   -420       C  
ATOM    198  O   ASN A  28     -15.427  24.830  64.292  1.00 21.15           O  
ANISOU  198  O   ASN A  28     2676   2828   2531   -856    362   -406       O  
ATOM    199  CB  ASN A  28     -14.446  24.110  61.298  1.00 20.34           C  
ANISOU  199  CB  ASN A  28     2491   2771   2467   -930    494   -413       C  
ATOM    200  CG  ASN A  28     -13.379  23.431  60.471  1.00 21.56           C  
ANISOU  200  CG  ASN A  28     2509   3021   2662   -979    535   -467       C  
ATOM    201  ND2 ASN A  28     -13.224  22.128  60.681  1.00 20.29           N  
ANISOU  201  ND2 ASN A  28     2210   2941   2559   -879    477   -476       N  
ATOM    202  OD1 ASN A  28     -12.668  24.059  59.682  1.00 22.26           O  
ANISOU  202  OD1 ASN A  28     2617   3111   2730  -1109    623   -507       O  
ATOM    203  N   GLY A  29     -15.516  26.583  62.841  1.00 19.57           N  
ANISOU  203  N   GLY A  29     2689   2474   2273   -983    487   -396       N  
ATOM    204  CA  GLY A  29     -16.722  27.142  63.413  1.00 22.10           C  
ANISOU  204  CA  GLY A  29     3136   2698   2563   -898    465   -359       C  
ATOM    205  C   GLY A  29     -17.713  27.502  62.319  1.00 20.06           C  
ANISOU  205  C   GLY A  29     3008   2335   2279   -835    495   -295       C  
ATOM    206  O   GLY A  29     -17.371  27.656  61.149  1.00 20.10           O  
ANISOU  206  O   GLY A  29     3054   2315   2267   -894    544   -280       O  
ATOM    207  N   LEU A  30     -18.970  27.658  62.749  1.00 19.97           N  
ANISOU  207  N   LEU A  30     3064   2266   2260   -715    462   -262       N  
ATOM    208  CA  LEU A  30     -20.092  28.008  61.876  1.00 19.94           C  
ANISOU  208  CA  LEU A  30     3174   2166   2236   -622    465   -204       C  
ATOM    209  C   LEU A  30     -20.564  29.421  62.228  1.00 18.19           C  
ANISOU  209  C   LEU A  30     3126   1806   1980   -617    477   -214       C  
ATOM    210  O   LEU A  30     -21.023  29.672  63.348  1.00 19.02           O  
ANISOU  210  O   LEU A  30     3233   1904   2090   -569    458   -245       O  
ATOM    211  CB  LEU A  30     -21.204  26.963  62.033  1.00 17.64           C  
ANISOU  211  CB  LEU A  30     2795   1933   1974   -478    416   -171       C  
ATOM    212  CG  LEU A  30     -22.426  27.140  61.141  1.00 17.71           C  
ANISOU  212  CG  LEU A  30     2883   1874   1971   -367    399   -118       C  
ATOM    213  CD1 LEU A  30     -22.062  26.738  59.717  1.00 19.17           C  
ANISOU  213  CD1 LEU A  30     3075   2067   2142   -405    416    -82       C  
ATOM    214  CD2 LEU A  30     -23.624  26.318  61.673  1.00 19.72           C  
ANISOU  214  CD2 LEU A  30     3048   2190   2257   -239    357   -109       C  
ATOM    215  N   TRP A  31     -20.426  30.342  61.290  1.00 20.22           N  
ANISOU  215  N   TRP A  31     3539   1947   2196   -670    511   -190       N  
ATOM    216  CA  TRP A  31     -20.696  31.762  61.500  1.00 20.74           C  
ANISOU  216  CA  TRP A  31     3800   1854   2225   -681    525   -200       C  
ATOM    217  C   TRP A  31     -22.040  32.130  60.899  1.00 20.73           C  
ANISOU  217  C   TRP A  31     3914   1748   2215   -520    485   -144       C  
ATOM    218  O   TRP A  31     -22.208  32.099  59.673  1.00 22.13           O  
ANISOU  218  O   TRP A  31     4159   1885   2364   -508    479    -85       O  
ATOM    219  CB  TRP A  31     -19.587  32.587  60.856  1.00 21.65           C  
ANISOU  219  CB  TRP A  31     4037   1896   2292   -864    588   -209       C  
ATOM    220  CG  TRP A  31     -19.619  34.096  60.978  1.00 24.03           C  
ANISOU  220  CG  TRP A  31     4570   2014   2546   -916    613   -220       C  
ATOM    221  CD1 TRP A  31     -20.224  34.849  61.965  1.00 25.17           C  
ANISOU  221  CD1 TRP A  31     4799   2069   2695   -844    592   -255       C  
ATOM    222  CD2 TRP A  31     -18.979  35.033  60.100  1.00 26.99           C  
ANISOU  222  CD2 TRP A  31     5136   2264   2856  -1064    670   -202       C  
ATOM    223  CE2 TRP A  31     -19.259  36.331  60.594  1.00 29.19           C  
ANISOU  223  CE2 TRP A  31     5620   2367   3106  -1067    673   -221       C  
ATOM    224  CE3 TRP A  31     -18.203  34.895  58.944  1.00 30.13           C  
ANISOU  224  CE3 TRP A  31     5557   2680   3211  -1201    726   -175       C  
ATOM    225  NE1 TRP A  31     -20.028  36.191  61.726  1.00 25.27           N  
ANISOU  225  NE1 TRP A  31     5048   1898   2656   -923    625   -258       N  
ATOM    226  CZ2 TRP A  31     -18.766  37.499  59.975  1.00 29.29           C  
ANISOU  226  CZ2 TRP A  31     5804   2283   3041  -1161    706   -203       C  
ATOM    227  CZ3 TRP A  31     -17.739  36.033  58.323  1.00 29.40           C  
ANISOU  227  CZ3 TRP A  31     5637   2496   3039  -1295    763   -164       C  
ATOM    228  CH2 TRP A  31     -18.027  37.329  58.846  1.00 29.77           C  
ANISOU  228  CH2 TRP A  31     5858   2400   3054  -1273    749   -173       C  
ATOM    229  N   LEU A  32     -23.013  32.434  61.771  1.00 21.74           N  
ANISOU  229  N   LEU A  32     4051   1843   2365   -392    454   -169       N  
ATOM    230  CA  LEU A  32     -24.361  32.773  61.350  1.00 25.09           C  
ANISOU  230  CA  LEU A  32     4552   2185   2796   -216    405   -135       C  
ATOM    231  C   LEU A  32     -24.749  34.032  62.084  1.00 23.58           C  
ANISOU  231  C   LEU A  32     4508   1853   2597   -169    410   -180       C  
ATOM    232  O   LEU A  32     -24.645  34.081  63.319  1.00 23.00           O  
ANISOU  232  O   LEU A  32     4379   1820   2539   -188    432   -248       O  
ATOM    233  CB  LEU A  32     -25.359  31.658  61.692  1.00 22.26           C  
ANISOU  233  CB  LEU A  32     4011   1960   2488    -80    366   -136       C  
ATOM    234  CG  LEU A  32     -25.160  30.277  61.106  1.00 21.57           C  
ANISOU  234  CG  LEU A  32     3768   2012   2416   -103    355   -100       C  
ATOM    235  CD1 LEU A  32     -26.027  29.202  61.764  1.00 23.77           C  
ANISOU  235  CD1 LEU A  32     3875   2418   2740     -6    329   -116       C  
ATOM    236  CD2 LEU A  32     -25.377  30.280  59.570  1.00 22.21           C  
ANISOU  236  CD2 LEU A  32     3929   2044   2467    -78    329    -30       C  
ATOM    237  N   ASP A  33     -25.189  35.052  61.351  1.00 25.45           N  
ANISOU  237  N   ASP A  33     4946   1918   2805   -106    388   -145       N  
ATOM    238  CA  ASP A  33     -25.443  36.374  61.926  1.00 27.50           C  
ANISOU  238  CA  ASP A  33     5387   2007   3054    -68    395   -189       C  
ATOM    239  C   ASP A  33     -24.174  36.771  62.685  1.00 25.65           C  
ANISOU  239  C   ASP A  33     5187   1767   2793   -273    464   -246       C  
ATOM    240  O   ASP A  33     -23.076  36.577  62.143  1.00 28.41           O  
ANISOU  240  O   ASP A  33     5536   2149   3109   -446    500   -223       O  
ATOM    241  CB  ASP A  33     -26.737  36.333  62.730  1.00 32.38           C  
ANISOU  241  CB  ASP A  33     5924   2652   3728    132    361   -240       C  
ATOM    242  CG  ASP A  33     -27.937  35.976  61.859  1.00 37.35           C  
ANISOU  242  CG  ASP A  33     6512   3294   4385    321    286   -188       C  
ATOM    243  OD1 ASP A  33     -28.042  36.559  60.765  1.00 41.70           O  
ANISOU  243  OD1 ASP A  33     7231   3714   4901    355    243   -122       O  
ATOM    244  OD2 ASP A  33     -28.756  35.120  62.250  1.00 40.18           O1-
ANISOU  244  OD2 ASP A  33     6679   3795   4794    426    267   -213       O1-
ATOM    245  N   ASP A  34     -24.253  37.231  63.937  1.00 27.29           N  
ANISOU  245  N   ASP A  34     5400   1957   3012   -268    485   -329       N  
ATOM    246  CA  ASP A  34     -23.044  37.637  64.650  1.00 26.06           C  
ANISOU  246  CA  ASP A  34     5278   1801   2825   -469    539   -389       C  
ATOM    247  C   ASP A  34     -22.580  36.599  65.673  1.00 24.63           C  
ANISOU  247  C   ASP A  34     4869   1825   2664   -530    546   -437       C  
ATOM    248  O   ASP A  34     -21.988  36.958  66.704  1.00 27.38           O  
ANISOU  248  O   ASP A  34     5226   2183   2993   -633    571   -511       O  
ATOM    249  CB  ASP A  34     -23.232  39.006  65.318  1.00 29.80           C  
ANISOU  249  CB  ASP A  34     5957   2089   3276   -461    559   -454       C  
ATOM    250  CG  ASP A  34     -24.294  39.003  66.378  1.00 32.73           C  
ANISOU  250  CG  ASP A  34     6269   2484   3684   -292    546   -520       C  
ATOM    251  OD1 ASP A  34     -25.076  38.042  66.466  1.00 30.66           O  
ANISOU  251  OD1 ASP A  34     5828   2359   3463   -162    517   -506       O  
ATOM    252  OD2 ASP A  34     -24.363  39.997  67.154  1.00 37.41           O1-
ANISOU  252  OD2 ASP A  34     6958   2993   4264   -290    563   -581       O1-
ATOM    253  N   VAL A  35     -22.809  35.304  65.406  1.00 23.42           N  
ANISOU  253  N   VAL A  35     4523   1831   2543   -472    517   -395       N  
ATOM    254  CA  VAL A  35     -22.388  34.260  66.338  1.00 24.20           C  
ANISOU  254  CA  VAL A  35     4426   2111   2657   -519    511   -429       C  
ATOM    255  C   VAL A  35     -21.590  33.206  65.582  1.00 22.53           C  
ANISOU  255  C   VAL A  35     4079   2022   2459   -597    504   -382       C  
ATOM    256  O   VAL A  35     -21.975  32.797  64.481  1.00 22.92           O  
ANISOU  256  O   VAL A  35     4118   2069   2521   -534    491   -317       O  
ATOM    257  CB  VAL A  35     -23.596  33.606  67.038  1.00 22.51           C  
ANISOU  257  CB  VAL A  35     4105   1976   2472   -358    487   -441       C  
ATOM    258  CG1 VAL A  35     -23.115  32.497  67.972  1.00 23.42           C  
ANISOU  258  CG1 VAL A  35     4047   2263   2586   -417    475   -463       C  
ATOM    259  CG2 VAL A  35     -24.410  34.635  67.833  1.00 27.80           C  
ANISOU  259  CG2 VAL A  35     4893   2536   3133   -271    506   -507       C  
ATOM    260  N   VAL A  36     -20.530  32.704  66.211  1.00 23.22           N  
ANISOU  260  N   VAL A  36     4052   2225   2545   -720    505   -420       N  
ATOM    261  CA  VAL A  36     -19.750  31.572  65.703  1.00 22.23           C  
ANISOU  261  CA  VAL A  36     3767   2234   2444   -775    492   -394       C  
ATOM    262  C   VAL A  36     -19.946  30.410  66.656  1.00 21.47           C  
ANISOU  262  C   VAL A  36     3508   2279   2369   -714    446   -403       C  
ATOM    263  O   VAL A  36     -19.709  30.547  67.856  1.00 21.82           O  
ANISOU  263  O   VAL A  36     3539   2357   2393   -751    432   -456       O  
ATOM    264  CB  VAL A  36     -18.262  31.943  65.581  1.00 22.25           C  
ANISOU  264  CB  VAL A  36     3764   2259   2432   -968    525   -438       C  
ATOM    265  CG1 VAL A  36     -17.427  30.735  65.181  1.00 21.43           C  
ANISOU  265  CG1 VAL A  36     3471   2307   2364  -1008    510   -431       C  
ATOM    266  CG2 VAL A  36     -18.098  33.021  64.526  1.00 25.53           C  
ANISOU  266  CG2 VAL A  36     4360   2528   2814  -1045    580   -417       C  
ATOM    267  N   TYR A  37     -20.395  29.269  66.129  1.00 18.73           N  
ANISOU  267  N   TYR A  37     3055   2008   2055   -626    421   -351       N  
ATOM    268  CA  TYR A  37     -20.677  28.058  66.904  1.00 17.30           C  
ANISOU  268  CA  TYR A  37     2740   1945   1889   -565    377   -346       C  
ATOM    269  C   TYR A  37     -19.531  27.082  66.673  1.00 17.70           C  
ANISOU  269  C   TYR A  37     2656   2104   1966   -633    352   -344       C  
ATOM    270  O   TYR A  37     -19.125  26.868  65.521  1.00 18.71           O  
ANISOU  270  O   TYR A  37     2762   2233   2115   -656    372   -320       O  
ATOM    271  CB  TYR A  37     -21.989  27.393  66.433  1.00 17.01           C  
ANISOU  271  CB  TYR A  37     2676   1914   1874   -426    367   -294       C  
ATOM    272  CG  TYR A  37     -23.200  28.302  66.550  1.00 18.53           C  
ANISOU  272  CG  TYR A  37     2976   2011   2055   -332    387   -303       C  
ATOM    273  CD1 TYR A  37     -23.506  29.212  65.562  1.00 20.50           C  
ANISOU  273  CD1 TYR A  37     3344   2143   2303   -303    403   -283       C  
ATOM    274  CD2 TYR A  37     -24.063  28.182  67.658  1.00 19.32           C  
ANISOU  274  CD2 TYR A  37     3054   2141   2144   -267    387   -335       C  
ATOM    275  CE1 TYR A  37     -24.596  30.083  65.694  1.00 19.83           C  
ANISOU  275  CE1 TYR A  37     3357   1963   2216   -196    409   -299       C  
ATOM    276  CE2 TYR A  37     -25.155  29.019  67.771  1.00 21.60           C  
ANISOU  276  CE2 TYR A  37     3423   2350   2433   -170    408   -361       C  
ATOM    277  CZ  TYR A  37     -25.428  29.938  66.784  1.00 22.65           C  
ANISOU  277  CZ  TYR A  37     3667   2362   2575   -124    412   -342       C  
ATOM    278  OH  TYR A  37     -26.516  30.764  66.922  1.00 27.27           O  
ANISOU  278  OH  TYR A  37     4328   2865   3169     -5    422   -373       O  
ATOM    279  N   CYS A  38     -19.030  26.464  67.733  1.00 18.14           N  
ANISOU  279  N   CYS A  38     2626   2250   2016   -655    304   -370       N  
ATOM    280  CA  CYS A  38     -17.975  25.471  67.567  1.00 19.14           C  
ANISOU  280  CA  CYS A  38     2616   2480   2177   -691    265   -373       C  
ATOM    281  C   CYS A  38     -18.030  24.470  68.715  1.00 16.88           C  
ANISOU  281  C   CYS A  38     2256   2276   1880   -646    191   -368       C  
ATOM    282  O   CYS A  38     -18.694  24.705  69.714  1.00 17.61           O  
ANISOU  282  O   CYS A  38     2410   2353   1928   -624    183   -374       O  
ATOM    283  CB  CYS A  38     -16.582  26.119  67.464  1.00 21.39           C  
ANISOU  283  CB  CYS A  38     2875   2786   2465   -829    278   -435       C  
ATOM    284  SG  CYS A  38     -15.923  26.821  68.953  1.00 23.19           S  
ANISOU  284  SG  CYS A  38     3122   3040   2648   -925    240   -508       S  
ATOM    285  N   PRO A  39     -17.312  23.341  68.608  1.00 16.93           N  
ANISOU  285  N   PRO A  39     2142   2367   1923   -632    137   -360       N  
ATOM    286  CA  PRO A  39     -17.292  22.379  69.734  1.00 18.74           C  
ANISOU  286  CA  PRO A  39     2327   2660   2131   -591     54   -347       C  
ATOM    287  C   PRO A  39     -16.620  22.970  70.961  1.00 18.38           C  
ANISOU  287  C   PRO A  39     2299   2648   2038   -668      7   -401       C  
ATOM    288  O   PRO A  39     -15.551  23.596  70.857  1.00 19.27           O  
ANISOU  288  O   PRO A  39     2372   2785   2164   -758      6   -458       O  
ATOM    289  CB  PRO A  39     -16.457  21.218  69.177  1.00 19.00           C  
ANISOU  289  CB  PRO A  39     2233   2761   2225   -560      4   -339       C  
ATOM    290  CG  PRO A  39     -16.698  21.287  67.639  1.00 18.42           C  
ANISOU  290  CG  PRO A  39     2155   2647   2196   -547     82   -322       C  
ATOM    291  CD  PRO A  39     -16.636  22.789  67.410  1.00 18.97           C  
ANISOU  291  CD  PRO A  39     2311   2658   2240   -635    152   -357       C  
ATOM    292  N   ARG A  40     -17.231  22.781  72.137  1.00 18.61           N  
ANISOU  292  N   ARG A  40     2387   2682   2002   -645    -27   -388       N  
ATOM    293  CA  ARG A  40     -16.585  23.340  73.329  1.00 17.58           C  
ANISOU  293  CA  ARG A  40     2283   2585   1812   -723    -77   -442       C  
ATOM    294  C   ARG A  40     -15.235  22.681  73.667  1.00 19.20           C  
ANISOU  294  C   ARG A  40     2371   2887   2036   -747   -189   -464       C  
ATOM    295  O   ARG A  40     -14.422  23.314  74.356  1.00 21.53           O  
ANISOU  295  O   ARG A  40     2659   3221   2299   -835   -231   -527       O  
ATOM    296  CB  ARG A  40     -17.548  23.296  74.529  1.00 18.96           C  
ANISOU  296  CB  ARG A  40     2558   2747   1897   -703    -81   -429       C  
ATOM    297  CG  ARG A  40     -17.784  21.889  75.067  1.00 19.89           C  
ANISOU  297  CG  ARG A  40     2654   2914   1990   -639   -156   -368       C  
ATOM    298  CD  ARG A  40     -18.713  21.897  76.278  1.00 20.98           C  
ANISOU  298  CD  ARG A  40     2901   3046   2024   -645   -143   -362       C  
ATOM    299  NE  ARG A  40     -18.962  20.524  76.737  1.00 17.62           N  
ANISOU  299  NE  ARG A  40     2477   2653   1565   -599   -208   -294       N  
ATOM    300  CZ  ARG A  40     -19.618  20.233  77.857  1.00 20.42           C  
ANISOU  300  CZ  ARG A  40     2926   3018   1816   -617   -211   -278       C  
ATOM    301  NH1 ARG A  40     -20.043  21.238  78.629  1.00 24.55           N1+
ANISOU  301  NH1 ARG A  40     3534   3531   2265   -673   -153   -336       N1+
ATOM    302  NH2 ARG A  40     -19.765  18.971  78.279  1.00 22.31           N  
ANISOU  302  NH2 ARG A  40     3188   3276   2014   -589   -276   -211       N  
ATOM    303  N   HIS A  41     -14.942  21.475  73.109  1.00 19.62           N  
ANISOU  303  N   HIS A  41     2326   2980   2149   -671   -237   -425       N  
ATOM    304  CA  HIS A  41     -13.655  20.887  73.483  1.00 20.64           C  
ANISOU  304  CA  HIS A  41     2336   3202   2303   -674   -354   -456       C  
ATOM    305  C   HIS A  41     -12.483  21.648  72.895  1.00 22.57           C  
ANISOU  305  C   HIS A  41     2478   3493   2603   -767   -331   -540       C  
ATOM    306  O   HIS A  41     -11.354  21.321  73.238  1.00 24.36           O  
ANISOU  306  O   HIS A  41     2586   3813   2856   -779   -428   -587       O  
ATOM    307  CB  HIS A  41     -13.601  19.370  73.148  1.00 22.65           C  
ANISOU  307  CB  HIS A  41     2521   3478   2607   -557   -421   -401       C  
ATOM    308  CG  HIS A  41     -13.607  18.990  71.683  1.00 20.11           C  
ANISOU  308  CG  HIS A  41     2126   3137   2376   -515   -349   -393       C  
ATOM    309  CD2 HIS A  41     -14.435  18.162  71.007  1.00 18.83           C  
ANISOU  309  CD2 HIS A  41     1990   2927   2238   -434   -314   -331       C  
ATOM    310  ND1 HIS A  41     -12.586  19.319  70.802  1.00 23.37           N  
ANISOU  310  ND1 HIS A  41     2418   3598   2862   -560   -318   -459       N  
ATOM    311  CE1 HIS A  41     -12.830  18.748  69.626  1.00 18.12           C  
ANISOU  311  CE1 HIS A  41     1720   2908   2256   -506   -260   -436       C  
ATOM    312  NE2 HIS A  41     -13.946  18.052  69.714  1.00 19.31           N  
ANISOU  312  NE2 HIS A  41     1958   3000   2380   -428   -260   -359       N  
ATOM    313  N   VAL A  42     -12.728  22.683  72.092  1.00 21.40           N  
ANISOU  313  N   VAL A  42     2380   3285   2468   -837   -210   -563       N  
ATOM    314  CA  VAL A  42     -11.631  23.582  71.695  1.00 22.78           C  
ANISOU  314  CA  VAL A  42     2486   3497   2671   -965   -176   -649       C  
ATOM    315  C   VAL A  42     -10.936  24.184  72.886  1.00 25.52           C  
ANISOU  315  C   VAL A  42     2832   3899   2966  -1059   -250   -716       C  
ATOM    316  O   VAL A  42      -9.754  24.510  72.775  1.00 25.57           O  
ANISOU  316  O   VAL A  42     2722   3986   3005  -1154   -269   -797       O  
ATOM    317  CB  VAL A  42     -12.156  24.661  70.711  1.00 21.89           C  
ANISOU  317  CB  VAL A  42     2480   3279   2556  -1030    -36   -647       C  
ATOM    318  CG1 VAL A  42     -12.950  25.720  71.418  1.00 20.52           C  
ANISOU  318  CG1 VAL A  42     2476   3012   2306  -1069      1   -648       C  
ATOM    319  CG2 VAL A  42     -10.976  25.348  69.951  1.00 22.87           C  
ANISOU  319  CG2 VAL A  42     2525   3443   2721  -1169     21   -727       C  
ATOM    320  N   ILE A  43     -11.598  24.288  74.051  1.00 23.45           N  
ANISOU  320  N   ILE A  43     2685   3609   2617  -1041   -294   -693       N  
ATOM    321  CA  ILE A  43     -10.949  24.919  75.210  1.00 22.65           C  
ANISOU  321  CA  ILE A  43     2598   3558   2450  -1141   -365   -762       C  
ATOM    322  C   ILE A  43     -10.218  23.917  76.087  1.00 26.69           C  
ANISOU  322  C   ILE A  43     3007   4184   2950  -1089   -532   -763       C  
ATOM    323  O   ILE A  43      -9.620  24.311  77.105  1.00 33.14           O  
ANISOU  323  O   ILE A  43     3825   5061   3706  -1166   -618   -820       O  
ATOM    324  CB  ILE A  43     -11.920  25.740  76.082  1.00 26.05           C  
ANISOU  324  CB  ILE A  43     3217   3902   2779  -1172   -321   -760       C  
ATOM    325  CG1 ILE A  43     -12.893  24.844  76.886  1.00 27.04           C  
ANISOU  325  CG1 ILE A  43     3416   4018   2840  -1061   -369   -683       C  
ATOM    326  CG2 ILE A  43     -12.674  26.775  75.236  1.00 25.30           C  
ANISOU  326  CG2 ILE A  43     3236   3680   2699  -1203   -171   -759       C  
ATOM    327  CD1 ILE A  43     -13.883  25.645  77.715  1.00 26.94           C  
ANISOU  327  CD1 ILE A  43     3576   3929   2730  -1090   -308   -696       C  
ATOM    328  N   CYS A  44     -10.229  22.636  75.708  1.00 28.50           N  
ANISOU  328  N   CYS A  44     3161   4438   3229   -958   -588   -701       N  
ATOM    329  CA  CYS A  44      -9.594  21.595  76.565  1.00 31.95           C  
ANISOU  329  CA  CYS A  44     3504   4972   3665   -890   -760   -698       C  
ATOM    330  C   CYS A  44      -8.131  21.336  76.178  1.00 37.49           C  
ANISOU  330  C   CYS A  44     4001   5794   4450   -933   -825   -793       C  
ATOM    331  O   CYS A  44      -7.863  21.112  74.981  1.00 41.33           O  
ANISOU  331  O   CYS A  44     4386   6293   5024   -970   -730   -838       O  
ATOM    332  CB  CYS A  44     -10.375  20.288  76.491  1.00 38.17           C  
ANISOU  332  CB  CYS A  44     4284   5731   4488   -736   -795   -608       C  
ATOM    333  SG  CYS A  44     -12.053  20.412  77.165  1.00 49.25           S  
ANISOU  333  SG  CYS A  44     5898   7030   5786   -693   -752   -508       S  
ATOM    334  N   THR A  45      -7.230  21.367  77.170  1.00 46.61           N  
ANISOU  334  N   THR A  45     5092   7047   5572   -925   -992   -827       N  
ATOM    335  CA  THR A  45      -5.826  21.059  76.968  1.00 50.42           C  
ANISOU  335  CA  THR A  45     5383   7614   6159   -889  -1068   -881       C  
ATOM    336  C   THR A  45      -5.597  19.560  77.097  1.00 56.20           C  
ANISOU  336  C   THR A  45     6046   8376   6933   -712  -1214   -825       C  
ATOM    337  O   THR A  45      -6.427  18.817  77.635  1.00 48.58           O  
ANISOU  337  O   THR A  45     5196   7374   5890   -631  -1287   -747       O  
ATOM    338  CB  THR A  45      -4.959  21.807  77.974  1.00 51.53           C  
ANISOU  338  CB  THR A  45     5518   7801   6261   -976  -1145   -937       C  
ATOM    339  CG2 THR A  45      -5.015  23.301  77.689  1.00 50.00           C  
ANISOU  339  CG2 THR A  45     5384   7567   6046  -1147   -990   -999       C  
ATOM    340  OG1 THR A  45      -5.440  21.536  79.298  1.00 49.46           O  
ANISOU  340  OG1 THR A  45     5395   7524   5875   -947  -1271   -888       O  
ATOM    341  N   SER A  46      -4.446  19.119  76.589  1.00 64.08           N  
ANISOU  341  N   SER A  46     6863   9435   8049   -653  -1248   -866       N  
ATOM    342  CA  SER A  46      -4.105  17.702  76.639  1.00 71.06           C  
ANISOU  342  CA  SER A  46     7680  10333   8986   -475  -1379   -817       C  
ATOM    343  C   SER A  46      -4.067  17.164  78.064  1.00 72.57           C  
ANISOU  343  C   SER A  46     7965  10526   9081   -414  -1575   -754       C  
ATOM    344  O   SER A  46      -4.243  15.957  78.264  1.00 73.67           O  
ANISOU  344  O   SER A  46     8140  10635   9218   -269  -1678   -677       O  
ATOM    345  CB  SER A  46      -2.757  17.475  75.958  1.00 73.51           C  
ANISOU  345  CB  SER A  46     7778  10721   9429   -439  -1373   -888       C  
ATOM    346  OG  SER A  46      -2.939  17.297  74.565  1.00 73.56           O  
ANISOU  346  OG  SER A  46     7720  10706   9522   -420  -1222   -909       O  
ATOM    347  N   GLU A  47      -3.871  18.036  79.055  1.00 72.79           N  
ANISOU  347  N   GLU A  47     8057  10578   9021   -527  -1623   -782       N  
ATOM    348  CA  GLU A  47      -3.691  17.639  80.445  1.00 73.87           C  
ANISOU  348  CA  GLU A  47     8285  10726   9054   -494  -1811   -729       C  
ATOM    349  C   GLU A  47      -4.998  17.373  81.179  1.00 72.15           C  
ANISOU  349  C   GLU A  47     8301  10430   8684   -485  -1834   -641       C  
ATOM    350  O   GLU A  47      -4.955  16.916  82.325  1.00 77.14           O  
ANISOU  350  O   GLU A  47     9038  11066   9206   -460  -1981   -576       O  
ATOM    351  CB  GLU A  47      -2.918  18.723  81.203  1.00 76.13           C  
ANISOU  351  CB  GLU A  47     8551  11069   9308   -626  -1851   -806       C  
ATOM    352  CG  GLU A  47      -1.435  18.808  80.875  1.00 81.37           C  
ANISOU  352  CG  GLU A  47     8989  11835  10093   -627  -1888   -884       C  
ATOM    353  CD  GLU A  47      -1.169  19.127  79.416  1.00 84.22           C  
ANISOU  353  CD  GLU A  47     9202  12212  10585   -654  -1707   -953       C  
ATOM    354  OE1 GLU A  47      -0.349  18.418  78.798  1.00 86.22           O  
ANISOU  354  OE1 GLU A  47     9285  12522  10951   -557  -1727   -975       O  
ATOM    355  OE2 GLU A  47      -1.786  20.074  78.883  1.00 82.77           O1-
ANISOU  355  OE2 GLU A  47     9082  11983  10383   -771  -1539   -986       O1-
ATOM    356  N   ASP A  48      -6.148  17.663  80.577  1.00 61.10           N  
ANISOU  356  N   ASP A  48     6985   8972   7258   -519  -1681   -633       N  
ATOM    357  CA  ASP A  48      -7.423  17.510  81.265  1.00 62.06           C  
ANISOU  357  CA  ASP A  48     7323   9034   7222   -533  -1670   -556       C  
ATOM    358  C   ASP A  48      -8.491  17.038  80.287  1.00 54.57           C  
ANISOU  358  C   ASP A  48     6435   7972   6326   -473  -1512   -481       C  
ATOM    359  O   ASP A  48      -9.575  17.613  80.184  1.00 55.95           O  
ANISOU  359  O   ASP A  48     6739   8070   6449   -542  -1357   -454       O  
ATOM    360  CB  ASP A  48      -7.831  18.815  81.951  1.00 68.31           C  
ANISOU  360  CB  ASP A  48     8239   9810   7907   -692  -1581   -598       C  
ATOM    361  CG  ASP A  48      -8.637  18.583  83.225  1.00 73.76           C  
ANISOU  361  CG  ASP A  48     9155  10447   8424   -697  -1626   -523       C  
ATOM    362  OD1 ASP A  48      -8.369  17.584  83.930  1.00 75.46           O  
ANISOU  362  OD1 ASP A  48     9409  10668   8593   -589  -1778   -466       O  
ATOM    363  OD2 ASP A  48      -9.545  19.395  83.515  1.00 73.49           O1-
ANISOU  363  OD2 ASP A  48     9261  10360   8300   -799  -1494   -526       O1-
ATOM    364  N   MET A  49      -8.192  15.976  79.545  1.00 49.96           N  
ANISOU  364  N   MET A  49     5753   7380   5849   -339  -1555   -454       N  
ATOM    365  CA  MET A  49      -9.194  15.406  78.651  1.00 47.68           C  
ANISOU  365  CA  MET A  49     5526   6986   5603   -281  -1424   -381       C  
ATOM    366  C   MET A  49      -9.965  14.256  79.279  1.00 43.31           C  
ANISOU  366  C   MET A  49     5147   6347   4964   -195  -1497   -262       C  
ATOM    367  O   MET A  49     -10.963  13.808  78.692  1.00 40.35           O  
ANISOU  367  O   MET A  49     4850   5881   4600   -169  -1385   -198       O  
ATOM    368  CB  MET A  49      -8.553  14.926  77.352  1.00 52.24           C  
ANISOU  368  CB  MET A  49     5917   7589   6342   -198  -1396   -425       C  
ATOM    369  CG  MET A  49      -8.105  16.052  76.442  1.00 60.77           C  
ANISOU  369  CG  MET A  49     6860   8726   7502   -305  -1260   -528       C  
ATOM    370  SD  MET A  49      -7.389  15.408  74.923  1.00 64.69           S  
ANISOU  370  SD  MET A  49     7150   9257   8173   -215  -1213   -583       S  
ATOM    371  CE  MET A  49      -6.554  13.929  75.511  1.00 65.82           C  
ANISOU  371  CE  MET A  49     7218   9436   8355    -27  -1448   -566       C  
ATOM    372  N   LEU A  50      -9.535  13.777  80.440  1.00 43.31           N  
ANISOU  372  N   LEU A  50     5215   6370   4871   -160  -1681   -230       N  
ATOM    373  CA  LEU A  50     -10.203  12.664  81.098  1.00 47.05           C  
ANISOU  373  CA  LEU A  50     5877   6752   5246    -93  -1758   -111       C  
ATOM    374  C   LEU A  50     -11.477  13.128  81.790  1.00 48.22           C  
ANISOU  374  C   LEU A  50     6232   6845   5244   -211  -1641    -60       C  
ATOM    375  O   LEU A  50     -12.561  12.580  81.554  1.00 44.09           O  
ANISOU  375  O   LEU A  50     5825   6232   4695   -204  -1543     15       O  
ATOM    376  CB  LEU A  50      -9.250  12.006  82.098  1.00 53.84           C  
ANISOU  376  CB  LEU A  50     6743   7654   6062    -13  -1951    -88       C  
ATOM    377  CG  LEU A  50      -9.492  10.552  82.508  1.00 60.64           C  
ANISOU  377  CG  LEU A  50     7743   8414   6883    103  -2027     29       C  
ATOM    378  CD1 LEU A  50      -8.168   9.810  82.601  1.00 63.95           C  
ANISOU  378  CD1 LEU A  50     8033   8878   7389    238  -2172     17       C  
ATOM    379  CD2 LEU A  50     -10.229  10.489  83.841  1.00 62.71           C  
ANISOU  379  CD2 LEU A  50     8244   8630   6954     29  -2033    107       C  
ATOM    380  N   ASN A  51     -11.377  14.153  82.633  1.00 49.25           N  
ANISOU  380  N   ASN A  51     6404   7033   5276   -325  -1643   -110       N  
ATOM    381  CA  ASN A  51     -12.549  14.703  83.314  1.00 49.99           C  
ANISOU  381  CA  ASN A  51     6680   7085   5229   -438  -1520    -85       C  
ATOM    382  C   ASN A  51     -12.501  16.227  83.307  1.00 43.26           C  
ANISOU  382  C   ASN A  51     5779   6283   4377   -558  -1410   -189       C  
ATOM    383  O   ASN A  51     -12.415  16.873  84.360  1.00 48.20           O  
ANISOU  383  O   ASN A  51     6493   6945   4876   -649  -1448   -223       O  
ATOM    384  CB  ASN A  51     -12.662  14.138  84.734  1.00 58.07           C  
ANISOU  384  CB  ASN A  51     7884   8093   6085   -443  -1629    -18       C  
ATOM    385  CG  ASN A  51     -13.646  12.977  84.810  1.00 58.78           C  
ANISOU  385  CG  ASN A  51     8130   8081   6122   -402  -1594     97       C  
ATOM    386  ND2 ASN A  51     -13.159  11.807  85.208  1.00 58.36           N  
ANISOU  386  ND2 ASN A  51     8116   7993   6067   -297  -1724    168       N  
ATOM    387  OD1 ASN A  51     -14.825  13.128  84.481  1.00 60.62           O  
ANISOU  387  OD1 ASN A  51     8442   8269   6321   -468  -1445    118       O  
ATOM    388  N   PRO A  52     -12.606  16.842  82.130  1.00 38.87           N  
ANISOU  388  N   PRO A  52     5102   5716   3950   -567  -1268   -241       N  
ATOM    389  CA  PRO A  52     -12.669  18.305  82.087  1.00 36.48           C  
ANISOU  389  CA  PRO A  52     4787   5432   3643   -683  -1153   -333       C  
ATOM    390  C   PRO A  52     -13.937  18.795  82.760  1.00 37.13           C  
ANISOU  390  C   PRO A  52     5049   5460   3601   -753  -1033   -317       C  
ATOM    391  O   PRO A  52     -15.018  18.241  82.551  1.00 39.05           O  
ANISOU  391  O   PRO A  52     5367   5639   3830   -716   -946   -251       O  
ATOM    392  CB  PRO A  52     -12.682  18.616  80.591  1.00 33.36           C  
ANISOU  392  CB  PRO A  52     4260   5012   3402   -660  -1026   -363       C  
ATOM    393  CG  PRO A  52     -13.348  17.378  79.969  1.00 35.58           C  
ANISOU  393  CG  PRO A  52     4556   5233   3730   -549  -1007   -270       C  
ATOM    394  CD  PRO A  52     -12.759  16.255  80.792  1.00 34.74           C  
ANISOU  394  CD  PRO A  52     4477   5153   3570   -479  -1199   -217       C  
ATOM    395  N   ASN A  53     -13.811  19.852  83.560  1.00 32.37           N  
ANISOU  395  N   ASN A  53     4508   4884   2908   -860  -1021   -389       N  
ATOM    396  CA  ASN A  53     -14.984  20.618  83.958  1.00 31.27           C  
ANISOU  396  CA  ASN A  53     4505   4692   2684   -927   -868   -411       C  
ATOM    397  C   ASN A  53     -15.033  21.833  83.039  1.00 32.00           C  
ANISOU  397  C   ASN A  53     4529   4750   2878   -964   -733   -489       C  
ATOM    398  O   ASN A  53     -14.257  22.797  83.210  1.00 30.92           O  
ANISOU  398  O   ASN A  53     4363   4645   2742  -1048   -753   -575       O  
ATOM    399  CB  ASN A  53     -14.989  21.073  85.410  1.00 33.71           C  
ANISOU  399  CB  ASN A  53     4957   5033   2819  -1023   -914   -447       C  
ATOM    400  CG  ASN A  53     -16.325  21.633  85.748  1.00 39.55           C  
ANISOU  400  CG  ASN A  53     5828   5717   3482  -1066   -743   -466       C  
ATOM    401  ND2 ASN A  53     -17.231  20.773  86.214  1.00 41.66           N  
ANISOU  401  ND2 ASN A  53     6195   5962   3671  -1038   -713   -390       N  
ATOM    402  OD1 ASN A  53     -16.599  22.797  85.466  1.00 36.15           O  
ANISOU  402  OD1 ASN A  53     5397   5253   3084  -1111   -624   -547       O  
ATOM    403  N   TYR A  54     -15.949  21.785  82.070  1.00 25.73           N  
ANISOU  403  N   TYR A  54     3721   3891   2165   -908   -600   -459       N  
ATOM    404  CA  TYR A  54     -16.023  22.832  81.071  1.00 24.45           C  
ANISOU  404  CA  TYR A  54     3509   3681   2099   -928   -482   -515       C  
ATOM    405  C   TYR A  54     -16.461  24.159  81.689  1.00 28.40           C  
ANISOU  405  C   TYR A  54     4124   4142   2526  -1014   -392   -597       C  
ATOM    406  O   TYR A  54     -16.066  25.223  81.199  1.00 26.38           O  
ANISOU  406  O   TYR A  54     3848   3853   2321  -1068   -342   -664       O  
ATOM    407  CB  TYR A  54     -16.948  22.390  79.955  1.00 22.86           C  
ANISOU  407  CB  TYR A  54     3277   3421   1986   -839   -382   -458       C  
ATOM    408  CG  TYR A  54     -16.297  21.404  79.042  1.00 23.91           C  
ANISOU  408  CG  TYR A  54     3282   3581   2222   -769   -450   -409       C  
ATOM    409  CD1 TYR A  54     -15.368  21.807  78.108  1.00 23.78           C  
ANISOU  409  CD1 TYR A  54     3149   3580   2307   -785   -452   -451       C  
ATOM    410  CD2 TYR A  54     -16.611  20.030  79.126  1.00 23.58           C  
ANISOU  410  CD2 TYR A  54     3243   3545   2170   -691   -508   -325       C  
ATOM    411  CE1 TYR A  54     -14.783  20.895  77.230  1.00 26.50           C  
ANISOU  411  CE1 TYR A  54     3368   3952   2748   -715   -501   -419       C  
ATOM    412  CE2 TYR A  54     -16.037  19.109  78.254  1.00 22.34           C  
ANISOU  412  CE2 TYR A  54     2975   3402   2113   -616   -565   -288       C  
ATOM    413  CZ  TYR A  54     -15.138  19.540  77.305  1.00 25.43           C  
ANISOU  413  CZ  TYR A  54     3239   3815   2609   -623   -559   -339       C  
ATOM    414  OH  TYR A  54     -14.543  18.632  76.488  1.00 26.91           O  
ANISOU  414  OH  TYR A  54     3311   4022   2891   -548   -609   -317       O  
ATOM    415  N   GLU A  55     -17.293  24.126  82.728  1.00 27.27           N  
ANISOU  415  N   GLU A  55     4108   3994   2261  -1030   -362   -596       N  
ATOM    416  CA  GLU A  55     -17.688  25.382  83.350  1.00 26.04           C  
ANISOU  416  CA  GLU A  55     4061   3798   2033  -1105   -274   -687       C  
ATOM    417  C   GLU A  55     -16.469  26.109  83.909  1.00 29.08           C  
ANISOU  417  C   GLU A  55     4448   4224   2378  -1214   -364   -764       C  
ATOM    418  O   GLU A  55     -16.299  27.314  83.683  1.00 29.98           O  
ANISOU  418  O   GLU A  55     4588   4285   2517  -1277   -297   -846       O  
ATOM    419  CB  GLU A  55     -18.712  25.139  84.462  1.00 31.55           C  
ANISOU  419  CB  GLU A  55     4890   4504   2595  -1115   -226   -684       C  
ATOM    420  CG  GLU A  55     -19.593  26.356  84.701  1.00 45.89           C  
ANISOU  420  CG  GLU A  55     6802   6253   4381  -1140    -78   -775       C  
ATOM    421  CD  GLU A  55     -20.387  26.272  85.993  1.00 63.50           C  
ANISOU  421  CD  GLU A  55     9138   8499   6490  -1157    -29   -785       C  
ATOM    422  OE1 GLU A  55     -20.815  25.156  86.365  1.00 70.09           O  
ANISOU  422  OE1 GLU A  55     9986   9378   7269  -1137    -52   -710       O  
ATOM    423  OE2 GLU A  55     -20.585  27.327  86.639  1.00 68.45           O1-
ANISOU  423  OE2 GLU A  55     9832   9087   7088  -1190     38   -862       O1-
ATOM    424  N   ASP A  56     -15.575  25.369  84.553  1.00 27.47           N  
ANISOU  424  N   ASP A  56     4209   4110   2119  -1235   -522   -739       N  
ATOM    425  CA  ASP A  56     -14.351  25.984  85.069  1.00 30.11           C  
ANISOU  425  CA  ASP A  56     4500   4486   2456  -1304   -611   -797       C  
ATOM    426  C   ASP A  56     -13.435  26.411  83.930  1.00 28.92           C  
ANISOU  426  C   ASP A  56     4209   4344   2435  -1335   -615   -839       C  
ATOM    427  O   ASP A  56     -12.803  27.481  83.995  1.00 30.30           O  
ANISOU  427  O   ASP A  56     4375   4503   2634  -1416   -592   -914       O  
ATOM    428  CB  ASP A  56     -13.591  25.007  85.961  1.00 32.69           C  
ANISOU  428  CB  ASP A  56     4799   4899   2724  -1276   -788   -748       C  
ATOM    429  CG  ASP A  56     -14.212  24.819  87.310  1.00 37.00           C  
ANISOU  429  CG  ASP A  56     5493   5438   3127  -1281   -789   -722       C  
ATOM    430  OD1 ASP A  56     -15.050  25.645  87.716  1.00 40.23           O  
ANISOU  430  OD1 ASP A  56     6011   5790   3484  -1322   -657   -767       O  
ATOM    431  OD2 ASP A  56     -13.797  23.844  87.952  1.00 38.69           O1-
ANISOU  431  OD2 ASP A  56     5710   5704   3287  -1239   -927   -661       O1-
ATOM    432  N   LEU A  57     -13.267  25.550  82.918  1.00 29.90           N  
ANISOU  432  N   LEU A  57     4213   4492   2654  -1264   -644   -785       N  
ATOM    433  CA  LEU A  57     -12.361  25.891  81.842  1.00 27.79           C  
ANISOU  433  CA  LEU A  57     3803   4242   2514  -1292   -636   -824       C  
ATOM    434  C   LEU A  57     -12.800  27.176  81.168  1.00 32.43           C  
ANISOU  434  C   LEU A  57     4457   4724   3140  -1353   -476   -877       C  
ATOM    435  O   LEU A  57     -11.958  28.011  80.811  1.00 32.75           O  
ANISOU  435  O   LEU A  57     4450   4768   3226  -1451   -461   -947       O  
ATOM    436  CB  LEU A  57     -12.277  24.739  80.830  1.00 27.33           C  
ANISOU  436  CB  LEU A  57     3614   4201   2568  -1171   -659   -744       C  
ATOM    437  CG  LEU A  57     -11.612  23.478  81.393  1.00 31.05           C  
ANISOU  437  CG  LEU A  57     4010   4768   3021  -1102   -837   -699       C  
ATOM    438  CD1 LEU A  57     -11.657  22.354  80.365  1.00 30.31           C  
ANISOU  438  CD1 LEU A  57     3811   4669   3038   -975   -842   -626       C  
ATOM    439  CD2 LEU A  57     -10.185  23.747  81.798  1.00 36.68           C  
ANISOU  439  CD2 LEU A  57     4608   5591   3739  -1178   -969   -781       C  
ATOM    440  N   LEU A  58     -14.116  27.367  81.008  1.00 26.51           N  
ANISOU  440  N   LEU A  58     3821   3876   2376  -1291   -356   -842       N  
ATOM    441  CA  LEU A  58     -14.607  28.547  80.300  1.00 23.91           C  
ANISOU  441  CA  LEU A  58     3567   3430   2089  -1320   -215   -883       C  
ATOM    442  C   LEU A  58     -14.542  29.796  81.166  1.00 25.16           C  
ANISOU  442  C   LEU A  58     3857   3544   2160  -1436   -184   -983       C  
ATOM    443  O   LEU A  58     -14.269  30.880  80.644  1.00 27.55           O  
ANISOU  443  O   LEU A  58     4193   3767   2509  -1498   -112  -1028       O  
ATOM    444  CB  LEU A  58     -16.035  28.323  79.769  1.00 26.33           C  
ANISOU  444  CB  LEU A  58     3929   3653   2422  -1197   -110   -820       C  
ATOM    445  CG  LEU A  58     -16.577  29.392  78.817  1.00 29.44           C  
ANISOU  445  CG  LEU A  58     4390   3918   2875  -1189     16   -843       C  
ATOM    446  CD1 LEU A  58     -15.654  29.529  77.619  1.00 28.23           C  
ANISOU  446  CD1 LEU A  58     4145   3765   2818  -1233     15   -838       C  
ATOM    447  CD2 LEU A  58     -17.993  29.059  78.257  1.00 29.12           C  
ANISOU  447  CD2 LEU A  58     4377   3817   2869  -1051     99   -782       C  
ATOM    448  N   ILE A  59     -14.823  29.674  82.467  1.00 25.88           N  
ANISOU  448  N   ILE A  59     4021   3666   2146  -1433   -222   -988       N  
ATOM    449  CA  ILE A  59     -14.701  30.831  83.357  1.00 27.23           C  
ANISOU  449  CA  ILE A  59     4293   3791   2263  -1503   -188  -1055       C  
ATOM    450  C   ILE A  59     -13.289  31.396  83.299  1.00 32.62           C  
ANISOU  450  C   ILE A  59     4896   4513   2987  -1607   -250  -1101       C  
ATOM    451  O   ILE A  59     -13.090  32.602  83.467  1.00 33.22           O  
ANISOU  451  O   ILE A  59     5045   4518   3059  -1682   -191  -1161       O  
ATOM    452  CB  ILE A  59     -15.095  30.425  84.795  1.00 29.59           C  
ANISOU  452  CB  ILE A  59     4664   4139   2439  -1488   -233  -1046       C  
ATOM    453  CG1 ILE A  59     -16.620  30.386  84.948  1.00 35.24           C  
ANISOU  453  CG1 ILE A  59     5485   4789   3114  -1409   -116  -1034       C  
ATOM    454  CG2 ILE A  59     -14.570  31.377  85.817  1.00 35.07           C  
ANISOU  454  CG2 ILE A  59     5424   4827   3073  -1576   -249  -1115       C  
ATOM    455  CD1 ILE A  59     -17.075  29.541  86.123  1.00 40.57           C  
ANISOU  455  CD1 ILE A  59     6205   5532   3676  -1385   -158   -995       C  
ATOM    456  N   ARG A  60     -12.299  30.562  83.013  1.00 28.36           N  
ANISOU  456  N   ARG A  60     4200   4083   2493  -1609   -363  -1076       N  
ATOM    457  CA  ARG A  60     -10.911  31.018  82.979  1.00 29.62           C  
ANISOU  457  CA  ARG A  60     4256   4301   2698  -1701   -423  -1127       C  
ATOM    458  C   ARG A  60     -10.503  31.618  81.642  1.00 31.89           C  
ANISOU  458  C   ARG A  60     4487   4539   3092  -1753   -334  -1145       C  
ATOM    459  O   ARG A  60      -9.368  32.111  81.538  1.00 33.28           O  
ANISOU  459  O   ARG A  60     4580   4758   3306  -1843   -358  -1193       O  
ATOM    460  CB  ARG A  60      -9.973  29.869  83.355  1.00 30.12           C  
ANISOU  460  CB  ARG A  60     4166   4508   2769  -1664   -593  -1102       C  
ATOM    461  CG  ARG A  60     -10.257  29.301  84.737  1.00 30.75           C  
ANISOU  461  CG  ARG A  60     4321   4632   2728  -1623   -692  -1077       C  
ATOM    462  CD  ARG A  60      -9.592  27.969  84.979  1.00 33.09           C  
ANISOU  462  CD  ARG A  60     4496   5045   3034  -1544   -864  -1028       C  
ATOM    463  NE  ARG A  60      -9.964  27.560  86.321  1.00 33.79           N  
ANISOU  463  NE  ARG A  60     4697   5151   2989  -1516   -941   -999       N  
ATOM    464  CZ  ARG A  60     -10.069  26.312  86.749  1.00 37.08           C  
ANISOU  464  CZ  ARG A  60     5111   5616   3360  -1423  -1055   -923       C  
ATOM    465  NH1 ARG A  60      -9.781  25.291  85.961  1.00 39.70           N1+
ANISOU  465  NH1 ARG A  60     5320   5989   3776  -1336  -1123   -871       N1+
ATOM    466  NH2 ARG A  60     -10.461  26.094  87.988  1.00 42.04           N  
ANISOU  466  NH2 ARG A  60     5870   6247   3856  -1416  -1099   -899       N  
ATOM    467  N   LYS A  61     -11.402  31.649  80.666  1.00 33.35           N  
ANISOU  467  N   LYS A  61     4725   4630   3317  -1703   -230  -1110       N  
ATOM    468  CA  LYS A  61     -11.155  32.219  79.348  1.00 30.54           C  
ANISOU  468  CA  LYS A  61     4348   4207   3048  -1746   -136  -1115       C  
ATOM    469  C   LYS A  61     -11.645  33.660  79.273  1.00 31.62           C  
ANISOU  469  C   LYS A  61     4663   4189   3163  -1799    -16  -1148       C  
ATOM    470  O   LYS A  61     -12.557  34.067  79.999  1.00 32.37           O  
ANISOU  470  O   LYS A  61     4898   4208   3193  -1760     18  -1160       O  
ATOM    471  CB  LYS A  61     -11.851  31.408  78.256  1.00 29.48           C  
ANISOU  471  CB  LYS A  61     4180   4052   2970  -1655    -99  -1054       C  
ATOM    472  CG  LYS A  61     -11.351  29.973  78.173  1.00 34.84           C  
ANISOU  472  CG  LYS A  61     4682   4874   3683  -1594   -213  -1017       C  
ATOM    473  CD  LYS A  61      -9.881  29.971  77.702  1.00 41.17           C  
ANISOU  473  CD  LYS A  61     5310   5769   4563  -1661   -252  -1051       C  
ATOM    474  CE  LYS A  61      -9.373  28.587  77.366  1.00 43.87           C  
ANISOU  474  CE  LYS A  61     5466   6236   4968  -1577   -351  -1018       C  
ATOM    475  NZ  LYS A  61      -7.911  28.499  77.516  1.00 46.09           N1+
ANISOU  475  NZ  LYS A  61     5579   6632   5299  -1618   -431  -1066       N1+
ATOM    476  N   SER A  62     -11.011  34.438  78.390  1.00 34.42           N  
ANISOU  476  N   SER A  62     5013   4495   3571  -1885     50  -1165       N  
ATOM    477  CA  SER A  62     -11.465  35.758  77.973  1.00 35.58           C  
ANISOU  477  CA  SER A  62     5335   4473   3712  -1923    166  -1177       C  
ATOM    478  C   SER A  62     -11.760  35.761  76.471  1.00 31.00           C  
ANISOU  478  C   SER A  62     4769   3813   3197  -1895    245  -1126       C  
ATOM    479  O   SER A  62     -11.372  34.845  75.749  1.00 32.13           O  
ANISOU  479  O   SER A  62     4768   4046   3394  -1878    219  -1095       O  
ATOM    480  CB  SER A  62     -10.403  36.822  78.290  1.00 37.97           C  
ANISOU  480  CB  SER A  62     5654   4777   3997  -2071    176  -1239       C  
ATOM    481  OG  SER A  62     -10.007  36.774  79.653  1.00 53.78           O  
ANISOU  481  OG  SER A  62     7631   6866   5939  -2104     90  -1288       O  
ATOM    482  N   ASN A  63     -12.458  36.804  75.991  1.00 32.85           N  
ANISOU  482  N   ASN A  63     5185   3873   3425  -1883    340  -1115       N  
ATOM    483  CA  ASN A  63     -12.738  36.902  74.557  1.00 29.17           C  
ANISOU  483  CA  ASN A  63     4759   3317   3007  -1858    410  -1060       C  
ATOM    484  C   ASN A  63     -11.461  36.836  73.737  1.00 31.25           C  
ANISOU  484  C   ASN A  63     4900   3665   3307  -1976    422  -1061       C  
ATOM    485  O   ASN A  63     -11.443  36.211  72.670  1.00 31.89           O  
ANISOU  485  O   ASN A  63     4910   3770   3435  -1947    441  -1016       O  
ATOM    486  CB  ASN A  63     -13.492  38.196  74.218  1.00 31.33           C  
ANISOU  486  CB  ASN A  63     5257   3385   3261  -1835    494  -1049       C  
ATOM    487  CG  ASN A  63     -14.915  38.245  74.799  1.00 33.70           C  
ANISOU  487  CG  ASN A  63     5671   3593   3542  -1683    500  -1049       C  
ATOM    488  ND2 ASN A  63     -15.347  39.434  75.187  1.00 33.99           N  
ANISOU  488  ND2 ASN A  63     5875   3491   3547  -1673    543  -1077       N  
ATOM    489  OD1 ASN A  63     -15.634  37.229  74.825  1.00 32.44           O  
ANISOU  489  OD1 ASN A  63     5446   3485   3396  -1572    472  -1025       O  
ATOM    490  N   HIS A  64     -10.390  37.499  74.194  1.00 33.86           N  
ANISOU  490  N   HIS A  64     5205   4045   3616  -2109    418  -1118       N  
ATOM    491  CA  HIS A  64      -9.164  37.532  73.399  1.00 36.05           C  
ANISOU  491  CA  HIS A  64     5367   4407   3925  -2224    445  -1132       C  
ATOM    492  C   HIS A  64      -8.447  36.191  73.328  1.00 37.13           C  
ANISOU  492  C   HIS A  64     5256   4736   4118  -2197    369  -1139       C  
ATOM    493  O   HIS A  64      -7.538  36.041  72.503  1.00 37.01           O  
ANISOU  493  O   HIS A  64     5126   4796   4141  -2262    401  -1150       O  
ATOM    494  CB  HIS A  64      -8.207  38.606  73.946  1.00 38.57           C  
ANISOU  494  CB  HIS A  64     5720   4732   4203  -2378    462  -1202       C  
ATOM    495  CG  HIS A  64      -7.552  38.226  75.236  1.00 47.05           C  
ANISOU  495  CG  HIS A  64     6665   5948   5265  -2405    358  -1264       C  
ATOM    496  CD2 HIS A  64      -7.887  38.498  76.522  1.00 52.81           C  
ANISOU  496  CD2 HIS A  64     7462   6662   5942  -2392    304  -1298       C  
ATOM    497  ND1 HIS A  64      -6.396  37.476  75.292  1.00 53.15           N  
ANISOU  497  ND1 HIS A  64     7210   6904   6079  -2445    290  -1301       N  
ATOM    498  CE1 HIS A  64      -6.046  37.303  76.557  1.00 55.50           C  
ANISOU  498  CE1 HIS A  64     7448   7290   6349  -2453    188  -1348       C  
ATOM    499  NE2 HIS A  64      -6.940  37.905  77.323  1.00 49.63           N  
ANISOU  499  NE2 HIS A  64     6884   6431   5543  -2427    198  -1347       N  
ATOM    500  N   ASN A  65      -8.859  35.192  74.109  1.00 34.22           N  
ANISOU  500  N   ASN A  65     4806   4444   3753  -2094    272  -1131       N  
ATOM    501  CA  ASN A  65      -8.258  33.875  73.971  1.00 31.07           C  
ANISOU  501  CA  ASN A  65     4183   4210   3412  -2044    191  -1128       C  
ATOM    502  C   ASN A  65      -8.791  33.121  72.767  1.00 30.49           C  
ANISOU  502  C   ASN A  65     4078   4117   3391  -1962    234  -1066       C  
ATOM    503  O   ASN A  65      -8.291  32.039  72.458  1.00 33.81           O  
ANISOU  503  O   ASN A  65     4314   4662   3868  -1914    182  -1061       O  
ATOM    504  CB  ASN A  65      -8.512  33.009  75.232  1.00 30.32           C  
ANISOU  504  CB  ASN A  65     4028   4202   3289  -1959     62  -1131       C  
ATOM    505  CG  ASN A  65      -7.881  33.561  76.506  1.00 32.93           C  
ANISOU  505  CG  ASN A  65     4366   4579   3565  -2034     -4  -1193       C  
ATOM    506  ND2 ASN A  65      -6.646  34.055  76.423  1.00 39.73           N  
ANISOU  506  ND2 ASN A  65     5140   5509   4449  -2148     -2  -1250       N  
ATOM    507  OD1 ASN A  65      -8.507  33.528  77.559  1.00 32.54           O  
ANISOU  507  OD1 ASN A  65     4402   4510   3450  -1991    -54  -1193       O  
ATOM    508  N   PHE A  66      -9.801  33.643  72.084  1.00 29.52           N  
ANISOU  508  N   PHE A  66     4128   3836   3251  -1933    320  -1018       N  
ATOM    509  CA  PHE A  66     -10.409  32.957  70.951  1.00 30.77           C  
ANISOU  509  CA  PHE A  66     4274   3965   3453  -1855    358   -957       C  
ATOM    510  C   PHE A  66     -10.047  33.709  69.677  1.00 32.12           C  
ANISOU  510  C   PHE A  66     4515   4063   3628  -1934    466   -940       C  
ATOM    511  O   PHE A  66     -10.443  34.866  69.514  1.00 36.57           O  
ANISOU  511  O   PHE A  66     5273   4478   4145  -1973    531   -928       O  
ATOM    512  CB  PHE A  66     -11.930  32.889  71.095  1.00 27.94           C  
ANISOU  512  CB  PHE A  66     4066   3481   3070  -1742    364   -912       C  
ATOM    513  CG  PHE A  66     -12.399  32.051  72.253  1.00 27.24           C  
ANISOU  513  CG  PHE A  66     3919   3470   2962  -1640    269   -910       C  
ATOM    514  CD1 PHE A  66     -12.489  30.688  72.147  1.00 30.84           C  
ANISOU  514  CD1 PHE A  66     4224   4035   3459  -1516    206   -855       C  
ATOM    515  CD2 PHE A  66     -12.754  32.660  73.443  1.00 29.46           C  
ANISOU  515  CD2 PHE A  66     4311   3709   3174  -1657    248   -954       C  
ATOM    516  CE1 PHE A  66     -12.932  29.918  73.246  1.00 29.94           C  
ANISOU  516  CE1 PHE A  66     4078   3984   3313  -1417    120   -835       C  
ATOM    517  CE2 PHE A  66     -13.186  31.911  74.565  1.00 28.84           C  
ANISOU  517  CE2 PHE A  66     4193   3706   3059  -1562    167   -942       C  
ATOM    518  CZ  PHE A  66     -13.295  30.525  74.435  1.00 27.44           C  
ANISOU  518  CZ  PHE A  66     3874   3632   2919  -1443    104   -875       C  
ATOM    519  N   LEU A  67      -9.311  33.059  68.783  1.00 29.10           N  
ANISOU  519  N   LEU A  67     3983   3781   3294  -1950    485   -939       N  
ATOM    520  CA  LEU A  67      -8.925  33.670  67.516  1.00 31.91           C  
ANISOU  520  CA  LEU A  67     4403   4084   3637  -2029    591   -924       C  
ATOM    521  C   LEU A  67      -9.832  33.099  66.440  1.00 28.11           C  
ANISOU  521  C   LEU A  67     3971   3537   3174  -1935    624   -848       C  
ATOM    522  O   LEU A  67      -9.803  31.898  66.214  1.00 31.97           O  
ANISOU  522  O   LEU A  67     4301   4128   3718  -1860    586   -839       O  
ATOM    523  CB  LEU A  67      -7.463  33.368  67.195  1.00 39.45           C  
ANISOU  523  CB  LEU A  67     5164   5201   4625  -2112    602   -988       C  
ATOM    524  CG  LEU A  67      -6.447  33.976  68.156  1.00 54.32           C  
ANISOU  524  CG  LEU A  67     6990   7157   6492  -2219    572  -1069       C  
ATOM    525  CD1 LEU A  67      -5.055  33.453  67.852  1.00 58.35           C  
ANISOU  525  CD1 LEU A  67     7275   7843   7053  -2269    569  -1138       C  
ATOM    526  CD2 LEU A  67      -6.493  35.490  68.066  1.00 58.55           C  
ANISOU  526  CD2 LEU A  67     7740   7553   6952  -2339    654  -1073       C  
ATOM    527  N   VAL A  68     -10.659  33.946  65.826  1.00 30.24           N  
ANISOU  527  N   VAL A  68     4461   3632   3396  -1928    685   -792       N  
ATOM    528  CA  VAL A  68     -11.612  33.555  64.787  1.00 28.25           C  
ANISOU  528  CA  VAL A  68     4288   3295   3150  -1837    712   -713       C  
ATOM    529  C   VAL A  68     -11.183  34.185  63.471  1.00 30.82           C  
ANISOU  529  C   VAL A  68     4709   3571   3431  -1916    801   -689       C  
ATOM    530  O   VAL A  68     -10.959  35.397  63.409  1.00 30.93           O  
ANISOU  530  O   VAL A  68     4879   3490   3383  -2002    846   -697       O  
ATOM    531  CB  VAL A  68     -13.047  33.977  65.158  1.00 29.95           C  
ANISOU  531  CB  VAL A  68     4694   3342   3345  -1731    691   -666       C  
ATOM    532  CG1 VAL A  68     -14.038  33.493  64.100  1.00 31.41           C  
ANISOU  532  CG1 VAL A  68     4942   3454   3540  -1616    703   -580       C  
ATOM    533  CG2 VAL A  68     -13.439  33.364  66.474  1.00 29.09           C  
ANISOU  533  CG2 VAL A  68     4496   3298   3260  -1651    609   -697       C  
ATOM    534  N   GLN A  69     -11.061  33.380  62.430  1.00 29.34           N  
ANISOU  534  N   GLN A  69     4437   3445   3265  -1891    827   -663       N  
ATOM    535  CA  GLN A  69     -10.596  33.870  61.141  1.00 34.56           C  
ANISOU  535  CA  GLN A  69     5183   4076   3871  -1971    910   -650       C  
ATOM    536  C   GLN A  69     -11.559  33.414  60.064  1.00 32.44           C  
ANISOU  536  C   GLN A  69     5000   3734   3592  -1873    918   -563       C  
ATOM    537  O   GLN A  69     -11.857  32.217  59.952  1.00 29.42           O  
ANISOU  537  O   GLN A  69     4479   3431   3269  -1785    887   -547       O  
ATOM    538  CB  GLN A  69      -9.175  33.384  60.833  1.00 38.79           C  
ANISOU  538  CB  GLN A  69     5516   4790   4433  -2063    946   -731       C  
ATOM    539  CG  GLN A  69      -8.142  33.903  61.807  1.00 56.77           C  
ANISOU  539  CG  GLN A  69     7710   7145   6713  -2168    937   -818       C  
ATOM    540  CD  GLN A  69      -6.800  33.239  61.624  1.00 67.76           C  
ANISOU  540  CD  GLN A  69     8868   8726   8152  -2223    952   -905       C  
ATOM    541  NE2 GLN A  69      -6.187  33.448  60.460  1.00 68.57           N  
ANISOU  541  NE2 GLN A  69     8993   8846   8215  -2309   1043   -925       N  
ATOM    542  OE1 GLN A  69      -6.315  32.541  62.521  1.00 69.34           O  
ANISOU  542  OE1 GLN A  69     8872   9055   8420  -2185    879   -956       O  
ATOM    543  N   ALA A  70     -12.058  34.376  59.305  1.00 31.58           N  
ANISOU  543  N   ALA A  70     5125   3470   3406  -1885    953   -506       N  
ATOM    544  CA  ALA A  70     -12.975  34.150  58.200  1.00 34.04           C  
ANISOU  544  CA  ALA A  70     5553   3694   3687  -1796    952   -418       C  
ATOM    545  C   ALA A  70     -12.224  34.524  56.929  1.00 38.26           C  
ANISOU  545  C   ALA A  70     6151   4239   4148  -1907   1027   -427       C  
ATOM    546  O   ALA A  70     -12.015  35.710  56.665  1.00 39.86           O  
ANISOU  546  O   ALA A  70     6535   4340   4270  -1992   1062   -424       O  
ATOM    547  CB  ALA A  70     -14.237  34.992  58.377  1.00 39.72           C  
ANISOU  547  CB  ALA A  70     6504   4216   4371  -1696    910   -346       C  
ATOM    548  N   GLY A  71     -11.817  33.516  56.168  1.00 39.91           N  
ANISOU  548  N   GLY A  71     6216   4568   4380  -1907   1051   -443       N  
ATOM    549  CA  GLY A  71     -10.903  33.761  55.053  1.00 37.68           C  
ANISOU  549  CA  GLY A  71     5958   4325   4032  -2031   1131   -480       C  
ATOM    550  C   GLY A  71      -9.632  34.357  55.619  1.00 46.98           C  
ANISOU  550  C   GLY A  71     7064   5579   5207  -2179   1180   -578       C  
ATOM    551  O   GLY A  71      -9.043  33.826  56.565  1.00 51.40           O  
ANISOU  551  O   GLY A  71     7418   6266   5847  -2178   1156   -645       O  
ATOM    552  N   ASN A  72      -9.214  35.499  55.080  1.00 50.11           N  
ANISOU  552  N   ASN A  72     7638   5895   5505  -2308   1242   -587       N  
ATOM    553  CA  ASN A  72      -8.097  36.216  55.683  1.00 57.04           C  
ANISOU  553  CA  ASN A  72     8475   6829   6370  -2457   1288   -676       C  
ATOM    554  C   ASN A  72      -8.601  37.499  56.328  1.00 56.54           C  
ANISOU  554  C   ASN A  72     8627   6602   6253  -2476   1268   -638       C  
ATOM    555  O   ASN A  72      -8.046  38.577  56.093  1.00 63.62           O  
ANISOU  555  O   ASN A  72     9666   7442   7067  -2617   1329   -664       O  
ATOM    556  CB  ASN A  72      -7.002  36.520  54.644  1.00 62.97           C  
ANISOU  556  CB  ASN A  72     9239   7637   7049  -2623   1391   -741       C  
ATOM    557  CG  ASN A  72      -5.648  36.873  55.284  1.00 69.65           C  
ANISOU  557  CG  ASN A  72     9948   8605   7909  -2772   1440   -858       C  
ATOM    558  ND2 ASN A  72      -4.574  36.670  54.529  1.00 74.51           N  
ANISOU  558  ND2 ASN A  72    10470   9336   8506  -2891   1524   -942       N  
ATOM    559  OD1 ASN A  72      -5.574  37.325  56.430  1.00 70.43           O  
ANISOU  559  OD1 ASN A  72    10028   8696   8034  -2783   1403   -877       O  
ATOM    560  N   VAL A  73      -9.661  37.410  57.129  1.00 48.01           N  
ANISOU  560  N   VAL A  73     7581   5442   5218  -2336   1187   -581       N  
ATOM    561  CA  VAL A  73     -10.076  38.528  57.968  1.00 46.80           C  
ANISOU  561  CA  VAL A  73     7595   5151   5035  -2338   1163   -566       C  
ATOM    562  C   VAL A  73     -10.280  38.002  59.376  1.00 44.73           C  
ANISOU  562  C   VAL A  73     7175   4954   4866  -2262   1095   -597       C  
ATOM    563  O   VAL A  73     -11.015  37.031  59.566  1.00 39.20           O  
ANISOU  563  O   VAL A  73     6381   4283   4232  -2125   1037   -562       O  
ATOM    564  CB  VAL A  73     -11.366  39.194  57.458  1.00 48.75           C  
ANISOU  564  CB  VAL A  73     8109   5189   5225  -2228   1127   -461       C  
ATOM    565  CG1 VAL A  73     -11.884  40.178  58.503  1.00 49.77           C  
ANISOU  565  CG1 VAL A  73     8376   5186   5350  -2192   1090   -456       C  
ATOM    566  CG2 VAL A  73     -11.116  39.889  56.140  1.00 53.30           C  
ANISOU  566  CG2 VAL A  73     8874   5688   5691  -2320   1186   -433       C  
ATOM    567  N   GLN A  74      -9.632  38.625  60.355  1.00 45.67           N  
ANISOU  567  N   GLN A  74     7269   5098   4984  -2355   1100   -663       N  
ATOM    568  CA  GLN A  74      -9.839  38.236  61.747  1.00 43.77           C  
ANISOU  568  CA  GLN A  74     6907   4910   4815  -2290   1028   -696       C  
ATOM    569  C   GLN A  74     -11.134  38.853  62.258  1.00 45.56           C  
ANISOU  569  C   GLN A  74     7329   4952   5028  -2172    982   -638       C  
ATOM    570  O   GLN A  74     -11.367  40.052  62.074  1.00 49.46           O  
ANISOU  570  O   GLN A  74     8046   5293   5454  -2205   1009   -614       O  
ATOM    571  CB  GLN A  74      -8.662  38.670  62.629  1.00 51.19           C  
ANISOU  571  CB  GLN A  74     7747   5949   5755  -2432   1042   -793       C  
ATOM    572  CG  GLN A  74      -8.535  37.846  63.919  1.00 57.95           C  
ANISOU  572  CG  GLN A  74     8395   6934   6690  -2375    958   -843       C  
ATOM    573  CD  GLN A  74      -8.379  38.673  65.195  1.00 69.10           C  
ANISOU  573  CD  GLN A  74     9859   8313   8084  -2430    930   -892       C  
ATOM    574  NE2 GLN A  74      -7.299  38.427  65.927  1.00 70.93           N  
ANISOU  574  NE2 GLN A  74     9904   8703   8343  -2513    904   -976       N  
ATOM    575  OE1 GLN A  74      -9.229  39.498  65.532  1.00 75.74           O  
ANISOU  575  OE1 GLN A  74    10901   8989   8887  -2388    925   -858       O  
ATOM    576  N   LEU A  75     -11.975  38.043  62.909  1.00 33.05           N  
ANISOU  576  N   LEU A  75     5666   3383   3509  -2031    913   -621       N  
ATOM    577  CA  LEU A  75     -13.195  38.530  63.538  1.00 35.08           C  
ANISOU  577  CA  LEU A  75     6077   3486   3764  -1905    868   -588       C  
ATOM    578  C   LEU A  75     -12.930  38.762  65.019  1.00 38.76           C  
ANISOU  578  C   LEU A  75     6484   3994   4247  -1936    835   -663       C  
ATOM    579  O   LEU A  75     -12.383  37.888  65.699  1.00 48.89           O  
ANISOU  579  O   LEU A  75     7561   5439   5576  -1959    799   -715       O  
ATOM    580  CB  LEU A  75     -14.349  37.533  63.371  1.00 33.28           C  
ANISOU  580  CB  LEU A  75     5812   3245   3589  -1732    817   -534       C  
ATOM    581  CG  LEU A  75     -14.654  37.095  61.934  1.00 34.62           C  
ANISOU  581  CG  LEU A  75     6013   3394   3745  -1690    837   -458       C  
ATOM    582  CD1 LEU A  75     -15.879  36.125  61.905  1.00 36.24           C  
ANISOU  582  CD1 LEU A  75     6184   3581   4005  -1515    782   -408       C  
ATOM    583  CD2 LEU A  75     -14.878  38.310  61.045  1.00 37.94           C  
ANISOU  583  CD2 LEU A  75     6680   3653   4084  -1705    868   -405       C  
ATOM    584  N   ARG A  76     -13.337  39.920  65.520  1.00 33.03           N  
ANISOU  584  N   ARG A  76     5944   3124   3481  -1928    839   -669       N  
ATOM    585  CA  ARG A  76     -13.176  40.227  66.929  1.00 34.17           C  
ANISOU  585  CA  ARG A  76     6059   3294   3629  -1953    810   -741       C  
ATOM    586  C   ARG A  76     -14.297  39.576  67.737  1.00 36.64           C  
ANISOU  586  C   ARG A  76     6340   3598   3983  -1788    748   -742       C  
ATOM    587  O   ARG A  76     -15.477  39.825  67.480  1.00 33.52           O  
ANISOU  587  O   ARG A  76     6081   3064   3591  -1643    740   -696       O  
ATOM    588  CB  ARG A  76     -13.161  41.740  67.146  1.00 43.63           C  
ANISOU  588  CB  ARG A  76     7472   4337   4766  -2012    845   -754       C  
ATOM    589  CG  ARG A  76     -12.786  42.144  68.563  1.00 44.35           C  
ANISOU  589  CG  ARG A  76     7534   4467   4851  -2073    824   -838       C  
ATOM    590  CD  ARG A  76     -12.550  43.645  68.680  1.00 56.64           C  
ANISOU  590  CD  ARG A  76     9295   5881   6344  -2165    869   -857       C  
ATOM    591  NE  ARG A  76     -13.803  44.384  68.799  1.00 61.94           N  
ANISOU  591  NE  ARG A  76    10171   6355   7007  -2015    859   -826       N  
ATOM    592  CZ  ARG A  76     -14.277  44.875  69.943  1.00 66.38           C  
ANISOU  592  CZ  ARG A  76    10793   6860   7569  -1963    837   -879       C  
ATOM    593  NH1 ARG A  76     -13.602  44.705  71.078  1.00 67.74           N1+
ANISOU  593  NH1 ARG A  76    10847   7154   7738  -2057    820   -958       N1+
ATOM    594  NH2 ARG A  76     -15.431  45.536  69.956  1.00 66.69           N  
ANISOU  594  NH2 ARG A  76    11005   6723   7610  -1809    829   -856       N  
ATOM    595  N   VAL A  77     -13.914  38.759  68.715  1.00 31.86           N  
ANISOU  595  N   VAL A  77     5554   3145   3404  -1805    700   -798       N  
ATOM    596  CA  VAL A  77     -14.858  38.111  69.629  1.00 28.80           C  
ANISOU  596  CA  VAL A  77     5131   2775   3038  -1671    646   -815       C  
ATOM    597  C   VAL A  77     -15.232  39.093  70.734  1.00 29.46           C  
ANISOU  597  C   VAL A  77     5341   2770   3083  -1656    645   -865       C  
ATOM    598  O   VAL A  77     -14.354  39.699  71.364  1.00 32.61           O  
ANISOU  598  O   VAL A  77     5736   3204   3451  -1784    649   -918       O  
ATOM    599  CB  VAL A  77     -14.242  36.829  70.206  1.00 29.78           C  
ANISOU  599  CB  VAL A  77     5022   3102   3190  -1700    586   -850       C  
ATOM    600  CG1 VAL A  77     -15.070  36.268  71.361  1.00 30.93           C  
ANISOU  600  CG1 VAL A  77     5144   3281   3327  -1592    531   -879       C  
ATOM    601  CG2 VAL A  77     -14.114  35.774  69.069  1.00 34.56           C  
ANISOU  601  CG2 VAL A  77     5507   3780   3843  -1679    588   -798       C  
ATOM    602  N   ILE A  78     -16.534  39.293  70.942  1.00 31.70           N  
ANISOU  602  N   ILE A  78     5737   2939   3370  -1496    644   -853       N  
ATOM    603  CA  ILE A  78     -17.011  40.253  71.932  1.00 34.69           C  
ANISOU  603  CA  ILE A  78     6240   3224   3717  -1459    651   -905       C  
ATOM    604  C   ILE A  78     -17.889  39.613  72.992  1.00 30.13           C  
ANISOU  604  C   ILE A  78     5604   2704   3139  -1338    621   -947       C  
ATOM    605  O   ILE A  78     -18.358  40.311  73.905  1.00 34.62           O  
ANISOU  605  O   ILE A  78     6260   3213   3683  -1296    632  -1000       O  
ATOM    606  CB  ILE A  78     -17.742  41.440  71.274  1.00 35.25           C  
ANISOU  606  CB  ILE A  78     6523   3086   3783  -1377    688   -869       C  
ATOM    607  CG1 ILE A  78     -18.986  40.978  70.507  1.00 36.18           C  
ANISOU  607  CG1 ILE A  78     6667   3138   3942  -1182    676   -810       C  
ATOM    608  CG2 ILE A  78     -16.780  42.219  70.349  1.00 35.61           C  
ANISOU  608  CG2 ILE A  78     6652   3076   3801  -1525    725   -834       C  
ATOM    609  CD1 ILE A  78     -19.778  42.194  69.970  1.00 36.65           C  
ANISOU  609  CD1 ILE A  78     6935   2992   3998  -1072    689   -778       C  
ATOM    610  N   GLY A  79     -18.092  38.307  72.923  1.00 28.29           N  
ANISOU  610  N   GLY A  79     5229   2592   2927  -1287    589   -930       N  
ATOM    611  CA  GLY A  79     -18.719  37.610  74.033  1.00 29.28           C  
ANISOU  611  CA  GLY A  79     5287   2808   3031  -1208    562   -972       C  
ATOM    612  C   GLY A  79     -18.521  36.129  73.828  1.00 27.65           C  
ANISOU  612  C   GLY A  79     4893   2766   2846  -1192    514   -929       C  
ATOM    613  O   GLY A  79     -18.197  35.689  72.735  1.00 27.41           O  
ANISOU  613  O   GLY A  79     4794   2758   2862  -1195    509   -862       O  
ATOM    614  N   HIS A  80     -18.646  35.379  74.914  1.00 26.22           N  
ANISOU  614  N   HIS A  80     4617   2713   2631  -1167    472   -949       N  
ATOM    615  CA  HIS A  80     -18.558  33.926  74.794  1.00 24.88           C  
ANISOU  615  CA  HIS A  80     4261   2703   2489  -1114    415   -881       C  
ATOM    616  C   HIS A  80     -19.476  33.270  75.806  1.00 22.82           C  
ANISOU  616  C   HIS A  80     3969   2512   2190  -1014    402   -883       C  
ATOM    617  O   HIS A  80     -19.627  33.748  76.943  1.00 26.68           O  
ANISOU  617  O   HIS A  80     4535   2992   2608  -1048    412   -957       O  
ATOM    618  CB  HIS A  80     -17.120  33.422  74.996  1.00 28.86           C  
ANISOU  618  CB  HIS A  80     4641   3337   2987  -1255    347   -896       C  
ATOM    619  CG  HIS A  80     -16.533  33.855  76.309  1.00 25.20           C  
ANISOU  619  CG  HIS A  80     4215   2912   2446  -1371    312   -985       C  
ATOM    620  CD2 HIS A  80     -16.425  33.203  77.492  1.00 27.35           C  
ANISOU  620  CD2 HIS A  80     4432   3302   2658  -1375    243  -1003       C  
ATOM    621  ND1 HIS A  80     -15.962  35.097  76.502  1.00 26.97           N  
ANISOU  621  ND1 HIS A  80     4543   3056   2649  -1487    343  -1046       N  
ATOM    622  CE1 HIS A  80     -15.563  35.201  77.761  1.00 31.73           C  
ANISOU  622  CE1 HIS A  80     5134   3731   3192  -1540    295  -1092       C  
ATOM    623  NE2 HIS A  80     -15.832  34.063  78.378  1.00 31.77           N  
ANISOU  623  NE2 HIS A  80     5057   3852   3163  -1485    232  -1076       N  
ATOM    624  N   SER A  81     -20.068  32.148  75.396  1.00 23.92           N  
ANISOU  624  N   SER A  81     3998   2724   2366   -903    385   -807       N  
ATOM    625  CA  SER A  81     -20.935  31.419  76.314  1.00 23.51           C  
ANISOU  625  CA  SER A  81     3913   2746   2272   -827    381   -804       C  
ATOM    626  C   SER A  81     -20.972  29.967  75.880  1.00 22.22           C  
ANISOU  626  C   SER A  81     3608   2690   2146   -772    332   -716       C  
ATOM    627  O   SER A  81     -20.555  29.633  74.778  1.00 22.53           O  
ANISOU  627  O   SER A  81     3581   2729   2250   -764    316   -664       O  
ATOM    628  CB  SER A  81     -22.355  31.994  76.369  1.00 25.33           C  
ANISOU  628  CB  SER A  81     4226   2891   2508   -707    461   -834       C  
ATOM    629  OG  SER A  81     -23.016  31.926  75.129  1.00 28.64           O  
ANISOU  629  OG  SER A  81     4622   3255   3005   -597    482   -776       O  
ATOM    630  N   MET A  82     -21.453  29.117  76.768  1.00 25.84           N  
ANISOU  630  N   MET A  82     4032   3234   2553   -744    313   -705       N  
ATOM    631  CA  MET A  82     -21.596  27.704  76.462  1.00 24.41           C  
ANISOU  631  CA  MET A  82     3739   3138   2397   -691    269   -623       C  
ATOM    632  C   MET A  82     -23.062  27.357  76.322  1.00 23.31           C  
ANISOU  632  C   MET A  82     3595   2992   2271   -582    332   -603       C  
ATOM    633  O   MET A  82     -23.887  27.799  77.135  1.00 27.30           O  
ANISOU  633  O   MET A  82     4164   3486   2723   -565    390   -659       O  
ATOM    634  CB  MET A  82     -20.955  26.895  77.575  1.00 28.65           C  
ANISOU  634  CB  MET A  82     4252   3776   2859   -755    187   -617       C  
ATOM    635  CG  MET A  82     -20.696  25.510  77.188  1.00 28.67           C  
ANISOU  635  CG  MET A  82     4151   3849   2894   -718    120   -536       C  
ATOM    636  SD  MET A  82     -19.557  24.766  78.298  1.00 29.62           S  
ANISOU  636  SD  MET A  82     4249   4065   2939   -791    -10   -530       S  
ATOM    637  CE  MET A  82     -19.952  25.474  79.911  1.00 32.55           C  
ANISOU  637  CE  MET A  82     4758   4441   3169   -862     14   -602       C  
ATOM    638  N   GLN A  83     -23.350  26.493  75.351  1.00 23.06           N  
ANISOU  638  N   GLN A  83     3478   2978   2304   -516    322   -533       N  
ATOM    639  CA  GLN A  83     -24.707  25.925  75.170  1.00 27.68           C  
ANISOU  639  CA  GLN A  83     4028   3586   2901   -428    367   -510       C  
ATOM    640  C   GLN A  83     -24.523  24.411  75.058  1.00 19.83           C  
ANISOU  640  C   GLN A  83     2949   2671   1914   -428    311   -433       C  
ATOM    641  O   GLN A  83     -24.175  23.942  73.973  1.00 21.19           O  
ANISOU  641  O   GLN A  83     3060   2837   2153   -403    281   -383       O  
ATOM    642  CB  GLN A  83     -25.418  26.512  73.956  1.00 33.33           C  
ANISOU  642  CB  GLN A  83     4744   4229   3693   -334    413   -508       C  
ATOM    643  CG  GLN A  83     -26.898  26.172  73.945  1.00 41.41           C  
ANISOU  643  CG  GLN A  83     5721   5286   4727   -247    462   -510       C  
ATOM    644  CD  GLN A  83     -27.644  26.947  72.891  1.00 49.55           C  
ANISOU  644  CD  GLN A  83     6756   6242   5828   -140    490   -517       C  
ATOM    645  NE2 GLN A  83     -27.906  26.297  71.773  1.00 48.31           N  
ANISOU  645  NE2 GLN A  83     6690   5997   5669   -107    528   -584       N  
ATOM    646  OE1 GLN A  83     -27.986  28.110  73.075  1.00 55.77           O  
ANISOU  646  OE1 GLN A  83     7475   7046   6668    -85    472   -465       O  
ATOM    647  N   ASN A  84     -24.714  23.698  76.166  1.00 22.11           N  
ANISOU  647  N   ASN A  84     3253   3025   2124   -465    299   -428       N  
ATOM    648  CA  ASN A  84     -24.493  22.243  76.187  1.00 17.87           C  
ANISOU  648  CA  ASN A  84     2667   2545   1579   -472    236   -354       C  
ATOM    649  C   ASN A  84     -23.066  22.007  75.686  1.00 21.80           C  
ANISOU  649  C   ASN A  84     3120   3045   2120   -495    144   -325       C  
ATOM    650  O   ASN A  84     -22.122  22.585  76.246  1.00 21.74           O  
ANISOU  650  O   ASN A  84     3140   3042   2078   -556    101   -363       O  
ATOM    651  CB  ASN A  84     -25.599  21.524  75.429  1.00 19.07           C  
ANISOU  651  CB  ASN A  84     2762   2706   1779   -406    281   -316       C  
ATOM    652  CG  ASN A  84     -26.937  21.866  75.991  1.00 19.44           C  
ANISOU  652  CG  ASN A  84     2832   2768   1788   -390    375   -366       C  
ATOM    653  ND2 ASN A  84     -27.796  22.478  75.175  1.00 20.94           N  
ANISOU  653  ND2 ASN A  84     2985   2927   2046   -312    433   -395       N  
ATOM    654  OD1 ASN A  84     -27.149  21.692  77.191  1.00 22.62           O  
ANISOU  654  OD1 ASN A  84     3290   3210   2095   -447    395   -388       O  
ATOM    655  N   CYS A  85     -22.836  21.176  74.683  1.00 19.29           N  
ANISOU  655  N   CYS A  85     2726   2731   1872   -454    112   -271       N  
ATOM    656  CA  CYS A  85     -21.468  20.899  74.255  1.00 19.04           C  
ANISOU  656  CA  CYS A  85     2635   2715   1884   -472     32   -259       C  
ATOM    657  C   CYS A  85     -20.973  21.804  73.119  1.00 17.20           C  
ANISOU  657  C   CYS A  85     2371   2440   1723   -477     66   -287       C  
ATOM    658  O   CYS A  85     -19.933  21.497  72.544  1.00 17.41           O  
ANISOU  658  O   CYS A  85     2327   2489   1798   -490     20   -282       O  
ATOM    659  CB  CYS A  85     -21.340  19.417  73.836  1.00 16.72           C  
ANISOU  659  CB  CYS A  85     2283   2448   1623   -427    -25   -192       C  
ATOM    660  SG  CYS A  85     -21.767  18.310  75.199  1.00 20.31           S  
ANISOU  660  SG  CYS A  85     2807   2935   1976   -442    -75   -148       S  
ATOM    661  N   VAL A  86     -21.648  22.928  72.814  1.00 17.84           N  
ANISOU  661  N   VAL A  86     2510   2460   1809   -469    144   -320       N  
ATOM    662  CA  VAL A  86     -21.178  23.898  71.836  1.00 19.27           C  
ANISOU  662  CA  VAL A  86     2702   2583   2038   -489    177   -343       C  
ATOM    663  C   VAL A  86     -20.809  25.194  72.541  1.00 19.83           C  
ANISOU  663  C   VAL A  86     2857   2614   2065   -561    197   -411       C  
ATOM    664  O   VAL A  86     -21.359  25.533  73.590  1.00 22.57           O  
ANISOU  664  O   VAL A  86     3267   2957   2351   -565    214   -444       O  
ATOM    665  CB  VAL A  86     -22.281  24.114  70.768  1.00 22.62           C  
ANISOU  665  CB  VAL A  86     3143   2949   2502   -409    237   -317       C  
ATOM    666  CG1 VAL A  86     -22.229  25.453  70.090  1.00 34.48           C  
ANISOU  666  CG1 VAL A  86     4724   4358   4019   -422    283   -345       C  
ATOM    667  CG2 VAL A  86     -22.207  22.944  69.761  1.00 21.67           C  
ANISOU  667  CG2 VAL A  86     2936   2864   2434   -369    212   -259       C  
ATOM    668  N   LEU A  87     -19.843  25.909  71.972  1.00 19.04           N  
ANISOU  668  N   LEU A  87     2761   2484   1991   -632    201   -438       N  
ATOM    669  CA  LEU A  87     -19.579  27.272  72.388  1.00 21.19           C  
ANISOU  669  CA  LEU A  87     3134   2690   2228   -707    235   -504       C  
ATOM    670  C   LEU A  87     -20.198  28.233  71.397  1.00 17.96           C  
ANISOU  670  C   LEU A  87     2816   2162   1847   -671    305   -499       C  
ATOM    671  O   LEU A  87     -20.198  27.958  70.191  1.00 19.43           O  
ANISOU  671  O   LEU A  87     2970   2333   2081   -642    317   -453       O  
ATOM    672  CB  LEU A  87     -18.090  27.530  72.451  1.00 24.42           C  
ANISOU  672  CB  LEU A  87     3500   3140   2640   -830    197   -545       C  
ATOM    673  CG  LEU A  87     -17.234  26.880  73.503  1.00 30.04           C  
ANISOU  673  CG  LEU A  87     4135   3961   3318   -879    107   -568       C  
ATOM    674  CD1 LEU A  87     -15.883  27.636  73.368  1.00 31.94           C  
ANISOU  674  CD1 LEU A  87     4350   4218   3569  -1016     97   -634       C  
ATOM    675  CD2 LEU A  87     -17.849  26.986  74.919  1.00 31.73           C  
ANISOU  675  CD2 LEU A  87     4428   4182   3445   -872     91   -591       C  
ATOM    676  N   LYS A  88     -20.676  29.373  71.902  1.00 20.41           N  
ANISOU  676  N   LYS A  88     3251   2383   2122   -675    348   -550       N  
ATOM    677  CA  LYS A  88     -21.209  30.449  71.087  1.00 21.74           C  
ANISOU  677  CA  LYS A  88     3537   2415   2309   -638    402   -552       C  
ATOM    678  C   LYS A  88     -20.294  31.648  71.305  1.00 20.21           C  
ANISOU  678  C   LYS A  88     3450   2143   2084   -769    422   -613       C  
ATOM    679  O   LYS A  88     -20.194  32.173  72.431  1.00 21.51           O  
ANISOU  679  O   LYS A  88     3673   2301   2201   -818    424   -681       O  
ATOM    680  CB  LYS A  88     -22.650  30.766  71.461  1.00 22.48           C  
ANISOU  680  CB  LYS A  88     3688   2456   2395   -510    435   -568       C  
ATOM    681  CG  LYS A  88     -23.577  29.604  71.140  1.00 24.20           C  
ANISOU  681  CG  LYS A  88     3796   2753   2645   -398    422   -512       C  
ATOM    682  CD  LYS A  88     -24.985  29.848  71.631  1.00 27.16           C  
ANISOU  682  CD  LYS A  88     4195   3109   3015   -282    460   -546       C  
ATOM    683  CE  LYS A  88     -25.664  31.025  70.944  1.00 34.50           C  
ANISOU  683  CE  LYS A  88     5236   3899   3974   -193    489   -563       C  
ATOM    684  NZ  LYS A  88     -26.968  31.370  71.600  1.00 43.49           N1+
ANISOU  684  NZ  LYS A  88     6385   5026   5112    -76    529   -624       N1+
ATOM    685  N   LEU A  89     -19.593  32.035  70.257  1.00 23.54           N  
ANISOU  685  N   LEU A  89     3901   2515   2528   -842    439   -594       N  
ATOM    686  CA  LEU A  89     -18.679  33.176  70.292  1.00 22.47           C  
ANISOU  686  CA  LEU A  89     3874   2300   2365   -992    468   -651       C  
ATOM    687  C   LEU A  89     -19.360  34.333  69.579  1.00 24.26           C  
ANISOU  687  C   LEU A  89     4291   2340   2588   -948    519   -639       C  
ATOM    688  O   LEU A  89     -19.536  34.298  68.352  1.00 25.32           O  
ANISOU  688  O   LEU A  89     4452   2423   2745   -913    533   -576       O  
ATOM    689  CB  LEU A  89     -17.350  32.826  69.618  1.00 22.95           C  
ANISOU  689  CB  LEU A  89     3837   2438   2446  -1127    463   -647       C  
ATOM    690  CG  LEU A  89     -16.688  31.609  70.270  1.00 24.19           C  
ANISOU  690  CG  LEU A  89     3800   2775   2617  -1140    395   -656       C  
ATOM    691  CD1 LEU A  89     -15.436  31.289  69.508  1.00 27.36           C  
ANISOU  691  CD1 LEU A  89     4089   3254   3052  -1252    396   -664       C  
ATOM    692  CD2 LEU A  89     -16.359  31.892  71.723  1.00 27.28           C  
ANISOU  692  CD2 LEU A  89     4201   3208   2958  -1204    357   -728       C  
ATOM    693  N   LYS A  90     -19.740  35.361  70.335  1.00 25.01           N  
ANISOU  693  N   LYS A  90     4529   2326   2649   -945    542   -700       N  
ATOM    694  CA  LYS A  90     -20.344  36.518  69.694  1.00 27.08           C  
ANISOU  694  CA  LYS A  90     4992   2390   2907   -892    579   -692       C  
ATOM    695  C   LYS A  90     -19.224  37.357  69.091  1.00 25.75           C  
ANISOU  695  C   LYS A  90     4939   2130   2713  -1079    614   -703       C  
ATOM    696  O   LYS A  90     -18.236  37.668  69.771  1.00 30.77           O  
ANISOU  696  O   LYS A  90     5558   2814   3321  -1235    619   -763       O  
ATOM    697  CB  LYS A  90     -21.168  37.330  70.690  1.00 31.63           C  
ANISOU  697  CB  LYS A  90     5687   2871   3462   -812    598   -765       C  
ATOM    698  CG  LYS A  90     -21.945  38.486  70.093  1.00 35.71           C  
ANISOU  698  CG  LYS A  90     6412   3171   3984   -712    622   -759       C  
ATOM    699  CD  LYS A  90     -22.558  39.352  71.175  1.00 43.01           C  
ANISOU  699  CD  LYS A  90     7418   4029   4894   -642    639   -836       C  
ATOM    700  CE  LYS A  90     -23.663  40.239  70.634  1.00 49.46           C  
ANISOU  700  CE  LYS A  90     8366   4685   5743   -461    635   -814       C  
ATOM    701  NZ  LYS A  90     -24.343  41.004  71.732  1.00 51.22           N1+
ANISOU  701  NZ  LYS A  90     8634   4862   5963   -375    654   -899       N1+
ATOM    702  N   VAL A  91     -19.392  37.725  67.831  1.00 27.90           N  
ANISOU  702  N   VAL A  91     5320   2290   2990  -1060    632   -637       N  
ATOM    703  CA  VAL A  91     -18.387  38.511  67.123  1.00 28.63           C  
ANISOU  703  CA  VAL A  91     5492   2335   3050  -1217    668   -615       C  
ATOM    704  C   VAL A  91     -18.975  39.865  66.728  1.00 32.15           C  
ANISOU  704  C   VAL A  91     6162   2587   3466  -1148    681   -582       C  
ATOM    705  O   VAL A  91     -20.183  40.086  66.787  1.00 35.03           O  
ANISOU  705  O   VAL A  91     6606   2854   3850   -965    655   -570       O  
ATOM    706  CB  VAL A  91     -17.848  37.749  65.891  1.00 30.73           C  
ANISOU  706  CB  VAL A  91     5677   2672   3328  -1280    681   -555       C  
ATOM    707  CG1 VAL A  91     -17.101  36.520  66.361  1.00 31.37           C  
ANISOU  707  CG1 VAL A  91     5523   2954   3443  -1353    661   -596       C  
ATOM    708  CG2 VAL A  91     -18.974  37.358  64.888  1.00 32.65           C  
ANISOU  708  CG2 VAL A  91     5974   2840   3590  -1111    660   -474       C  
ATOM    709  N   ASP A  92     -18.107  40.793  66.345  1.00 34.46           N  
ANISOU  709  N   ASP A  92     6551   2832   3711  -1291    718   -574       N  
ATOM    710  CA  ASP A  92     -18.601  42.150  66.159  1.00 35.34           C  
ANISOU  710  CA  ASP A  92     6885   2757   3787  -1235    723   -555       C  
ATOM    711  C   ASP A  92     -19.093  42.423  64.744  1.00 37.67           C  
ANISOU  711  C   ASP A  92     7313   2942   4059  -1160    712   -459       C  
ATOM    712  O   ASP A  92     -19.386  43.575  64.420  1.00 44.51           O  
ANISOU  712  O   ASP A  92     8375   3652   4886  -1127    710   -434       O  
ATOM    713  CB  ASP A  92     -17.537  43.171  66.583  1.00 40.41           C  
ANISOU  713  CB  ASP A  92     7600   3379   4376  -1420    767   -602       C  
ATOM    714  CG  ASP A  92     -16.357  43.242  65.636  1.00 46.09           C  
ANISOU  714  CG  ASP A  92     8312   4153   5048  -1605    815   -576       C  
ATOM    715  OD1 ASP A  92     -16.245  42.412  64.704  1.00 45.63           O  
ANISOU  715  OD1 ASP A  92     8170   4167   5000  -1604    817   -527       O  
ATOM    716  OD2 ASP A  92     -15.527  44.161  65.843  1.00 52.06           O1-
ANISOU  716  OD2 ASP A  92     9146   4880   5753  -1756    856   -612       O1-
ATOM    717  N   THR A  93     -19.234  41.389  63.915  1.00 34.33           N  
ANISOU  717  N   THR A  93     6794   2594   3657  -1124    698   -406       N  
ATOM    718  CA  THR A  93     -19.673  41.508  62.531  1.00 35.38           C  
ANISOU  718  CA  THR A  93     7039   2645   3759  -1056    679   -314       C  
ATOM    719  C   THR A  93     -20.691  40.411  62.256  1.00 33.02           C  
ANISOU  719  C   THR A  93     6642   2387   3518   -880    627   -278       C  
ATOM    720  O   THR A  93     -20.431  39.234  62.536  1.00 33.37           O  
ANISOU  720  O   THR A  93     6502   2572   3605   -913    636   -302       O  
ATOM    721  CB  THR A  93     -18.495  41.355  61.559  1.00 33.39           C  
ANISOU  721  CB  THR A  93     6767   2468   3451  -1248    734   -288       C  
ATOM    722  CG2 THR A  93     -18.938  41.552  60.087  1.00 38.78           C  
ANISOU  722  CG2 THR A  93     7590   3065   4080  -1188    713   -194       C  
ATOM    723  OG1 THR A  93     -17.475  42.308  61.900  1.00 41.81           O  
ANISOU  723  OG1 THR A  93     7902   3519   4466  -1424    789   -336       O  
ATOM    724  N   ALA A  94     -21.841  40.787  61.701  1.00 35.47           N  
ANISOU  724  N   ALA A  94     7068   2579   3829   -692    569   -223       N  
ATOM    725  CA  ALA A  94     -22.766  39.787  61.173  1.00 33.82           C  
ANISOU  725  CA  ALA A  94     6776   2410   3663   -532    517   -177       C  
ATOM    726  C   ALA A  94     -22.247  39.236  59.843  1.00 31.95           C  
ANISOU  726  C   ALA A  94     6533   2225   3383   -623    527   -102       C  
ATOM    727  O   ALA A  94     -21.813  39.991  58.959  1.00 32.81           O  
ANISOU  727  O   ALA A  94     6785   2265   3415   -705    540    -57       O  
ATOM    728  CB  ALA A  94     -24.159  40.384  60.981  1.00 33.12           C  
ANISOU  728  CB  ALA A  94     6790   2201   3594   -291    438   -149       C  
ATOM    729  N   ASN A  95     -22.308  37.911  59.693  1.00 27.81           N  
ANISOU  729  N   ASN A  95     5847   1820   2902   -610    526    -93       N  
ATOM    730  CA  ASN A  95     -21.899  37.297  58.413  1.00 26.83           C  
ANISOU  730  CA  ASN A  95     5703   1754   2737   -683    538    -26       C  
ATOM    731  C   ASN A  95     -22.796  37.763  57.265  1.00 31.50           C  
ANISOU  731  C   ASN A  95     6449   2241   3280   -545    467     60       C  
ATOM    732  O   ASN A  95     -23.995  37.460  57.264  1.00 28.58           O  
ANISOU  732  O   ASN A  95     6061   1846   2952   -341    390     84       O  
ATOM    733  CB  ASN A  95     -21.939  35.779  58.553  1.00 25.11           C  
ANISOU  733  CB  ASN A  95     5217   1744   2580   -646    529    -35       C  
ATOM    734  CG  ASN A  95     -21.419  35.050  57.284  1.00 25.95           C  
ANISOU  734  CG  ASN A  95     5285   1927   2648   -733    554     18       C  
ATOM    735  ND2 ASN A  95     -21.372  33.712  57.360  1.00 24.81           N  
ANISOU  735  ND2 ASN A  95     4901   1972   2555   -702    545      5       N  
ATOM    736  OD1 ASN A  95     -21.062  35.679  56.268  1.00 28.79           O  
ANISOU  736  OD1 ASN A  95     5827   2183   2927   -827    581     64       O  
ATOM    737  N   PRO A  96     -22.258  38.453  56.252  1.00 32.05           N  
ANISOU  737  N   PRO A  96     6659   2260   3257   -648    485    101       N  
ATOM    738  CA  PRO A  96     -23.128  38.922  55.159  1.00 34.08           C  
ANISOU  738  CA  PRO A  96     7071   2418   3459   -516    402    179       C  
ATOM    739  C   PRO A  96     -23.645  37.787  54.297  1.00 29.20           C  
ANISOU  739  C   PRO A  96     6364   1885   2848   -438    357    235       C  
ATOM    740  O   PRO A  96     -24.600  37.982  53.537  1.00 34.99           O  
ANISOU  740  O   PRO A  96     7182   2558   3554   -287    263    293       O  
ATOM    741  CB  PRO A  96     -22.221  39.866  54.355  1.00 35.46           C  
ANISOU  741  CB  PRO A  96     7418   2531   3523   -687    452    193       C  
ATOM    742  CG  PRO A  96     -20.842  39.445  54.681  1.00 35.78           C  
ANISOU  742  CG  PRO A  96     7334   2696   3566   -910    564    132       C  
ATOM    743  CD  PRO A  96     -20.873  38.930  56.105  1.00 31.81           C  
ANISOU  743  CD  PRO A  96     6661   2260   3166   -881    577     66       C  
ATOM    744  N   LYS A  97     -23.043  36.619  54.400  1.00 28.64           N  
ANISOU  744  N   LYS A  97     6117   1955   2810   -536    416    215       N  
ATOM    745  CA  LYS A  97     -23.458  35.460  53.634  1.00 28.52           C  
ANISOU  745  CA  LYS A  97     6008   2032   2799   -478    384    263       C  
ATOM    746  C   LYS A  97     -24.391  34.530  54.415  1.00 28.82           C  
ANISOU  746  C   LYS A  97     5830   2182   2938   -301    326    236       C  
ATOM    747  O   LYS A  97     -24.642  33.404  53.979  1.00 28.36           O  
ANISOU  747  O   LYS A  97     5611   2266   2899   -261    304    249       O  
ATOM    748  CB  LYS A  97     -22.219  34.710  53.135  1.00 28.21           C  
ANISOU  748  CB  LYS A  97     5862   2125   2731   -682    482    243       C  
ATOM    749  CG  LYS A  97     -21.273  35.574  52.332  1.00 33.99           C  
ANISOU  749  CG  LYS A  97     6727   2822   3367   -846    540    234       C  
ATOM    750  CD  LYS A  97     -20.198  34.729  51.692  1.00 35.19           C  
ANISOU  750  CD  LYS A  97     6751   3121   3500  -1009    627    202       C  
ATOM    751  CE  LYS A  97     -19.013  35.560  51.255  1.00 45.93           C  
ANISOU  751  CE  LYS A  97     8197   4468   4784  -1200    710    157       C  
ATOM    752  NZ  LYS A  97     -17.793  34.701  51.163  1.00 51.92           N1+
ANISOU  752  NZ  LYS A  97     8759   5399   5569  -1353    806     83       N1+
ATOM    753  N   THR A  98     -24.935  34.973  55.550  1.00 27.20           N  
ANISOU  753  N   THR A  98     5597   1941   2796   -194    301    186       N  
ATOM    754  CA  THR A  98     -25.825  34.088  56.314  1.00 26.46           C  
ANISOU  754  CA  THR A  98     5272   1990   2793    -39    256    146       C  
ATOM    755  C   THR A  98     -27.027  33.677  55.453  1.00 24.87           C  
ANISOU  755  C   THR A  98     5052   1807   2591    136    156    200       C  
ATOM    756  O   THR A  98     -27.789  34.556  55.019  1.00 28.24           O  
ANISOU  756  O   THR A  98     5648   2089   2992    262     82    237       O  
ATOM    757  CB  THR A  98     -26.298  34.800  57.596  1.00 27.35           C  
ANISOU  757  CB  THR A  98     5394   2041   2956     50    252     80       C  
ATOM    758  CG2 THR A  98     -27.077  33.858  58.456  1.00 25.18           C  
ANISOU  758  CG2 THR A  98     4880   1926   2762    168    230     31       C  
ATOM    759  OG1 THR A  98     -25.167  35.196  58.371  1.00 26.68           O  
ANISOU  759  OG1 THR A  98     5333   1941   2862   -122    335     27       O  
ATOM    760  N   PRO A  99     -27.265  32.382  55.251  1.00 23.20           N  
ANISOU  760  N   PRO A  99     4638   1766   2412    157    143    200       N  
ATOM    761  CA  PRO A  99     -28.451  31.934  54.521  1.00 26.30           C  
ANISOU  761  CA  PRO A  99     4987   2195   2809    316     45    237       C  
ATOM    762  C   PRO A  99     -29.627  31.931  55.477  1.00 24.51           C  
ANISOU  762  C   PRO A  99     4635   2009   2667    494     -4    182       C  
ATOM    763  O   PRO A  99     -29.463  32.069  56.683  1.00 26.23           O  
ANISOU  763  O   PRO A  99     4786   2246   2933    478     49    118       O  
ATOM    764  CB  PRO A  99     -28.095  30.504  54.094  1.00 22.90           C  
ANISOU  764  CB  PRO A  99     4382   1934   2384    236     71    241       C  
ATOM    765  CG  PRO A  99     -27.231  30.013  55.254  1.00 24.35           C  
ANISOU  765  CG  PRO A  99     4422   2210   2620    127    160    176       C  
ATOM    766  CD  PRO A  99     -26.423  31.243  55.657  1.00 24.55           C  
ANISOU  766  CD  PRO A  99     4614   2100   2615     32    213    163       C  
ATOM    767  N   LYS A 100     -30.822  31.808  54.916  1.00 25.90           N  
ANISOU  767  N   LYS A 100     4783   2200   2856    659   -104    202       N  
ATOM    768  CA  LYS A 100     -31.953  31.412  55.753  1.00 24.84           C  
ANISOU  768  CA  LYS A 100     4458   2170   2810    806   -135    136       C  
ATOM    769  C   LYS A 100     -31.602  30.075  56.364  1.00 22.49           C  
ANISOU  769  C   LYS A 100     3944   2052   2550    703    -66    100       C  
ATOM    770  O   LYS A 100     -31.134  29.187  55.662  1.00 24.21           O  
ANISOU  770  O   LYS A 100     4117   2343   2738    610    -56    136       O  
ATOM    771  CB  LYS A 100     -33.236  31.301  54.924  1.00 28.93           C  
ANISOU  771  CB  LYS A 100     4944   2712   3337    981   -258    158       C  
ATOM    772  CG  LYS A 100     -34.509  31.276  55.750  1.00 41.54           C  
ANISOU  772  CG  LYS A 100     6375   4384   5024   1154   -293     77       C  
ATOM    773  CD  LYS A 100     -35.702  30.729  54.947  1.00 52.64           C  
ANISOU  773  CD  LYS A 100     7667   5886   6448   1290   -408     85       C  
ATOM    774  CE  LYS A 100     -36.900  30.445  55.864  1.00 53.20           C  
ANISOU  774  CE  LYS A 100     7513   6082   6617   1422   -413    -16       C  
ATOM    775  NZ  LYS A 100     -36.962  31.408  56.997  1.00 55.28           N1+
ANISOU  775  NZ  LYS A 100     7819   6262   6925   1487   -360    -85       N1+
ATOM    776  N   TYR A 101     -31.819  29.916  57.684  1.00 21.28           N  
ANISOU  776  N   TYR A 101     3666   1964   2456    718    -17     26       N  
ATOM    777  CA  TYR A 101     -31.432  28.652  58.302  1.00 18.98           C  
ANISOU  777  CA  TYR A 101     3198   1825   2190    616     42      1       C  
ATOM    778  C   TYR A 101     -32.362  28.305  59.465  1.00 21.34           C  
ANISOU  778  C   TYR A 101     3338   2222   2550    694     58    -73       C  
ATOM    779  O   TYR A 101     -33.085  29.153  60.025  1.00 23.33           O  
ANISOU  779  O   TYR A 101     3614   2423   2829    808     49   -123       O  
ATOM    780  CB  TYR A 101     -29.990  28.715  58.793  1.00 21.69           C  
ANISOU  780  CB  TYR A 101     3590   2146   2508    449    121     -1       C  
ATOM    781  CG  TYR A 101     -29.766  29.573  60.013  1.00 22.20           C  
ANISOU  781  CG  TYR A 101     3702   2148   2583    440    167    -58       C  
ATOM    782  CD1 TYR A 101     -29.488  30.947  59.893  1.00 23.03           C  
ANISOU  782  CD1 TYR A 101     4004   2088   2658    445    168    -55       C  
ATOM    783  CD2 TYR A 101     -29.814  29.010  61.311  1.00 22.87           C  
ANISOU  783  CD2 TYR A 101     3655   2335   2700    415    211   -117       C  
ATOM    784  CE1 TYR A 101     -29.283  31.727  61.027  1.00 26.83           C  
ANISOU  784  CE1 TYR A 101     4537   2511   3147    430    212   -117       C  
ATOM    785  CE2 TYR A 101     -29.594  29.813  62.435  1.00 23.16           C  
ANISOU  785  CE2 TYR A 101     3746   2318   2735    399    253   -176       C  
ATOM    786  CZ  TYR A 101     -29.330  31.136  62.278  1.00 26.58           C  
ANISOU  786  CZ  TYR A 101     4362   2594   3145    406    254   -179       C  
ATOM    787  OH  TYR A 101     -29.122  31.959  63.383  1.00 32.66           O  
ANISOU  787  OH  TYR A 101     5198   3303   3910    385    297   -245       O  
ATOM    788  N   LYS A 102     -32.287  27.012  59.821  1.00 18.31           N  
ANISOU  788  N   LYS A 102     2799   1977   2182    622     88    -82       N  
ATOM    789  CA  LYS A 102     -32.912  26.428  61.025  1.00 18.38           C  
ANISOU  789  CA  LYS A 102     2659   2096   2228    635    129   -147       C  
ATOM    790  C   LYS A 102     -31.918  25.481  61.672  1.00 16.55           C  
ANISOU  790  C   LYS A 102     2376   1931   1982    488    184   -140       C  
ATOM    791  O   LYS A 102     -31.041  24.914  61.013  1.00 18.10           O  
ANISOU  791  O   LYS A 102     2589   2131   2158    402    180    -92       O  
ATOM    792  CB  LYS A 102     -34.147  25.617  60.615  1.00 21.42           C  
ANISOU  792  CB  LYS A 102     2900   2592   2646    713     86   -159       C  
ATOM    793  CG  LYS A 102     -35.189  26.492  59.957  1.00 26.62           C  
ANISOU  793  CG  LYS A 102     3588   3200   3326    878     10   -171       C  
ATOM    794  CD  LYS A 102     -36.528  25.863  59.879  1.00 35.98           C  
ANISOU  794  CD  LYS A 102     4601   4513   4556    964    -25   -216       C  
ATOM    795  CE  LYS A 102     -36.547  24.604  59.116  1.00 40.13           C  
ANISOU  795  CE  LYS A 102     5046   5133   5069    890    -50   -176       C  
ATOM    796  NZ  LYS A 102     -37.988  24.372  58.769  1.00 49.83           N1+
ANISOU  796  NZ  LYS A 102     6131   6462   6340   1004   -113   -223       N1+
ATOM    797  N   PHE A 103     -32.076  25.289  63.000  1.00 17.94           N  
ANISOU  797  N   PHE A 103     2487   2163   2165    465    234   -194       N  
ATOM    798  CA  PHE A 103     -31.380  24.213  63.717  1.00 17.46           C  
ANISOU  798  CA  PHE A 103     2363   2180   2090    348    269   -188       C  
ATOM    799  C   PHE A 103     -32.390  23.091  64.002  1.00 16.40           C  
ANISOU  799  C   PHE A 103     2092   2165   1973    362    275   -205       C  
ATOM    800  O   PHE A 103     -33.331  23.309  64.792  1.00 18.62           O  
ANISOU  800  O   PHE A 103     2320   2489   2265    411    307   -265       O  
ATOM    801  CB  PHE A 103     -30.811  24.715  65.044  1.00 16.64           C  
ANISOU  801  CB  PHE A 103     2303   2057   1962    293    316   -230       C  
ATOM    802  CG  PHE A 103     -29.630  25.683  64.935  1.00 16.07           C  
ANISOU  802  CG  PHE A 103     2358   1881   1867    237    319   -221       C  
ATOM    803  CD1 PHE A 103     -28.956  25.891  63.735  1.00 17.46           C  
ANISOU  803  CD1 PHE A 103     2600   1995   2039    211    293   -170       C  
ATOM    804  CD2 PHE A 103     -29.157  26.302  66.065  1.00 17.34           C  
ANISOU  804  CD2 PHE A 103     2571   2015   2003    189    354   -268       C  
ATOM    805  CE1 PHE A 103     -27.854  26.772  63.688  1.00 18.98           C  
ANISOU  805  CE1 PHE A 103     2906   2100   2206    134    309   -170       C  
ATOM    806  CE2 PHE A 103     -28.064  27.167  66.034  1.00 17.65           C  
ANISOU  806  CE2 PHE A 103     2720   1966   2019    116    360   -269       C  
ATOM    807  CZ  PHE A 103     -27.392  27.389  64.841  1.00 18.30           C  
ANISOU  807  CZ  PHE A 103     2862   1989   2101     83    341   -220       C  
ATOM    808  N   VAL A 104     -32.208  21.921  63.387  1.00 16.70           N  
ANISOU  808  N   VAL A 104     2076   2255   2012    312    254   -162       N  
ATOM    809  CA  VAL A 104     -33.163  20.815  63.445  1.00 16.24           C  
ANISOU  809  CA  VAL A 104     1903   2299   1968    308    257   -174       C  
ATOM    810  C   VAL A 104     -32.383  19.593  63.902  1.00 20.72           C  
ANISOU  810  C   VAL A 104     2456   2901   2514    198    272   -144       C  
ATOM    811  O   VAL A 104     -31.312  19.290  63.371  1.00 30.41           O  
ANISOU  811  O   VAL A 104     3727   4091   3737    154    251   -102       O  
ATOM    812  CB  VAL A 104     -33.804  20.574  62.072  1.00 17.20           C  
ANISOU  812  CB  VAL A 104     1990   2436   2111    366    200   -152       C  
ATOM    813  CG1 VAL A 104     -34.761  19.363  62.004  1.00 29.11           C  
ANISOU  813  CG1 VAL A 104     3376   4052   3632    342    200   -168       C  
ATOM    814  CG2 VAL A 104     -34.489  21.864  61.544  1.00 18.80           C  
ANISOU  814  CG2 VAL A 104     2229   2585   2330    494    162   -173       C  
ATOM    815  N   ARG A 105     -32.941  18.838  64.818  1.00 15.29           N  
ANISOU  815  N   ARG A 105     1710   2285   1814    155    307   -167       N  
ATOM    816  CA  ARG A 105     -32.327  17.587  65.217  1.00 12.88           C  
ANISOU  816  CA  ARG A 105     1406   2001   1486     62    308   -132       C  
ATOM    817  C   ARG A 105     -32.975  16.486  64.384  1.00 16.39           C  
ANISOU  817  C   ARG A 105     1788   2491   1949     49    290   -116       C  
ATOM    818  O   ARG A 105     -34.204  16.423  64.280  1.00 19.91           O  
ANISOU  818  O   ARG A 105     2157   2999   2408     74    304   -153       O  
ATOM    819  CB  ARG A 105     -32.514  17.360  66.725  1.00 15.62           C  
ANISOU  819  CB  ARG A 105     1758   2387   1789      4    357   -158       C  
ATOM    820  CG  ARG A 105     -31.780  16.097  67.202  1.00 15.78           C  
ANISOU  820  CG  ARG A 105     1810   2409   1778    -84    341   -112       C  
ATOM    821  CD  ARG A 105     -32.043  15.966  68.707  1.00 15.39           C  
ANISOU  821  CD  ARG A 105     1788   2395   1666   -146    388   -134       C  
ATOM    822  NE  ARG A 105     -31.422  14.716  69.208  1.00 16.84           N  
ANISOU  822  NE  ARG A 105     2022   2569   1809   -224    360    -82       N  
ATOM    823  CZ  ARG A 105     -30.221  14.668  69.751  1.00 15.78           C  
ANISOU  823  CZ  ARG A 105     1954   2394   1646   -244    315    -53       C  
ATOM    824  NH1 ARG A 105     -29.506  15.787  69.846  1.00 15.39           N1+
ANISOU  824  NH1 ARG A 105     1925   2318   1606   -212    303    -74       N1+
ATOM    825  NH2 ARG A 105     -29.748  13.531  70.209  1.00 16.65           N  
ANISOU  825  NH2 ARG A 105     2114   2490   1721   -296    278     -5       N  
ATOM    826  N   ILE A 106     -32.149  15.608  63.851  1.00 15.53           N  
ANISOU  826  N   ILE A 106     1704   2356   1840      8    260    -71       N  
ATOM    827  CA  ILE A 106     -32.666  14.534  63.008  1.00 17.18           C  
ANISOU  827  CA  ILE A 106     1870   2595   2062    -13    241    -60       C  
ATOM    828  C   ILE A 106     -32.833  13.244  63.801  1.00 14.51           C  
ANISOU  828  C   ILE A 106     1530   2284   1701    -99    262    -50       C  
ATOM    829  O   ILE A 106     -32.335  13.077  64.911  1.00 16.29           O  
ANISOU  829  O   ILE A 106     1801   2496   1894   -141    278    -39       O  
ATOM    830  CB  ILE A 106     -31.796  14.271  61.794  1.00 17.48           C  
ANISOU  830  CB  ILE A 106     1941   2585   2114     -5    202    -27       C  
ATOM    831  CG1 ILE A 106     -30.384  13.829  62.164  1.00 16.68           C  
ANISOU  831  CG1 ILE A 106     1891   2437   2008    -42    196      0       C  
ATOM    832  CG2 ILE A 106     -31.969  15.503  60.831  1.00 22.08           C  
ANISOU  832  CG2 ILE A 106     2538   3145   2707     72    180    -33       C  
ATOM    833  CD1 ILE A 106     -29.547  13.378  60.899  1.00 22.89           C  
ANISOU  833  CD1 ILE A 106     2695   3192   2813    -40    171     17       C  
ATOM    834  N   GLN A 107     -33.581  12.298  63.202  1.00 17.53           N  
ANISOU  834  N   GLN A 107     1870   2701   2091   -133    258    -54       N  
ATOM    835  CA  GLN A 107     -33.808  10.959  63.686  1.00 18.09           C  
ANISOU  835  CA  GLN A 107     1956   2780   2137   -225    274    -41       C  
ATOM    836  C   GLN A 107     -32.808   9.985  63.106  1.00 14.83           C  
ANISOU  836  C   GLN A 107     1605   2298   1732   -242    233      1       C  
ATOM    837  O   GLN A 107     -32.417  10.115  61.945  1.00 16.80           O  
ANISOU  837  O   GLN A 107     1849   2526   2009   -197    202      4       O  
ATOM    838  CB  GLN A 107     -35.198  10.472  63.262  1.00 18.74           C  
ANISOU  838  CB  GLN A 107     1954   2940   2227   -264    293    -80       C  
ATOM    839  CG  GLN A 107     -36.291  11.191  63.983  1.00 19.65           C  
ANISOU  839  CG  GLN A 107     1989   3140   2337   -258    345   -137       C  
ATOM    840  CD  GLN A 107     -36.391  10.726  65.437  1.00 23.59           C  
ANISOU  840  CD  GLN A 107     2530   3652   2781   -354    409   -138       C  
ATOM    841  NE2 GLN A 107     -36.572  11.660  66.391  1.00 25.25           N  
ANISOU  841  NE2 GLN A 107     2729   3892   2974   -330    455   -172       N  
ATOM    842  OE1 GLN A 107     -36.287   9.536  65.695  1.00 22.28           O  
ANISOU  842  OE1 GLN A 107     2421   3461   2583   -451    417   -107       O  
ATOM    843  N   PRO A 108     -32.471   8.927  63.856  1.00 16.54           N  
ANISOU  843  N   PRO A 108     1887   2478   1920   -308    234     30       N  
ATOM    844  CA  PRO A 108     -31.820   7.788  63.199  1.00 20.82           C  
ANISOU  844  CA  PRO A 108     2478   2954   2477   -319    197     56       C  
ATOM    845  C   PRO A 108     -32.603   7.334  61.986  1.00 16.77           C  
ANISOU  845  C   PRO A 108     1920   2468   1984   -335    196     31       C  
ATOM    846  O   PRO A 108     -33.851   7.303  61.984  1.00 20.56           O  
ANISOU  846  O   PRO A 108     2340   3017   2454   -381    225      0       O  
ATOM    847  CB  PRO A 108     -31.785   6.711  64.285  1.00 19.92           C  
ANISOU  847  CB  PRO A 108     2450   2800   2318   -397    201     88       C  
ATOM    848  CG  PRO A 108     -31.862   7.476  65.610  1.00 21.55           C  
ANISOU  848  CG  PRO A 108     2667   3039   2480   -410    229     90       C  
ATOM    849  CD  PRO A 108     -32.744   8.697  65.295  1.00 18.54           C  
ANISOU  849  CD  PRO A 108     2183   2743   2119   -375    270     38       C  
ATOM    850  N   GLY A 109     -31.854   6.985  60.953  1.00 14.55           N  
ANISOU  850  N   GLY A 109     1660   2138   1729   -299    163     36       N  
ATOM    851  CA  GLY A 109     -32.377   6.602  59.652  1.00 17.84           C  
ANISOU  851  CA  GLY A 109     2048   2573   2158   -308    152     10       C  
ATOM    852  C   GLY A 109     -32.564   7.733  58.688  1.00 20.58           C  
ANISOU  852  C   GLY A 109     2341   2964   2515   -244    139     -8       C  
ATOM    853  O   GLY A 109     -32.755   7.471  57.504  1.00 21.75           O  
ANISOU  853  O   GLY A 109     2483   3118   2664   -242    118    -24       O  
ATOM    854  N   GLN A 110     -32.397   8.970  59.169  1.00 17.84           N  
ANISOU  854  N   GLN A 110     1974   2635   2170   -189    145     -4       N  
ATOM    855  CA  GLN A 110     -32.489  10.175  58.302  1.00 16.87           C  
ANISOU  855  CA  GLN A 110     1832   2528   2050   -123    127    -12       C  
ATOM    856  C   GLN A 110     -31.105  10.438  57.691  1.00 16.09           C  
ANISOU  856  C   GLN A 110     1789   2370   1956    -93    122      5       C  
ATOM    857  O   GLN A 110     -30.104  10.016  58.303  1.00 17.61           O  
ANISOU  857  O   GLN A 110     2010   2520   2159   -105    132     16       O  
ATOM    858  CB  GLN A 110     -32.973  11.380  59.111  1.00 17.36           C  
ANISOU  858  CB  GLN A 110     1857   2628   2113    -79    139    -24       C  
ATOM    859  CG  GLN A 110     -34.403  11.793  58.793  1.00 20.66           C  
ANISOU  859  CG  GLN A 110     2191   3129   2531    -99    151    -60       C  
ATOM    860  CD  GLN A 110     -35.137  12.296  60.012  1.00 33.81           C  
ANISOU  860  CD  GLN A 110     3804   4836   4206    -25    157    -90       C  
ATOM    861  NE2 GLN A 110     -35.019  13.587  60.272  1.00 45.56           N  
ANISOU  861  NE2 GLN A 110     5239   6365   5705     37    113   -113       N  
ATOM    862  OE1 GLN A 110     -35.802  11.539  60.716  1.00 22.13           O  
ANISOU  862  OE1 GLN A 110     2334   3352   2723    -21    196    -98       O  
ATOM    863  N   THR A 111     -31.057  11.107  56.534  1.00 15.90           N  
ANISOU  863  N   THR A 111     1778   2345   1920    -60    106      2       N  
ATOM    864  CA  THR A 111     -29.810  11.402  55.854  1.00 16.36           C  
ANISOU  864  CA  THR A 111     1885   2357   1973    -52    116      8       C  
ATOM    865  C   THR A 111     -29.540  12.906  55.860  1.00 17.42           C  
ANISOU  865  C   THR A 111     2050   2476   2095    -14    121     20       C  
ATOM    866  O   THR A 111     -30.437  13.720  56.083  1.00 17.48           O  
ANISOU  866  O   THR A 111     2045   2501   2095     25    104     22       O  
ATOM    867  CB  THR A 111     -29.854  10.900  54.395  1.00 17.97           C  
ANISOU  867  CB  THR A 111     2113   2562   2152    -66    104     -3       C  
ATOM    868  CG2 THR A 111     -29.997   9.373  54.401  1.00 21.48           C  
ANISOU  868  CG2 THR A 111     2546   3004   2612   -109    103    -21       C  
ATOM    869  OG1 THR A 111     -30.997  11.521  53.763  1.00 18.90           O  
ANISOU  869  OG1 THR A 111     2222   2716   2241    -38     64      0       O  
ATOM    870  N   PHE A 112     -28.276  13.262  55.575  1.00 16.43           N  
ANISOU  870  N   PHE A 112     1962   2313   1966    -29    147     20       N  
ATOM    871  CA  PHE A 112     -27.871  14.657  55.498  1.00 13.79           C  
ANISOU  871  CA  PHE A 112     1678   1948   1613    -16    159     30       C  
ATOM    872  C   PHE A 112     -26.540  14.730  54.795  1.00 14.24           C  
ANISOU  872  C   PHE A 112     1769   1982   1660    -59    197     19       C  
ATOM    873  O   PHE A 112     -25.831  13.736  54.673  1.00 16.18           O  
ANISOU  873  O   PHE A 112     1980   2238   1929    -83    214     -4       O  
ATOM    874  CB  PHE A 112     -27.752  15.301  56.898  1.00 14.99           C  
ANISOU  874  CB  PHE A 112     1817   2093   1785     -6    169     29       C  
ATOM    875  CG  PHE A 112     -26.806  14.577  57.855  1.00 18.33           C  
ANISOU  875  CG  PHE A 112     2204   2522   2237    -38    182     18       C  
ATOM    876  CD1 PHE A 112     -27.225  13.457  58.576  1.00 18.79           C  
ANISOU  876  CD1 PHE A 112     2224   2604   2312    -42    166     19       C  
ATOM    877  CD2 PHE A 112     -25.521  15.063  58.081  1.00 16.08           C  
ANISOU  877  CD2 PHE A 112     1930   2219   1961    -66    203      5       C  
ATOM    878  CE1 PHE A 112     -26.322  12.829  59.469  1.00 20.23           C  
ANISOU  878  CE1 PHE A 112     2393   2780   2514    -59    160     16       C  
ATOM    879  CE2 PHE A 112     -24.643  14.457  58.996  1.00 20.22           C  
ANISOU  879  CE2 PHE A 112     2415   2755   2513    -81    195     -8       C  
ATOM    880  CZ  PHE A 112     -25.057  13.360  59.697  1.00 19.78           C  
ANISOU  880  CZ  PHE A 112     2334   2711   2468    -70    168      2       C  
ATOM    881  N   SER A 113     -26.176  15.946  54.372  1.00 14.63           N  
ANISOU  881  N   SER A 113     1887   1995   1676    -70    215     29       N  
ATOM    882  CA  SER A 113     -24.920  16.202  53.679  1.00 15.22           C  
ANISOU  882  CA  SER A 113     1997   2054   1731   -132    267     12       C  
ATOM    883  C   SER A 113     -23.923  16.740  54.687  1.00 16.76           C  
ANISOU  883  C   SER A 113     2168   2243   1958   -163    296     -8       C  
ATOM    884  O   SER A 113     -24.289  17.523  55.553  1.00 17.13           O  
ANISOU  884  O   SER A 113     2232   2268   2007   -142    280      6       O  
ATOM    885  CB  SER A 113     -25.109  17.252  52.571  1.00 16.48           C  
ANISOU  885  CB  SER A 113     2273   2170   1819   -148    273     38       C  
ATOM    886  OG  SER A 113     -26.055  16.788  51.633  1.00 18.67           O  
ANISOU  886  OG  SER A 113     2574   2461   2060   -118    230     55       O  
ATOM    887  N   VAL A 114     -22.661  16.326  54.572  1.00 16.24           N  
ANISOU  887  N   VAL A 114     2056   2201   1915   -212    338    -48       N  
ATOM    888  CA  VAL A 114     -21.578  16.799  55.431  1.00 16.76           C  
ANISOU  888  CA  VAL A 114     2082   2275   2010   -252    360    -78       C  
ATOM    889  C   VAL A 114     -20.627  17.604  54.561  1.00 16.51           C  
ANISOU  889  C   VAL A 114     2096   2234   1943   -340    430   -103       C  
ATOM    890  O   VAL A 114     -20.196  17.142  53.482  1.00 17.21           O  
ANISOU  890  O   VAL A 114     2182   2342   2014   -374    473   -128       O  
ATOM    891  CB  VAL A 114     -20.834  15.618  56.081  1.00 16.41           C  
ANISOU  891  CB  VAL A 114     1927   2278   2029   -233    343   -115       C  
ATOM    892  CG1 VAL A 114     -19.540  16.121  56.736  1.00 19.52           C  
ANISOU  892  CG1 VAL A 114     2267   2699   2451   -282    363   -160       C  
ATOM    893  CG2 VAL A 114     -21.742  14.923  57.100  1.00 20.78           C  
ANISOU  893  CG2 VAL A 114     2462   2832   2603   -169    281    -84       C  
ATOM    894  N   LEU A 115     -20.282  18.835  55.034  1.00 15.92           N  
ANISOU  894  N   LEU A 115     2073   2127   1851   -390    448   -102       N  
ATOM    895  CA  LEU A 115     -19.230  19.624  54.413  1.00 16.92           C  
ANISOU  895  CA  LEU A 115     2239   2247   1945   -501    524   -134       C  
ATOM    896  C   LEU A 115     -17.981  19.476  55.262  1.00 18.94           C  
ANISOU  896  C   LEU A 115     2373   2564   2259   -548    541   -200       C  
ATOM    897  O   LEU A 115     -17.855  20.110  56.301  1.00 18.56           O  
ANISOU  897  O   LEU A 115     2325   2504   2223   -559    518   -203       O  
ATOM    898  CB  LEU A 115     -19.638  21.091  54.245  1.00 17.48           C  
ANISOU  898  CB  LEU A 115     2466   2227   1950   -539    535    -93       C  
ATOM    899  CG  LEU A 115     -18.572  21.936  53.564  1.00 19.26           C  
ANISOU  899  CG  LEU A 115     2757   2434   2127   -680    624   -123       C  
ATOM    900  CD1 LEU A 115     -18.413  21.432  52.081  1.00 19.09           C  
ANISOU  900  CD1 LEU A 115     2767   2432   2054   -721    676   -126       C  
ATOM    901  CD2 LEU A 115     -19.003  23.428  53.577  1.00 19.60           C  
ANISOU  901  CD2 LEU A 115     2980   2361   2106   -712    623    -77       C  
ATOM    902  N   ALA A 116     -17.092  18.573  54.876  1.00 17.99           N  
ANISOU  902  N   ALA A 116     2142   2515   2179   -562    572   -258       N  
ATOM    903  CA  ALA A 116     -15.859  18.398  55.613  1.00 17.50           C  
ANISOU  903  CA  ALA A 116     1946   2524   2178   -595    575   -330       C  
ATOM    904  C   ALA A 116     -14.964  19.595  55.383  1.00 18.12           C  
ANISOU  904  C   ALA A 116     2054   2606   2225   -735    654   -371       C  
ATOM    905  O   ALA A 116     -14.712  19.978  54.217  1.00 21.31           O  
ANISOU  905  O   ALA A 116     2522   2999   2574   -823    740   -383       O  
ATOM    906  CB  ALA A 116     -15.144  17.116  55.187  1.00 22.08           C  
ANISOU  906  CB  ALA A 116     2394   3177   2817   -557    587   -393       C  
ATOM    907  N   CYS A 117     -14.435  20.128  56.510  1.00 17.87           N  
ANISOU  907  N   CYS A 117     1974   2594   2219   -768    625   -398       N  
ATOM    908  CA  CYS A 117     -13.617  21.322  56.525  1.00 19.88           C  
ANISOU  908  CA  CYS A 117     2259   2848   2445   -914    690   -441       C  
ATOM    909  C   CYS A 117     -12.378  21.153  57.386  1.00 20.62           C  
ANISOU  909  C   CYS A 117     2183   3046   2607   -954    671   -530       C  
ATOM    910  O   CYS A 117     -12.388  20.422  58.362  1.00 20.47           O  
ANISOU  910  O   CYS A 117     2069   3066   2642   -855    578   -533       O  
ATOM    911  CB  CYS A 117     -14.362  22.481  57.096  1.00 24.21           C  
ANISOU  911  CB  CYS A 117     2961   3294   2942   -930    667   -384       C  
ATOM    912  SG  CYS A 117     -15.758  22.964  56.096  1.00 27.71           S  
ANISOU  912  SG  CYS A 117     3612   3612   3303   -885    677   -286       S  
ATOM    913  N   TYR A 118     -11.339  21.903  57.050  1.00 21.55           N  
ANISOU  913  N   TYR A 118     2271   3203   2712  -1109    757   -602       N  
ATOM    914  CA  TYR A 118     -10.071  21.959  57.783  1.00 24.12           C  
ANISOU  914  CA  TYR A 118     2443   3630   3091  -1155    733   -695       C  
ATOM    915  C   TYR A 118      -9.600  23.400  57.768  1.00 26.04           C  
ANISOU  915  C   TYR A 118     2796   3829   3271  -1303    788   -714       C  
ATOM    916  O   TYR A 118      -9.574  24.029  56.697  1.00 25.40           O  
ANISOU  916  O   TYR A 118     2840   3690   3120  -1382    873   -702       O  
ATOM    917  CB  TYR A 118      -8.986  21.021  57.185  1.00 24.03           C  
ANISOU  917  CB  TYR A 118     2270   3722   3137  -1113    747   -778       C  
ATOM    918  CG  TYR A 118      -9.501  19.590  57.189  1.00 21.96           C  
ANISOU  918  CG  TYR A 118     1924   3483   2936   -960    690   -758       C  
ATOM    919  CD1 TYR A 118     -10.243  19.098  56.132  1.00 21.15           C  
ANISOU  919  CD1 TYR A 118     1898   3334   2804   -923    739   -715       C  
ATOM    920  CD2 TYR A 118      -9.321  18.767  58.313  1.00 23.06           C  
ANISOU  920  CD2 TYR A 118     1926   3681   3153   -852    576   -776       C  
ATOM    921  CE1 TYR A 118     -10.786  17.819  56.187  1.00 23.52           C  
ANISOU  921  CE1 TYR A 118     2145   3639   3153   -781    681   -693       C  
ATOM    922  CE2 TYR A 118      -9.843  17.497  58.361  1.00 22.81           C  
ANISOU  922  CE2 TYR A 118     1859   3642   3164   -702    511   -745       C  
ATOM    923  CZ  TYR A 118     -10.574  17.036  57.331  1.00 23.23           C  
ANISOU  923  CZ  TYR A 118     1997   3640   3189   -665    562   -703       C  
ATOM    924  OH  TYR A 118     -11.146  15.770  57.374  1.00 23.36           O  
ANISOU  924  OH  TYR A 118     2008   3629   3240   -519    493   -667       O  
ATOM    925  N   ASN A 119      -9.254  23.936  58.950  1.00 26.51           N  
ANISOU  925  N   ASN A 119     2823   3906   3342  -1341    735   -742       N  
ATOM    926  CA  ASN A 119      -8.710  25.297  59.026  1.00 27.22           C  
ANISOU  926  CA  ASN A 119     3012   3958   3373  -1484    785   -771       C  
ATOM    927  C   ASN A 119      -9.701  26.312  58.454  1.00 24.99           C  
ANISOU  927  C   ASN A 119     2978   3516   3000  -1537    842   -689       C  
ATOM    928  O   ASN A 119      -9.314  27.302  57.834  1.00 28.56           O  
ANISOU  928  O   ASN A 119     3551   3916   3385  -1649    913   -701       O  
ATOM    929  CB  ASN A 119      -7.359  25.400  58.314  1.00 32.46           C  
ANISOU  929  CB  ASN A 119     3588   4707   4037  -1565    853   -860       C  
ATOM    930  CG  ASN A 119      -6.361  24.401  58.846  1.00 34.46           C  
ANISOU  930  CG  ASN A 119     3600   5108   4383  -1494    790   -942       C  
ATOM    931  ND2 ASN A 119      -6.028  24.522  60.119  1.00 38.72           N  
ANISOU  931  ND2 ASN A 119     4061   5696   4956  -1488    704   -969       N  
ATOM    932  OD1 ASN A 119      -5.911  23.519  58.116  1.00 45.01           O  
ANISOU  932  OD1 ASN A 119     4831   6510   5760  -1439    812   -981       O  
ATOM    933  N   GLY A 120     -11.000  26.047  58.677  1.00 22.65           N  
ANISOU  933  N   GLY A 120     2763   3140   2703  -1451    804   -607       N  
ATOM    934  CA  GLY A 120     -12.038  26.918  58.162  1.00 23.88           C  
ANISOU  934  CA  GLY A 120     3155   3137   2782  -1467    838   -523       C  
ATOM    935  C   GLY A 120     -12.244  26.870  56.656  1.00 26.61           C  
ANISOU  935  C   GLY A 120     3598   3441   3071  -1470    901   -483       C  
ATOM    936  O   GLY A 120     -13.061  27.642  56.152  1.00 28.64           O  
ANISOU  936  O   GLY A 120     4065   3561   3256  -1474    916   -409       O  
ATOM    937  N   SER A 121     -11.567  25.959  55.920  1.00 21.50           N  
ANISOU  937  N   SER A 121     2813   2902   2453  -1456    928   -529       N  
ATOM    938  CA  SER A 121     -11.653  25.853  54.471  1.00 21.62           C  
ANISOU  938  CA  SER A 121     2913   2890   2410  -1471    987   -508       C  
ATOM    939  C   SER A 121     -12.342  24.562  54.051  1.00 26.73           C  
ANISOU  939  C   SER A 121     3491   3574   3092  -1347    962   -473       C  
ATOM    940  O   SER A 121     -11.872  23.462  54.384  1.00 25.10           O  
ANISOU  940  O   SER A 121     3089   3479   2967  -1283    937   -527       O  
ATOM    941  CB  SER A 121     -10.251  25.890  53.919  1.00 26.70           C  
ANISOU  941  CB  SER A 121     3465   3627   3054  -1569   1051   -607       C  
ATOM    942  OG  SER A 121      -9.785  27.229  53.939  1.00 37.13           O  
ANISOU  942  OG  SER A 121     4912   4887   4307  -1702   1094   -624       O  
ATOM    943  N   PRO A 122     -13.432  24.647  53.305  1.00 24.36           N  
ANISOU  943  N   PRO A 122     3349   3181   2727  -1306    963   -385       N  
ATOM    944  CA  PRO A 122     -14.121  23.417  52.880  1.00 21.95           C  
ANISOU  944  CA  PRO A 122     2984   2911   2443  -1187    935   -355       C  
ATOM    945  C   PRO A 122     -13.252  22.550  51.965  1.00 24.57           C  
ANISOU  945  C   PRO A 122     3201   3340   2795  -1205    986   -429       C  
ATOM    946  O   PRO A 122     -12.557  23.040  51.069  1.00 25.79           O  
ANISOU  946  O   PRO A 122     3412   3490   2896  -1303   1048   -465       O  
ATOM    947  CB  PRO A 122     -15.366  23.958  52.175  1.00 27.38           C  
ANISOU  947  CB  PRO A 122     3889   3472   3042  -1140    906   -252       C  
ATOM    948  CG  PRO A 122     -15.659  25.285  52.951  1.00 29.04           C  
ANISOU  948  CG  PRO A 122     4233   3574   3226  -1167    879   -217       C  
ATOM    949  CD  PRO A 122     -14.283  25.855  53.198  1.00 28.64           C  
ANISOU  949  CD  PRO A 122     4127   3569   3185  -1328    955   -301       C  
ATOM    950  N   SER A 123     -13.258  21.250  52.240  1.00 22.86           N  
ANISOU  950  N   SER A 123     2822   3206   2657  -1104    955   -459       N  
ATOM    951  CA  SER A 123     -12.483  20.225  51.535  1.00 23.26           C  
ANISOU  951  CA  SER A 123     2746   3343   2747  -1082    985   -537       C  
ATOM    952  C   SER A 123     -13.331  19.301  50.666  1.00 20.87           C  
ANISOU  952  C   SER A 123     2486   3027   2418  -1006    985   -501       C  
ATOM    953  O   SER A 123     -12.927  18.971  49.539  1.00 24.04           O  
ANISOU  953  O   SER A 123     2900   3448   2788  -1038   1038   -540       O  
ATOM    954  CB  SER A 123     -11.737  19.390  52.588  1.00 33.75           C  
ANISOU  954  CB  SER A 123     3859   4770   4195  -1010    934   -610       C  
ATOM    955  OG  SER A 123     -11.036  18.316  52.010  1.00 37.67           O  
ANISOU  955  OG  SER A 123     4232   5339   4741   -961    952   -686       O  
ATOM    956  N   GLY A 124     -14.519  18.922  51.113  1.00 20.16           N  
ANISOU  956  N   GLY A 124     2436   2889   2334   -893    903   -424       N  
ATOM    957  CA  GLY A 124     -15.315  17.977  50.335  1.00 21.80           C  
ANISOU  957  CA  GLY A 124     2676   3084   2521   -811    879   -396       C  
ATOM    958  C   GLY A 124     -16.718  17.894  50.876  1.00 18.76           C  
ANISOU  958  C   GLY A 124     2363   2632   2134   -695    766   -303       C  
ATOM    959  O   GLY A 124     -16.982  18.290  52.021  1.00 19.01           O  
ANISOU  959  O   GLY A 124     2380   2641   2201   -655    704   -274       O  
ATOM    960  N   VAL A 125     -17.632  17.329  50.078  1.00 18.16           N  
ANISOU  960  N   VAL A 125     2353   2531   2016   -643    740   -265       N  
ATOM    961  CA  VAL A 125     -19.012  17.181  50.512  1.00 18.97           C  
ANISOU  961  CA  VAL A 125     2502   2586   2118   -538    638   -189       C  
ATOM    962  C   VAL A 125     -19.486  15.758  50.219  1.00 21.59           C  
ANISOU  962  C   VAL A 125     2775   2947   2481   -462    604   -203       C  
ATOM    963  O   VAL A 125     -19.179  15.198  49.155  1.00 19.82           O  
ANISOU  963  O   VAL A 125     2559   2747   2226   -495    656   -242       O  
ATOM    964  CB  VAL A 125     -19.953  18.239  49.875  1.00 22.18           C  
ANISOU  964  CB  VAL A 125     3084   2917   2428   -551    617   -113       C  
ATOM    965  CG1 VAL A 125     -20.028  18.106  48.377  1.00 29.27           C  
ANISOU  965  CG1 VAL A 125     4078   3810   3233   -603    659   -111       C  
ATOM    966  CG2 VAL A 125     -21.319  18.172  50.495  1.00 23.21           C  
ANISOU  966  CG2 VAL A 125     3227   3017   2577   -439    514    -54       C  
ATOM    967  N   TYR A 126     -20.195  15.166  51.166  1.00 19.44           N  
ANISOU  967  N   TYR A 126     2451   2671   2265   -372    524   -177       N  
ATOM    968  CA  TYR A 126     -20.697  13.809  50.967  1.00 16.61           C  
ANISOU  968  CA  TYR A 126     2051   2326   1933   -312    489   -187       C  
ATOM    969  C   TYR A 126     -21.963  13.611  51.771  1.00 18.03           C  
ANISOU  969  C   TYR A 126     2237   2485   2128   -242    404   -131       C  
ATOM    970  O   TYR A 126     -22.261  14.345  52.703  1.00 19.12           O  
ANISOU  970  O   TYR A 126     2380   2608   2276   -226    375    -98       O  
ATOM    971  CB  TYR A 126     -19.621  12.755  51.325  1.00 19.74           C  
ANISOU  971  CB  TYR A 126     2328   2761   2411   -291    510   -259       C  
ATOM    972  CG  TYR A 126     -19.055  12.858  52.728  1.00 16.61           C  
ANISOU  972  CG  TYR A 126     1848   2377   2084   -262    474   -265       C  
ATOM    973  CD1 TYR A 126     -19.698  12.244  53.794  1.00 19.55           C  
ANISOU  973  CD1 TYR A 126     2202   2733   2495   -192    395   -229       C  
ATOM    974  CD2 TYR A 126     -17.926  13.599  52.991  1.00 22.81           C  
ANISOU  974  CD2 TYR A 126     2584   3196   2886   -317    518   -307       C  
ATOM    975  CE1 TYR A 126     -19.184  12.338  55.100  1.00 20.28           C  
ANISOU  975  CE1 TYR A 126     2235   2837   2635   -170    354   -231       C  
ATOM    976  CE2 TYR A 126     -17.407  13.688  54.287  1.00 24.36           C  
ANISOU  976  CE2 TYR A 126     2705   3411   3139   -293    472   -316       C  
ATOM    977  CZ  TYR A 126     -18.068  13.074  55.307  1.00 22.89           C  
ANISOU  977  CZ  TYR A 126     2514   3202   2981   -216    388   -273       C  
ATOM    978  OH  TYR A 126     -17.551  13.148  56.580  1.00 26.26           O  
ANISOU  978  OH  TYR A 126     2881   3647   3448   -196    336   -279       O  
ATOM    979  N   GLN A 127     -22.706  12.557  51.420  1.00 19.60           N  
ANISOU  979  N   GLN A 127     2432   2687   2329   -207    372   -129       N  
ATOM    980  CA  GLN A 127     -23.967  12.211  52.052  1.00 18.49           C  
ANISOU  980  CA  GLN A 127     2287   2539   2199   -159    303    -88       C  
ATOM    981  C   GLN A 127     -23.747  11.128  53.126  1.00 21.74           C  
ANISOU  981  C   GLN A 127     2628   2952   2680   -126    278   -102       C  
ATOM    982  O   GLN A 127     -22.970  10.193  52.923  1.00 25.84           O  
ANISOU  982  O   GLN A 127     3113   3470   3234   -120    297   -146       O  
ATOM    983  CB  GLN A 127     -24.931  11.813  50.914  1.00 25.07           C  
ANISOU  983  CB  GLN A 127     3171   3377   2978   -162    282    -81       C  
ATOM    984  CG  GLN A 127     -26.318  11.700  51.263  1.00 28.37           C  
ANISOU  984  CG  GLN A 127     3583   3804   3392   -129    219    -47       C  
ATOM    985  CD  GLN A 127     -27.051  13.008  51.408  1.00 20.31           C  
ANISOU  985  CD  GLN A 127     2599   2777   2340   -102    187     -5       C  
ATOM    986  NE2 GLN A 127     -28.330  12.875  51.601  1.00 24.47           N  
ANISOU  986  NE2 GLN A 127     3103   3328   2867    -68    132     10       N  
ATOM    987  OE1 GLN A 127     -26.450  14.121  51.436  1.00 20.72           O  
ANISOU  987  OE1 GLN A 127     2698   2802   2374   -113    213      8       O  
ATOM    988  N   CYS A 128     -24.444  11.296  54.249  1.00 19.85           N  
ANISOU  988  N   CYS A 128     2375   2711   2455   -101    237    -67       N  
ATOM    989  CA  CYS A 128     -24.346  10.383  55.415  1.00 23.32           C  
ANISOU  989  CA  CYS A 128     2777   3144   2942    -78    206    -64       C  
ATOM    990  C   CYS A 128     -25.752  10.090  55.945  1.00 24.03           C  
ANISOU  990  C   CYS A 128     2878   3237   3015    -75    173    -32       C  
ATOM    991  O   CYS A 128     -26.659  10.880  55.674  1.00 21.00           O  
ANISOU  991  O   CYS A 128     2508   2871   2599    -75    168    -16       O  
ATOM    992  CB  CYS A 128     -23.686  11.111  56.586  1.00 14.92           C  
ANISOU  992  CB  CYS A 128     1687   2084   1897    -74    198    -56       C  
ATOM    993  SG  CYS A 128     -21.880  11.011  56.645  1.00 36.50           S  
ANISOU  993  SG  CYS A 128     4365   4828   4675    -75    218   -109       S  
ATOM    994  N   ALA A 129     -25.925   8.938  56.589  1.00 23.82           N  
ANISOU  994  N   ALA A 129     2847   3194   3010    -75    149    -27       N  
ATOM    995  CA  ALA A 129     -27.151   8.702  57.372  1.00 19.55           C  
ANISOU  995  CA  ALA A 129     2310   2666   2454    -92    131     -1       C  
ATOM    996  C   ALA A 129     -26.799   8.684  58.849  1.00 19.49           C  
ANISOU  996  C   ALA A 129     2304   2647   2453    -90    116     19       C  
ATOM    997  O   ALA A 129     -25.731   8.229  59.242  1.00 20.62           O  
ANISOU  997  O   ALA A 129     2452   2760   2622    -70     98     15       O  
ATOM    998  CB  ALA A 129     -27.823   7.374  57.006  1.00 21.23           C  
ANISOU  998  CB  ALA A 129     2540   2862   2663   -122    120     -8       C  
ATOM    999  N   MET A 130     -27.752   9.093  59.671  1.00 15.04           N  
ANISOU  999  N   MET A 130     1738   2112   1866   -108    120     36       N  
ATOM   1000  CA  MET A 130     -27.651   8.887  61.125  1.00 14.25           C  
ANISOU 1000  CA  MET A 130     1660   2003   1752   -124    108     57       C  
ATOM   1001  C   MET A 130     -27.985   7.419  61.397  1.00 18.47           C  
ANISOU 1001  C   MET A 130     2236   2502   2279   -161     93     73       C  
ATOM   1002  O   MET A 130     -29.075   6.944  61.045  1.00 17.38           O  
ANISOU 1002  O   MET A 130     2094   2381   2127   -203    110     67       O  
ATOM   1003  CB  MET A 130     -28.618   9.802  61.865  1.00 17.39           C  
ANISOU 1003  CB  MET A 130     2041   2447   2120   -138    134     57       C  
ATOM   1004  CG  MET A 130     -28.592   9.603  63.415  1.00 21.52           C  
ANISOU 1004  CG  MET A 130     2600   2967   2608   -170    131     76       C  
ATOM   1005  SD  MET A 130     -27.011  10.048  64.183  1.00 21.32           S  
ANISOU 1005  SD  MET A 130     2599   2915   2588   -142     92     83       S  
ATOM   1006  CE  MET A 130     -26.768  11.822  63.822  1.00 18.46           C  
ANISOU 1006  CE  MET A 130     2201   2576   2235   -112    121     53       C  
ATOM   1007  N   ARG A 131     -27.028   6.659  61.907  1.00 17.73           N  
ANISOU 1007  N   ARG A 131     2186   2354   2197   -143     55     88       N  
ATOM   1008  CA  ARG A 131     -27.315   5.240  62.116  1.00 16.02           C  
ANISOU 1008  CA  ARG A 131     2038   2079   1970   -176     35    107       C  
ATOM   1009  C   ARG A 131     -28.291   5.059  63.268  1.00 15.22           C  
ANISOU 1009  C   ARG A 131     1983   1990   1811   -250     51    138       C  
ATOM   1010  O   ARG A 131     -28.391   5.922  64.158  1.00 16.68           O  
ANISOU 1010  O   ARG A 131     2155   2217   1967   -258     64    145       O  
ATOM   1011  CB  ARG A 131     -26.047   4.483  62.491  1.00 16.53           C  
ANISOU 1011  CB  ARG A 131     2148   2072   2061   -121    -25    119       C  
ATOM   1012  CG  ARG A 131     -24.867   4.514  61.492  1.00 18.68           C  
ANISOU 1012  CG  ARG A 131     2367   2334   2395    -46    -36     76       C  
ATOM   1013  CD  ARG A 131     -25.249   4.029  60.069  1.00 17.79           C  
ANISOU 1013  CD  ARG A 131     2246   2212   2302    -56     -1     39       C  
ATOM   1014  NE  ARG A 131     -25.997   2.795  60.163  1.00 15.69           N  
ANISOU 1014  NE  ARG A 131     2061   1884   2017   -101    -10     57       N  
ATOM   1015  CZ  ARG A 131     -26.638   2.289  59.102  1.00 17.41           C  
ANISOU 1015  CZ  ARG A 131     2286   2095   2234   -136     18     29       C  
ATOM   1016  NH1 ARG A 131     -26.619   2.940  57.935  1.00 20.19           N1+
ANISOU 1016  NH1 ARG A 131     2576   2502   2596   -125     51    -10       N1+
ATOM   1017  NH2 ARG A 131     -27.332   1.165  59.253  1.00 18.90           N  
ANISOU 1017  NH2 ARG A 131     2556   2223   2401   -195     12     42       N  
ATOM   1018  N   PRO A 132     -28.946   3.881  63.356  1.00 15.56           N  
ANISOU 1018  N   PRO A 132     2093   1990   1831   -316     55    153       N  
ATOM   1019  CA  PRO A 132     -29.764   3.571  64.529  1.00 18.13           C  
ANISOU 1019  CA  PRO A 132     2479   2320   2089   -407     79    182       C  
ATOM   1020  C   PRO A 132     -29.036   3.705  65.841  1.00 17.95           C  
ANISOU 1020  C   PRO A 132     2525   2268   2025   -392     40    222       C  
ATOM   1021  O   PRO A 132     -29.696   3.998  66.852  1.00 18.70           O  
ANISOU 1021  O   PRO A 132     2645   2403   2057   -461     77    234       O  
ATOM   1022  CB  PRO A 132     -30.222   2.115  64.263  1.00 17.47           C  
ANISOU 1022  CB  PRO A 132     2483   2161   1991   -477     77    194       C  
ATOM   1023  CG  PRO A 132     -30.281   2.066  62.778  1.00 17.81           C  
ANISOU 1023  CG  PRO A 132     2459   2218   2091   -444     82    149       C  
ATOM   1024  CD  PRO A 132     -29.108   2.882  62.267  1.00 18.86           C  
ANISOU 1024  CD  PRO A 132     2531   2361   2275   -327     52    134       C  
ATOM   1025  N   ASN A 133     -27.716   3.471  65.900  1.00 16.39           N  
ANISOU 1025  N   ASN A 133     2359   2010   1860   -307    -33    239       N  
ATOM   1026  CA  ASN A 133     -26.937   3.615  67.126  1.00 14.69           C  
ANISOU 1026  CA  ASN A 133     2204   1774   1604   -284    -91    275       C  
ATOM   1027  C   ASN A 133     -26.365   5.004  67.297  1.00 15.45           C  
ANISOU 1027  C   ASN A 133     2208   1944   1717   -236    -90    247       C  
ATOM   1028  O   ASN A 133     -25.557   5.201  68.206  1.00 18.28           O  
ANISOU 1028  O   ASN A 133     2601   2295   2051   -209   -149    266       O  
ATOM   1029  CB  ASN A 133     -25.830   2.552  67.200  1.00 16.68           C  
ANISOU 1029  CB  ASN A 133     2535   1921   1881   -210   -188    303       C  
ATOM   1030  CG  ASN A 133     -24.712   2.813  66.195  1.00 15.28           C  
ANISOU 1030  CG  ASN A 133     2255   1751   1799   -100   -219    255       C  
ATOM   1031  ND2 ASN A 133     -23.713   1.920  66.223  1.00 19.03           N  
ANISOU 1031  ND2 ASN A 133     2776   2144   2310    -16   -304    263       N  
ATOM   1032  OD1 ASN A 133     -24.741   3.730  65.423  1.00 16.49           O  
ANISOU 1032  OD1 ASN A 133     2300   1976   1990    -89   -168    210       O  
ATOM   1033  N   PHE A 134     -26.880   5.977  66.532  1.00 14.13           N  
ANISOU 1033  N   PHE A 134     1942   1847   1580   -236    -25    204       N  
ATOM   1034  CA  PHE A 134     -26.566   7.418  66.687  1.00 15.22           C  
ANISOU 1034  CA  PHE A 134     2011   2046   1725   -210     -7    175       C  
ATOM   1035  C   PHE A 134     -25.128   7.746  66.376  1.00 19.12           C  
ANISOU 1035  C   PHE A 134     2463   2530   2270   -137    -60    158       C  
ATOM   1036  O   PHE A 134     -24.602   8.761  66.850  1.00 23.19           O  
ANISOU 1036  O   PHE A 134     2952   3081   2779   -129    -65    141       O  
ATOM   1037  CB  PHE A 134     -26.901   7.925  68.103  1.00 16.96           C  
ANISOU 1037  CB  PHE A 134     2278   2296   1868   -259      5    188       C  
ATOM   1038  CG  PHE A 134     -28.375   8.070  68.386  1.00 17.20           C  
ANISOU 1038  CG  PHE A 134     2308   2373   1854   -333     85    176       C  
ATOM   1039  CD1 PHE A 134     -29.075   9.152  67.883  1.00 20.31           C  
ANISOU 1039  CD1 PHE A 134     2617   2829   2273   -318    145    130       C  
ATOM   1040  CD2 PHE A 134     -29.051   7.124  69.145  1.00 20.04           C  
ANISOU 1040  CD2 PHE A 134     2753   2715   2147   -417    101    207       C  
ATOM   1041  CE1 PHE A 134     -30.465   9.276  68.216  1.00 22.12           C  
ANISOU 1041  CE1 PHE A 134     2823   3115   2468   -378    219    105       C  
ATOM   1042  CE2 PHE A 134     -30.435   7.256  69.459  1.00 21.99           C  
ANISOU 1042  CE2 PHE A 134     2979   3023   2352   -499    189    182       C  
ATOM   1043  CZ  PHE A 134     -31.127   8.316  68.977  1.00 21.10           C  
ANISOU 1043  CZ  PHE A 134     2757   2985   2275   -472    246    125       C  
ATOM   1044  N   THR A 135     -24.437   6.895  65.614  1.00 17.54           N  
ANISOU 1044  N   THR A 135     2255   2285   2123    -89    -97    152       N  
ATOM   1045  CA  THR A 135     -23.153   7.260  65.036  1.00 14.05           C  
ANISOU 1045  CA  THR A 135     1741   1855   1743    -26   -122    114       C  
ATOM   1046  C   THR A 135     -23.392   7.587  63.570  1.00 16.78           C  
ANISOU 1046  C   THR A 135     2027   2220   2128    -23    -60     77       C  
ATOM   1047  O   THR A 135     -24.440   7.284  62.999  1.00 15.56           O  
ANISOU 1047  O   THR A 135     1891   2061   1960    -54    -21     84       O  
ATOM   1048  CB  THR A 135     -22.136   6.110  65.182  1.00 14.23           C  
ANISOU 1048  CB  THR A 135     1785   1820   1801     40   -205    119       C  
ATOM   1049  CG2 THR A 135     -22.044   5.682  66.625  1.00 17.81           C  
ANISOU 1049  CG2 THR A 135     2328   2242   2196     34   -280    170       C  
ATOM   1050  OG1 THR A 135     -22.539   4.953  64.383  1.00 18.16           O  
ANISOU 1050  OG1 THR A 135     2322   2257   2322     50   -196    121       O  
ATOM   1051  N   ILE A 136     -22.375   8.183  62.945  1.00 15.68           N  
ANISOU 1051  N   ILE A 136     1818   2106   2032      7    -53     34       N  
ATOM   1052  CA  ILE A 136     -22.364   8.327  61.491  1.00 15.86           C  
ANISOU 1052  CA  ILE A 136     1803   2139   2085     10      0     -1       C  
ATOM   1053  C   ILE A 136     -21.084   7.735  60.952  1.00 14.88           C  
ANISOU 1053  C   ILE A 136     1628   2005   2019     61    -19    -47       C  
ATOM   1054  O   ILE A 136     -20.037   7.775  61.571  1.00 15.92           O  
ANISOU 1054  O   ILE A 136     1719   2151   2180     95    -65    -66       O  
ATOM   1055  CB  ILE A 136     -22.550   9.791  61.023  1.00 20.27           C  
ANISOU 1055  CB  ILE A 136     2337   2740   2625    -23     55    -16       C  
ATOM   1056  CG1 ILE A 136     -21.323  10.665  61.270  1.00 21.90           C  
ANISOU 1056  CG1 ILE A 136     2494   2976   2851    -25     54    -49       C  
ATOM   1057  CG2 ILE A 136     -23.771  10.376  61.692  1.00 21.71           C  
ANISOU 1057  CG2 ILE A 136     2558   2933   2760    -52     67     18       C  
ATOM   1058  CD1 ILE A 136     -21.472  12.057  60.660  1.00 20.44           C  
ANISOU 1058  CD1 ILE A 136     2313   2809   2643    -66    113    -61       C  
ATOM   1059  N   LYS A 137     -21.168   7.163  59.740  1.00 16.68           N  
ANISOU 1059  N   LYS A 137     1852   2218   2269     70     16    -76       N  
ATOM   1060  CA  LYS A 137     -19.982   6.602  59.078  1.00 19.00           C  
ANISOU 1060  CA  LYS A 137     2087   2508   2622    122     17   -139       C  
ATOM   1061  C   LYS A 137     -19.472   7.695  58.149  1.00 20.11           C  
ANISOU 1061  C   LYS A 137     2169   2709   2763     83     90   -186       C  
ATOM   1062  O   LYS A 137     -19.837   7.767  56.968  1.00 21.55           O  
ANISOU 1062  O   LYS A 137     2368   2895   2926     53    149   -204       O  
ATOM   1063  CB  LYS A 137     -20.361   5.319  58.324  1.00 20.62           C  
ANISOU 1063  CB  LYS A 137     2339   2655   2842    146     20   -151       C  
ATOM   1064  CG  LYS A 137     -20.850   4.199  59.253  1.00 23.82           C  
ANISOU 1064  CG  LYS A 137     2829   2984   3239    169    -50   -101       C  
ATOM   1065  CD  LYS A 137     -21.287   2.951  58.456  1.00 29.88           C  
ANISOU 1065  CD  LYS A 137     3658   3680   4016    176    -41   -118       C  
ATOM   1066  CE  LYS A 137     -21.942   1.890  59.343  1.00 40.83           C  
ANISOU 1066  CE  LYS A 137     5156   4980   5379    169    -98    -60       C  
ATOM   1067  NZ  LYS A 137     -22.456   0.737  58.495  1.00 46.61           N1+
ANISOU 1067  NZ  LYS A 137     5958   5637   6113    155    -81    -82       N1+
ATOM   1068  N   GLY A 138     -18.636   8.584  58.690  1.00 18.57           N  
ANISOU 1068  N   GLY A 138     1915   2560   2580     71     86   -205       N  
ATOM   1069  CA  GLY A 138     -18.168   9.728  57.945  1.00 20.34           C  
ANISOU 1069  CA  GLY A 138     2103   2833   2792     11    160   -243       C  
ATOM   1070  C   GLY A 138     -16.767   9.525  57.456  1.00 18.30           C  
ANISOU 1070  C   GLY A 138     1741   2620   2592     27    187   -330       C  
ATOM   1071  O   GLY A 138     -16.203   8.423  57.474  1.00 19.52           O  
ANISOU 1071  O   GLY A 138     1849   2765   2805    102    150   -368       O  
ATOM   1072  N   SER A 139     -16.174  10.630  57.008  1.00 17.00           N  
ANISOU 1072  N   SER A 139     1541   2506   2414    -48    254   -367       N  
ATOM   1073  CA  SER A 139     -14.778  10.650  56.601  1.00 15.77           C  
ANISOU 1073  CA  SER A 139     1264   2417   2311    -58    297   -465       C  
ATOM   1074  C   SER A 139     -14.191  11.925  57.187  1.00 20.11           C  
ANISOU 1074  C   SER A 139     1778   3015   2849   -137    309   -478       C  
ATOM   1075  O   SER A 139     -14.475  13.012  56.685  1.00 19.67           O  
ANISOU 1075  O   SER A 139     1787   2953   2733   -231    378   -461       O  
ATOM   1076  CB  SER A 139     -14.645  10.668  55.083  1.00 18.29           C  
ANISOU 1076  CB  SER A 139     1591   2751   2608   -109    405   -515       C  
ATOM   1077  OG  SER A 139     -13.289  10.698  54.746  1.00 22.70           O  
ANISOU 1077  OG  SER A 139     2019   3386   3219   -127    458   -621       O  
ATOM   1078  N   PHE A 140     -13.400  11.800  58.255  1.00 18.88           N  
ANISOU 1078  N   PHE A 140     1531   2899   2742    -99    233   -505       N  
ATOM   1079  CA  PHE A 140     -13.002  12.939  59.060  1.00 19.31           C  
ANISOU 1079  CA  PHE A 140     1568   2990   2778   -172    221   -509       C  
ATOM   1080  C   PHE A 140     -11.588  12.702  59.548  1.00 22.84           C  
ANISOU 1080  C   PHE A 140     1851   3526   3301   -147    177   -600       C  
ATOM   1081  O   PHE A 140     -11.310  11.631  60.096  1.00 24.17           O  
ANISOU 1081  O   PHE A 140     1966   3694   3524    -31     80   -607       O  
ATOM   1082  CB  PHE A 140     -13.929  13.063  60.299  1.00 16.84           C  
ANISOU 1082  CB  PHE A 140     1352   2624   2423   -144    135   -420       C  
ATOM   1083  CG  PHE A 140     -15.320  13.643  60.043  1.00 19.00           C  
ANISOU 1083  CG  PHE A 140     1768   2829   2623   -179    176   -341       C  
ATOM   1084  CD1 PHE A 140     -15.504  14.935  59.541  1.00 28.38           C  
ANISOU 1084  CD1 PHE A 140     3016   4007   3762   -273    253   -339       C  
ATOM   1085  CD2 PHE A 140     -16.450  12.899  60.285  1.00 18.97           C  
ANISOU 1085  CD2 PHE A 140     1840   2769   2598   -117    135   -274       C  
ATOM   1086  CE1 PHE A 140     -16.801  15.443  59.368  1.00 25.39           C  
ANISOU 1086  CE1 PHE A 140     2760   3563   3323   -279    270   -270       C  
ATOM   1087  CE2 PHE A 140     -17.719  13.402  60.104  1.00 19.59           C  
ANISOU 1087  CE2 PHE A 140     2022   2801   2619   -139    163   -215       C  
ATOM   1088  CZ  PHE A 140     -17.906  14.683  59.719  1.00 18.64           C  
ANISOU 1088  CZ  PHE A 140     1952   2673   2459   -208    222   -213       C  
ATOM   1089  N   LEU A 141     -10.699  13.703  59.399  1.00 21.70           N  
ANISOU 1089  N   LEU A 141     1629   3455   3160   -256    238   -671       N  
ATOM   1090  CA  LEU A 141      -9.332  13.615  59.904  1.00 22.57           C  
ANISOU 1090  CA  LEU A 141     1560   3672   3344   -247    192   -770       C  
ATOM   1091  C   LEU A 141      -9.128  14.619  61.027  1.00 23.27           C  
ANISOU 1091  C   LEU A 141     1656   3786   3401   -321    140   -760       C  
ATOM   1092  O   LEU A 141     -10.025  15.391  61.368  1.00 23.53           O  
ANISOU 1092  O   LEU A 141     1834   3748   3357   -377    151   -681       O  
ATOM   1093  CB  LEU A 141      -8.307  13.883  58.784  1.00 21.57           C  
ANISOU 1093  CB  LEU A 141     1335   3618   3243   -325    311   -875       C  
ATOM   1094  CG  LEU A 141      -8.544  12.979  57.585  1.00 26.88           C  
ANISOU 1094  CG  LEU A 141     2026   4259   3928   -267    377   -889       C  
ATOM   1095  CD1 LEU A 141      -7.719  13.491  56.401  1.00 28.43           C  
ANISOU 1095  CD1 LEU A 141     2212   4492   4097   -374    504   -959       C  
ATOM   1096  CD2 LEU A 141      -8.072  11.573  57.907  1.00 28.12           C  
ANISOU 1096  CD2 LEU A 141     2086   4425   4174    -99    278   -925       C  
ATOM   1097  N   ASN A 142      -7.903  14.667  61.561  1.00 25.14           N  
ANISOU 1097  N   ASN A 142     1725   4129   3697   -328     87   -853       N  
ATOM   1098  CA  ASN A 142      -7.621  15.690  62.554  1.00 28.24           C  
ANISOU 1098  CA  ASN A 142     2122   4554   4053   -421     46   -858       C  
ATOM   1099  C   ASN A 142      -7.876  17.074  61.968  1.00 27.78           C  
ANISOU 1099  C   ASN A 142     2166   4465   3925   -595    181   -853       C  
ATOM   1100  O   ASN A 142      -7.545  17.367  60.810  1.00 25.51           O  
ANISOU 1100  O   ASN A 142     1893   4173   3625   -660    301   -884       O  
ATOM   1101  CB  ASN A 142      -6.193  15.543  63.043  1.00 38.81           C  
ANISOU 1101  CB  ASN A 142     3322   5980   5443   -393    -23   -936       C  
ATOM   1102  CG  ASN A 142      -6.125  14.752  64.327  1.00 54.73           C  
ANISOU 1102  CG  ASN A 142     5300   8009   7484   -262   -205   -909       C  
ATOM   1103  ND2 ASN A 142      -6.158  13.429  64.210  1.00 58.12           N  
ANISOU 1103  ND2 ASN A 142     5699   8415   7969   -102   -274   -896       N  
ATOM   1104  OD1 ASN A 142      -6.079  15.326  65.419  1.00 63.96           O  
ANISOU 1104  OD1 ASN A 142     6488   9199   8614   -306   -286   -897       O  
ATOM   1105  N   GLY A 143      -8.517  17.913  62.764  1.00 24.45           N  
ANISOU 1105  N   GLY A 143     1873   3984   3434   -648    154   -792       N  
ATOM   1106  CA  GLY A 143      -8.839  19.245  62.336  1.00 25.21           C  
ANISOU 1106  CA  GLY A 143     2093   4025   3461   -797    264   -779       C  
ATOM   1107  C   GLY A 143     -10.243  19.426  61.819  1.00 22.87           C  
ANISOU 1107  C   GLY A 143     1991   3601   3100   -769    312   -673       C  
ATOM   1108  O   GLY A 143     -10.639  20.555  61.570  1.00 24.20           O  
ANISOU 1108  O   GLY A 143     2289   3702   3206   -869    382   -650       O  
ATOM   1109  N   SER A 144     -10.993  18.342  61.600  1.00 20.36           N  
ANISOU 1109  N   SER A 144     1695   3245   2795   -636    274   -614       N  
ATOM   1110  CA  SER A 144     -12.303  18.404  61.003  1.00 18.58           C  
ANISOU 1110  CA  SER A 144     1624   2917   2517   -605    315   -527       C  
ATOM   1111  C   SER A 144     -13.409  18.791  61.980  1.00 18.19           C  
ANISOU 1111  C   SER A 144     1700   2794   2415   -570    259   -450       C  
ATOM   1112  O   SER A 144     -14.530  19.053  61.556  1.00 18.70           O  
ANISOU 1112  O   SER A 144     1888   2781   2437   -551    292   -386       O  
ATOM   1113  CB  SER A 144     -12.671  17.033  60.402  1.00 19.32           C  
ANISOU 1113  CB  SER A 144     1686   3007   2648   -488    297   -505       C  
ATOM   1114  OG  SER A 144     -12.672  16.031  61.403  1.00 21.36           O  
ANISOU 1114  OG  SER A 144     1893   3281   2943   -378    182   -490       O  
ATOM   1115  N   CYS A 145     -13.136  18.791  63.294  1.00 19.15           N  
ANISOU 1115  N   CYS A 145     1790   2946   2539   -556    173   -459       N  
ATOM   1116  CA  CYS A 145     -14.163  19.127  64.260  1.00 18.06           C  
ANISOU 1116  CA  CYS A 145     1768   2749   2347   -529    133   -398       C  
ATOM   1117  C   CYS A 145     -14.787  20.479  63.936  1.00 15.88           C  
ANISOU 1117  C   CYS A 145     1625   2395   2015   -603    212   -382       C  
ATOM   1118  O   CYS A 145     -14.103  21.413  63.486  1.00 19.34           O  
ANISOU 1118  O   CYS A 145     2070   2834   2446   -713    274   -428       O  
ATOM   1119  CB  CYS A 145     -13.582  19.132  65.673  1.00 21.97           C  
ANISOU 1119  CB  CYS A 145     2218   3295   2835   -534     39   -425       C  
ATOM   1120  SG  CYS A 145     -13.241  17.409  66.224  1.00 21.26           S  
ANISOU 1120  SG  CYS A 145     2030   3257   2793   -403    -86   -411       S  
ATOM   1121  N   GLY A 146     -16.077  20.592  64.201  1.00 15.98           N  
ANISOU 1121  N   GLY A 146     1746   2339   1989   -546    208   -320       N  
ATOM   1122  CA  GLY A 146     -16.811  21.777  63.839  1.00 18.47           C  
ANISOU 1122  CA  GLY A 146     2192   2567   2259   -581    269   -300       C  
ATOM   1123  C   GLY A 146     -17.353  21.767  62.443  1.00 17.69           C  
ANISOU 1123  C   GLY A 146     2143   2421   2156   -562    325   -265       C  
ATOM   1124  O   GLY A 146     -18.170  22.640  62.130  1.00 17.88           O  
ANISOU 1124  O   GLY A 146     2289   2363   2142   -558    356   -235       O  
ATOM   1125  N   SER A 147     -16.947  20.802  61.604  1.00 16.99           N  
ANISOU 1125  N   SER A 147     1972   2380   2103   -543    333   -271       N  
ATOM   1126  CA  SER A 147     -17.628  20.612  60.317  1.00 16.37           C  
ANISOU 1126  CA  SER A 147     1948   2262   2009   -514    374   -232       C  
ATOM   1127  C   SER A 147     -19.082  20.254  60.586  1.00 17.94           C  
ANISOU 1127  C   SER A 147     2198   2423   2194   -412    333   -173       C  
ATOM   1128  O   SER A 147     -19.400  19.592  61.602  1.00 17.12           O  
ANISOU 1128  O   SER A 147     2052   2347   2106   -359    278   -164       O  
ATOM   1129  CB  SER A 147     -17.024  19.470  59.547  1.00 16.32           C  
ANISOU 1129  CB  SER A 147     1840   2317   2044   -498    383   -256       C  
ATOM   1130  OG  SER A 147     -15.662  19.666  59.196  1.00 18.62           O  
ANISOU 1130  OG  SER A 147     2053   2665   2358   -588    430   -327       O  
ATOM   1131  N   VAL A 148     -19.984  20.667  59.675  1.00 16.70           N  
ANISOU 1131  N   VAL A 148     2133   2208   2004   -389    357   -134       N  
ATOM   1132  CA  VAL A 148     -21.411  20.463  59.938  1.00 15.98           C  
ANISOU 1132  CA  VAL A 148     2075   2092   1903   -297    321    -91       C  
ATOM   1133  C   VAL A 148     -22.082  19.580  58.880  1.00 14.77           C  
ANISOU 1133  C   VAL A 148     1910   1950   1751   -247    314    -62       C  
ATOM   1134  O   VAL A 148     -21.617  19.421  57.745  1.00 17.03           O  
ANISOU 1134  O   VAL A 148     2204   2238   2028   -282    345    -66       O  
ATOM   1135  CB  VAL A 148     -22.180  21.795  60.057  1.00 16.99           C  
ANISOU 1135  CB  VAL A 148     2320   2141   1994   -282    330    -76       C  
ATOM   1136  CG1 VAL A 148     -21.648  22.580  61.301  1.00 18.48           C  
ANISOU 1136  CG1 VAL A 148     2524   2319   2179   -329    333   -112       C  
ATOM   1137  CG2 VAL A 148     -22.115  22.630  58.792  1.00 19.51           C  
ANISOU 1137  CG2 VAL A 148     2746   2392   2274   -316    364    -57       C  
ATOM   1138  N   GLY A 149     -23.233  19.050  59.313  1.00 14.90           N  
ANISOU 1138  N   GLY A 149     1911   1977   1774   -175    277    -38       N  
ATOM   1139  CA  GLY A 149     -24.183  18.306  58.496  1.00 14.76           C  
ANISOU 1139  CA  GLY A 149     1885   1970   1754   -126    259    -13       C  
ATOM   1140  C   GLY A 149     -25.461  19.112  58.350  1.00 15.46           C  
ANISOU 1140  C   GLY A 149     2034   2023   1818    -68    242      9       C  
ATOM   1141  O   GLY A 149     -25.904  19.798  59.292  1.00 16.47           O  
ANISOU 1141  O   GLY A 149     2178   2134   1945    -43    239      1       O  
ATOM   1142  N   PHE A 150     -26.094  18.968  57.165  1.00 15.65           N  
ANISOU 1142  N   PHE A 150     2086   2040   1820    -40    227     31       N  
ATOM   1143  CA  PHE A 150     -27.217  19.844  56.848  1.00 17.34           C  
ANISOU 1143  CA  PHE A 150     2361   2217   2012     28    197     50       C  
ATOM   1144  C   PHE A 150     -28.083  19.219  55.769  1.00 18.22           C  
ANISOU 1144  C   PHE A 150     2460   2356   2108     66    158     68       C  
ATOM   1145  O   PHE A 150     -27.642  18.351  55.035  1.00 17.85           O  
ANISOU 1145  O   PHE A 150     2395   2335   2053     24    167     68       O  
ATOM   1146  CB  PHE A 150     -26.736  21.223  56.358  1.00 18.10           C  
ANISOU 1146  CB  PHE A 150     2585   2226   2068      7    213     63       C  
ATOM   1147  CG  PHE A 150     -25.878  21.158  55.142  1.00 17.71           C  
ANISOU 1147  CG  PHE A 150     2592   2158   1977    -66    242     76       C  
ATOM   1148  CD1 PHE A 150     -24.537  20.835  55.246  1.00 20.81           C  
ANISOU 1148  CD1 PHE A 150     2949   2576   2382   -159    297     48       C  
ATOM   1149  CD2 PHE A 150     -26.419  21.374  53.888  1.00 19.85           C  
ANISOU 1149  CD2 PHE A 150     2947   2398   2195    -41    212    111       C  
ATOM   1150  CE1 PHE A 150     -23.739  20.690  54.094  1.00 21.89           C  
ANISOU 1150  CE1 PHE A 150     3123   2713   2481   -233    340     45       C  
ATOM   1151  CE2 PHE A 150     -25.614  21.292  52.699  1.00 23.56           C  
ANISOU 1151  CE2 PHE A 150     3483   2857   2611   -124    251    120       C  
ATOM   1152  CZ  PHE A 150     -24.265  20.964  52.835  1.00 23.26           C  
ANISOU 1152  CZ  PHE A 150     3400   2849   2589   -224    324     82       C  
ATOM   1153  N   ASN A 151     -29.316  19.701  55.690  1.00 16.88           N  
ANISOU 1153  N   ASN A 151     2298   2182   1935    149    111     74       N  
ATOM   1154  CA  ASN A 151     -30.174  19.490  54.530  1.00 18.68           C  
ANISOU 1154  CA  ASN A 151     2537   2425   2134    194     55     93       C  
ATOM   1155  C   ASN A 151     -30.628  20.849  54.033  1.00 17.04           C  
ANISOU 1155  C   ASN A 151     2442   2141   1892    265     11    117       C  
ATOM   1156  O   ASN A 151     -30.612  21.835  54.769  1.00 18.51           O  
ANISOU 1156  O   ASN A 151     2669   2272   2090    299     22    110       O  
ATOM   1157  CB  ASN A 151     -31.384  18.653  54.894  1.00 17.32           C  
ANISOU 1157  CB  ASN A 151     2245   2337   1997    237     22     69       C  
ATOM   1158  CG  ASN A 151     -31.048  17.203  55.088  1.00 19.07           C  
ANISOU 1158  CG  ASN A 151     2390   2616   2239    166     51     54       C  
ATOM   1159  ND2 ASN A 151     -30.897  16.771  56.313  1.00 17.18           N  
ANISOU 1159  ND2 ASN A 151     2092   2401   2035    141     85     36       N  
ATOM   1160  OD1 ASN A 151     -30.877  16.470  54.102  1.00 26.25           O  
ANISOU 1160  OD1 ASN A 151     3309   3538   3126    132     41     61       O  
ATOM   1161  N   ILE A 152     -31.019  20.934  52.760  1.00 17.19           N  
ANISOU 1161  N   ILE A 152     2527   2146   1859    290    -44    148       N  
ATOM   1162  CA  ILE A 152     -31.493  22.208  52.231  1.00 19.60           C  
ANISOU 1162  CA  ILE A 152     2961   2364   2123    372   -105    181       C  
ATOM   1163  C   ILE A 152     -32.880  22.008  51.665  1.00 25.01           C  
ANISOU 1163  C   ILE A 152     3593   3101   2808    479   -207    180       C  
ATOM   1164  O   ILE A 152     -33.125  21.034  50.949  1.00 28.80           O  
ANISOU 1164  O   ILE A 152     4021   3652   3269    448   -232    179       O  
ATOM   1165  CB  ILE A 152     -30.569  22.801  51.152  1.00 21.75           C  
ANISOU 1165  CB  ILE A 152     3410   2547   2309    299    -87    228       C  
ATOM   1166  CG1 ILE A 152     -29.157  22.951  51.703  1.00 23.97           C  
ANISOU 1166  CG1 ILE A 152     3714   2797   2596    180     17    214       C  
ATOM   1167  CG2 ILE A 152     -31.145  24.170  50.690  1.00 25.61           C  
ANISOU 1167  CG2 ILE A 152     4059   2923   2750    395   -164    271       C  
ATOM   1168  CD1 ILE A 152     -28.152  23.627  50.706  1.00 30.94           C  
ANISOU 1168  CD1 ILE A 152     4773   3595   3390     80     59    250       C  
ATOM   1169  N   ASP A 153     -33.787  22.912  51.997  1.00 30.10           N  
ANISOU 1169  N   ASP A 153     4245   3713   3477    606   -268    172       N  
ATOM   1170  CA  ASP A 153     -35.157  22.848  51.511  1.00 34.60           C  
ANISOU 1170  CA  ASP A 153     4747   4341   4057    727   -378    160       C  
ATOM   1171  C   ASP A 153     -35.470  24.216  50.952  1.00 32.71           C  
ANISOU 1171  C   ASP A 153     4669   3983   3776    843   -464    200       C  
ATOM   1172  O   ASP A 153     -35.429  25.207  51.687  1.00 36.14           O  
ANISOU 1172  O   ASP A 153     5158   4334   4240    904   -446    189       O  
ATOM   1173  CB  ASP A 153     -36.136  22.474  52.623  1.00 51.56           C  
ANISOU 1173  CB  ASP A 153     6702   6593   6295    788   -369     87       C  
ATOM   1174  CG  ASP A 153     -35.551  21.466  53.601  1.00 73.22           C  
ANISOU 1174  CG  ASP A 153     9343   9402   9076    667   -260     56       C  
ATOM   1175  OD1 ASP A 153     -34.914  20.491  53.145  1.00 81.37           O  
ANISOU 1175  OD1 ASP A 153    10373  10463  10082    559   -229     74       O  
ATOM   1176  OD2 ASP A 153     -35.734  21.643  54.827  1.00 79.65           O1-
ANISOU 1176  OD2 ASP A 153    10086  10236   9943    684   -208     11       O1-
ATOM   1177  N   TYR A 154     -35.757  24.264  49.651  1.00 38.02           N  
ANISOU 1177  N   TYR A 154     5435   4638   4374    871   -560    248       N  
ATOM   1178  CA  TYR A 154     -35.858  25.520  48.937  1.00 45.48           C  
ANISOU 1178  CA  TYR A 154     6585   5443   5251    960   -648    308       C  
ATOM   1179  C   TYR A 154     -34.584  26.305  49.187  1.00 43.11           C  
ANISOU 1179  C   TYR A 154     6462   5005   4912    861   -549    343       C  
ATOM   1180  O   TYR A 154     -33.507  25.876  48.760  1.00 49.84           O  
ANISOU 1180  O   TYR A 154     7376   5854   5707    704   -467    367       O  
ATOM   1181  CB  TYR A 154     -37.149  26.220  49.343  1.00 54.20           C  
ANISOU 1181  CB  TYR A 154     7624   6548   6422   1164   -754    271       C  
ATOM   1182  CG  TYR A 154     -38.286  25.298  48.972  1.00 65.38           C  
ANISOU 1182  CG  TYR A 154     8849   8124   7868   1223   -843    230       C  
ATOM   1183  CD1 TYR A 154     -38.671  25.150  47.638  1.00 72.14           C  
ANISOU 1183  CD1 TYR A 154     9778   8991   8640   1250   -967    277       C  
ATOM   1184  CD2 TYR A 154     -38.904  24.496  49.926  1.00 67.65           C  
ANISOU 1184  CD2 TYR A 154     8892   8558   8255   1223   -794    143       C  
ATOM   1185  CE1 TYR A 154     -39.676  24.274  47.274  1.00 74.09           C  
ANISOU 1185  CE1 TYR A 154     9847   9392   8910   1286  -1050    232       C  
ATOM   1186  CE2 TYR A 154     -39.914  23.616  49.570  1.00 71.01           C  
ANISOU 1186  CE2 TYR A 154     9142   9135   8704   1249   -866     99       C  
ATOM   1187  CZ  TYR A 154     -40.295  23.512  48.245  1.00 75.48           C  
ANISOU 1187  CZ  TYR A 154     9773   9712   9194   1282   -996    141       C  
ATOM   1188  OH  TYR A 154     -41.297  22.641  47.886  1.00 80.59           O  
ANISOU 1188  OH  TYR A 154    10241  10515   9863   1298  -1072     90       O  
ATOM   1189  N   ASP A 155     -34.646  27.434  49.864  1.00 36.69           N  
ANISOU 1189  N   ASP A 155     5729   4083   4128    941   -549    337       N  
ATOM   1190  CA  ASP A 155     -33.395  28.148  50.074  1.00 41.03           C  
ANISOU 1190  CA  ASP A 155     6447   4507   4636    821   -452    365       C  
ATOM   1191  C   ASP A 155     -33.036  28.233  51.550  1.00 33.95           C  
ANISOU 1191  C   ASP A 155     5447   3626   3826    793   -351    299       C  
ATOM   1192  O   ASP A 155     -32.241  29.092  51.945  1.00 33.82           O  
ANISOU 1192  O   ASP A 155     5564   3493   3791    731   -290    307       O  
ATOM   1193  CB  ASP A 155     -33.435  29.525  49.416  1.00 53.18           C  
ANISOU 1193  CB  ASP A 155     8252   5857   6097    888   -525    431       C  
ATOM   1194  CG  ASP A 155     -33.072  29.460  47.927  1.00 63.56           C  
ANISOU 1194  CG  ASP A 155     9743   7129   7279    810   -566    513       C  
ATOM   1195  OD1 ASP A 155     -32.326  28.532  47.527  1.00 64.76           O  
ANISOU 1195  OD1 ASP A 155     9841   7369   7395    655   -486    512       O  
ATOM   1196  OD2 ASP A 155     -33.531  30.325  47.155  1.00 69.21           O1-
ANISOU 1196  OD2 ASP A 155    10655   7721   7920    906   -678    576       O1-
ATOM   1197  N   CYS A 156     -33.544  27.297  52.354  1.00 27.95           N  
ANISOU 1197  N   CYS A 156     4459   3012   3150    813   -329    236       N  
ATOM   1198  CA  CYS A 156     -33.321  27.292  53.798  1.00 25.30           C  
ANISOU 1198  CA  CYS A 156     4021   2706   2885    790   -242    172       C  
ATOM   1199  C   CYS A 156     -32.430  26.127  54.172  1.00 22.08           C  
ANISOU 1199  C   CYS A 156     3502   2400   2488    634   -149    157       C  
ATOM   1200  O   CYS A 156     -32.733  24.972  53.827  1.00 22.05           O  
ANISOU 1200  O   CYS A 156     3376   2510   2494    612   -162    152       O  
ATOM   1201  CB  CYS A 156     -34.635  27.160  54.548  1.00 27.78           C  
ANISOU 1201  CB  CYS A 156     4170   3106   3281    932   -281    105       C  
ATOM   1202  SG  CYS A 156     -34.459  27.100  56.342  1.00 26.66           S  
ANISOU 1202  SG  CYS A 156     3911   3011   3207    896   -172     23       S  
ATOM   1203  N   VAL A 157     -31.346  26.425  54.884  1.00 19.66           N  
ANISOU 1203  N   VAL A 157     3239   2049   2181    530    -63    145       N  
ATOM   1204  CA  VAL A 157     -30.438  25.390  55.354  1.00 19.54           C  
ANISOU 1204  CA  VAL A 157     3119   2123   2183    400     14    126       C  
ATOM   1205  C   VAL A 157     -30.909  24.917  56.727  1.00 19.23           C  
ANISOU 1205  C   VAL A 157     2929   2169   2211    429     41     67       C  
ATOM   1206  O   VAL A 157     -30.915  25.700  57.678  1.00 19.59           O  
ANISOU 1206  O   VAL A 157     3002   2167   2274    454     66     34       O  
ATOM   1207  CB  VAL A 157     -28.994  25.908  55.447  1.00 19.77           C  
ANISOU 1207  CB  VAL A 157     3253   2081   2178    268     87    134       C  
ATOM   1208  CG1 VAL A 157     -28.021  24.761  55.878  1.00 18.55           C  
ANISOU 1208  CG1 VAL A 157     2973   2027   2049    152    151    109       C  
ATOM   1209  CG2 VAL A 157     -28.536  26.522  54.113  1.00 22.85           C  
ANISOU 1209  CG2 VAL A 157     3820   2376   2487    221     77    190       C  
ATOM   1210  N   SER A 158     -31.202  23.615  56.860  1.00 17.04           N  
ANISOU 1210  N   SER A 158     2505   2010   1960    408     44     53       N  
ATOM   1211  CA  SER A 158     -31.477  23.034  58.180  1.00 16.19           C  
ANISOU 1211  CA  SER A 158     2273   1982   1897    399     83      5       C  
ATOM   1212  C   SER A 158     -30.212  22.331  58.643  1.00 15.50           C  
ANISOU 1212  C   SER A 158     2166   1918   1805    275    137      8       C  
ATOM   1213  O   SER A 158     -29.869  21.265  58.155  1.00 17.61           O  
ANISOU 1213  O   SER A 158     2383   2235   2071    222    138     24       O  
ATOM   1214  CB  SER A 158     -32.648  22.057  58.082  1.00 19.34           C  
ANISOU 1214  CB  SER A 158     2537   2489   2324    445     51    -13       C  
ATOM   1215  OG  SER A 158     -33.879  22.786  57.799  1.00 22.82           O  
ANISOU 1215  OG  SER A 158     2969   2921   2779    578     -8    -33       O  
ATOM   1216  N   PHE A 159     -29.504  22.975  59.599  1.00 16.51           N  
ANISOU 1216  N   PHE A 159     2335   2006   1932    234    178    -13       N  
ATOM   1217  CA  PHE A 159     -28.301  22.364  60.164  1.00 15.93           C  
ANISOU 1217  CA  PHE A 159     2231   1963   1859    129    215    -19       C  
ATOM   1218  C   PHE A 159     -28.701  21.321  61.174  1.00 15.22           C  
ANISOU 1218  C   PHE A 159     2032   1960   1791    124    221    -39       C  
ATOM   1219  O   PHE A 159     -29.504  21.595  62.073  1.00 15.95           O  
ANISOU 1219  O   PHE A 159     2100   2070   1888    167    231    -71       O  
ATOM   1220  CB  PHE A 159     -27.426  23.431  60.856  1.00 17.27           C  
ANISOU 1220  CB  PHE A 159     2481   2066   2014     79    247    -40       C  
ATOM   1221  CG  PHE A 159     -26.840  24.451  59.882  1.00 17.55           C  
ANISOU 1221  CG  PHE A 159     2647   2004   2018     49    254    -18       C  
ATOM   1222  CD1 PHE A 159     -25.710  24.132  59.117  1.00 19.24           C  
ANISOU 1222  CD1 PHE A 159     2872   2224   2216    -47    277     -2       C  
ATOM   1223  CD2 PHE A 159     -27.377  25.728  59.789  1.00 17.62           C  
ANISOU 1223  CD2 PHE A 159     2774   1912   2011    110    243    -19       C  
ATOM   1224  CE1 PHE A 159     -25.164  25.038  58.245  1.00 18.09           C  
ANISOU 1224  CE1 PHE A 159     2853   1991   2027    -99    296     17       C  
ATOM   1225  CE2 PHE A 159     -26.828  26.676  58.901  1.00 18.70           C  
ANISOU 1225  CE2 PHE A 159     3060   1941   2104     69    250      9       C  
ATOM   1226  CZ  PHE A 159     -25.733  26.338  58.124  1.00 18.08           C  
ANISOU 1226  CZ  PHE A 159     2995   1874   1999    -45    281     29       C  
ATOM   1227  N   CYS A 160     -28.137  20.125  61.059  1.00 15.22           N  
ANISOU 1227  N   CYS A 160     1975   2009   1797     70    220    -25       N  
ATOM   1228  CA  CYS A 160     -28.502  19.068  61.983  1.00 15.77           C  
ANISOU 1228  CA  CYS A 160     1969   2147   1877     56    222    -34       C  
ATOM   1229  C   CYS A 160     -27.347  18.399  62.695  1.00 13.59           C  
ANISOU 1229  C   CYS A 160     1678   1886   1599    -12    223    -32       C  
ATOM   1230  O   CYS A 160     -27.596  17.649  63.622  1.00 16.74           O  
ANISOU 1230  O   CYS A 160     2044   2324   1991    -28    221    -34       O  
ATOM   1231  CB  CYS A 160     -29.315  17.986  61.244  1.00 15.01           C  
ANISOU 1231  CB  CYS A 160     1813   2097   1792     73    202    -19       C  
ATOM   1232  SG  CYS A 160     -28.412  17.226  59.872  1.00 17.36           S  
ANISOU 1232  SG  CYS A 160     2120   2382   2092     38    187      8       S  
ATOM   1233  N   TYR A 161     -26.100  18.695  62.379  1.00 13.39           N  
ANISOU 1233  N   TYR A 161     1678   1834   1577    -53    225    -32       N  
ATOM   1234  CA  TYR A 161     -24.976  17.952  62.974  1.00 13.59           C  
ANISOU 1234  CA  TYR A 161     1667   1885   1611   -100    209    -37       C  
ATOM   1235  C   TYR A 161     -23.731  18.847  62.994  1.00 15.11           C  
ANISOU 1235  C   TYR A 161     1884   2054   1802   -151    221    -61       C  
ATOM   1236  O   TYR A 161     -23.482  19.645  62.086  1.00 16.12           O  
ANISOU 1236  O   TYR A 161     2055   2143   1925   -167    247    -64       O  
ATOM   1237  CB  TYR A 161     -24.695  16.659  62.201  1.00 15.12           C  
ANISOU 1237  CB  TYR A 161     1814   2101   1830    -98    192    -21       C  
ATOM   1238  CG  TYR A 161     -23.456  15.845  62.631  1.00 13.76           C  
ANISOU 1238  CG  TYR A 161     1600   1949   1680   -122    164    -31       C  
ATOM   1239  CD1 TYR A 161     -23.569  14.919  63.650  1.00 14.88           C  
ANISOU 1239  CD1 TYR A 161     1731   2109   1816   -116    126    -16       C  
ATOM   1240  CD2 TYR A 161     -22.178  16.034  62.058  1.00 13.68           C  
ANISOU 1240  CD2 TYR A 161     1561   1942   1693   -151    173    -58       C  
ATOM   1241  CE1 TYR A 161     -22.498  14.142  64.063  1.00 15.47           C  
ANISOU 1241  CE1 TYR A 161     1774   2195   1911   -116     80    -22       C  
ATOM   1242  CE2 TYR A 161     -21.086  15.257  62.469  1.00 14.01           C  
ANISOU 1242  CE2 TYR A 161     1545   2013   1766   -153    135    -77       C  
ATOM   1243  CZ  TYR A 161     -21.267  14.357  63.510  1.00 16.18           C  
ANISOU 1243  CZ  TYR A 161     1817   2295   2035   -126     81    -56       C  
ATOM   1244  OH  TYR A 161     -20.224  13.572  63.980  1.00 16.26           O  
ANISOU 1244  OH  TYR A 161     1779   2324   2075   -109     23    -70       O  
ATOM   1245  N   MET A 162     -23.028  18.777  64.132  1.00 14.49           N  
ANISOU 1245  N   MET A 162     1788   1999   1717   -184    200    -80       N  
ATOM   1246  CA  MET A 162     -21.672  19.343  64.232  1.00 15.86           C  
ANISOU 1246  CA  MET A 162     1953   2176   1897   -247    201   -114       C  
ATOM   1247  C   MET A 162     -20.734  18.239  64.703  1.00 14.53           C  
ANISOU 1247  C   MET A 162     1705   2062   1753   -252    150   -121       C  
ATOM   1248  O   MET A 162     -21.030  17.545  65.683  1.00 14.43           O  
ANISOU 1248  O   MET A 162     1689   2070   1725   -230    106   -105       O  
ATOM   1249  CB  MET A 162     -21.636  20.559  65.185  1.00 18.02           C  
ANISOU 1249  CB  MET A 162     2287   2423   2136   -284    212   -143       C  
ATOM   1250  CG  MET A 162     -20.215  21.133  65.272  1.00 16.98           C  
ANISOU 1250  CG  MET A 162     2139   2303   2010   -368    213   -186       C  
ATOM   1251  SD  MET A 162     -20.143  22.810  66.010  1.00 20.87           S  
ANISOU 1251  SD  MET A 162     2734   2736   2459   -432    243   -228       S  
ATOM   1252  CE  MET A 162     -20.565  23.841  64.597  1.00 21.64           C  
ANISOU 1252  CE  MET A 162     2932   2737   2553   -434    306   -211       C  
ATOM   1253  N   HIS A 163     -19.570  18.132  64.053  1.00 15.06           N  
ANISOU 1253  N   HIS A 163     1714   2153   1856   -284    154   -151       N  
ATOM   1254  CA  HIS A 163     -18.662  17.024  64.347  1.00 13.47           C  
ANISOU 1254  CA  HIS A 163     1424   2002   1691   -264     97   -166       C  
ATOM   1255  C   HIS A 163     -17.808  17.263  65.577  1.00 17.64           C  
ANISOU 1255  C   HIS A 163     1923   2568   2210   -294     39   -196       C  
ATOM   1256  O   HIS A 163     -17.143  18.306  65.675  1.00 15.85           O  
ANISOU 1256  O   HIS A 163     1693   2353   1977   -365     62   -240       O  
ATOM   1257  CB  HIS A 163     -17.755  16.779  63.131  1.00 15.62           C  
ANISOU 1257  CB  HIS A 163     1627   2298   2012   -279    131   -203       C  
ATOM   1258  CG  HIS A 163     -16.912  15.558  63.319  1.00 18.30           C  
ANISOU 1258  CG  HIS A 163     1869   2682   2401   -230     70   -225       C  
ATOM   1259  CD2 HIS A 163     -15.578  15.376  63.287  1.00 19.42           C  
ANISOU 1259  CD2 HIS A 163     1903   2883   2592   -240     49   -288       C  
ATOM   1260  ND1 HIS A 163     -17.479  14.330  63.616  1.00 14.82           N  
ANISOU 1260  ND1 HIS A 163     1442   2221   1966   -155     17   -183       N  
ATOM   1261  CE1 HIS A 163     -16.499  13.454  63.789  1.00 15.62           C  
ANISOU 1261  CE1 HIS A 163     1462   2356   2118   -109    -43   -214       C  
ATOM   1262  NE2 HIS A 163     -15.339  14.060  63.592  1.00 17.53           N  
ANISOU 1262  NE2 HIS A 163     1616   2653   2391   -153    -27   -282       N  
ATOM   1263  N   HIS A 164     -17.701  16.227  66.437  1.00 15.45           N  
ANISOU 1263  N   HIS A 164     1626   2313   1933   -245    -43   -176       N  
ATOM   1264  CA  HIS A 164     -16.861  16.330  67.643  1.00 15.45           C  
ANISOU 1264  CA  HIS A 164     1600   2355   1914   -265   -121   -201       C  
ATOM   1265  C   HIS A 164     -15.781  15.262  67.779  1.00 16.86           C  
ANISOU 1265  C   HIS A 164     1682   2579   2143   -211   -212   -220       C  
ATOM   1266  O   HIS A 164     -14.704  15.583  68.307  1.00 19.11           O  
ANISOU 1266  O   HIS A 164     1898   2922   2440   -239   -267   -271       O  
ATOM   1267  CB  HIS A 164     -17.712  16.270  68.949  1.00 14.55           C  
ANISOU 1267  CB  HIS A 164     1582   2223   1724   -263   -157   -160       C  
ATOM   1268  CG  HIS A 164     -18.575  17.465  69.165  1.00 16.31           C  
ANISOU 1268  CG  HIS A 164     1886   2413   1897   -310    -84   -165       C  
ATOM   1269  CD2 HIS A 164     -19.571  17.981  68.400  1.00 15.70           C  
ANISOU 1269  CD2 HIS A 164     1852   2291   1821   -303     -1   -152       C  
ATOM   1270  ND1 HIS A 164     -18.457  18.290  70.285  1.00 16.60           N  
ANISOU 1270  ND1 HIS A 164     1972   2460   1875   -363    -99   -191       N  
ATOM   1271  CE1 HIS A 164     -19.368  19.252  70.186  1.00 16.45           C  
ANISOU 1271  CE1 HIS A 164     2025   2396   1829   -380    -20   -198       C  
ATOM   1272  NE2 HIS A 164     -20.076  19.060  69.083  1.00 15.66           N  
ANISOU 1272  NE2 HIS A 164     1920   2264   1766   -338     33   -171       N  
ATOM   1273  N   MET A 165     -16.019  14.012  67.356  1.00 16.44           N  
ANISOU 1273  N   MET A 165     1623   2502   2123   -133   -237   -187       N  
ATOM   1274  CA  MET A 165     -15.003  13.017  67.687  1.00 17.66           C  
ANISOU 1274  CA  MET A 165     1700   2687   2322    -62   -343   -206       C  
ATOM   1275  C   MET A 165     -15.159  11.744  66.862  1.00 17.63           C  
ANISOU 1275  C   MET A 165     1684   2644   2370     21   -345   -189       C  
ATOM   1276  O   MET A 165     -16.178  11.499  66.233  1.00 16.11           O  
ANISOU 1276  O   MET A 165     1558   2401   2164     19   -279   -150       O  
ATOM   1277  CB  MET A 165     -15.007  12.661  69.180  1.00 21.29           C  
ANISOU 1277  CB  MET A 165     2224   3145   2720    -43   -458   -166       C  
ATOM   1278  CG  MET A 165     -16.269  12.036  69.590  1.00 19.74           C  
ANISOU 1278  CG  MET A 165     2160   2879   2460    -30   -452    -86       C  
ATOM   1279  SD  MET A 165     -16.455  12.189  71.443  1.00 29.39           S  
ANISOU 1279  SD  MET A 165     3495   4108   3566    -65   -543    -45       S  
ATOM   1280  CE  MET A 165     -17.864  11.124  71.625  1.00 29.96           C  
ANISOU 1280  CE  MET A 165     3704   4099   3579    -53   -519     43       C  
ATOM   1281  N   GLU A 166     -14.112  10.919  66.903  1.00 18.33           N  
ANISOU 1281  N   GLU A 166     1685   2758   2521    100   -430   -225       N  
ATOM   1282  CA  GLU A 166     -14.132   9.617  66.246  1.00 19.25           C  
ANISOU 1282  CA  GLU A 166     1797   2826   2691    194   -448   -218       C  
ATOM   1283  C   GLU A 166     -14.093   8.535  67.321  1.00 18.86           C  
ANISOU 1283  C   GLU A 166     1820   2727   2620    278   -586   -164       C  
ATOM   1284  O   GLU A 166     -13.321   8.638  68.263  1.00 21.97           O  
ANISOU 1284  O   GLU A 166     2180   3162   3007    302   -692   -176       O  
ATOM   1285  CB  GLU A 166     -12.920   9.477  65.305  1.00 20.73           C  
ANISOU 1285  CB  GLU A 166     1825   3075   2978    234   -428   -317       C  
ATOM   1286  CG  GLU A 166     -12.899   8.107  64.607  1.00 22.33           C  
ANISOU 1286  CG  GLU A 166     2026   3219   3238    340   -444   -323       C  
ATOM   1287  CD  GLU A 166     -11.878   8.096  63.451  1.00 23.81           C  
ANISOU 1287  CD  GLU A 166     2057   3473   3517    361   -379   -435       C  
ATOM   1288  OE1 GLU A 166     -11.030   7.180  63.419  1.00 26.91           O  
ANISOU 1288  OE1 GLU A 166     2365   3872   3987    476   -451   -489       O  
ATOM   1289  OE2 GLU A 166     -11.978   8.991  62.593  1.00 21.80           O1-
ANISOU 1289  OE2 GLU A 166     1776   3257   3250    262   -255   -468       O1-
ATOM   1290  N   LEU A 167     -14.935   7.508  67.183  1.00 19.40           N  
ANISOU 1290  N   LEU A 167     1997   2703   2669    315   -588   -102       N  
ATOM   1291  CA  LEU A 167     -14.934   6.395  68.126  1.00 20.56           C  
ANISOU 1291  CA  LEU A 167     2244   2780   2787    389   -716    -42       C  
ATOM   1292  C   LEU A 167     -13.916   5.360  67.708  1.00 24.30           C  
ANISOU 1292  C   LEU A 167     2644   3232   3357    524   -799    -88       C  
ATOM   1293  O   LEU A 167     -13.429   5.352  66.564  1.00 25.55           O  
ANISOU 1293  O   LEU A 167     2684   3422   3600    552   -731   -166       O  
ATOM   1294  CB  LEU A 167     -16.337   5.788  68.183  1.00 21.95           C  
ANISOU 1294  CB  LEU A 167     2581   2865   2895    346   -671     41       C  
ATOM   1295  CG  LEU A 167     -17.408   6.779  68.674  1.00 23.91           C  
ANISOU 1295  CG  LEU A 167     2893   3139   3051    226   -591     77       C  
ATOM   1296  CD1 LEU A 167     -18.819   6.202  68.523  1.00 23.51           C  
ANISOU 1296  CD1 LEU A 167     2962   3021   2949    175   -526    136       C  
ATOM   1297  CD2 LEU A 167     -17.215   7.118  70.141  1.00 26.44           C  
ANISOU 1297  CD2 LEU A 167     3276   3480   3289    201   -676    111       C  
ATOM   1298  N   PRO A 168     -13.651   4.390  68.574  1.00 23.84           N  
ANISOU 1298  N   PRO A 168     2670   3107   3282    614   -941    -41       N  
ATOM   1299  CA  PRO A 168     -12.593   3.409  68.267  1.00 25.07           C  
ANISOU 1299  CA  PRO A 168     2750   3237   3538    770  -1040    -94       C  
ATOM   1300  C   PRO A 168     -12.814   2.574  67.002  1.00 27.35           C  
ANISOU 1300  C   PRO A 168     3035   3458   3898    820   -962   -128       C  
ATOM   1301  O   PRO A 168     -11.814   2.097  66.443  1.00 33.73           O  
ANISOU 1301  O   PRO A 168     3721   4284   4812    938   -997   -214       O  
ATOM   1302  CB  PRO A 168     -12.582   2.528  69.521  1.00 29.10           C  
ANISOU 1302  CB  PRO A 168     3417   3656   3985    843  -1210     -6       C  
ATOM   1303  CG  PRO A 168     -12.942   3.448  70.595  1.00 31.88           C  
ANISOU 1303  CG  PRO A 168     3827   4062   4227    732  -1222     44       C  
ATOM   1304  CD  PRO A 168     -14.005   4.372  70.013  1.00 24.57           C  
ANISOU 1304  CD  PRO A 168     2905   3170   3263    583  -1037     46       C  
ATOM   1305  N   THR A 169     -14.044   2.299  66.575  1.00 24.11           N  
ANISOU 1305  N   THR A 169     2752   2972   3435    743   -868    -72       N  
ATOM   1306  CA  THR A 169     -14.330   1.574  65.332  1.00 23.36           C  
ANISOU 1306  CA  THR A 169     2662   2818   3396    770   -786   -108       C  
ATOM   1307  C   THR A 169     -14.187   2.428  64.077  1.00 24.06           C  
ANISOU 1307  C   THR A 169     2606   3004   3530    710   -643   -195       C  
ATOM   1308  O   THR A 169     -14.467   1.937  62.965  1.00 28.38           O  
ANISOU 1308  O   THR A 169     3158   3515   4110    715   -563   -231       O  
ATOM   1309  CB  THR A 169     -15.745   0.970  65.358  1.00 27.81           C  
ANISOU 1309  CB  THR A 169     3414   3274   3880    693   -743    -20       C  
ATOM   1310  CG2 THR A 169     -15.783  -0.231  66.274  1.00 32.51           C  
ANISOU 1310  CG2 THR A 169     4175   3736   4443    765   -875     54       C  
ATOM   1311  OG1 THR A 169     -16.665   1.952  65.868  1.00 26.70           O  
ANISOU 1311  OG1 THR A 169     3312   3185   3646    557   -681     34       O  
ATOM   1312  N   GLY A 170     -13.852   3.707  64.215  1.00 24.05           N  
ANISOU 1312  N   GLY A 170     2502   3119   3518    638   -603   -224       N  
ATOM   1313  CA  GLY A 170     -13.712   4.550  63.050  1.00 22.04           C  
ANISOU 1313  CA  GLY A 170     2139   2945   3292    569   -468   -297       C  
ATOM   1314  C   GLY A 170     -14.954   5.268  62.607  1.00 23.46           C  
ANISOU 1314  C   GLY A 170     2398   3120   3396    444   -357   -248       C  
ATOM   1315  O   GLY A 170     -14.911   5.948  61.566  1.00 26.36           O  
ANISOU 1315  O   GLY A 170     2703   3540   3774    385   -249   -298       O  
ATOM   1316  N   VAL A 171     -16.067   5.097  63.318  1.00 20.94           N  
ANISOU 1316  N   VAL A 171     2215   2740   3000    404   -380   -156       N  
ATOM   1317  CA  VAL A 171     -17.273   5.867  63.085  1.00 18.57           C  
ANISOU 1317  CA  VAL A 171     1975   2448   2632    297   -290   -113       C  
ATOM   1318  C   VAL A 171     -17.228   7.135  63.931  1.00 16.66           C  
ANISOU 1318  C   VAL A 171     1716   2270   2345    234   -292   -100       C  
ATOM   1319  O   VAL A 171     -16.340   7.328  64.754  1.00 18.13           O  
ANISOU 1319  O   VAL A 171     1856   2491   2542    262   -368   -115       O  
ATOM   1320  CB  VAL A 171     -18.545   5.040  63.351  1.00 17.65           C  
ANISOU 1320  CB  VAL A 171     1998   2248   2461    274   -297    -39       C  
ATOM   1321  CG1 VAL A 171     -18.525   3.778  62.468  1.00 23.12           C  
ANISOU 1321  CG1 VAL A 171     2717   2869   3200    330   -295    -63       C  
ATOM   1322  CG2 VAL A 171     -18.706   4.690  64.852  1.00 19.09           C  
ANISOU 1322  CG2 VAL A 171     2275   2392   2587    278   -391     29       C  
ATOM   1323  N   HIS A 172     -18.201   8.022  63.730  1.00 15.56           N  
ANISOU 1323  N   HIS A 172     1614   2145   2153    151   -213    -75       N  
ATOM   1324  CA  HIS A 172     -18.104   9.416  64.187  1.00 15.64           C  
ANISOU 1324  CA  HIS A 172     1600   2211   2130     88   -186    -84       C  
ATOM   1325  C   HIS A 172     -19.291   9.808  65.037  1.00 17.12           C  
ANISOU 1325  C   HIS A 172     1884   2382   2241     38   -177    -25       C  
ATOM   1326  O   HIS A 172     -20.382   9.264  64.892  1.00 15.59           O  
ANISOU 1326  O   HIS A 172     1755   2150   2019     29   -153     14       O  
ATOM   1327  CB  HIS A 172     -17.977  10.325  62.917  1.00 14.70           C  
ANISOU 1327  CB  HIS A 172     1427   2126   2031     43    -87   -132       C  
ATOM   1328  CG  HIS A 172     -16.737   9.982  62.181  1.00 16.21           C  
ANISOU 1328  CG  HIS A 172     1515   2351   2293     78    -83   -204       C  
ATOM   1329  CD2 HIS A 172     -15.444  10.175  62.508  1.00 18.84           C  
ANISOU 1329  CD2 HIS A 172     1746   2741   2672     93   -120   -263       C  
ATOM   1330  ND1 HIS A 172     -16.746   9.308  60.967  1.00 17.08           N  
ANISOU 1330  ND1 HIS A 172     1609   2444   2437    103    -35   -233       N  
ATOM   1331  CE1 HIS A 172     -15.503   9.076  60.605  1.00 19.03           C  
ANISOU 1331  CE1 HIS A 172     1747   2734   2748    137    -37   -310       C  
ATOM   1332  NE2 HIS A 172     -14.686   9.603  61.511  1.00 18.36           N  
ANISOU 1332  NE2 HIS A 172     1598   2700   2676    132    -89   -332       N  
ATOM   1333  N   ALA A 173     -19.046  10.738  65.956  1.00 15.65           N  
ANISOU 1333  N   ALA A 173     1699   2230   2019      2   -193    -30       N  
ATOM   1334  CA  ALA A 173     -20.074  11.185  66.897  1.00 15.34           C  
ANISOU 1334  CA  ALA A 173     1744   2183   1902    -44   -179     11       C  
ATOM   1335  C   ALA A 173     -20.023  12.699  67.015  1.00 14.33           C  
ANISOU 1335  C   ALA A 173     1601   2089   1754    -97   -129    -22       C  
ATOM   1336  O   ALA A 173     -18.957  13.343  66.910  1.00 14.90           O  
ANISOU 1336  O   ALA A 173     1611   2194   1855   -111   -139    -69       O  
ATOM   1337  CB  ALA A 173     -19.871  10.523  68.278  1.00 17.99           C  
ANISOU 1337  CB  ALA A 173     2141   2506   2188    -33   -272     48       C  
ATOM   1338  N   GLY A 174     -21.206  13.291  67.217  1.00 14.47           N  
ANISOU 1338  N   GLY A 174     1675   2096   1725   -128    -72     -5       N  
ATOM   1339  CA  GLY A 174     -21.288  14.732  67.356  1.00 16.67           C  
ANISOU 1339  CA  GLY A 174     1964   2386   1983   -168    -25    -36       C  
ATOM   1340  C   GLY A 174     -22.620  15.127  67.921  1.00 16.02           C  
ANISOU 1340  C   GLY A 174     1945   2296   1848   -182     20    -21       C  
ATOM   1341  O   GLY A 174     -23.373  14.292  68.426  1.00 16.11           O  
ANISOU 1341  O   GLY A 174     1989   2306   1827   -181     12     11       O  
ATOM   1342  N   THR A 175     -22.939  16.420  67.762  1.00 14.96           N  
ANISOU 1342  N   THR A 175     1827   2152   1705   -198     73    -50       N  
ATOM   1343  CA  THR A 175     -24.106  16.997  68.406  1.00 14.88           C  
ANISOU 1343  CA  THR A 175     1865   2140   1650   -201    118    -57       C  
ATOM   1344  C   THR A 175     -25.042  17.596  67.360  1.00 15.03           C  
ANISOU 1344  C   THR A 175     1879   2136   1696   -164    172    -64       C  
ATOM   1345  O   THR A 175     -24.664  17.826  66.189  1.00 15.34           O  
ANISOU 1345  O   THR A 175     1902   2153   1774   -151    178    -62       O  
ATOM   1346  CB  THR A 175     -23.664  18.106  69.374  1.00 14.59           C  
ANISOU 1346  CB  THR A 175     1870   2101   1572   -240    121    -97       C  
ATOM   1347  CG2 THR A 175     -22.689  17.569  70.425  1.00 15.35           C  
ANISOU 1347  CG2 THR A 175     1971   2227   1633   -275     48    -92       C  
ATOM   1348  OG1 THR A 175     -23.051  19.190  68.662  1.00 16.26           O  
ANISOU 1348  OG1 THR A 175     2082   2281   1814   -252    142   -127       O  
ATOM   1349  N   ASP A 176     -26.237  17.971  67.808  1.00 15.02           N  
ANISOU 1349  N   ASP A 176     1896   2142   1669   -148    213    -78       N  
ATOM   1350  CA  ASP A 176     -27.014  18.917  67.028  1.00 15.42           C  
ANISOU 1350  CA  ASP A 176     1952   2165   1741    -98    250    -97       C  
ATOM   1351  C   ASP A 176     -26.441  20.330  67.256  1.00 14.81           C  
ANISOU 1351  C   ASP A 176     1935   2038   1655   -109    264   -132       C  
ATOM   1352  O   ASP A 176     -25.469  20.511  67.997  1.00 16.58           O  
ANISOU 1352  O   ASP A 176     2181   2264   1856   -164    247   -145       O  
ATOM   1353  CB  ASP A 176     -28.503  18.749  67.382  1.00 17.35           C  
ANISOU 1353  CB  ASP A 176     2171   2446   1974    -67    285   -114       C  
ATOM   1354  CG  ASP A 176     -28.835  19.060  68.789  1.00 18.86           C  
ANISOU 1354  CG  ASP A 176     2390   2661   2115    -94    318   -150       C  
ATOM   1355  OD1 ASP A 176     -28.159  19.838  69.481  1.00 17.13           O  
ANISOU 1355  OD1 ASP A 176     2225   2417   1868   -120    319   -175       O  
ATOM   1356  OD2 ASP A 176     -29.890  18.632  69.302  1.00 20.39           O1-
ANISOU 1356  OD2 ASP A 176     2554   2904   2287    -98    356   -167       O1-
ATOM   1357  N   LEU A 177     -27.042  21.348  66.631  1.00 15.67           N  
ANISOU 1357  N   LEU A 177     2078   2098   1778    -58    288   -148       N  
ATOM   1358  CA  LEU A 177     -26.439  22.685  66.746  1.00 15.92           C  
ANISOU 1358  CA  LEU A 177     2190   2061   1798    -78    302   -177       C  
ATOM   1359  C   LEU A 177     -26.852  23.387  68.034  1.00 18.32           C  
ANISOU 1359  C   LEU A 177     2535   2359   2066    -78    332   -230       C  
ATOM   1360  O   LEU A 177     -26.402  24.509  68.283  1.00 19.14           O  
ANISOU 1360  O   LEU A 177     2718   2399   2155   -101    346   -264       O  
ATOM   1361  CB  LEU A 177     -26.822  23.540  65.489  1.00 15.70           C  
ANISOU 1361  CB  LEU A 177     2215   1958   1791    -21    307   -166       C  
ATOM   1362  CG  LEU A 177     -25.805  23.446  64.368  1.00 17.28           C  
ANISOU 1362  CG  LEU A 177     2430   2135   2002    -71    296   -133       C  
ATOM   1363  CD1 LEU A 177     -24.508  24.082  64.778  1.00 20.27           C  
ANISOU 1363  CD1 LEU A 177     2851   2485   2363   -165    308   -158       C  
ATOM   1364  CD2 LEU A 177     -25.554  21.985  63.887  1.00 19.15           C  
ANISOU 1364  CD2 LEU A 177     2574   2444   2259    -85    273   -100       C  
ATOM   1365  N   GLU A 178     -27.699  22.760  68.862  1.00 16.10           N  
ANISOU 1365  N   GLU A 178     2212   2141   1764    -63    348   -244       N  
ATOM   1366  CA  GLU A 178     -27.883  23.173  70.237  1.00 18.59           C  
ANISOU 1366  CA  GLU A 178     2564   2471   2028    -91    380   -296       C  
ATOM   1367  C   GLU A 178     -26.865  22.549  71.174  1.00 14.43           C  
ANISOU 1367  C   GLU A 178     2045   1985   1451   -182    346   -283       C  
ATOM   1368  O   GLU A 178     -26.961  22.752  72.379  1.00 18.42           O  
ANISOU 1368  O   GLU A 178     2591   2513   1897   -220    366   -322       O  
ATOM   1369  CB  GLU A 178     -29.314  22.803  70.732  1.00 22.07           C  
ANISOU 1369  CB  GLU A 178     2955   2971   2458    -47    428   -325       C  
ATOM   1370  CG  GLU A 178     -30.406  23.018  69.719  1.00 26.76           C  
ANISOU 1370  CG  GLU A 178     3500   3556   3110     54    439   -331       C  
ATOM   1371  CD  GLU A 178     -30.656  24.453  69.516  1.00 23.78           C  
ANISOU 1371  CD  GLU A 178     3187   3095   2752    129    454   -378       C  
ATOM   1372  OE1 GLU A 178     -30.032  25.309  70.216  1.00 27.35           O  
ANISOU 1372  OE1 GLU A 178     3726   3495   3172     92    470   -414       O  
ATOM   1373  OE2 GLU A 178     -31.495  24.753  68.616  1.00 28.27           O1-
ANISOU 1373  OE2 GLU A 178     3728   3646   3369    228    444   -380       O1-
ATOM   1374  N   GLY A 179     -25.917  21.759  70.652  1.00 16.77           N  
ANISOU 1374  N   GLY A 179     2306   2297   1770   -213    291   -234       N  
ATOM   1375  CA  GLY A 179     -24.861  21.201  71.479  1.00 18.50           C  
ANISOU 1375  CA  GLY A 179     2526   2551   1950   -281    237   -224       C  
ATOM   1376  C   GLY A 179     -25.229  19.922  72.208  1.00 18.16           C  
ANISOU 1376  C   GLY A 179     2471   2565   1866   -295    215   -189       C  
ATOM   1377  O   GLY A 179     -24.489  19.491  73.112  1.00 17.96           O  
ANISOU 1377  O   GLY A 179     2469   2565   1791   -343    161   -180       O  
ATOM   1378  N   ASN A 180     -26.340  19.283  71.829  1.00 17.45           N  
ANISOU 1378  N   ASN A 180     2349   2492   1791   -258    250   -169       N  
ATOM   1379  CA  ASN A 180     -26.753  18.055  72.484  1.00 15.46           C  
ANISOU 1379  CA  ASN A 180     2101   2280   1492   -289    240   -134       C  
ATOM   1380  C   ASN A 180     -26.298  16.862  71.648  1.00 13.57           C  
ANISOU 1380  C   ASN A 180     1821   2035   1299   -274    184    -76       C  
ATOM   1381  O   ASN A 180     -26.647  16.755  70.480  1.00 14.48           O  
ANISOU 1381  O   ASN A 180     1886   2138   1476   -231    200    -67       O  
ATOM   1382  CB  ASN A 180     -28.275  18.053  72.657  1.00 15.83           C  
ANISOU 1382  CB  ASN A 180     2133   2359   1524   -278    322   -162       C  
ATOM   1383  CG  ASN A 180     -28.749  19.182  73.520  1.00 16.89           C  
ANISOU 1383  CG  ASN A 180     2305   2500   1614   -283    384   -232       C  
ATOM   1384  ND2 ASN A 180     -29.570  20.076  72.931  1.00 20.78           N  
ANISOU 1384  ND2 ASN A 180     2762   2978   2157   -213    437   -280       N  
ATOM   1385  OD1 ASN A 180     -28.427  19.254  74.696  1.00 20.15           O  
ANISOU 1385  OD1 ASN A 180     2783   2928   1947   -343    383   -248       O  
ATOM   1386  N   PHE A 181     -25.543  15.939  72.267  1.00 14.74           N  
ANISOU 1386  N   PHE A 181     2000   2189   1413   -304    115    -38       N  
ATOM   1387  CA  PHE A 181     -25.034  14.807  71.514  1.00 16.71           C  
ANISOU 1387  CA  PHE A 181     2216   2421   1710   -278     59      8       C  
ATOM   1388  C   PHE A 181     -26.138  13.937  70.962  1.00 13.93           C  
ANISOU 1388  C   PHE A 181     1851   2069   1372   -273     99     33       C  
ATOM   1389  O   PHE A 181     -27.185  13.745  71.585  1.00 16.07           O  
ANISOU 1389  O   PHE A 181     2153   2364   1590   -312    150     31       O  
ATOM   1390  CB  PHE A 181     -24.124  13.933  72.431  1.00 16.68           C  
ANISOU 1390  CB  PHE A 181     2262   2415   1659   -297    -36     45       C  
ATOM   1391  CG  PHE A 181     -22.658  14.241  72.229  1.00 17.39           C  
ANISOU 1391  CG  PHE A 181     2307   2507   1793   -273   -110     27       C  
ATOM   1392  CD1 PHE A 181     -21.921  13.638  71.199  1.00 16.65           C  
ANISOU 1392  CD1 PHE A 181     2144   2400   1781   -223   -148     35       C  
ATOM   1393  CD2 PHE A 181     -22.058  15.177  73.028  1.00 15.48           C  
ANISOU 1393  CD2 PHE A 181     2083   2288   1512   -308   -130    -10       C  
ATOM   1394  CE1 PHE A 181     -20.577  13.959  70.990  1.00 17.61           C  
ANISOU 1394  CE1 PHE A 181     2200   2541   1949   -209   -203      2       C  
ATOM   1395  CE2 PHE A 181     -20.693  15.538  72.808  1.00 17.05           C  
ANISOU 1395  CE2 PHE A 181     2219   2504   1756   -301   -192    -41       C  
ATOM   1396  CZ  PHE A 181     -19.945  14.901  71.798  1.00 17.16           C  
ANISOU 1396  CZ  PHE A 181     2149   2514   1855   -251   -228    -36       C  
ATOM   1397  N   TYR A 182     -25.855  13.435  69.783  1.00 13.67           N  
ANISOU 1397  N   TYR A 182     1770   2016   1408   -234     79     48       N  
ATOM   1398  CA  TYR A 182     -26.592  12.275  69.265  1.00 12.18           C  
ANISOU 1398  CA  TYR A 182     1578   1817   1230   -238     89     78       C  
ATOM   1399  C   TYR A 182     -26.041  11.054  69.968  1.00 16.62           C  
ANISOU 1399  C   TYR A 182     2208   2350   1757   -257     21    125       C  
ATOM   1400  O   TYR A 182     -24.845  10.777  69.827  1.00 17.09           O  
ANISOU 1400  O   TYR A 182     2260   2386   1849   -218    -52    134       O  
ATOM   1401  CB  TYR A 182     -26.438  12.128  67.768  1.00 15.23           C  
ANISOU 1401  CB  TYR A 182     1906   2189   1693   -192     89     74       C  
ATOM   1402  CG  TYR A 182     -27.162  13.195  66.974  1.00 15.48           C  
ANISOU 1402  CG  TYR A 182     1892   2239   1750   -168    145     40       C  
ATOM   1403  CD1 TYR A 182     -28.529  13.065  66.793  1.00 14.80           C  
ANISOU 1403  CD1 TYR A 182     1785   2183   1657   -176    190     31       C  
ATOM   1404  CD2 TYR A 182     -26.512  14.294  66.449  1.00 15.48           C  
ANISOU 1404  CD2 TYR A 182     1876   2226   1778   -141    147     16       C  
ATOM   1405  CE1 TYR A 182     -29.237  13.995  66.001  1.00 13.05           C  
ANISOU 1405  CE1 TYR A 182     1521   1976   1463   -134    222      1       C  
ATOM   1406  CE2 TYR A 182     -27.213  15.269  65.695  1.00 14.16           C  
ANISOU 1406  CE2 TYR A 182     1694   2059   1628   -110    186     -6       C  
ATOM   1407  CZ  TYR A 182     -28.570  15.092  65.496  1.00 16.81           C  
ANISOU 1407  CZ  TYR A 182     2004   2422   1960    -96    215    -12       C  
ATOM   1408  OH  TYR A 182     -29.309  16.003  64.774  1.00 15.58           O  
ANISOU 1408  OH  TYR A 182     1831   2266   1822    -47    235    -33       O  
ATOM   1409  N   GLY A 183     -26.892  10.308  70.670  1.00 14.44           N  
ANISOU 1409  N   GLY A 183     1998   2073   1417   -316     43    152       N  
ATOM   1410  CA  GLY A 183     -26.424   9.068  71.270  1.00 16.57           C  
ANISOU 1410  CA  GLY A 183     2360   2291   1645   -333    -29    208       C  
ATOM   1411  C   GLY A 183     -25.700   9.241  72.573  1.00 15.97           C  
ANISOU 1411  C   GLY A 183     2361   2214   1494   -349    -92    226       C  
ATOM   1412  O   GLY A 183     -25.521  10.353  73.077  1.00 17.62           O  
ANISOU 1412  O   GLY A 183     2550   2466   1680   -357    -74    190       O  
ATOM   1413  N   PRO A 184     -25.262   8.124  73.165  1.00 17.52           N  
ANISOU 1413  N   PRO A 184     2660   2353   1643   -355   -174    285       N  
ATOM   1414  CA  PRO A 184     -24.790   8.082  74.549  1.00 19.65           C  
ANISOU 1414  CA  PRO A 184     3038   2617   1810   -386   -243    317       C  
ATOM   1415  C   PRO A 184     -23.300   8.369  74.601  1.00 22.74           C  
ANISOU 1415  C   PRO A 184     3385   3010   2244   -303   -360    306       C  
ATOM   1416  O   PRO A 184     -22.500   7.515  75.034  1.00 28.02           O  
ANISOU 1416  O   PRO A 184     4123   3629   2894   -261   -481    352       O  
ATOM   1417  CB  PRO A 184     -25.068   6.622  74.948  1.00 21.87           C  
ANISOU 1417  CB  PRO A 184     3462   2820   2029   -422   -285    391       C  
ATOM   1418  CG  PRO A 184     -24.901   5.874  73.569  1.00 21.85           C  
ANISOU 1418  CG  PRO A 184     3393   2766   2144   -351   -297    390       C  
ATOM   1419  CD  PRO A 184     -25.587   6.796  72.612  1.00 19.73           C  
ANISOU 1419  CD  PRO A 184     2987   2566   1944   -356   -185    325       C  
ATOM   1420  N   PHE A 185     -22.916   9.504  74.047  1.00 19.11           N  
ANISOU 1420  N   PHE A 185     2805   2602   1852   -275   -328    244       N  
ATOM   1421  CA  PHE A 185     -21.511   9.875  73.904  1.00 21.06           C  
ANISOU 1421  CA  PHE A 185     2975   2868   2157   -210   -419    214       C  
ATOM   1422  C   PHE A 185     -21.260  11.192  74.615  1.00 20.68           C  
ANISOU 1422  C   PHE A 185     2914   2879   2064   -255   -404    167       C  
ATOM   1423  O   PHE A 185     -22.188  11.995  74.820  1.00 24.22           O  
ANISOU 1423  O   PHE A 185     3381   3351   2472   -313   -302    142       O  
ATOM   1424  CB  PHE A 185     -21.104   9.968  72.413  1.00 19.30           C  
ANISOU 1424  CB  PHE A 185     2624   2647   2062   -148   -390    175       C  
ATOM   1425  CG  PHE A 185     -21.425   8.689  71.657  1.00 18.11           C  
ANISOU 1425  CG  PHE A 185     2493   2435   1954   -110   -394    210       C  
ATOM   1426  CD1 PHE A 185     -20.771   7.509  71.999  1.00 20.92           C  
ANISOU 1426  CD1 PHE A 185     2907   2734   2308    -54   -506    252       C  
ATOM   1427  CD2 PHE A 185     -22.399   8.654  70.703  1.00 18.10           C  
ANISOU 1427  CD2 PHE A 185     2466   2427   1985   -129   -296    203       C  
ATOM   1428  CE1 PHE A 185     -21.094   6.311  71.335  1.00 19.61           C  
ANISOU 1428  CE1 PHE A 185     2779   2495   2176    -23   -507    281       C  
ATOM   1429  CE2 PHE A 185     -22.711   7.446  70.053  1.00 18.77           C  
ANISOU 1429  CE2 PHE A 185     2581   2452   2100   -107   -300    230       C  
ATOM   1430  CZ  PHE A 185     -22.039   6.292  70.403  1.00 19.81           C  
ANISOU 1430  CZ  PHE A 185     2779   2518   2231    -57   -403    268       C  
ATOM   1431  N   VAL A 186     -20.004  11.372  75.072  1.00 20.03           N  
ANISOU 1431  N   VAL A 186     2804   2822   1985   -227   -514    150       N  
ATOM   1432  CA  VAL A 186     -19.624  12.549  75.845  1.00 21.04           C  
ANISOU 1432  CA  VAL A 186     2931   3002   2062   -280   -519    102       C  
ATOM   1433  C   VAL A 186     -18.320  13.104  75.315  1.00 23.80           C  
ANISOU 1433  C   VAL A 186     3151   3393   2500   -246   -571     43       C  
ATOM   1434  O   VAL A 186     -17.468  12.354  74.828  1.00 22.67           O  
ANISOU 1434  O   VAL A 186     2938   3248   2430   -172   -653     47       O  
ATOM   1435  CB  VAL A 186     -19.487  12.226  77.364  1.00 24.49           C  
ANISOU 1435  CB  VAL A 186     3497   3444   2364   -318   -612    139       C  
ATOM   1436  CG1 VAL A 186     -20.868  11.841  77.925  1.00 23.33           C  
ANISOU 1436  CG1 VAL A 186     3481   3268   2115   -384   -526    184       C  
ATOM   1437  CG2 VAL A 186     -18.523  11.069  77.646  1.00 23.95           C  
ANISOU 1437  CG2 VAL A 186     3450   3350   2299   -244   -777    189       C  
ATOM   1438  N   ASP A 187     -18.142  14.425  75.467  1.00 20.98           N  
ANISOU 1438  N   ASP A 187     2764   3074   2132   -304   -524    -20       N  
ATOM   1439  CA  ASP A 187     -16.897  15.065  75.029  1.00 22.34           C  
ANISOU 1439  CA  ASP A 187     2817   3294   2378   -304   -560    -86       C  
ATOM   1440  C   ASP A 187     -15.846  15.046  76.140  1.00 24.67           C  
ANISOU 1440  C   ASP A 187     3112   3642   2621   -315   -702   -104       C  
ATOM   1441  O   ASP A 187     -15.377  16.067  76.668  1.00 24.81           O  
ANISOU 1441  O   ASP A 187     3120   3703   2604   -385   -709   -162       O  
ATOM   1442  CB  ASP A 187     -17.165  16.471  74.480  1.00 21.91           C  
ANISOU 1442  CB  ASP A 187     2738   3239   2346   -366   -440   -145       C  
ATOM   1443  CG  ASP A 187     -17.967  17.402  75.435  1.00 19.22           C  
ANISOU 1443  CG  ASP A 187     2510   2889   1906   -437   -382   -161       C  
ATOM   1444  OD1 ASP A 187     -18.437  16.984  76.490  1.00 20.25           O  
ANISOU 1444  OD1 ASP A 187     2735   3019   1940   -451   -414   -127       O  
ATOM   1445  OD2 ASP A 187     -18.133  18.586  74.994  1.00 20.01           O1-
ANISOU 1445  OD2 ASP A 187     2604   2973   2028   -478   -293   -211       O1-
ATOM   1446  N   ARG A 188     -15.464  13.821  76.492  1.00 25.01           N  
ANISOU 1446  N   ARG A 188     3171   3675   2656   -242   -826    -52       N  
ATOM   1447  CA  ARG A 188     -14.360  13.545  77.394  1.00 27.15           C  
ANISOU 1447  CA  ARG A 188     3427   3996   2895   -217   -995    -62       C  
ATOM   1448  C   ARG A 188     -13.806  12.184  77.012  1.00 29.03           C  
ANISOU 1448  C   ARG A 188     3620   4207   3202    -92  -1105    -24       C  
ATOM   1449  O   ARG A 188     -14.445  11.417  76.272  1.00 28.54           O  
ANISOU 1449  O   ARG A 188     3583   4078   3182    -44  -1046     21       O  
ATOM   1450  CB  ARG A 188     -14.784  13.586  78.873  1.00 28.44           C  
ANISOU 1450  CB  ARG A 188     3755   4154   2896   -276  -1051    -21       C  
ATOM   1451  CG  ARG A 188     -15.924  12.642  79.285  1.00 29.33           C  
ANISOU 1451  CG  ARG A 188     4035   4189   2921   -271  -1026     75       C  
ATOM   1452  CD  ARG A 188     -16.253  12.791  80.800  1.00 29.22           C  
ANISOU 1452  CD  ARG A 188     4189   4183   2729   -350  -1073    104       C  
ATOM   1453  NE  ARG A 188     -17.542  12.188  81.119  1.00 34.36           N  
ANISOU 1453  NE  ARG A 188     4994   4771   3290   -390   -989    175       N  
ATOM   1454  CZ  ARG A 188     -17.694  10.917  81.476  1.00 39.82           C  
ANISOU 1454  CZ  ARG A 188     5804   5401   3926   -354  -1071    265       C  
ATOM   1455  NH1 ARG A 188     -16.629  10.131  81.591  1.00 41.19           N1+
ANISOU 1455  NH1 ARG A 188     5963   5562   4126   -258  -1253    296       N1+
ATOM   1456  NH2 ARG A 188     -18.907  10.428  81.714  1.00 41.94           N  
ANISOU 1456  NH2 ARG A 188     6205   5619   4113   -415   -973    319       N  
ATOM   1457  N   GLN A 189     -12.596  11.907  77.489  1.00 34.19           N  
ANISOU 1457  N   GLN A 189     4202   4916   3872    -35  -1270    -50       N  
ATOM   1458  CA  GLN A 189     -11.876  10.702  77.090  1.00 35.40           C  
ANISOU 1458  CA  GLN A 189     4287   5051   4112    106  -1388    -37       C  
ATOM   1459  C   GLN A 189     -12.350   9.519  77.926  1.00 33.57           C  
ANISOU 1459  C   GLN A 189     4245   4728   3783    163  -1496     73       C  
ATOM   1460  O   GLN A 189     -12.161   9.488  79.147  1.00 35.29           O  
ANISOU 1460  O   GLN A 189     4568   4957   3884    145  -1620    108       O  
ATOM   1461  CB  GLN A 189     -10.371  10.891  77.266  1.00 40.72           C  
ANISOU 1461  CB  GLN A 189     4790   5830   4852    156  -1530   -121       C  
ATOM   1462  CG  GLN A 189      -9.582   9.658  76.902  1.00 46.72           C  
ANISOU 1462  CG  GLN A 189     5469   6574   5710    323  -1662   -120       C  
ATOM   1463  CD  GLN A 189      -9.772   9.295  75.447  1.00 55.13           C  
ANISOU 1463  CD  GLN A 189     6443   7603   6901    369  -1531   -146       C  
ATOM   1464  NE2 GLN A 189      -9.962   8.003  75.165  1.00 53.88           N  
ANISOU 1464  NE2 GLN A 189     6349   7349   6775    491  -1582    -90       N  
ATOM   1465  OE1 GLN A 189      -9.763  10.173  74.583  1.00 59.30           O  
ANISOU 1465  OE1 GLN A 189     6861   8182   7489    290  -1385   -216       O  
ATOM   1466  N   THR A 190     -12.971   8.549  77.268  1.00 32.31           N  
ANISOU 1466  N   THR A 190     4142   4473   3660    220  -1449    128       N  
ATOM   1467  CA  THR A 190     -13.395   7.327  77.919  1.00 35.93           C  
ANISOU 1467  CA  THR A 190     4791   4826   4035    269  -1544    233       C  
ATOM   1468  C   THR A 190     -13.181   6.195  76.940  1.00 33.75           C  
ANISOU 1468  C   THR A 190     4471   4475   3877    397  -1564    241       C  
ATOM   1469  O   THR A 190     -12.732   6.400  75.807  1.00 33.02           O  
ANISOU 1469  O   THR A 190     4201   4424   3920    440  -1499    162       O  
ATOM   1470  CB  THR A 190     -14.876   7.356  78.326  1.00 34.50           C  
ANISOU 1470  CB  THR A 190     4797   4583   3728    148  -1416    305       C  
ATOM   1471  CG2 THR A 190     -15.217   8.629  79.081  1.00 40.35           C  
ANISOU 1471  CG2 THR A 190     5562   5400   4371     18  -1348    273       C  
ATOM   1472  OG1 THR A 190     -15.699   7.261  77.158  1.00 31.99           O  
ANISOU 1472  OG1 THR A 190     4438   4228   3488    132  -1254    296       O  
ATOM   1473  N   ALA A 191     -13.533   4.997  77.375  1.00 36.59           N  
ANISOU 1473  N   ALA A 191     5011   4717   4176    449  -1648    335       N  
ATOM   1474  CA  ALA A 191     -13.586   3.853  76.485  1.00 32.81           C  
ANISOU 1474  CA  ALA A 191     4540   4137   3789    553  -1647    352       C  
ATOM   1475  C   ALA A 191     -14.896   3.762  75.736  1.00 32.35           C  
ANISOU 1475  C   ALA A 191     4543   4023   3725    458  -1457    377       C  
ATOM   1476  O   ALA A 191     -15.228   2.671  75.255  1.00 35.19           O  
ANISOU 1476  O   ALA A 191     4985   4272   4114    511  -1457    416       O  
ATOM   1477  CB  ALA A 191     -13.329   2.565  77.277  1.00 36.82           C  
ANISOU 1477  CB  ALA A 191     5220   4528   4241    642  -1798    436       C  
ATOM   1478  N   GLN A 192     -15.644   4.864  75.630  1.00 32.76           N  
ANISOU 1478  N   GLN A 192     4559   4146   3742    326  -1303    350       N  
ATOM   1479  CA  GLN A 192     -16.938   4.836  74.956  1.00 24.42           C  
ANISOU 1479  CA  GLN A 192     3547   3052   2678    239  -1132    367       C  
ATOM   1480  C   GLN A 192     -16.806   4.271  73.557  1.00 30.35           C  
ANISOU 1480  C   GLN A 192     4201   3768   3563    316  -1084    328       C  
ATOM   1481  O   GLN A 192     -15.820   4.520  72.852  1.00 33.72           O  
ANISOU 1481  O   GLN A 192     4461   4249   4103    396  -1106    251       O  
ATOM   1482  CB  GLN A 192     -17.572   6.236  74.876  1.00 26.81           C  
ANISOU 1482  CB  GLN A 192     3784   3447   2957    121   -986    321       C  
ATOM   1483  CG  GLN A 192     -16.703   7.300  74.207  1.00 29.10           C  
ANISOU 1483  CG  GLN A 192     3875   3834   3346    143   -961    225       C  
ATOM   1484  CD  GLN A 192     -17.241   8.694  74.465  1.00 31.89           C  
ANISOU 1484  CD  GLN A 192     4211   4256   3648     31   -852    191       C  
ATOM   1485  NE2 GLN A 192     -16.336   9.686  74.604  1.00 23.69           N  
ANISOU 1485  NE2 GLN A 192     3066   3300   2636     21   -880    124       N  
ATOM   1486  OE1 GLN A 192     -18.454   8.875  74.594  1.00 26.63           O  
ANISOU 1486  OE1 GLN A 192     3630   3570   2918    -47   -747    220       O  
ATOM   1487  N   ALA A 193     -17.813   3.505  73.151  1.00 27.05           N  
ANISOU 1487  N   ALA A 193     3887   3263   3127    280  -1011    374       N  
ATOM   1488  CA  ALA A 193     -17.766   2.809  71.870  1.00 25.79           C  
ANISOU 1488  CA  ALA A 193     3669   3053   3077    347   -970    341       C  
ATOM   1489  C   ALA A 193     -19.167   2.747  71.284  1.00 28.11           C  
ANISOU 1489  C   ALA A 193     4015   3322   3343    240   -822    359       C  
ATOM   1490  O   ALA A 193     -20.163   2.816  72.018  1.00 29.33           O  
ANISOU 1490  O   ALA A 193     4287   3466   3389    131   -776    412       O  
ATOM   1491  CB  ALA A 193     -17.213   1.381  72.026  1.00 30.03           C  
ANISOU 1491  CB  ALA A 193     4309   3467   3636    467  -1108    381       C  
ATOM   1492  N   ALA A 194     -19.221   2.596  69.951  1.00 25.28           N  
ANISOU 1492  N   ALA A 194     3563   2962   3080    269   -748    307       N  
ATOM   1493  CA  ALA A 194     -20.508   2.483  69.263  1.00 25.14           C  
ANISOU 1493  CA  ALA A 194     3578   2928   3046    178   -621    314       C  
ATOM   1494  C   ALA A 194     -21.222   1.251  69.802  1.00 32.26           C  
ANISOU 1494  C   ALA A 194     4670   3712   3874    137   -650    390       C  
ATOM   1495  O   ALA A 194     -20.602   0.210  70.012  1.00 30.06           O  
ANISOU 1495  O   ALA A 194     4480   3333   3610    221   -757    419       O  
ATOM   1496  CB  ALA A 194     -20.324   2.343  67.750  1.00 27.23           C  
ANISOU 1496  CB  ALA A 194     3734   3198   3415    225   -561    248       C  
ATOM   1497  N   GLY A 195     -22.522   1.370  70.060  1.00 28.60           N  
ANISOU 1497  N   GLY A 195     4275   3260   3331      6   -556    420       N  
ATOM   1498  CA  GLY A 195     -23.291   0.211  70.461  1.00 29.35           C  
ANISOU 1498  CA  GLY A 195     4550   3247   3353    -65   -559    485       C  
ATOM   1499  C   GLY A 195     -23.738  -0.599  69.237  1.00 29.54           C  
ANISOU 1499  C   GLY A 195     4570   3211   3442    -67   -506    458       C  
ATOM   1500  O   GLY A 195     -23.403  -0.292  68.086  1.00 28.08           O  
ANISOU 1500  O   GLY A 195     4248   3067   3354     -5   -474    392       O  
ATOM   1501  N   THR A 196     -24.485  -1.679  69.499  1.00 27.57           N  
ANISOU 1501  N   THR A 196     4489   2858   3131   -149   -498    510       N  
ATOM   1502  CA  THR A 196     -24.924  -2.495  68.382  1.00 28.70           C  
ANISOU 1502  CA  THR A 196     4642   2937   3327   -163   -452    480       C  
ATOM   1503  C   THR A 196     -25.789  -1.672  67.439  1.00 26.24           C  
ANISOU 1503  C   THR A 196     4174   2748   3047   -231   -328    417       C  
ATOM   1504  O   THR A 196     -26.546  -0.791  67.867  1.00 30.91           O  
ANISOU 1504  O   THR A 196     4713   3444   3588   -318   -258    415       O  
ATOM   1505  CB  THR A 196     -25.684  -3.717  68.871  1.00 32.94           C  
ANISOU 1505  CB  THR A 196     5393   3344   3779   -271   -451    544       C  
ATOM   1506  CG2 THR A 196     -24.760  -4.575  69.763  1.00 30.35           C  
ANISOU 1506  CG2 THR A 196     5244   2871   3416   -182   -596    615       C  
ATOM   1507  OG1 THR A 196     -26.813  -3.284  69.641  1.00 38.16           O  
ANISOU 1507  OG1 THR A 196     6087   4078   4336   -435   -363    570       O  
ATOM   1508  N   ASP A 197     -25.616  -1.916  66.160  1.00 23.70           N  
ANISOU 1508  N   ASP A 197     3779   2416   2809   -180   -308    361       N  
ATOM   1509  CA  ASP A 197     -26.341  -1.200  65.111  1.00 21.99           C  
ANISOU 1509  CA  ASP A 197     3425   2306   2624   -226   -212    301       C  
ATOM   1510  C   ASP A 197     -27.256  -2.198  64.415  1.00 27.09           C  
ANISOU 1510  C   ASP A 197     4140   2892   3262   -313   -167    289       C  
ATOM   1511  O   ASP A 197     -27.144  -3.410  64.609  1.00 29.15           O  
ANISOU 1511  O   ASP A 197     4550   3018   3508   -321   -210    319       O  
ATOM   1512  CB  ASP A 197     -25.392  -0.579  64.094  1.00 22.62           C  
ANISOU 1512  CB  ASP A 197     3364   2436   2794   -111   -218    238       C  
ATOM   1513  CG  ASP A 197     -25.984   0.623  63.365  1.00 23.24           C  
ANISOU 1513  CG  ASP A 197     3305   2643   2884   -148   -137    195       C  
ATOM   1514  OD1 ASP A 197     -26.927   1.294  63.875  1.00 21.45           O  
ANISOU 1514  OD1 ASP A 197     3059   2488   2604   -229    -89    211       O  
ATOM   1515  OD2 ASP A 197     -25.456   0.949  62.297  1.00 22.40           O1-
ANISOU 1515  OD2 ASP A 197     3111   2565   2835    -88   -122    143       O1-
ATOM   1516  N   THR A 198     -28.163  -1.653  63.612  1.00 21.58           N  
ANISOU 1516  N   THR A 198     3337   2293   2571   -378    -88    244       N  
ATOM   1517  CA  THR A 198     -29.131  -2.423  62.831  1.00 20.23           C  
ANISOU 1517  CA  THR A 198     3196   2098   2392   -475    -42    217       C  
ATOM   1518  C   THR A 198     -29.279  -1.776  61.459  1.00 20.56           C  
ANISOU 1518  C   THR A 198     3096   2230   2485   -443     -5    149       C  
ATOM   1519  O   THR A 198     -28.817  -0.661  61.221  1.00 19.68           O  
ANISOU 1519  O   THR A 198     2873   2202   2403   -370     -3    131       O  
ATOM   1520  CB  THR A 198     -30.487  -2.487  63.544  1.00 29.21           C  
ANISOU 1520  CB  THR A 198     4366   3282   3452   -636     20    238       C  
ATOM   1521  CG2 THR A 198     -30.379  -3.176  64.889  1.00 32.86           C  
ANISOU 1521  CG2 THR A 198     4998   3646   3841   -689    -10    310       C  
ATOM   1522  OG1 THR A 198     -30.964  -1.153  63.752  1.00 30.35           O  
ANISOU 1522  OG1 THR A 198     4371   3573   3588   -642     65    219       O  
ATOM   1523  N   THR A 199     -29.883  -2.503  60.512  1.00 20.78           N  
ANISOU 1523  N   THR A 199     3146   2234   2518   -504     19    111       N  
ATOM   1524  CA  THR A 199     -30.095  -1.977  59.182  1.00 20.52           C  
ANISOU 1524  CA  THR A 199     3000   2281   2514   -485     45     50       C  
ATOM   1525  C   THR A 199     -31.444  -1.269  59.092  1.00 20.08           C  
ANISOU 1525  C   THR A 199     2850   2356   2425   -579     92     35       C  
ATOM   1526  O   THR A 199     -32.434  -1.729  59.655  1.00 19.26           O  
ANISOU 1526  O   THR A 199     2780   2260   2278   -698    119     45       O  
ATOM   1527  CB  THR A 199     -30.003  -3.136  58.189  1.00 24.64           C  
ANISOU 1527  CB  THR A 199     3597   2710   3054   -498     40      8       C  
ATOM   1528  CG2 THR A 199     -30.351  -2.692  56.790  1.00 22.81           C  
ANISOU 1528  CG2 THR A 199     3273   2563   2833   -502     65    -54       C  
ATOM   1529  OG1 THR A 199     -28.667  -3.691  58.216  1.00 24.04           O  
ANISOU 1529  OG1 THR A 199     3588   2521   3025   -380     -6      7       O  
ATOM   1530  N   ILE A 200     -31.479  -0.176  58.334  1.00 18.33           N  
ANISOU 1530  N   ILE A 200     2509   2234   2222   -526    100      5       N  
ATOM   1531  CA  ILE A 200     -32.650   0.710  58.243  1.00 19.05           C  
ANISOU 1531  CA  ILE A 200     2492   2454   2292   -573    127    -12       C  
ATOM   1532  C   ILE A 200     -33.575   0.160  57.144  1.00 17.70           C  
ANISOU 1532  C   ILE A 200     2299   2315   2111   -648    131    -62       C  
ATOM   1533  O   ILE A 200     -33.482   0.502  55.968  1.00 18.00           O  
ANISOU 1533  O   ILE A 200     2294   2386   2158   -605    115    -96       O  
ATOM   1534  CB  ILE A 200     -32.235   2.146  57.978  1.00 17.68           C  
ANISOU 1534  CB  ILE A 200     2228   2351   2137   -474    121    -14       C  
ATOM   1535  CG1 ILE A 200     -31.195   2.629  59.022  1.00 16.60           C  
ANISOU 1535  CG1 ILE A 200     2117   2179   2011   -408    112     27       C  
ATOM   1536  CG2 ILE A 200     -33.477   3.066  58.019  1.00 17.82           C  
ANISOU 1536  CG2 ILE A 200     2141   2491   2139   -502    139    -33       C  
ATOM   1537  CD1 ILE A 200     -30.331   3.726  58.446  1.00 17.01           C  
ANISOU 1537  CD1 ILE A 200     2116   2257   2090   -313    103     17       C  
ATOM   1538  N   THR A 201     -34.546  -0.652  57.571  1.00 18.54           N  
ANISOU 1538  N   THR A 201     2435   2422   2188   -775    155    -70       N  
ATOM   1539  CA  THR A 201     -35.398  -1.425  56.650  1.00 17.95           C  
ANISOU 1539  CA  THR A 201     2357   2364   2099   -874    156   -122       C  
ATOM   1540  C   THR A 201     -36.142  -0.540  55.647  1.00 16.17           C  
ANISOU 1540  C   THR A 201     1994   2274   1875   -852    138   -169       C  
ATOM   1541  O   THR A 201     -36.170  -0.841  54.439  1.00 18.37           O  
ANISOU 1541  O   THR A 201     2278   2553   2149   -855    111   -208       O  
ATOM   1542  CB  THR A 201     -36.390  -2.217  57.488  1.00 19.58           C  
ANISOU 1542  CB  THR A 201     2600   2572   2269  -1032    197   -123       C  
ATOM   1543  CG2 THR A 201     -37.294  -3.159  56.631  1.00 22.05           C  
ANISOU 1543  CG2 THR A 201     2919   2895   2563  -1164    201   -184       C  
ATOM   1544  OG1 THR A 201     -35.630  -2.974  58.449  1.00 20.24           O  
ANISOU 1544  OG1 THR A 201     2837   2515   2340  -1039    200    -66       O  
ATOM   1545  N   VAL A 202     -36.814   0.518  56.133  1.00 16.63           N  
ANISOU 1545  N   VAL A 202     1935   2449   1935   -833    147   -169       N  
ATOM   1546  CA  VAL A 202     -37.592   1.336  55.211  1.00 16.87           C  
ANISOU 1546  CA  VAL A 202     1841   2602   1967   -800    113   -211       C  
ATOM   1547  C   VAL A 202     -36.689   1.924  54.114  1.00 15.33           C  
ANISOU 1547  C   VAL A 202     1671   2377   1777   -684     70   -202       C  
ATOM   1548  O   VAL A 202     -37.121   2.077  52.972  1.00 17.05           O  
ANISOU 1548  O   VAL A 202     1852   2649   1977   -679     29   -237       O  
ATOM   1549  CB  VAL A 202     -38.387   2.409  55.979  1.00 18.27           C  
ANISOU 1549  CB  VAL A 202     1894   2895   2154   -774    129   -218       C  
ATOM   1550  CG1 VAL A 202     -37.427   3.380  56.744  1.00 20.07           C  
ANISOU 1550  CG1 VAL A 202     2149   3081   2397   -662    141   -166       C  
ATOM   1551  CG2 VAL A 202     -39.300   3.151  55.007  1.00 19.94           C  
ANISOU 1551  CG2 VAL A 202     1978   3229   2369   -733     76   -266       C  
ATOM   1552  N   ASN A 203     -35.452   2.264  54.464  1.00 18.04           N  
ANISOU 1552  N   ASN A 203     2076   2642   2137   -600     81   -160       N  
ATOM   1553  CA  ASN A 203     -34.517   2.783  53.480  1.00 16.66           C  
ANISOU 1553  CA  ASN A 203     1928   2440   1963   -511     60   -157       C  
ATOM   1554  C   ASN A 203     -34.118   1.713  52.464  1.00 16.22           C  
ANISOU 1554  C   ASN A 203     1951   2318   1894   -546     55   -190       C  
ATOM   1555  O   ASN A 203     -33.989   2.011  51.260  1.00 15.95           O  
ANISOU 1555  O   ASN A 203     1920   2307   1834   -520     34   -214       O  
ATOM   1556  CB  ASN A 203     -33.290   3.338  54.198  1.00 18.70           C  
ANISOU 1556  CB  ASN A 203     2218   2640   2246   -430     79   -115       C  
ATOM   1557  CG  ASN A 203     -33.553   4.669  54.929  1.00 16.50           C  
ANISOU 1557  CG  ASN A 203     1871   2425   1973   -378     81    -90       C  
ATOM   1558  ND2 ASN A 203     -32.482   5.257  55.450  1.00 17.96           N  
ANISOU 1558  ND2 ASN A 203     2080   2568   2175   -315     93    -61       N  
ATOM   1559  OD1 ASN A 203     -34.670   5.163  54.976  1.00 17.14           O  
ANISOU 1559  OD1 ASN A 203     1876   2591   2046   -391     70   -106       O  
ATOM   1560  N   VAL A 204     -33.899   0.468  52.914  1.00 16.06           N  
ANISOU 1560  N   VAL A 204     2009   2208   1884   -605     75   -194       N  
ATOM   1561  CA  VAL A 204     -33.596  -0.585  51.943  1.00 18.62           C  
ANISOU 1561  CA  VAL A 204     2414   2462   2198   -638     74   -238       C  
ATOM   1562  C   VAL A 204     -34.743  -0.746  50.951  1.00 16.90           C  
ANISOU 1562  C   VAL A 204     2157   2325   1938   -719     47   -288       C  
ATOM   1563  O   VAL A 204     -34.516  -0.862  49.729  1.00 17.00           O  
ANISOU 1563  O   VAL A 204     2200   2337   1923   -711     33   -327       O  
ATOM   1564  CB  VAL A 204     -33.281  -1.911  52.640  1.00 16.29           C  
ANISOU 1564  CB  VAL A 204     2228   2041   1921   -686     91   -232       C  
ATOM   1565  CG1 VAL A 204     -33.064  -3.045  51.576  1.00 18.13           C  
ANISOU 1565  CG1 VAL A 204     2553   2193   2144   -722     91   -292       C  
ATOM   1566  CG2 VAL A 204     -32.060  -1.808  53.569  1.00 18.31           C  
ANISOU 1566  CG2 VAL A 204     2525   2216   2216   -591     96   -186       C  
ATOM   1567  N   LEU A 205     -36.005  -0.740  51.460  1.00 16.84           N  
ANISOU 1567  N   LEU A 205     2076   2400   1922   -803     40   -293       N  
ATOM   1568  CA  LEU A 205     -37.152  -0.854  50.557  1.00 20.84           C  
ANISOU 1568  CA  LEU A 205     2520   3004   2393   -880      2   -348       C  
ATOM   1569  C   LEU A 205     -37.217   0.335  49.606  1.00 18.23           C  
ANISOU 1569  C   LEU A 205     2124   2763   2038   -788    -50   -350       C  
ATOM   1570  O   LEU A 205     -37.436   0.155  48.401  1.00 19.45           O  
ANISOU 1570  O   LEU A 205     2296   2945   2149   -810    -90   -390       O  
ATOM   1571  CB  LEU A 205     -38.440  -0.976  51.394  1.00 19.10           C  
ANISOU 1571  CB  LEU A 205     2208   2873   2178   -982     13   -363       C  
ATOM   1572  CG  LEU A 205     -38.592  -2.294  52.137  1.00 19.56           C  
ANISOU 1572  CG  LEU A 205     2355   2843   2235  -1115     63   -368       C  
ATOM   1573  CD1 LEU A 205     -39.711  -2.167  53.170  1.00 20.73           C  
ANISOU 1573  CD1 LEU A 205     2404   3088   2385  -1210     96   -376       C  
ATOM   1574  CD2 LEU A 205     -38.901  -3.406  51.163  1.00 21.44           C  
ANISOU 1574  CD2 LEU A 205     2659   3044   2442  -1222     48   -429       C  
ATOM   1575  N   ALA A 206     -36.903   1.558  50.117  1.00 17.86           N  
ANISOU 1575  N   ALA A 206     2029   2746   2013   -683    -50   -302       N  
ATOM   1576  CA  ALA A 206     -36.873   2.719  49.210  1.00 18.83           C  
ANISOU 1576  CA  ALA A 206     2124   2926   2105   -594   -101   -293       C  
ATOM   1577  C   ALA A 206     -35.880   2.553  48.060  1.00 18.50           C  
ANISOU 1577  C   ALA A 206     2186   2820   2024   -570    -98   -302       C  
ATOM   1578  O   ALA A 206     -36.177   2.904  46.923  1.00 18.42           O  
ANISOU 1578  O   ALA A 206     2184   2858   1957   -562   -150   -319       O  
ATOM   1579  CB  ALA A 206     -36.496   3.982  49.977  1.00 16.59           C  
ANISOU 1579  CB  ALA A 206     1804   2649   1850   -491    -90   -242       C  
ATOM   1580  N   TRP A 207     -34.695   2.059  48.377  1.00 16.83           N  
ANISOU 1580  N   TRP A 207     2050   2503   1839   -555    -40   -292       N  
ATOM   1581  CA  TRP A 207     -33.646   1.821  47.404  1.00 16.95           C  
ANISOU 1581  CA  TRP A 207     2154   2458   1828   -534    -15   -315       C  
ATOM   1582  C   TRP A 207     -33.996   0.696  46.418  1.00 18.09           C  
ANISOU 1582  C   TRP A 207     2355   2587   1929   -619    -25   -380       C  
ATOM   1583  O   TRP A 207     -33.687   0.816  45.238  1.00 18.30           O  
ANISOU 1583  O   TRP A 207     2433   2622   1897   -616    -30   -410       O  
ATOM   1584  CB  TRP A 207     -32.368   1.534  48.182  1.00 18.47           C  
ANISOU 1584  CB  TRP A 207     2384   2555   2078   -486     44   -299       C  
ATOM   1585  CG  TRP A 207     -31.169   1.081  47.395  1.00 16.93           C  
ANISOU 1585  CG  TRP A 207     2262   2292   1877   -463     88   -341       C  
ATOM   1586  CD1 TRP A 207     -30.244   1.866  46.714  1.00 19.82           C  
ANISOU 1586  CD1 TRP A 207     2642   2668   2220   -412    118   -345       C  
ATOM   1587  CD2 TRP A 207     -30.714  -0.260  47.305  1.00 17.86           C  
ANISOU 1587  CD2 TRP A 207     2448   2317   2019   -486    116   -390       C  
ATOM   1588  CE2 TRP A 207     -29.524  -0.256  46.541  1.00 20.17           C  
ANISOU 1588  CE2 TRP A 207     2778   2576   2308   -439    164   -433       C  
ATOM   1589  CE3 TRP A 207     -31.212  -1.483  47.787  1.00 21.79           C  
ANISOU 1589  CE3 TRP A 207     2989   2751   2540   -548    108   -406       C  
ATOM   1590  NE1 TRP A 207     -29.266   1.041  46.190  1.00 21.61           N  
ANISOU 1590  NE1 TRP A 207     2925   2828   2457   -406    169   -404       N  
ATOM   1591  CZ2 TRP A 207     -28.822  -1.432  46.273  1.00 22.89           C  
ANISOU 1591  CZ2 TRP A 207     3189   2828   2681   -432    199   -497       C  
ATOM   1592  CZ3 TRP A 207     -30.496  -2.632  47.526  1.00 24.73           C  
ANISOU 1592  CZ3 TRP A 207     3449   3014   2935   -543    138   -458       C  
ATOM   1593  CH2 TRP A 207     -29.334  -2.604  46.768  1.00 22.95           C  
ANISOU 1593  CH2 TRP A 207     3247   2759   2714   -477    180   -506       C  
ATOM   1594  N   LEU A 208     -34.695  -0.356  46.870  1.00 17.56           N  
ANISOU 1594  N   LEU A 208     2288   2501   1881   -707    -27   -406       N  
ATOM   1595  CA  LEU A 208     -35.219  -1.332  45.913  1.00 17.85           C  
ANISOU 1595  CA  LEU A 208     2376   2536   1871   -803    -46   -474       C  
ATOM   1596  C   LEU A 208     -36.201  -0.685  44.931  1.00 17.91           C  
ANISOU 1596  C   LEU A 208     2327   2671   1809   -824   -122   -492       C  
ATOM   1597  O   LEU A 208     -36.190  -0.975  43.725  1.00 20.17           O  
ANISOU 1597  O   LEU A 208     2673   2964   2027   -859   -144   -540       O  
ATOM   1598  CB  LEU A 208     -35.875  -2.508  46.661  1.00 19.91           C  
ANISOU 1598  CB  LEU A 208     2651   2754   2161   -912    -32   -495       C  
ATOM   1599  CG  LEU A 208     -34.864  -3.368  47.439  1.00 20.32           C  
ANISOU 1599  CG  LEU A 208     2801   2653   2266   -890     26   -481       C  
ATOM   1600  CD1 LEU A 208     -35.641  -4.473  48.247  1.00 21.01           C  
ANISOU 1600  CD1 LEU A 208     2925   2690   2367  -1017     37   -489       C  
ATOM   1601  CD2 LEU A 208     -33.837  -4.047  46.543  1.00 19.99           C  
ANISOU 1601  CD2 LEU A 208     2870   2511   2216   -858     56   -533       C  
ATOM   1602  N   TYR A 209     -37.054   0.230  45.421  1.00 20.02           N  
ANISOU 1602  N   TYR A 209     2479   3040   2088   -796   -169   -458       N  
ATOM   1603  CA  TYR A 209     -37.891   0.990  44.498  1.00 20.84           C  
ANISOU 1603  CA  TYR A 209     2528   3260   2130   -781   -261   -468       C  
ATOM   1604  C   TYR A 209     -37.060   1.854  43.536  1.00 19.80           C  
ANISOU 1604  C   TYR A 209     2476   3110   1937   -698   -272   -440       C  
ATOM   1605  O   TYR A 209     -37.359   1.904  42.341  1.00 21.01           O  
ANISOU 1605  O   TYR A 209     2670   3306   2005   -720   -332   -468       O  
ATOM   1606  CB  TYR A 209     -38.896   1.841  45.269  1.00 21.35           C  
ANISOU 1606  CB  TYR A 209     2449   3429   2233   -742   -307   -443       C  
ATOM   1607  CG  TYR A 209     -40.104   1.060  45.768  1.00 21.66           C  
ANISOU 1607  CG  TYR A 209     2390   3541   2299   -856   -318   -496       C  
ATOM   1608  CD1 TYR A 209     -41.089   0.627  44.891  1.00 24.35           C  
ANISOU 1608  CD1 TYR A 209     2687   3973   2592   -939   -392   -561       C  
ATOM   1609  CD2 TYR A 209     -40.247   0.780  47.115  1.00 19.90           C  
ANISOU 1609  CD2 TYR A 209     2120   3300   2141   -891   -252   -483       C  
ATOM   1610  CE1 TYR A 209     -42.216  -0.092  45.372  1.00 24.76           C  
ANISOU 1610  CE1 TYR A 209     2635   4102   2669  -1065   -393   -619       C  
ATOM   1611  CE2 TYR A 209     -41.349   0.062  47.589  1.00 24.38           C  
ANISOU 1611  CE2 TYR A 209     2601   3936   2724  -1019   -245   -535       C  
ATOM   1612  CZ  TYR A 209     -42.298  -0.349  46.738  1.00 25.46           C  
ANISOU 1612  CZ  TYR A 209     2683   4167   2823  -1105   -311   -603       C  
ATOM   1613  OH  TYR A 209     -43.391  -1.063  47.237  1.00 26.07           O  
ANISOU 1613  OH  TYR A 209     2665   4321   2918  -1251   -294   -663       O  
ATOM   1614  N   ALA A 210     -36.054   2.560  44.049  1.00 18.87           N  
ANISOU 1614  N   ALA A 210     2383   2935   1852   -612   -218   -388       N  
ATOM   1615  CA  ALA A 210     -35.148   3.260  43.134  1.00 19.82           C  
ANISOU 1615  CA  ALA A 210     2593   3028   1909   -563   -205   -370       C  
ATOM   1616  C   ALA A 210     -34.611   2.336  42.049  1.00 22.31           C  
ANISOU 1616  C   ALA A 210     3013   3300   2163   -628   -171   -432       C  
ATOM   1617  O   ALA A 210     -34.473   2.735  40.894  1.00 21.80           O  
ANISOU 1617  O   ALA A 210     3024   3258   2003   -632   -195   -439       O  
ATOM   1618  CB  ALA A 210     -33.971   3.863  43.907  1.00 18.85           C  
ANISOU 1618  CB  ALA A 210     2482   2839   1841   -491   -129   -324       C  
ATOM   1619  N   ALA A 211     -34.254   1.104  42.419  1.00 19.05           N  
ANISOU 1619  N   ALA A 211     2623   2814   1800   -677   -111   -478       N  
ATOM   1620  CA  ALA A 211     -33.674   0.189  41.469  1.00 20.02           C  
ANISOU 1620  CA  ALA A 211     2848   2883   1877   -728    -67   -549       C  
ATOM   1621  C   ALA A 211     -34.681  -0.167  40.380  1.00 21.28           C  
ANISOU 1621  C   ALA A 211     3035   3110   1942   -814   -142   -598       C  
ATOM   1622  O   ALA A 211     -34.369  -0.124  39.179  1.00 21.86           O  
ANISOU 1622  O   ALA A 211     3196   3191   1918   -835   -140   -634       O  
ATOM   1623  CB  ALA A 211     -33.191  -1.053  42.198  1.00 21.22           C  
ANISOU 1623  CB  ALA A 211     3023   2929   2111   -749     -2   -586       C  
ATOM   1624  N   VAL A 212     -35.926  -0.436  40.800  1.00 21.49           N  
ANISOU 1624  N   VAL A 212     2977   3198   1988   -866   -211   -602       N  
ATOM   1625  CA  VAL A 212     -36.968  -0.757  39.841  1.00 26.37           C  
ANISOU 1625  CA  VAL A 212     3597   3899   2523   -952   -299   -654       C  
ATOM   1626  C   VAL A 212     -37.169   0.419  38.881  1.00 25.08           C  
ANISOU 1626  C   VAL A 212     3450   3819   2260   -898   -381   -619       C  
ATOM   1627  O   VAL A 212     -37.240   0.236  37.659  1.00 26.71           O  
ANISOU 1627  O   VAL A 212     3743   4049   2357   -947   -419   -661       O  
ATOM   1628  CB  VAL A 212     -38.284  -1.155  40.547  1.00 26.53           C  
ANISOU 1628  CB  VAL A 212     3496   3991   2592  -1022   -354   -669       C  
ATOM   1629  CG1 VAL A 212     -39.405  -1.288  39.491  1.00 27.33           C  
ANISOU 1629  CG1 VAL A 212     3574   4207   2603  -1101   -467   -725       C  
ATOM   1630  CG2 VAL A 212     -38.146  -2.494  41.274  1.00 24.88           C  
ANISOU 1630  CG2 VAL A 212     3320   3685   2450  -1110   -277   -710       C  
ATOM   1631  N   ILE A 213     -37.221   1.649  39.427  1.00 23.34           N  
ANISOU 1631  N   ILE A 213     3164   3632   2070   -796   -411   -541       N  
ATOM   1632  CA  ILE A 213     -37.428   2.839  38.594  1.00 26.18           C  
ANISOU 1632  CA  ILE A 213     3559   4052   2335   -733   -499   -495       C  
ATOM   1633  C   ILE A 213     -36.314   2.960  37.564  1.00 25.74           C  
ANISOU 1633  C   ILE A 213     3663   3936   2182   -743   -438   -500       C  
ATOM   1634  O   ILE A 213     -36.539   3.444  36.434  1.00 29.45           O  
ANISOU 1634  O   ILE A 213     4218   4448   2524   -750   -513   -493       O  
ATOM   1635  CB  ILE A 213     -37.520   4.097  39.482  1.00 26.19           C  
ANISOU 1635  CB  ILE A 213     3483   4068   2400   -617   -520   -414       C  
ATOM   1636  CG1 ILE A 213     -38.811   4.045  40.322  1.00 27.18           C  
ANISOU 1636  CG1 ILE A 213     3441   4282   2602   -612   -590   -426       C  
ATOM   1637  CG2 ILE A 213     -37.489   5.358  38.616  1.00 28.83           C  
ANISOU 1637  CG2 ILE A 213     3900   4423   2632   -545   -598   -357       C  
ATOM   1638  CD1 ILE A 213     -38.887   5.038  41.434  1.00 28.33           C  
ANISOU 1638  CD1 ILE A 213     3500   4433   2832   -509   -583   -367       C  
ATOM   1639  N   ASN A 214     -35.122   2.464  37.912  1.00 23.87           N  
ANISOU 1639  N   ASN A 214     3469   3604   1996   -749   -305   -520       N  
ATOM   1640  CA  ASN A 214     -33.935   2.538  37.065  1.00 23.71           C  
ANISOU 1640  CA  ASN A 214     3577   3530   1900   -761   -217   -541       C  
ATOM   1641  C   ASN A 214     -33.698   1.272  36.248  1.00 31.70           C  
ANISOU 1641  C   ASN A 214     4670   4512   2862   -854   -168   -643       C  
ATOM   1642  O   ASN A 214     -32.656   1.148  35.581  1.00 31.36           O  
ANISOU 1642  O   ASN A 214     4725   4425   2767   -870    -72   -684       O  
ATOM   1643  CB  ASN A 214     -32.730   2.876  37.920  1.00 25.24           C  
ANISOU 1643  CB  ASN A 214     3751   3654   2186   -699   -104   -513       C  
ATOM   1644  CG  ASN A 214     -32.619   4.356  38.148  1.00 34.32           C  
ANISOU 1644  CG  ASN A 214     4897   4823   3322   -627   -132   -423       C  
ATOM   1645  ND2 ASN A 214     -33.125   4.838  39.273  1.00 30.21           N  
ANISOU 1645  ND2 ASN A 214     4269   4315   2892   -564   -174   -369       N  
ATOM   1646  OD1 ASN A 214     -32.115   5.067  37.280  1.00 40.04           O  
ANISOU 1646  OD1 ASN A 214     5725   5546   3942   -635   -115   -405       O  
ATOM   1647  N   GLY A 215     -34.649   0.343  36.249  1.00 27.38           N  
ANISOU 1647  N   GLY A 215     4089   3990   2326   -921   -227   -693       N  
ATOM   1648  CA  GLY A 215     -34.599  -0.796  35.366  1.00 28.59           C  
ANISOU 1648  CA  GLY A 215     4333   4117   2413  -1018   -200   -793       C  
ATOM   1649  C   GLY A 215     -34.013  -2.079  35.903  1.00 25.12           C  
ANISOU 1649  C   GLY A 215     3906   3569   2069  -1043    -99   -863       C  
ATOM   1650  O   GLY A 215     -33.909  -3.050  35.127  1.00 30.08           O  
ANISOU 1650  O   GLY A 215     4626   4160   2643  -1120    -68   -957       O  
ATOM   1651  N   ASP A 216     -33.661  -2.128  37.201  1.00 25.13           N  
ANISOU 1651  N   ASP A 216     3829   3513   2206   -980    -54   -821       N  
ATOM   1652  CA  ASP A 216     -33.197  -3.364  37.832  1.00 24.44           C  
ANISOU 1652  CA  ASP A 216     3763   3311   2214   -993     20   -874       C  
ATOM   1653  C   ASP A 216     -34.428  -4.061  38.401  1.00 25.14           C  
ANISOU 1653  C   ASP A 216     3801   3413   2337  -1076    -48   -880       C  
ATOM   1654  O   ASP A 216     -35.035  -3.557  39.345  1.00 28.92           O  
ANISOU 1654  O   ASP A 216     4176   3940   2874  -1053    -92   -811       O  
ATOM   1655  CB  ASP A 216     -32.199  -3.084  38.956  1.00 26.83           C  
ANISOU 1655  CB  ASP A 216     4017   3545   2632   -887     90   -824       C  
ATOM   1656  CG  ASP A 216     -30.805  -2.812  38.458  1.00 36.35           C  
ANISOU 1656  CG  ASP A 216     5271   4715   3826   -825    186   -856       C  
ATOM   1657  OD1 ASP A 216     -30.471  -3.258  37.351  1.00 40.44           O  
ANISOU 1657  OD1 ASP A 216     5879   5221   4266   -869    228   -939       O  
ATOM   1658  OD2 ASP A 216     -30.038  -2.165  39.205  1.00 35.46           O1-
ANISOU 1658  OD2 ASP A 216     5101   4590   3783   -740    224   -805       O1-
ATOM   1659  N   ARG A 217     -34.760  -5.226  37.852  1.00 25.49           N  
ANISOU 1659  N   ARG A 217     3925   3414   2347  -1178    -46   -969       N  
ATOM   1660  CA  ARG A 217     -36.000  -5.925  38.174  1.00 24.72           C  
ANISOU 1660  CA  ARG A 217     3790   3343   2260  -1294   -108   -991       C  
ATOM   1661  C   ARG A 217     -35.794  -7.368  38.567  1.00 29.76           C  
ANISOU 1661  C   ARG A 217     4519   3835   2954  -1360    -48  -1054       C  
ATOM   1662  O   ARG A 217     -36.781  -8.046  38.869  1.00 27.34           O  
ANISOU 1662  O   ARG A 217     4198   3537   2655  -1479    -84  -1078       O  
ATOM   1663  CB  ARG A 217     -36.955  -5.896  36.971  1.00 27.27           C  
ANISOU 1663  CB  ARG A 217     4123   3778   2458  -1393   -199  -1045       C  
ATOM   1664  CG  ARG A 217     -37.372  -4.493  36.571  1.00 31.05           C  
ANISOU 1664  CG  ARG A 217     4524   4399   2873  -1330   -289   -979       C  
ATOM   1665  CD  ARG A 217     -38.423  -4.539  35.468  1.00 29.65           C  
ANISOU 1665  CD  ARG A 217     4337   4325   2602  -1395   -395  -1008       C  
ATOM   1666  NE  ARG A 217     -39.671  -5.220  35.874  1.00 28.01           N  
ANISOU 1666  NE  ARG A 217     4032   4163   2447  -1482   -448  -1029       N  
ATOM   1667  CZ  ARG A 217     -40.657  -4.580  36.486  1.00 28.13           C  
ANISOU 1667  CZ  ARG A 217     3893   4293   2500  -1469   -530   -989       C  
ATOM   1668  NH1 ARG A 217     -40.570  -3.275  36.723  1.00 26.49           N1+
ANISOU 1668  NH1 ARG A 217     3623   4161   2282  -1368   -580   -924       N1+
ATOM   1669  NH2 ARG A 217     -41.723  -5.235  36.864  1.00 28.18           N  
ANISOU 1669  NH2 ARG A 217     3809   4340   2558  -1554   -555  -1016       N  
ATOM   1670  N   TRP A 218     -34.560  -7.876  38.537  1.00 26.35           N  
ANISOU 1670  N   TRP A 218     4183   3269   2559  -1289     42  -1087       N  
ATOM   1671  CA  TRP A 218     -34.347  -9.314  38.634  1.00 26.54           C  
ANISOU 1671  CA  TRP A 218     4328   3137   2617  -1345     90  -1164       C  
ATOM   1672  C   TRP A 218     -34.763  -9.890  39.981  1.00 27.14           C  
ANISOU 1672  C   TRP A 218     4392   3135   2784  -1379     85  -1115       C  
ATOM   1673  O   TRP A 218     -35.055 -11.095  40.053  1.00 29.22           O  
ANISOU 1673  O   TRP A 218     4744   3293   3066  -1453     98  -1151       O  
ATOM   1674  CB  TRP A 218     -32.879  -9.653  38.362  1.00 31.61           C  
ANISOU 1674  CB  TRP A 218     5058   3658   3294  -1231    183  -1215       C  
ATOM   1675  CG  TRP A 218     -31.875  -9.055  39.384  1.00 27.62           C  
ANISOU 1675  CG  TRP A 218     4484   3119   2893  -1077    222  -1136       C  
ATOM   1676  CD1 TRP A 218     -31.097  -7.953  39.202  1.00 26.72           C  
ANISOU 1676  CD1 TRP A 218     4300   3078   2773   -975    250  -1101       C  
ATOM   1677  CD2 TRP A 218     -31.524  -9.583  40.666  1.00 27.14           C  
ANISOU 1677  CD2 TRP A 218     4434   2936   2942  -1020    234  -1091       C  
ATOM   1678  CE2 TRP A 218     -30.544  -8.726  41.226  1.00 26.39           C  
ANISOU 1678  CE2 TRP A 218     4258   2861   2908   -879    261  -1032       C  
ATOM   1679  CE3 TRP A 218     -31.948 -10.689  41.411  1.00 29.77           C  
ANISOU 1679  CE3 TRP A 218     4849   3142   3322  -1084    222  -1092       C  
ATOM   1680  NE1 TRP A 218     -30.306  -7.737  40.319  1.00 28.37           N  
ANISOU 1680  NE1 TRP A 218     4458   3231   3088   -860    276  -1041       N  
ATOM   1681  CZ2 TRP A 218     -29.988  -8.945  42.478  1.00 27.66           C  
ANISOU 1681  CZ2 TRP A 218     4410   2928   3171   -792    266   -977       C  
ATOM   1682  CZ3 TRP A 218     -31.392 -10.894  42.668  1.00 30.24           C  
ANISOU 1682  CZ3 TRP A 218     4915   3098   3477   -996    229  -1028       C  
ATOM   1683  CH2 TRP A 218     -30.417 -10.031  43.179  1.00 27.96           C  
ANISOU 1683  CH2 TRP A 218     4537   2840   3245   -847    246   -973       C  
ATOM   1684  N   PHE A 219     -34.824  -9.061  41.013  1.00 25.53           N  
ANISOU 1684  N   PHE A 219     4076   2986   2638  -1313     70  -1014       N  
ATOM   1685  CA  PHE A 219     -35.142  -9.497  42.370  1.00 26.89           C  
ANISOU 1685  CA  PHE A 219     4242   3090   2885  -1343     73   -957       C  
ATOM   1686  C   PHE A 219     -36.638  -9.497  42.636  1.00 25.86           C  
ANISOU 1686  C   PHE A 219     4031   3070   2726  -1494     19   -950       C  
ATOM   1687  O   PHE A 219     -37.050  -9.935  43.700  1.00 27.82           O  
ANISOU 1687  O   PHE A 219     4283   3270   3017  -1556     31   -914       O  
ATOM   1688  CB  PHE A 219     -34.440  -8.599  43.414  1.00 24.74           C  
ANISOU 1688  CB  PHE A 219     3891   2826   2685  -1201     88   -859       C  
ATOM   1689  CG  PHE A 219     -34.669  -7.147  43.176  1.00 22.63           C  
ANISOU 1689  CG  PHE A 219     3486   2725   2386  -1145     52   -810       C  
ATOM   1690  CD1 PHE A 219     -35.807  -6.539  43.644  1.00 23.39           C  
ANISOU 1690  CD1 PHE A 219     3466   2948   2475  -1201      0   -767       C  
ATOM   1691  CD2 PHE A 219     -33.756  -6.390  42.437  1.00 24.85           C  
ANISOU 1691  CD2 PHE A 219     3763   3036   2644  -1040     73   -816       C  
ATOM   1692  CE1 PHE A 219     -36.053  -5.171  43.412  1.00 23.84           C  
ANISOU 1692  CE1 PHE A 219     3407   3146   2506  -1135    -43   -723       C  
ATOM   1693  CE2 PHE A 219     -34.005  -5.034  42.175  1.00 22.18           C  
ANISOU 1693  CE2 PHE A 219     3326   2835   2267   -996     34   -766       C  
ATOM   1694  CZ  PHE A 219     -35.122  -4.417  42.672  1.00 21.91           C  
ANISOU 1694  CZ  PHE A 219     3184   2911   2232  -1031    -29   -717       C  
ATOM   1695  N   LEU A 220     -37.454  -9.037  41.690  1.00 26.48           N  
ANISOU 1695  N   LEU A 220     4038   3297   2728  -1557    -40   -988       N  
ATOM   1696  CA  LEU A 220     -38.902  -9.042  41.866  1.00 26.31           C  
ANISOU 1696  CA  LEU A 220     3904   3402   2692  -1672    -94   -983       C  
ATOM   1697  C   LEU A 220     -39.464 -10.454  41.762  1.00 28.77           C  
ANISOU 1697  C   LEU A 220     4297   3631   3004  -1788    -70  -1022       C  
ATOM   1698  O   LEU A 220     -38.902 -11.341  41.110  1.00 28.08           O  
ANISOU 1698  O   LEU A 220     4348   3421   2899  -1789    -38  -1073       O  
ATOM   1699  CB  LEU A 220     -39.575  -8.141  40.821  1.00 26.03           C  
ANISOU 1699  CB  LEU A 220     3761   3547   2583  -1661   -180   -998       C  
ATOM   1700  CG  LEU A 220     -39.185  -6.665  40.937  1.00 24.71           C  
ANISOU 1700  CG  LEU A 220     3505   3471   2412  -1532   -212   -939       C  
ATOM   1701  CD1 LEU A 220     -39.854  -5.898  39.813  1.00 25.28           C  
ANISOU 1701  CD1 LEU A 220     3512   3700   2394  -1531   -313   -959       C  
ATOM   1702  CD2 LEU A 220     -39.616  -6.089  42.331  1.00 24.05           C  
ANISOU 1702  CD2 LEU A 220     3291   3436   2409  -1500   -206   -863       C  
ATOM   1703  N   ASN A 221     -40.616 -10.636  42.393  1.00 27.96           N  
ANISOU 1703  N   ASN A 221     4103   3604   2918  -1886    -83  -1003       N  
ATOM   1704  CA  ASN A 221     -41.303 -11.918  42.320  1.00 29.61           C  
ANISOU 1704  CA  ASN A 221     4380   3755   3117  -2016    -60  -1040       C  
ATOM   1705  C   ASN A 221     -42.818 -11.740  42.419  1.00 31.37           C  
ANISOU 1705  C   ASN A 221     4441   4152   3327  -2119   -100  -1049       C  
ATOM   1706  O   ASN A 221     -43.349 -10.656  42.674  1.00 29.96           O  
ANISOU 1706  O   ASN A 221     4095   4130   3159  -2079   -144  -1024       O  
ATOM   1707  CB  ASN A 221     -40.786 -12.880  43.403  1.00 31.49           C  
ANISOU 1707  CB  ASN A 221     4759   3803   3404  -2037     14  -1004       C  
ATOM   1708  CG  ASN A 221     -40.971 -12.349  44.836  1.00 38.99           C  
ANISOU 1708  CG  ASN A 221     5632   4782   4400  -2031     36   -927       C  
ATOM   1709  ND2 ASN A 221     -39.911 -12.418  45.629  1.00 41.53           N  
ANISOU 1709  ND2 ASN A 221     6057   4958   4766  -1949     73   -878       N  
ATOM   1710  OD1 ASN A 221     -42.049 -11.901  45.220  1.00 41.73           O  
ANISOU 1710  OD1 ASN A 221     5829   5282   4744  -2094     21   -916       O  
ATOM   1711  N   ARG A 222     -43.511 -12.840  42.192  1.00 32.25           N  
ANISOU 1711  N   ARG A 222     4604   4233   3417  -2249    -84  -1094       N  
ATOM   1712  CA  ARG A 222     -44.964 -12.819  42.181  1.00 33.53           C  
ANISOU 1712  CA  ARG A 222     4616   4558   3565  -2357   -117  -1122       C  
ATOM   1713  C   ARG A 222     -45.575 -12.882  43.574  1.00 38.07           C  
ANISOU 1713  C   ARG A 222     5125   5158   4181  -2421    -60  -1080       C  
ATOM   1714  O   ARG A 222     -46.792 -12.722  43.690  1.00 44.91           O  
ANISOU 1714  O   ARG A 222     5840   6178   5045  -2498    -79  -1108       O  
ATOM   1715  CB  ARG A 222     -45.490 -13.994  41.344  1.00 37.46           C  
ANISOU 1715  CB  ARG A 222     5197   5019   4016  -2486   -118  -1195       C  
ATOM   1716  CG  ARG A 222     -45.314 -15.319  42.105  1.00 40.38           C  
ANISOU 1716  CG  ARG A 222     5735   5208   4400  -2585    -29  -1185       C  
ATOM   1717  CD  ARG A 222     -45.506 -16.519  41.191  1.00 39.26           C  
ANISOU 1717  CD  ARG A 222     5719   4986   4211  -2690    -26  -1258       C  
ATOM   1718  NE  ARG A 222     -45.676 -17.773  41.925  1.00 48.82           N  
ANISOU 1718  NE  ARG A 222     7069   6054   5425  -2810     49  -1252       N  
ATOM   1719  CZ  ARG A 222     -44.685 -18.599  42.252  1.00 54.06           C  
ANISOU 1719  CZ  ARG A 222     7940   6496   6106  -2774    100  -1229       C  
ATOM   1720  NH1 ARG A 222     -43.431 -18.308  41.918  1.00 49.80           N1+
ANISOU 1720  NH1 ARG A 222     7479   5856   5588  -2619     93  -1218       N1+
ATOM   1721  NH2 ARG A 222     -44.947 -19.724  42.912  1.00 57.74           N  
ANISOU 1721  NH2 ARG A 222     8538   6837   6564  -2889    157  -1219       N  
ATOM   1722  N   PHE A 223     -44.770 -13.096  44.607  1.00 38.47           N  
ANISOU 1722  N   PHE A 223     5284   5066   4265  -2388      5  -1019       N  
ATOM   1723  CA  PHE A 223     -45.230 -13.302  45.975  1.00 42.15           C  
ANISOU 1723  CA  PHE A 223     5734   5528   4753  -2457     70   -974       C  
ATOM   1724  C   PHE A 223     -45.510 -11.993  46.698  1.00 35.19           C  
ANISOU 1724  C   PHE A 223     4669   4795   3907  -2380     58   -935       C  
ATOM   1725  O   PHE A 223     -44.919 -10.938  46.411  1.00 33.02           O  
ANISOU 1725  O   PHE A 223     4330   4565   3649  -2246     11   -915       O  
ATOM   1726  CB  PHE A 223     -44.187 -14.082  46.777  1.00 41.68           C  
ANISOU 1726  CB  PHE A 223     5887   5241   4709  -2440    131   -918       C  
ATOM   1727  CG  PHE A 223     -43.977 -15.487  46.271  1.00 47.84           C  
ANISOU 1727  CG  PHE A 223     6861   5855   5461  -2516    153   -955       C  
ATOM   1728  CD1 PHE A 223     -44.910 -16.476  46.533  1.00 47.12           C  
ANISOU 1728  CD1 PHE A 223     6812   5756   5335  -2682    192   -979       C  
ATOM   1729  CD2 PHE A 223     -42.855 -15.813  45.520  1.00 52.93           C  
ANISOU 1729  CD2 PHE A 223     7644   6354   6112  -2422    137   -972       C  
ATOM   1730  CE1 PHE A 223     -44.729 -17.768  46.064  1.00 54.45           C  
ANISOU 1730  CE1 PHE A 223     7925   6527   6237  -2753    210  -1013       C  
ATOM   1731  CE2 PHE A 223     -42.669 -17.106  45.047  1.00 53.80           C  
ANISOU 1731  CE2 PHE A 223     7932   6310   6201  -2481    157  -1013       C  
ATOM   1732  CZ  PHE A 223     -43.606 -18.083  45.326  1.00 56.90           C  
ANISOU 1732  CZ  PHE A 223     8372   6688   6559  -2647    191  -1030       C  
ATOM   1733  N   THR A 224     -46.370 -12.098  47.721  1.00 33.96           N  
ANISOU 1733  N   THR A 224     4444   4705   3756  -2467    111   -924       N  
ATOM   1734  CA  THR A 224     -46.485 -11.066  48.740  1.00 33.43           C  
ANISOU 1734  CA  THR A 224     4250   4730   3723  -2400    129   -878       C  
ATOM   1735  C   THR A 224     -46.376 -11.728  50.109  1.00 37.25           C  
ANISOU 1735  C   THR A 224     4853   5103   4197  -2475    220   -826       C  
ATOM   1736  O   THR A 224     -46.484 -12.946  50.252  1.00 47.37           O  
ANISOU 1736  O   THR A 224     6285   6269   5444  -2594    264   -833       O  
ATOM   1737  CB  THR A 224     -47.801 -10.278  48.571  1.00 40.00           C  
ANISOU 1737  CB  THR A 224     4838   5797   4565  -2409     93   -931       C  
ATOM   1738  CG2 THR A 224     -47.914  -9.183  49.559  1.00 32.80           C  
ANISOU 1738  CG2 THR A 224     3796   4977   3690  -2324    113   -894       C  
ATOM   1739  OG1 THR A 224     -47.821  -9.662  47.277  1.00 55.86           O  
ANISOU 1739  OG1 THR A 224     6762   7891   6571  -2325     -8   -968       O  
ATOM   1740  N   THR A 225     -46.131 -10.920  51.114  1.00 31.23           N  
ANISOU 1740  N   THR A 225     4037   4370   3461  -2404    245   -773       N  
ATOM   1741  CA  THR A 225     -46.037 -11.389  52.487  1.00 36.81           C  
ANISOU 1741  CA  THR A 225     4851   4987   4148  -2465    325   -717       C  
ATOM   1742  C   THR A 225     -46.926 -10.538  53.383  1.00 39.85           C  
ANISOU 1742  C   THR A 225     5057   5545   4540  -2472    362   -725       C  
ATOM   1743  O   THR A 225     -47.379  -9.457  53.001  1.00 38.17           O  
ANISOU 1743  O   THR A 225     4643   5498   4362  -2391    319   -759       O  
ATOM   1744  CB  THR A 225     -44.586 -11.320  52.975  1.00 40.04           C  
ANISOU 1744  CB  THR A 225     5418   5219   4577  -2357    322   -635       C  
ATOM   1745  CG2 THR A 225     -44.089  -9.886  52.966  1.00 34.58           C  
ANISOU 1745  CG2 THR A 225     4590   4617   3933  -2206    282   -612       C  
ATOM   1746  OG1 THR A 225     -44.514 -11.808  54.318  1.00 42.03           O  
ANISOU 1746  OG1 THR A 225     5790   5381   4798  -2415    386   -576       O  
ATOM   1747  N   THR A 226     -47.184 -11.032  54.596  1.00 38.88           N  
ANISOU 1747  N   THR A 226     5015   5379   4379  -2566    441   -697       N  
ATOM   1748  CA  THR A 226     -47.806 -10.155  55.571  1.00 35.58           C  
ANISOU 1748  CA  THR A 226     4450   5104   3967  -2551    485   -701       C  
ATOM   1749  C   THR A 226     -46.738  -9.359  56.284  1.00 30.48           C  
ANISOU 1749  C   THR A 226     3843   4391   3347  -2417    479   -620       C  
ATOM   1750  O   THR A 226     -45.565  -9.740  56.333  1.00 33.64           O  
ANISOU 1750  O   THR A 226     4421   4615   3747  -2369    461   -553       O  
ATOM   1751  CB  THR A 226     -48.620 -10.921  56.615  1.00 36.09           C  
ANISOU 1751  CB  THR A 226     4572   5173   3966  -2717    578   -715       C  
ATOM   1752  CG2 THR A 226     -49.585 -11.892  55.932  1.00 41.47           C  
ANISOU 1752  CG2 THR A 226     5247   5894   4614  -2874    591   -792       C  
ATOM   1753  OG1 THR A 226     -47.722 -11.652  57.468  1.00 39.59           O  
ANISOU 1753  OG1 THR A 226     5260   5416   4366  -2742    610   -630       O  
ATOM   1754  N   LEU A 227     -47.169  -8.254  56.872  1.00 31.35           N  
ANISOU 1754  N   LEU A 227     3787   4644   3480  -2354    496   -632       N  
ATOM   1755  CA  LEU A 227     -46.242  -7.422  57.620  1.00 30.84           C  
ANISOU 1755  CA  LEU A 227     3747   4533   3436  -2235    496   -560       C  
ATOM   1756  C   LEU A 227     -45.640  -8.171  58.817  1.00 31.90           C  
ANISOU 1756  C   LEU A 227     4098   4508   3516  -2297    551   -485       C  
ATOM   1757  O   LEU A 227     -44.436  -8.082  59.071  1.00 33.09           O  
ANISOU 1757  O   LEU A 227     4372   4523   3677  -2213    525   -409       O  
ATOM   1758  CB  LEU A 227     -46.943  -6.136  58.049  1.00 30.86           C  
ANISOU 1758  CB  LEU A 227     3534   4720   3470  -2161    509   -598       C  
ATOM   1759  CG  LEU A 227     -46.093  -5.118  58.779  1.00 33.48           C  
ANISOU 1759  CG  LEU A 227     3864   5031   3827  -2032    510   -536       C  
ATOM   1760  CD1 LEU A 227     -44.848  -4.723  57.951  1.00 34.42           C  
ANISOU 1760  CD1 LEU A 227     4026   5064   3987  -1907    433   -488       C  
ATOM   1761  CD2 LEU A 227     -46.901  -3.886  59.161  1.00 37.11           C  
ANISOU 1761  CD2 LEU A 227     4113   5668   4318  -1957    525   -587       C  
ATOM   1762  N   ASN A 228     -46.459  -8.954  59.539  1.00 33.83           N  
ANISOU 1762  N   ASN A 228     4399   4760   3696  -2448    621   -508       N  
ATOM   1763  CA  ASN A 228     -45.942  -9.731  60.672  1.00 36.73           C  
ANISOU 1763  CA  ASN A 228     4991   4969   3995  -2513    663   -435       C  
ATOM   1764  C   ASN A 228     -44.893 -10.762  60.230  1.00 32.54           C  
ANISOU 1764  C   ASN A 228     4688   4217   3457  -2502    616   -375       C  
ATOM   1765  O   ASN A 228     -43.839 -10.900  60.874  1.00 37.86           O  
ANISOU 1765  O   ASN A 228     5526   4740   4120  -2437    596   -289       O  
ATOM   1766  CB  ASN A 228     -47.104 -10.445  61.387  1.00 38.31           C  
ANISOU 1766  CB  ASN A 228     5213   5226   4118  -2697    748   -483       C  
ATOM   1767  CG  ASN A 228     -47.988  -9.489  62.179  1.00 45.85           C  
ANISOU 1767  CG  ASN A 228     5985   6365   5069  -2704    807   -535       C  
ATOM   1768  ND2 ASN A 228     -49.132  -9.991  62.641  1.00 49.14           N  
ANISOU 1768  ND2 ASN A 228     6376   6866   5428  -2867    885   -602       N  
ATOM   1769  OD1 ASN A 228     -47.649  -8.319  62.376  1.00 47.61           O  
ANISOU 1769  OD1 ASN A 228     6094   6654   5343  -2568    787   -521       O  
ATOM   1770  N   ASP A 229     -45.165 -11.511  59.146  1.00 32.66           N  
ANISOU 1770  N   ASP A 229     4723   4207   3480  -2557    593   -422       N  
ATOM   1771  CA  ASP A 229     -44.198 -12.522  58.712  1.00 33.32           C  
ANISOU 1771  CA  ASP A 229     5026   4073   3561  -2538    551   -377       C  
ATOM   1772  C   ASP A 229     -42.906 -11.856  58.236  1.00 33.94           C  
ANISOU 1772  C   ASP A 229     5109   4078   3709  -2358    481   -335       C  
ATOM   1773  O   ASP A 229     -41.780 -12.317  58.529  1.00 36.94           O  
ANISOU 1773  O   ASP A 229     5676   4267   4092  -2287    450   -266       O  
ATOM   1774  CB  ASP A 229     -44.796 -13.392  57.598  1.00 35.17           C  
ANISOU 1774  CB  ASP A 229     5268   4307   3788  -2635    544   -449       C  
ATOM   1775  CG  ASP A 229     -45.942 -14.278  58.093  1.00 47.84           C  
ANISOU 1775  CG  ASP A 229     6916   5946   5315  -2831    617   -487       C  
ATOM   1776  OD1 ASP A 229     -46.143 -14.403  59.323  1.00 52.70           O  
ANISOU 1776  OD1 ASP A 229     7603   6549   5873  -2895    672   -451       O  
ATOM   1777  OD2 ASP A 229     -46.645 -14.842  57.236  1.00 54.70           O1-
ANISOU 1777  OD2 ASP A 229     7750   6858   6176  -2926    619   -557       O1-
ATOM   1778  N   PHE A 230     -43.048 -10.726  57.554  1.00 32.20           N  
ANISOU 1778  N   PHE A 230     4682   4009   3544  -2277    453   -376       N  
ATOM   1779  CA  PHE A 230     -41.849 -10.003  57.167  1.00 32.24           C  
ANISOU 1779  CA  PHE A 230     4684   3958   3607  -2120    396   -341       C  
ATOM   1780  C   PHE A 230     -41.032  -9.591  58.387  1.00 29.56           C  
ANISOU 1780  C   PHE A 230     4423   3544   3264  -2049    405   -253       C  
ATOM   1781  O   PHE A 230     -39.802  -9.693  58.376  1.00 31.63           O  
ANISOU 1781  O   PHE A 230     4811   3654   3552  -1949    363   -201       O  
ATOM   1782  CB  PHE A 230     -42.176  -8.764  56.336  1.00 28.12           C  
ANISOU 1782  CB  PHE A 230     3931   3620   3134  -2046    363   -394       C  
ATOM   1783  CG  PHE A 230     -40.950  -7.951  56.046  1.00 28.32           C  
ANISOU 1783  CG  PHE A 230     3956   3596   3208  -1899    316   -359       C  
ATOM   1784  CD1 PHE A 230     -40.099  -8.349  55.020  1.00 27.43           C  
ANISOU 1784  CD1 PHE A 230     3937   3368   3118  -1848    268   -375       C  
ATOM   1785  CD2 PHE A 230     -40.591  -6.877  56.854  1.00 27.58           C  
ANISOU 1785  CD2 PHE A 230     3789   3556   3133  -1819    325   -312       C  
ATOM   1786  CE1 PHE A 230     -38.971  -7.674  54.799  1.00 27.12           C  
ANISOU 1786  CE1 PHE A 230     3899   3288   3117  -1675    230   -342       C  
ATOM   1787  CE2 PHE A 230     -39.429  -6.186  56.623  1.00 31.23           C  
ANISOU 1787  CE2 PHE A 230     4258   3971   3635  -1644    280   -272       C  
ATOM   1788  CZ  PHE A 230     -38.635  -6.591  55.562  1.00 26.01           C  
ANISOU 1788  CZ  PHE A 230     3673   3213   2995  -1560    233   -288       C  
ATOM   1789  N   ASN A 231     -41.691  -9.076  59.429  1.00 32.26           N  
ANISOU 1789  N   ASN A 231     4686   3998   3573  -2090    457   -244       N  
ATOM   1790  CA  ASN A 231     -40.931  -8.578  60.576  1.00 31.66           C  
ANISOU 1790  CA  ASN A 231     4675   3868   3487  -2020    461   -164       C  
ATOM   1791  C   ASN A 231     -40.274  -9.706  61.359  1.00 31.92           C  
ANISOU 1791  C   ASN A 231     4967   3695   3466  -2046    452    -90       C  
ATOM   1792  O   ASN A 231     -39.229  -9.488  61.982  1.00 33.38           O  
ANISOU 1792  O   ASN A 231     5252   3777   3655  -1949    417    -14       O  
ATOM   1793  CB  ASN A 231     -41.820  -7.717  61.458  1.00 31.45           C  
ANISOU 1793  CB  ASN A 231     4499   4016   3436  -2052    520   -186       C  
ATOM   1794  CG  ASN A 231     -41.935  -6.340  60.926  1.00 32.42           C  
ANISOU 1794  CG  ASN A 231     4398   4296   3623  -1948    502   -225       C  
ATOM   1795  ND2 ASN A 231     -43.070  -5.682  61.155  1.00 34.76           N  
ANISOU 1795  ND2 ASN A 231     4514   4774   3918  -1975    544   -288       N  
ATOM   1796  OD1 ASN A 231     -41.000  -5.863  60.279  1.00 34.38           O  
ANISOU 1796  OD1 ASN A 231     4638   4501   3923  -1838    448   -202       O  
ATOM   1797  N   LEU A 232     -40.835 -10.912  61.306  1.00 33.00           N  
ANISOU 1797  N   LEU A 232     5220   3765   3552  -2168    475   -109       N  
ATOM   1798  CA  LEU A 232     -40.102 -12.073  61.820  1.00 38.03           C  
ANISOU 1798  CA  LEU A 232     6122   4183   4147  -2169    446    -41       C  
ATOM   1799  C   LEU A 232     -38.773 -12.254  61.078  1.00 41.33           C  
ANISOU 1799  C   LEU A 232     6632   4439   4634  -2018    365    -13       C  
ATOM   1800  O   LEU A 232     -37.706 -12.456  61.697  1.00 39.49           O  
ANISOU 1800  O   LEU A 232     6549   4055   4401  -1915    314     64       O  
ATOM   1801  CB  LEU A 232     -40.976 -13.326  61.715  1.00 40.67           C  
ANISOU 1801  CB  LEU A 232     6558   4477   4418  -2331    486    -77       C  
ATOM   1802  CG  LEU A 232     -42.196 -13.356  62.649  1.00 42.00           C  
ANISOU 1802  CG  LEU A 232     6684   4771   4503  -2492    571   -103       C  
ATOM   1803  CD1 LEU A 232     -43.124 -14.531  62.328  1.00 45.10           C  
ANISOU 1803  CD1 LEU A 232     7152   5145   4839  -2665    615   -156       C  
ATOM   1804  CD2 LEU A 232     -41.732 -13.418  64.091  1.00 42.73           C  
ANISOU 1804  CD2 LEU A 232     6929   4780   4526  -2484    574    -20       C  
ATOM   1805  N   VAL A 233     -38.801 -12.113  59.745  1.00 35.70           N  
ANISOU 1805  N   VAL A 233     5819   3765   3982  -1991    348    -81       N  
ATOM   1806  CA  VAL A 233     -37.539 -12.241  59.009  1.00 35.55           C  
ANISOU 1806  CA  VAL A 233     5880   3600   4029  -1844    281    -73       C  
ATOM   1807  C   VAL A 233     -36.591 -11.087  59.316  1.00 36.01           C  
ANISOU 1807  C   VAL A 233     5873   3675   4136  -1702    247    -29       C  
ATOM   1808  O   VAL A 233     -35.371 -11.283  59.505  1.00 34.99           O  
ANISOU 1808  O   VAL A 233     5870   3387   4038  -1568    189     18       O  
ATOM   1809  CB  VAL A 233     -37.841 -12.373  57.510  1.00 36.55           C  
ANISOU 1809  CB  VAL A 233     5924   3771   4192  -1863    276   -167       C  
ATOM   1810  CG1 VAL A 233     -36.555 -12.312  56.675  1.00 40.74           C  
ANISOU 1810  CG1 VAL A 233     6508   4180   4792  -1705    218   -182       C  
ATOM   1811  CG2 VAL A 233     -38.554 -13.655  57.316  1.00 32.79           C  
ANISOU 1811  CG2 VAL A 233     5558   3235   3666  -1991    301   -196       C  
ATOM   1812  N   ALA A 234     -37.131  -9.865  59.361  1.00 34.23           N  
ANISOU 1812  N   ALA A 234     5443   3644   3919  -1719    278    -49       N  
ATOM   1813  CA  ALA A 234     -36.340  -8.694  59.708  1.00 33.51           C  
ANISOU 1813  CA  ALA A 234     5257   3609   3864  -1560    250    -10       C  
ATOM   1814  C   ALA A 234     -35.594  -8.908  61.011  1.00 37.12           C  
ANISOU 1814  C   ALA A 234     5871   3942   4289  -1515    226     84       C  
ATOM   1815  O   ALA A 234     -34.390  -8.635  61.109  1.00 35.69           O  
ANISOU 1815  O   ALA A 234     5714   3698   4150  -1331    162    120       O  
ATOM   1816  CB  ALA A 234     -37.241  -7.455  59.815  1.00 36.95           C  
ANISOU 1816  CB  ALA A 234     5465   4275   4298  -1590    294    -42       C  
ATOM   1817  N   MET A 235     -36.309  -9.365  62.036  1.00 33.52           N  
ANISOU 1817  N   MET A 235     5498   3484   3754  -1652    271    117       N  
ATOM   1818  CA  MET A 235     -35.675  -9.551  63.332  1.00 33.80           C  
ANISOU 1818  CA  MET A 235     5683   3420   3739  -1607    240    206       C  
ATOM   1819  C   MET A 235     -34.533 -10.547  63.227  1.00 37.47           C  
ANISOU 1819  C   MET A 235     6354   3657   4226  -1495    153    250       C  
ATOM   1820  O   MET A 235     -33.450 -10.313  63.779  1.00 41.79           O  
ANISOU 1820  O   MET A 235     6972   4120   4788  -1360     82    313       O  
ATOM   1821  CB  MET A 235     -36.711 -10.019  64.352  1.00 40.92           C  
ANISOU 1821  CB  MET A 235     6634   4373   4541  -1757    302    212       C  
ATOM   1822  CG  MET A 235     -36.202 -10.110  65.776  1.00 52.31           C  
ANISOU 1822  CG  MET A 235     8222   5742   5912  -1731    273    297       C  
ATOM   1823  SD  MET A 235     -37.598 -10.294  66.918  1.00 61.40           S  
ANISOU 1823  SD  MET A 235     9375   7008   6945  -1927    373    274       S  
ATOM   1824  CE  MET A 235     -38.592  -8.870  66.486  1.00 54.06           C  
ANISOU 1824  CE  MET A 235     8135   6342   6065  -1957    456    185       C  
ATOM   1825  N   LYS A 236     -34.749 -11.657  62.499  1.00 35.39           N  
ANISOU 1825  N   LYS A 236     6179   3300   3968  -1538    151    209       N  
ATOM   1826  CA  LYS A 236     -33.669 -12.632  62.330  1.00 34.54           C  
ANISOU 1826  CA  LYS A 236     6256   2977   3892  -1410     68    236       C  
ATOM   1827  C   LYS A 236     -32.410 -12.024  61.705  1.00 34.11           C  
ANISOU 1827  C   LYS A 236     6153   2872   3937  -1215      2    226       C  
ATOM   1828  O   LYS A 236     -31.299 -12.438  62.053  1.00 36.99           O  
ANISOU 1828  O   LYS A 236     6635   3090   4328  -1058    -84    268       O  
ATOM   1829  CB  LYS A 236     -34.141 -13.820  61.496  1.00 39.04           C  
ANISOU 1829  CB  LYS A 236     6908   3469   4459  -1488     87    178       C  
ATOM   1830  CG  LYS A 236     -33.093 -14.914  61.381  1.00 46.10           C  
ANISOU 1830  CG  LYS A 236     7993   4139   5384  -1352      7    198       C  
ATOM   1831  CD  LYS A 236     -33.536 -16.108  60.526  1.00 51.16           C  
ANISOU 1831  CD  LYS A 236     8724   4694   6020  -1428     29    137       C  
ATOM   1832  CE  LYS A 236     -32.309 -16.861  60.014  1.00 54.21           C  
ANISOU 1832  CE  LYS A 236     9230   4888   6480  -1240    -50    123       C  
ATOM   1833  NZ  LYS A 236     -32.653 -18.065  59.207  1.00 60.19           N1+
ANISOU 1833  NZ  LYS A 236    10091   5544   7233  -1304    -30     64       N1+
ATOM   1834  N   TYR A 237     -32.542 -11.065  60.774  1.00 28.62           N  
ANISOU 1834  N   TYR A 237     5239   2338   3296  -1178     33    157       N  
ATOM   1835  CA  TYR A 237     -31.379 -10.524  60.055  1.00 26.52           C  
ANISOU 1835  CA  TYR A 237     4860   2095   3120   -958    -18    120       C  
ATOM   1836  C   TYR A 237     -30.897  -9.154  60.559  1.00 23.93           C  
ANISOU 1836  C   TYR A 237     4364   1916   2812   -847    -31    149       C  
ATOM   1837  O   TYR A 237     -30.123  -8.481  59.864  1.00 26.31           O  
ANISOU 1837  O   TYR A 237     4533   2283   3181   -701    -49    107       O  
ATOM   1838  CB  TYR A 237     -31.687 -10.454  58.557  1.00 28.12           C  
ANISOU 1838  CB  TYR A 237     4950   2372   3364   -969     18     21       C  
ATOM   1839  CG  TYR A 237     -31.711 -11.836  57.938  1.00 29.44           C  
ANISOU 1839  CG  TYR A 237     5294   2359   3532  -1018     12    -21       C  
ATOM   1840  CD1 TYR A 237     -30.540 -12.412  57.439  1.00 30.94           C  
ANISOU 1840  CD1 TYR A 237     5561   2407   3787   -849    -39    -52       C  
ATOM   1841  CD2 TYR A 237     -32.881 -12.572  57.879  1.00 30.24           C  
ANISOU 1841  CD2 TYR A 237     5485   2431   3572  -1234     61    -37       C  
ATOM   1842  CE1 TYR A 237     -30.537 -13.677  56.908  1.00 32.96           C  
ANISOU 1842  CE1 TYR A 237     5993   2483   4046   -883    -45    -95       C  
ATOM   1843  CE2 TYR A 237     -32.878 -13.842  57.352  1.00 32.10           C  
ANISOU 1843  CE2 TYR A 237     5873   2517   3806  -1262     54    -74       C  
ATOM   1844  CZ  TYR A 237     -31.709 -14.368  56.850  1.00 33.16           C  
ANISOU 1844  CZ  TYR A 237     6098   2496   4006  -1090      2   -104       C  
ATOM   1845  OH  TYR A 237     -31.744 -15.641  56.336  1.00 37.16           O  
ANISOU 1845  OH  TYR A 237     6732   2877   4511  -1103      0   -144       O  
ATOM   1846  N   ASN A 238     -31.267  -8.791  61.788  1.00 26.58           N  
ANISOU 1846  N   ASN A 238     4725   2291   3084   -917    -21    217       N  
ATOM   1847  CA  ASN A 238     -30.845  -7.536  62.399  1.00 26.95           C  
ANISOU 1847  CA  ASN A 238     4639   2464   3138   -827    -33    244       C  
ATOM   1848  C   ASN A 238     -31.290  -6.322  61.581  1.00 24.87           C  
ANISOU 1848  C   ASN A 238     4145   2395   2910   -817     19    181       C  
ATOM   1849  O   ASN A 238     -30.576  -5.331  61.480  1.00 25.98           O  
ANISOU 1849  O   ASN A 238     4164   2613   3093   -690     -2    173       O  
ATOM   1850  CB  ASN A 238     -29.338  -7.522  62.624  1.00 30.04           C  
ANISOU 1850  CB  ASN A 238     5059   2770   3583   -627   -127    268       C  
ATOM   1851  CG  ASN A 238     -28.944  -6.498  63.639  1.00 32.92           C  
ANISOU 1851  CG  ASN A 238     5356   3224   3926   -574   -150    314       C  
ATOM   1852  ND2 ASN A 238     -27.738  -5.961  63.530  1.00 35.93           N  
ANISOU 1852  ND2 ASN A 238     5654   3623   4373   -404   -210    302       N  
ATOM   1853  OD1 ASN A 238     -29.755  -6.155  64.488  1.00 37.16           O  
ANISOU 1853  OD1 ASN A 238     5906   3825   4387   -696   -105    351       O  
ATOM   1854  N   TYR A 239     -32.496  -6.378  61.046  1.00 24.73           N  
ANISOU 1854  N   TYR A 239     4070   2456   2869   -957     83    136       N  
ATOM   1855  CA  TYR A 239     -33.167  -5.254  60.402  1.00 22.47           C  
ANISOU 1855  CA  TYR A 239     3582   2356   2600   -965    125     84       C  
ATOM   1856  C   TYR A 239     -34.166  -4.660  61.397  1.00 25.28           C  
ANISOU 1856  C   TYR A 239     3879   2825   2900  -1076    180    103       C  
ATOM   1857  O   TYR A 239     -34.768  -5.376  62.194  1.00 28.44           O  
ANISOU 1857  O   TYR A 239     4391   3179   3238  -1217    213    130       O  
ATOM   1858  CB  TYR A 239     -33.916  -5.726  59.145  1.00 22.93           C  
ANISOU 1858  CB  TYR A 239     3604   2441   2668  -1045    148     12       C  
ATOM   1859  CG  TYR A 239     -33.084  -5.733  57.874  1.00 23.56           C  
ANISOU 1859  CG  TYR A 239     3658   2490   2804   -921    114    -35       C  
ATOM   1860  CD1 TYR A 239     -31.858  -6.375  57.816  1.00 22.32           C  
ANISOU 1860  CD1 TYR A 239     3612   2186   2683   -808     70    -24       C  
ATOM   1861  CD2 TYR A 239     -33.536  -5.083  56.737  1.00 22.02           C  
ANISOU 1861  CD2 TYR A 239     3327   2419   2622   -917    125    -95       C  
ATOM   1862  CE1 TYR A 239     -31.083  -6.357  56.640  1.00 21.01           C  
ANISOU 1862  CE1 TYR A 239     3410   2005   2567   -701     56    -81       C  
ATOM   1863  CE2 TYR A 239     -32.782  -5.056  55.527  1.00 22.83           C  
ANISOU 1863  CE2 TYR A 239     3414   2501   2760   -818    106   -141       C  
ATOM   1864  CZ  TYR A 239     -31.562  -5.700  55.498  1.00 24.85           C  
ANISOU 1864  CZ  TYR A 239     3771   2618   3052   -717     80   -138       C  
ATOM   1865  OH  TYR A 239     -30.815  -5.666  54.344  1.00 24.47           O  
ANISOU 1865  OH  TYR A 239     3700   2560   3036   -628     77   -196       O  
ATOM   1866  N   GLU A 240     -34.364  -3.345  61.316  1.00 22.93           N  
ANISOU 1866  N   GLU A 240     3412   2677   2622  -1017    196     81       N  
ATOM   1867  CA  GLU A 240     -35.377  -2.698  62.127  1.00 24.32           C  
ANISOU 1867  CA  GLU A 240     3506   2977   2756  -1109    257     76       C  
ATOM   1868  C   GLU A 240     -36.765  -3.185  61.746  1.00 25.99           C  
ANISOU 1868  C   GLU A 240     3668   3262   2944  -1274    312     19       C  
ATOM   1869  O   GLU A 240     -37.033  -3.520  60.595  1.00 26.24           O  
ANISOU 1869  O   GLU A 240     3661   3303   3005  -1286    296    -30       O  
ATOM   1870  CB  GLU A 240     -35.307  -1.189  61.959  1.00 25.73           C  
ANISOU 1870  CB  GLU A 240     3519   3287   2971   -996    255     54       C  
ATOM   1871  CG  GLU A 240     -34.000  -0.680  62.374  1.00 31.72           C  
ANISOU 1871  CG  GLU A 240     4315   3988   3749   -859    208    100       C  
ATOM   1872  CD  GLU A 240     -34.051   0.763  62.700  1.00 49.41           C  
ANISOU 1872  CD  GLU A 240     6434   6340   5999   -790    223     90       C  
ATOM   1873  OE1 GLU A 240     -33.888   1.105  63.900  1.00 52.46           O  
ANISOU 1873  OE1 GLU A 240     6857   6729   6346   -799    236    123       O  
ATOM   1874  OE2 GLU A 240     -34.257   1.538  61.741  1.00 53.86           O1-
ANISOU 1874  OE2 GLU A 240     6880   6981   6603   -730    218     48       O1-
ATOM   1875  N   PRO A 241     -37.691  -3.219  62.688  1.00 25.52           N  
ANISOU 1875  N   PRO A 241     3601   3268   2830  -1414    382     16       N  
ATOM   1876  CA  PRO A 241     -39.043  -3.625  62.326  1.00 24.94           C  
ANISOU 1876  CA  PRO A 241     3448   3289   2740  -1580    440    -53       C  
ATOM   1877  C   PRO A 241     -39.641  -2.588  61.379  1.00 22.52           C  
ANISOU 1877  C   PRO A 241     2917   3151   2490  -1504    426   -127       C  
ATOM   1878  O   PRO A 241     -39.277  -1.414  61.391  1.00 32.04           O  
ANISOU 1878  O   PRO A 241     4026   4418   3729  -1359    403   -121       O  
ATOM   1879  CB  PRO A 241     -39.789  -3.681  63.677  1.00 33.49           C  
ANISOU 1879  CB  PRO A 241     4553   4421   3751  -1683    512    -50       C  
ATOM   1880  CG  PRO A 241     -38.904  -3.107  64.643  1.00 34.57           C  
ANISOU 1880  CG  PRO A 241     4757   4511   3865  -1612    505     21       C  
ATOM   1881  CD  PRO A 241     -37.505  -3.143  64.150  1.00 30.29           C  
ANISOU 1881  CD  PRO A 241     4298   3840   3368  -1452    413     74       C  
ATOM   1882  N   LEU A 242     -40.517  -3.054  60.507  1.00 27.46           N  
ANISOU 1882  N   LEU A 242     3472   3838   3124  -1601    431   -194       N  
ATOM   1883  CA  LEU A 242     -41.181  -2.165  59.556  1.00 25.97           C  
ANISOU 1883  CA  LEU A 242     3078   3808   2981  -1534    401   -265       C  
ATOM   1884  C   LEU A 242     -42.560  -1.849  60.120  1.00 27.82           C  
ANISOU 1884  C   LEU A 242     3175   4195   3201  -1591    454   -327       C  
ATOM   1885  O   LEU A 242     -43.282  -2.758  60.482  1.00 30.19           O  
ANISOU 1885  O   LEU A 242     3528   4486   3459  -1714    496   -350       O  
ATOM   1886  CB  LEU A 242     -41.333  -2.832  58.190  1.00 27.54           C  
ANISOU 1886  CB  LEU A 242     3283   3988   3193  -1564    350   -308       C  
ATOM   1887  CG  LEU A 242     -41.782  -1.968  56.999  1.00 23.52           C  
ANISOU 1887  CG  LEU A 242     2602   3614   2722  -1468    287   -366       C  
ATOM   1888  CD1 LEU A 242     -40.655  -0.990  56.692  1.00 24.42           C  
ANISOU 1888  CD1 LEU A 242     2732   3682   2864  -1262    235   -314       C  
ATOM   1889  CD2 LEU A 242     -42.165  -2.865  55.809  1.00 26.43           C  
ANISOU 1889  CD2 LEU A 242     2989   3973   3079  -1559    250   -421       C  
ATOM   1890  N   THR A 243     -42.911  -0.568  60.187  1.00 29.18           N  
ANISOU 1890  N   THR A 243     3182   4498   3408  -1485    449   -358       N  
ATOM   1891  CA  THR A 243     -44.197  -0.188  60.750  1.00 29.53           C  
ANISOU 1891  CA  THR A 243     3094   4677   3447  -1508    496   -426       C  
ATOM   1892  C   THR A 243     -45.193   0.152  59.652  1.00 32.23           C  
ANISOU 1892  C   THR A 243     3262   5154   3831  -1471    445   -507       C  
ATOM   1893  O   THR A 243     -44.844   0.355  58.473  1.00 28.53           O  
ANISOU 1893  O   THR A 243     2761   4686   3392  -1403    365   -507       O  
ATOM   1894  CB  THR A 243     -44.039   1.013  61.681  1.00 30.44           C  
ANISOU 1894  CB  THR A 243     3151   4841   3573  -1407    527   -416       C  
ATOM   1895  CG2 THR A 243     -42.905   0.793  62.693  1.00 31.06           C  
ANISOU 1895  CG2 THR A 243     3405   4788   3608  -1425    559   -328       C  
ATOM   1896  OG1 THR A 243     -43.719   2.174  60.914  1.00 27.26           O  
ANISOU 1896  OG1 THR A 243     2636   4493   3229  -1251    463   -422       O  
ATOM   1897  N   GLN A 244     -46.466   0.250  60.060  1.00 28.57           N  
ANISOU 1897  N   GLN A 244     2682   4808   3364  -1514    486   -581       N  
ATOM   1898  CA  GLN A 244     -47.460   0.685  59.093  1.00 27.94           C  
ANISOU 1898  CA  GLN A 244     2425   4865   3328  -1461    428   -659       C  
ATOM   1899  C   GLN A 244     -47.174   2.099  58.615  1.00 29.31           C  
ANISOU 1899  C   GLN A 244     2490   5089   3556  -1267    356   -656       C  
ATOM   1900  O   GLN A 244     -47.486   2.429  57.464  1.00 27.78           O  
ANISOU 1900  O   GLN A 244     2206   4957   3393  -1194    266   -686       O  
ATOM   1901  CB  GLN A 244     -48.879   0.579  59.671  1.00 27.94           C  
ANISOU 1901  CB  GLN A 244     2309   4988   3320  -1538    489   -747       C  
ATOM   1902  CG  GLN A 244     -49.982   1.002  58.681  1.00 32.45           C  
ANISOU 1902  CG  GLN A 244     2688   5704   3938  -1480    419   -833       C  
ATOM   1903  CD  GLN A 244     -50.029   0.140  57.448  1.00 34.25           C  
ANISOU 1903  CD  GLN A 244     2945   5914   4155  -1545    354   -839       C  
ATOM   1904  NE2 GLN A 244     -50.207   0.772  56.286  1.00 34.54           N  
ANISOU 1904  NE2 GLN A 244     2877   6015   4233  -1427    245   -861       N  
ATOM   1905  OE1 GLN A 244     -49.931  -1.084  57.533  1.00 38.18           O  
ANISOU 1905  OE1 GLN A 244     3568   6336   4604  -1700    397   -826       O  
ATOM   1906  N   ASP A 245     -46.597   2.954  59.475  1.00 27.82           N  
ANISOU 1906  N   ASP A 245     2319   4875   3376  -1182    389   -620       N  
ATOM   1907  CA  ASP A 245     -46.225   4.283  59.001  1.00 27.27           C  
ANISOU 1907  CA  ASP A 245     2172   4835   3353   -997    320   -611       C  
ATOM   1908  C   ASP A 245     -45.161   4.211  57.915  1.00 25.75           C  
ANISOU 1908  C   ASP A 245     2052   4570   3163   -952    241   -555       C  
ATOM   1909  O   ASP A 245     -45.190   5.000  56.963  1.00 26.78           O  
ANISOU 1909  O   ASP A 245     2107   4747   3321   -827    150   -566       O  
ATOM   1910  CB  ASP A 245     -45.729   5.160  60.154  1.00 28.02           C  
ANISOU 1910  CB  ASP A 245     2291   4903   3450   -925    378   -583       C  
ATOM   1911  CG  ASP A 245     -45.743   6.641  59.796  1.00 35.39           C  
ANISOU 1911  CG  ASP A 245     3123   5888   4436   -731    316   -600       C  
ATOM   1912  OD1 ASP A 245     -46.773   7.133  59.278  1.00 36.76           O  
ANISOU 1912  OD1 ASP A 245     3161   6159   4647   -659    267   -666       O  
ATOM   1913  OD2 ASP A 245     -44.739   7.325  60.057  1.00 39.32           O1-
ANISOU 1913  OD2 ASP A 245     3681   6323   4935   -648    316   -547       O1-
ATOM   1914  N   HIS A 246     -44.186   3.304  58.059  1.00 23.96           N  
ANISOU 1914  N   HIS A 246     1979   4222   2901  -1048    270   -495       N  
ATOM   1915  CA  HIS A 246     -43.203   3.095  56.991  1.00 23.57           C  
ANISOU 1915  CA  HIS A 246     2037   4073   2848   -994    196   -445       C  
ATOM   1916  C   HIS A 246     -43.882   2.673  55.691  1.00 25.35           C  
ANISOU 1916  C   HIS A 246     2194   4367   3072  -1033    123   -501       C  
ATOM   1917  O   HIS A 246     -43.511   3.150  54.604  1.00 26.76           O  
ANISOU 1917  O   HIS A 246     2389   4529   3251   -921     37   -485       O  
ATOM   1918  CB  HIS A 246     -42.197   2.018  57.396  1.00 23.39           C  
ANISOU 1918  CB  HIS A 246     2211   3887   2791  -1076    236   -380       C  
ATOM   1919  CG  HIS A 246     -41.276   2.417  58.504  1.00 24.12           C  
ANISOU 1919  CG  HIS A 246     2395   3892   2876  -1018    278   -314       C  
ATOM   1920  CD2 HIS A 246     -40.739   3.615  58.818  1.00 23.09           C  
ANISOU 1920  CD2 HIS A 246     2247   3761   2766   -875    266   -285       C  
ATOM   1921  ND1 HIS A 246     -40.814   1.526  59.452  1.00 29.10           N  
ANISOU 1921  ND1 HIS A 246     3164   4421   3472  -1117    333   -270       N  
ATOM   1922  CE1 HIS A 246     -40.001   2.157  60.276  1.00 26.15           C  
ANISOU 1922  CE1 HIS A 246     2846   3996   3095  -1032    345   -217       C  
ATOM   1923  NE2 HIS A 246     -39.929   3.424  59.909  1.00 27.36           N  
ANISOU 1923  NE2 HIS A 246     2904   4208   3283   -890    309   -228       N  
ATOM   1924  N   VAL A 247     -44.820   1.727  55.776  1.00 27.82           N  
ANISOU 1924  N   VAL A 247     2479   4723   3369  -1177    157   -554       N  
ATOM   1925  CA  VAL A 247     -45.582   1.298  54.608  1.00 24.59           C  
ANISOU 1925  CA  VAL A 247     2014   4376   2952  -1210     88   -609       C  
ATOM   1926  C   VAL A 247     -46.282   2.492  53.964  1.00 27.72           C  
ANISOU 1926  C   VAL A 247     2248   4903   3383  -1061      0   -649       C  
ATOM   1927  O   VAL A 247     -46.257   2.669  52.745  1.00 30.93           O  
ANISOU 1927  O   VAL A 247     2639   5333   3779  -1008   -101   -658       O  
ATOM   1928  CB  VAL A 247     -46.591   0.197  54.999  1.00 27.13           C  
ANISOU 1928  CB  VAL A 247     2336   4721   3251  -1370    152   -658       C  
ATOM   1929  CG1 VAL A 247     -47.483  -0.149  53.847  1.00 30.73           C  
ANISOU 1929  CG1 VAL A 247     2712   5259   3703  -1401     81   -722       C  
ATOM   1930  CG2 VAL A 247     -45.838  -1.028  55.500  1.00 30.89           C  
ANISOU 1930  CG2 VAL A 247     3007   5042   3687  -1503    219   -609       C  
ATOM   1931  N   ASP A 248     -46.922   3.331  54.789  1.00 30.81           N  
ANISOU 1931  N   ASP A 248     2530   5370   3808   -988     33   -673       N  
ATOM   1932  CA  ASP A 248     -47.600   4.520  54.283  1.00 31.77           C  
ANISOU 1932  CA  ASP A 248     2510   5594   3968   -828    -53   -709       C  
ATOM   1933  C   ASP A 248     -46.632   5.469  53.588  1.00 29.45           C  
ANISOU 1933  C   ASP A 248     2259   5258   3674   -676   -141   -654       C  
ATOM   1934  O   ASP A 248     -46.942   5.989  52.507  1.00 33.26           O  
ANISOU 1934  O   ASP A 248     2695   5787   4154   -578   -257   -666       O  
ATOM   1935  CB  ASP A 248     -48.333   5.240  55.435  1.00 30.63           C  
ANISOU 1935  CB  ASP A 248     2263   5514   3860   -777     14   -748       C  
ATOM   1936  CG  ASP A 248     -49.491   4.437  55.983  1.00 32.98           C  
ANISOU 1936  CG  ASP A 248     2494   5886   4152   -917     87   -819       C  
ATOM   1937  OD1 ASP A 248     -49.954   3.481  55.311  1.00 34.67           O  
ANISOU 1937  OD1 ASP A 248     2707   6123   4344  -1028     66   -849       O  
ATOM   1938  OD2 ASP A 248     -49.972   4.758  57.096  1.00 34.74           O1-
ANISOU 1938  OD2 ASP A 248     2665   6147   4386   -922    170   -852       O1-
ATOM   1939  N   ILE A 249     -45.446   5.685  54.172  1.00 26.38           N  
ANISOU 1939  N   ILE A 249     1967   4779   3278   -660    -92   -591       N  
ATOM   1940  CA  ILE A 249     -44.429   6.579  53.605  1.00 26.20           C  
ANISOU 1940  CA  ILE A 249     2059   4652   3245   -502   -152   -516       C  
ATOM   1941  C   ILE A 249     -43.933   6.057  52.260  1.00 27.67           C  
ANISOU 1941  C   ILE A 249     2353   4778   3384   -519   -225   -489       C  
ATOM   1942  O   ILE A 249     -43.554   6.842  51.373  1.00 30.40           O  
ANISOU 1942  O   ILE A 249     2749   5092   3709   -397   -307   -454       O  
ATOM   1943  CB  ILE A 249     -43.278   6.770  54.628  1.00 25.80           C  
ANISOU 1943  CB  ILE A 249     2138   4473   3193   -485    -65   -445       C  
ATOM   1944  CG1 ILE A 249     -43.733   7.709  55.769  1.00 28.76           C  
ANISOU 1944  CG1 ILE A 249     2414   4909   3606   -419    -15   -471       C  
ATOM   1945  CG2 ILE A 249     -42.028   7.265  53.985  1.00 29.83           C  
ANISOU 1945  CG2 ILE A 249     2794   4857   3681   -385   -105   -369       C  
ATOM   1946  CD1 ILE A 249     -42.850   7.581  57.017  1.00 29.68           C  
ANISOU 1946  CD1 ILE A 249     2637   4928   3710   -459     84   -421       C  
ATOM   1947  N   LEU A 250     -43.976   4.738  52.062  1.00 25.96           N  
ANISOU 1947  N   LEU A 250     2179   4542   3143   -675   -195   -511       N  
ATOM   1948  CA  LEU A 250     -43.548   4.162  50.795  1.00 30.52           C  
ANISOU 1948  CA  LEU A 250     2859   5064   3672   -702   -254   -502       C  
ATOM   1949  C   LEU A 250     -44.640   4.194  49.748  1.00 31.31           C  
ANISOU 1949  C   LEU A 250     2845   5298   3754   -710   -362   -568       C  
ATOM   1950  O   LEU A 250     -44.421   3.696  48.625  1.00 30.09           O  
ANISOU 1950  O   LEU A 250     2770   5114   3546   -744   -418   -573       O  
ATOM   1951  CB  LEU A 250     -43.068   2.726  51.010  1.00 24.31           C  
ANISOU 1951  CB  LEU A 250     2188   4180   2867   -857   -180   -500       C  
ATOM   1952  CG  LEU A 250     -41.746   2.673  51.766  1.00 24.57           C  
ANISOU 1952  CG  LEU A 250     2364   4063   2909   -822   -106   -425       C  
ATOM   1953  CD1 LEU A 250     -41.508   1.253  52.253  1.00 23.29           C  
ANISOU 1953  CD1 LEU A 250     2301   3811   2737   -971    -36   -428       C  
ATOM   1954  CD2 LEU A 250     -40.487   3.172  50.897  1.00 22.57           C  
ANISOU 1954  CD2 LEU A 250     2234   3709   2633   -705   -141   -371       C  
ATOM   1955  N   GLY A 251     -45.814   4.729  50.102  1.00 32.89           N  
ANISOU 1955  N   GLY A 251     2854   5649   3995   -680   -393   -629       N  
ATOM   1956  CA  GLY A 251     -46.960   4.756  49.225  1.00 33.51           C  
ANISOU 1956  CA  GLY A 251     2837   5827   4070   -662   -489   -684       C  
ATOM   1957  C   GLY A 251     -46.687   5.315  47.838  1.00 29.92           C  
ANISOU 1957  C   GLY A 251     2436   5374   3558   -561   -630   -660       C  
ATOM   1958  O   GLY A 251     -47.005   4.686  46.827  1.00 31.64           O  
ANISOU 1958  O   GLY A 251     2683   5610   3730   -626   -693   -687       O  
ATOM   1959  N   PRO A 252     -46.152   6.536  47.760  1.00 34.94           N  
ANISOU 1959  N   PRO A 252     3107   5978   4189   -395   -680   -605       N  
ATOM   1960  CA  PRO A 252     -45.855   7.115  46.433  1.00 36.82           C  
ANISOU 1960  CA  PRO A 252     3450   6185   4356   -296   -804   -563       C  
ATOM   1961  C   PRO A 252     -44.959   6.257  45.550  1.00 31.70           C  
ANISOU 1961  C   PRO A 252     2982   5435   3629   -394   -785   -535       C  
ATOM   1962  O   PRO A 252     -45.230   6.125  44.341  1.00 35.36           O  
ANISOU 1962  O   PRO A 252     3479   5936   4019   -404   -892   -551       O  
ATOM   1963  CB  PRO A 252     -45.176   8.437  46.791  1.00 39.45           C  
ANISOU 1963  CB  PRO A 252     3857   6428   4703   -130   -798   -486       C  
ATOM   1964  CG  PRO A 252     -45.849   8.837  48.093  1.00 44.26           C  
ANISOU 1964  CG  PRO A 252     4301   7112   5405    -92   -742   -529       C  
ATOM   1965  CD  PRO A 252     -46.062   7.545  48.837  1.00 41.41           C  
ANISOU 1965  CD  PRO A 252     3880   6785   5070   -279   -629   -581       C  
ATOM   1966  N   LEU A 253     -43.874   5.706  46.106  1.00 29.12           N  
ANISOU 1966  N   LEU A 253     2774   4978   3310   -458   -658   -496       N  
ATOM   1967  CA  LEU A 253     -42.981   4.872  45.293  1.00 26.27           C  
ANISOU 1967  CA  LEU A 253     2579   4519   2885   -539   -630   -482       C  
ATOM   1968  C   LEU A 253     -43.688   3.600  44.835  1.00 25.62           C  
ANISOU 1968  C   LEU A 253     2459   4498   2778   -697   -647   -562       C  
ATOM   1969  O   LEU A 253     -43.524   3.148  43.697  1.00 26.81           O  
ANISOU 1969  O   LEU A 253     2701   4633   2853   -743   -696   -580       O  
ATOM   1970  CB  LEU A 253     -41.718   4.524  46.086  1.00 24.31           C  
ANISOU 1970  CB  LEU A 253     2442   4128   2665   -560   -498   -435       C  
ATOM   1971  CG  LEU A 253     -40.791   5.699  46.317  1.00 23.48           C  
ANISOU 1971  CG  LEU A 253     2407   3947   2566   -427   -479   -360       C  
ATOM   1972  CD1 LEU A 253     -39.696   5.414  47.352  1.00 23.07           C  
ANISOU 1972  CD1 LEU A 253     2420   3785   2561   -442   -359   -324       C  
ATOM   1973  CD2 LEU A 253     -40.183   6.025  44.973  1.00 24.13           C  
ANISOU 1973  CD2 LEU A 253     2620   3987   2561   -392   -531   -335       C  
ATOM   1974  N   SER A 254     -44.499   3.007  45.722  1.00 27.03           N  
ANISOU 1974  N   SER A 254     2508   4746   3015   -794   -602   -616       N  
ATOM   1975  CA  SER A 254     -45.302   1.851  45.339  1.00 25.20           C  
ANISOU 1975  CA  SER A 254     2228   4584   2763   -961   -619   -701       C  
ATOM   1976  C   SER A 254     -46.292   2.190  44.216  1.00 28.44           C  
ANISOU 1976  C   SER A 254     2569   5097   3139   -912   -754   -734       C  
ATOM   1977  O   SER A 254     -46.503   1.400  43.279  1.00 31.34           O  
ANISOU 1977  O   SER A 254     2996   5458   3454  -1000   -789   -771       O  
ATOM   1978  CB  SER A 254     -46.019   1.347  46.599  1.00 31.02           C  
ANISOU 1978  CB  SER A 254     2863   5348   3576  -1046   -520   -729       C  
ATOM   1979  OG  SER A 254     -46.901   0.303  46.316  1.00 34.84           O  
ANISOU 1979  OG  SER A 254     3323   5860   4054  -1177   -510   -787       O  
ATOM   1980  N   ALA A 255     -46.911   3.366  44.286  1.00 33.10           N  
ANISOU 1980  N   ALA A 255     3045   5771   3762   -764   -832   -720       N  
ATOM   1981  CA  ALA A 255     -47.849   3.755  43.236  1.00 39.63           C  
ANISOU 1981  CA  ALA A 255     3816   6681   4563   -699   -975   -743       C  
ATOM   1982  C   ALA A 255     -47.127   3.961  41.914  1.00 39.24           C  
ANISOU 1982  C   ALA A 255     3928   6581   4399   -664  -1067   -707       C  
ATOM   1983  O   ALA A 255     -47.628   3.571  40.848  1.00 39.38           O  
ANISOU 1983  O   ALA A 255     3972   6630   4361   -705  -1155   -737       O  
ATOM   1984  CB  ALA A 255     -48.586   5.025  43.652  1.00 37.75           C  
ANISOU 1984  CB  ALA A 255     3439   6515   4388   -531  -1038   -732       C  
ATOM   1985  N   GLN A 256     -45.939   4.565  41.973  1.00 33.58           N  
ANISOU 1985  N   GLN A 256     3330   5788   3638   -595  -1043   -643       N  
ATOM   1986  CA  GLN A 256     -45.216   4.899  40.751  1.00 37.70           C  
ANISOU 1986  CA  GLN A 256     4028   6257   4041   -556  -1113   -599       C  
ATOM   1987  C   GLN A 256     -44.747   3.641  40.038  1.00 35.01           C  
ANISOU 1987  C   GLN A 256     3812   5859   3630   -713  -1064   -640       C  
ATOM   1988  O   GLN A 256     -44.793   3.561  38.807  1.00 38.46           O  
ANISOU 1988  O   GLN A 256     4344   6300   3967   -726  -1147   -647       O  
ATOM   1989  CB  GLN A 256     -44.029   5.802  41.079  1.00 39.45           C  
ANISOU 1989  CB  GLN A 256     4382   6342   4267   -442  -1040   -502       C  
ATOM   1990  CG  GLN A 256     -43.103   6.035  39.893  1.00 40.01           C  
ANISOU 1990  CG  GLN A 256     4663   6324   4217   -429  -1059   -453       C  
ATOM   1991  CD  GLN A 256     -41.943   6.938  40.204  1.00 40.29           C  
ANISOU 1991  CD  GLN A 256     4818   6234   4255   -337   -981   -366       C  
ATOM   1992  NE2 GLN A 256     -41.101   7.178  39.210  1.00 40.64           N  
ANISOU 1992  NE2 GLN A 256     5045   6205   4192   -339   -979   -328       N  
ATOM   1993  OE1 GLN A 256     -41.790   7.407  41.336  1.00 45.73           O  
ANISOU 1993  OE1 GLN A 256     5440   6896   5038   -276   -917   -339       O  
ATOM   1994  N   THR A 257     -44.305   2.644  40.793  1.00 31.79           N  
ANISOU 1994  N   THR A 257     3422   5377   3279   -824   -924   -662       N  
ATOM   1995  CA  THR A 257     -43.829   1.405  40.196  1.00 28.55           C  
ANISOU 1995  CA  THR A 257     3139   4894   2814   -965   -869   -708       C  
ATOM   1996  C   THR A 257     -44.899   0.351  40.017  1.00 28.71           C  
ANISOU 1996  C   THR A 257     3084   4970   2854  -1093   -886   -786       C  
ATOM   1997  O   THR A 257     -44.668  -0.610  39.281  1.00 31.89           O  
ANISOU 1997  O   THR A 257     3600   5313   3204  -1192   -864   -827       O  
ATOM   1998  CB  THR A 257     -42.739   0.799  41.064  1.00 24.51           C  
ANISOU 1998  CB  THR A 257     2719   4232   2364   -996   -708   -681       C  
ATOM   1999  CG2 THR A 257     -41.585   1.774  41.218  1.00 27.08           C  
ANISOU 1999  CG2 THR A 257     3134   4464   2692   -858   -662   -594       C  
ATOM   2000  OG1 THR A 257     -43.255   0.536  42.393  1.00 27.25           O  
ANISOU 2000  OG1 THR A 257     2938   4604   2810  -1037   -649   -691       O  
ATOM   2001  N   GLY A 258     -46.062   0.494  40.658  1.00 29.99           N  
ANISOU 2001  N   GLY A 258     3067   5229   3098  -1084   -911   -807       N  
ATOM   2002  CA  GLY A 258     -47.056  -0.554  40.609  1.00 32.84           C  
ANISOU 2002  CA  GLY A 258     3361   5629   3486  -1214   -899   -876       C  
ATOM   2003  C   GLY A 258     -46.755  -1.777  41.446  1.00 33.55           C  
ANISOU 2003  C   GLY A 258     3503   5628   3618  -1360   -755   -899       C  
ATOM   2004  O   GLY A 258     -47.414  -2.804  41.276  1.00 35.87           O  
ANISOU 2004  O   GLY A 258     3790   5928   3913  -1487   -736   -955       O  
ATOM   2005  N   ILE A 259     -45.796  -1.703  42.361  1.00 29.01           N  
ANISOU 2005  N   ILE A 259     2986   4963   3074  -1345   -659   -856       N  
ATOM   2006  CA  ILE A 259     -45.403  -2.837  43.198  1.00 30.32           C  
ANISOU 2006  CA  ILE A 259     3233   5015   3274  -1469   -531   -863       C  
ATOM   2007  C   ILE A 259     -45.836  -2.527  44.623  1.00 26.62           C  
ANISOU 2007  C   ILE A 259     2643   4586   2886  -1462   -466   -841       C  
ATOM   2008  O   ILE A 259     -45.336  -1.578  45.221  1.00 27.95           O  
ANISOU 2008  O   ILE A 259     2778   4761   3082  -1357   -459   -793       O  
ATOM   2009  CB  ILE A 259     -43.889  -3.073  43.112  1.00 30.96           C  
ANISOU 2009  CB  ILE A 259     3496   4942   3324  -1458   -474   -835       C  
ATOM   2010  CG1 ILE A 259     -43.513  -3.316  41.641  1.00 33.60           C  
ANISOU 2010  CG1 ILE A 259     3950   5247   3568  -1459   -528   -865       C  
ATOM   2011  CG2 ILE A 259     -43.431  -4.237  44.003  1.00 30.16           C  
ANISOU 2011  CG2 ILE A 259     3498   4698   3264  -1564   -355   -835       C  
ATOM   2012  CD1 ILE A 259     -42.090  -3.158  41.426  1.00 34.52           C  
ANISOU 2012  CD1 ILE A 259     4217   5243   3656  -1393   -479   -833       C  
ATOM   2013  N   ALA A 260     -46.783  -3.292  45.157  1.00 28.54           N  
ANISOU 2013  N   ALA A 260     2824   4861   3160  -1576   -415   -879       N  
ATOM   2014  CA  ALA A 260     -47.233  -3.029  46.524  1.00 33.29           C  
ANISOU 2014  CA  ALA A 260     3323   5502   3823  -1579   -340   -864       C  
ATOM   2015  C   ALA A 260     -46.089  -3.208  47.518  1.00 30.36           C  
ANISOU 2015  C   ALA A 260     3075   4992   3468  -1585   -244   -804       C  
ATOM   2016  O   ALA A 260     -45.160  -3.987  47.292  1.00 27.30           O  
ANISOU 2016  O   ALA A 260     2858   4462   3054  -1636   -212   -791       O  
ATOM   2017  CB  ALA A 260     -48.398  -3.954  46.877  1.00 33.87           C  
ANISOU 2017  CB  ALA A 260     3338   5625   3905  -1724   -290   -920       C  
ATOM   2018  N   VAL A 261     -46.152  -2.463  48.635  1.00 27.52           N  
ANISOU 2018  N   VAL A 261     2631   4671   3154  -1524   -200   -772       N  
ATOM   2019  CA  VAL A 261     -45.083  -2.514  49.618  1.00 25.42           C  
ANISOU 2019  CA  VAL A 261     2472   4283   2904  -1520   -121   -710       C  
ATOM   2020  C   VAL A 261     -44.862  -3.934  50.118  1.00 26.54           C  
ANISOU 2020  C   VAL A 261     2768   4286   3029  -1667    -35   -705       C  
ATOM   2021  O   VAL A 261     -43.723  -4.401  50.179  1.00 24.52           O  
ANISOU 2021  O   VAL A 261     2674   3877   2765  -1673    -10   -668       O  
ATOM   2022  CB  VAL A 261     -45.343  -1.541  50.783  1.00 29.60           C  
ANISOU 2022  CB  VAL A 261     2885   4884   3478  -1443    -82   -684       C  
ATOM   2023  CG1 VAL A 261     -44.319  -1.796  51.847  1.00 25.19           C  
ANISOU 2023  CG1 VAL A 261     2452   4193   2928  -1465      2   -621       C  
ATOM   2024  CG2 VAL A 261     -45.264  -0.088  50.305  1.00 33.51           C  
ANISOU 2024  CG2 VAL A 261     3270   5473   3989  -1271   -170   -674       C  
ATOM   2025  N   LEU A 262     -45.938  -4.660  50.448  1.00 26.62           N  
ANISOU 2025  N   LEU A 262     2741   4342   3032  -1785      7   -745       N  
ATOM   2026  CA  LEU A 262     -45.750  -6.017  50.964  1.00 27.87           C  
ANISOU 2026  CA  LEU A 262     3067   4359   3164  -1923     85   -733       C  
ATOM   2027  C   LEU A 262     -45.252  -7.003  49.896  1.00 28.53           C  
ANISOU 2027  C   LEU A 262     3300   4324   3215  -1974     56   -755       C  
ATOM   2028  O   LEU A 262     -44.599  -8.003  50.245  1.00 29.58           O  
ANISOU 2028  O   LEU A 262     3619   4287   3335  -2035    107   -727       O  
ATOM   2029  CB  LEU A 262     -47.064  -6.518  51.600  1.00 28.30           C  
ANISOU 2029  CB  LEU A 262     3045   4502   3207  -2047    144   -776       C  
ATOM   2030  CG  LEU A 262     -47.392  -5.677  52.845  1.00 28.03           C  
ANISOU 2030  CG  LEU A 262     2904   4548   3197  -2001    196   -755       C  
ATOM   2031  CD1 LEU A 262     -48.755  -6.064  53.428  1.00 31.76           C  
ANISOU 2031  CD1 LEU A 262     3283   5129   3654  -2122    257   -815       C  
ATOM   2032  CD2 LEU A 262     -46.321  -5.885  53.898  1.00 32.07           C  
ANISOU 2032  CD2 LEU A 262     3579   4906   3702  -1997    258   -674       C  
ATOM   2033  N   ASP A 263     -45.454  -6.675  48.612  1.00 29.32           N  
ANISOU 2033  N   ASP A 263     3337   4502   3300  -1931    -29   -800       N  
ATOM   2034  CA  ASP A 263     -44.854  -7.394  47.489  1.00 27.99           C  
ANISOU 2034  CA  ASP A 263     3309   4230   3095  -1952    -61   -825       C  
ATOM   2035  C   ASP A 263     -43.333  -7.144  47.456  1.00 25.65           C  
ANISOU 2035  C   ASP A 263     3144   3796   2806  -1854    -57   -781       C  
ATOM   2036  O   ASP A 263     -42.506  -8.083  47.405  1.00 28.14           O  
ANISOU 2036  O   ASP A 263     3642   3937   3115  -1883    -19   -776       O  
ATOM   2037  CB  ASP A 263     -45.586  -6.895  46.217  1.00 27.96           C  
ANISOU 2037  CB  ASP A 263     3183   4375   3064  -1922   -162   -881       C  
ATOM   2038  CG  ASP A 263     -45.154  -7.553  44.923  1.00 43.33           C  
ANISOU 2038  CG  ASP A 263     5257   6246   4959  -1946   -200   -921       C  
ATOM   2039  OD1 ASP A 263     -44.018  -8.037  44.784  1.00 41.59           O  
ANISOU 2039  OD1 ASP A 263     5207   5868   4728  -1930   -166   -906       O  
ATOM   2040  OD2 ASP A 263     -45.994  -7.512  43.994  1.00 49.51           O1-
ANISOU 2040  OD2 ASP A 263     5960   7141   5711  -1970   -272   -972       O1-
ATOM   2041  N   MET A 264     -42.930  -5.884  47.610  1.00 24.73           N  
ANISOU 2041  N   MET A 264     2938   3748   2709  -1733    -90   -748       N  
ATOM   2042  CA  MET A 264     -41.511  -5.613  47.700  1.00 26.72           C  
ANISOU 2042  CA  MET A 264     3305   3873   2974  -1618    -72   -696       C  
ATOM   2043  C   MET A 264     -40.890  -6.237  48.936  1.00 26.46           C  
ANISOU 2043  C   MET A 264     3388   3688   2976  -1638      8   -642       C  
ATOM   2044  O   MET A 264     -39.717  -6.624  48.917  1.00 26.61           O  
ANISOU 2044  O   MET A 264     3551   3551   3007  -1560     31   -611       O  
ATOM   2045  CB  MET A 264     -41.279  -4.109  47.651  1.00 23.57           C  
ANISOU 2045  CB  MET A 264     2795   3570   2591  -1443   -113   -647       C  
ATOM   2046  CG  MET A 264     -39.785  -3.726  47.452  1.00 23.25           C  
ANISOU 2046  CG  MET A 264     2864   3409   2559  -1288    -95   -591       C  
ATOM   2047  SD  MET A 264     -39.147  -4.228  45.848  1.00 23.30           S  
ANISOU 2047  SD  MET A 264     2994   3354   2507  -1281   -121   -644       S  
ATOM   2048  CE  MET A 264     -39.715  -2.778  44.965  1.00 24.73           C  
ANISOU 2048  CE  MET A 264     3046   3709   2643  -1192   -216   -638       C  
ATOM   2049  N   CYS A 265     -41.640  -6.298  50.046  1.00 25.08           N  
ANISOU 2049  N   CYS A 265     3150   3564   2816  -1734     50   -630       N  
ATOM   2050  CA  CYS A 265     -41.133  -6.962  51.245  1.00 24.90           C  
ANISOU 2050  CA  CYS A 265     3261   3393   2806  -1773    118   -574       C  
ATOM   2051  C   CYS A 265     -40.845  -8.431  50.996  1.00 26.05           C  
ANISOU 2051  C   CYS A 265     3602   3364   2930  -1850    140   -587       C  
ATOM   2052  O   CYS A 265     -39.853  -8.965  51.516  1.00 25.02           O  
ANISOU 2052  O   CYS A 265     3638   3055   2815  -1819    163   -543       O  
ATOM   2053  CB  CYS A 265     -42.141  -6.823  52.391  1.00 27.48           C  
ANISOU 2053  CB  CYS A 265     3493   3815   3131  -1838    168   -555       C  
ATOM   2054  SG  CYS A 265     -42.165  -5.197  53.139  1.00 25.62           S  
ANISOU 2054  SG  CYS A 265     3081   3721   2931  -1725    166   -520       S  
ATOM   2055  N   ALA A 266     -41.694  -9.098  50.202  1.00 27.77           N  
ANISOU 2055  N   ALA A 266     3807   3628   3116  -1940    128   -649       N  
ATOM   2056  CA  ALA A 266     -41.394 -10.468  49.796  1.00 28.01           C  
ANISOU 2056  CA  ALA A 266     4024   3492   3125  -2002    145   -671       C  
ATOM   2057  C   ALA A 266     -40.088 -10.564  49.009  1.00 31.60           C  
ANISOU 2057  C   ALA A 266     4599   3813   3593  -1896    120   -685       C  
ATOM   2058  O   ALA A 266     -39.311 -11.517  49.195  1.00 33.76           O  
ANISOU 2058  O   ALA A 266     5058   3892   3877  -1880    143   -672       O  
ATOM   2059  CB  ALA A 266     -42.548 -11.032  48.988  1.00 29.03           C  
ANISOU 2059  CB  ALA A 266     4099   3715   3217  -2116    132   -741       C  
ATOM   2060  N   SER A 267     -39.803  -9.573  48.146  1.00 26.05           N  
ANISOU 2060  N   SER A 267     3799   3210   2888  -1811     73   -715       N  
ATOM   2061  CA  SER A 267     -38.492  -9.588  47.485  1.00 26.14           C  
ANISOU 2061  CA  SER A 267     3915   3105   2910  -1680     68   -724       C  
ATOM   2062  C   SER A 267     -37.345  -9.438  48.483  1.00 24.97           C  
ANISOU 2062  C   SER A 267     3833   2838   2818  -1538     97   -642       C  
ATOM   2063  O   SER A 267     -36.297 -10.095  48.365  1.00 26.12           O  
ANISOU 2063  O   SER A 267     4118   2819   2987  -1461    112   -647       O  
ATOM   2064  CB  SER A 267     -38.382  -8.456  46.470  1.00 30.21           C  
ANISOU 2064  CB  SER A 267     4311   3763   3403  -1571     21   -738       C  
ATOM   2065  OG  SER A 267     -39.166  -8.744  45.362  1.00 32.60           O  
ANISOU 2065  OG  SER A 267     4596   4145   3647  -1679    -19   -821       O  
ATOM   2066  N   LEU A 268     -37.482  -8.505  49.420  1.00 24.39           N  
ANISOU 2066  N   LEU A 268     3648   2853   2767  -1487     99   -572       N  
ATOM   2067  CA  LEU A 268     -36.425  -8.303  50.403  1.00 24.51           C  
ANISOU 2067  CA  LEU A 268     3715   2769   2827  -1359    116   -495       C  
ATOM   2068  C   LEU A 268     -36.219  -9.564  51.254  1.00 25.98           C  
ANISOU 2068  C   LEU A 268     4082   2768   3019  -1429    141   -471       C  
ATOM   2069  O   LEU A 268     -35.081  -9.949  51.543  1.00 25.69           O  
ANISOU 2069  O   LEU A 268     4160   2584   3018  -1314    137   -443       O  
ATOM   2070  CB  LEU A 268     -36.754  -7.080  51.260  1.00 22.99           C  
ANISOU 2070  CB  LEU A 268     3375   2713   2647  -1314    115   -435       C  
ATOM   2071  CG  LEU A 268     -35.752  -6.771  52.365  1.00 22.21           C  
ANISOU 2071  CG  LEU A 268     3318   2535   2587  -1196    126   -356       C  
ATOM   2072  CD1 LEU A 268     -34.287  -6.730  51.809  1.00 24.72           C  
ANISOU 2072  CD1 LEU A 268     3691   2760   2940  -1032    113   -360       C  
ATOM   2073  CD2 LEU A 268     -36.126  -5.430  53.025  1.00 23.28           C  
ANISOU 2073  CD2 LEU A 268     3299   2819   2727  -1151    126   -314       C  
ATOM   2074  N   LYS A 269     -37.305 -10.237  51.634  1.00 23.66           N  
ANISOU 2074  N   LYS A 269     3823   2477   2688  -1620    163   -486       N  
ATOM   2075  CA  LYS A 269     -37.173 -11.479  52.385  1.00 28.09           C  
ANISOU 2075  CA  LYS A 269     4588   2846   3240  -1705    185   -458       C  
ATOM   2076  C   LYS A 269     -36.347 -12.480  51.597  1.00 28.83           C  
ANISOU 2076  C   LYS A 269     4844   2761   3349  -1642    171   -503       C  
ATOM   2077  O   LYS A 269     -35.432 -13.113  52.142  1.00 30.90           O  
ANISOU 2077  O   LYS A 269     5265   2837   3638  -1556    162   -462       O  
ATOM   2078  CB  LYS A 269     -38.555 -12.047  52.695  1.00 29.52           C  
ANISOU 2078  CB  LYS A 269     4736   3110   3369  -1868    218   -464       C  
ATOM   2079  CG  LYS A 269     -38.551 -13.395  53.369  1.00 38.45           C  
ANISOU 2079  CG  LYS A 269     6066   4071   4472  -1931    241   -427       C  
ATOM   2080  CD  LYS A 269     -39.977 -13.907  53.521  1.00 44.43           C  
ANISOU 2080  CD  LYS A 269     6780   4931   5172  -2109    283   -454       C  
ATOM   2081  CE  LYS A 269     -40.911 -12.898  54.185  1.00 51.40           C  
ANISOU 2081  CE  LYS A 269     7467   6021   6040  -2161    312   -444       C  
ATOM   2082  NZ  LYS A 269     -42.270 -13.515  54.408  1.00 57.10           N1+
ANISOU 2082  NZ  LYS A 269     8159   6831   6706  -2334    361   -479       N1+
ATOM   2083  N   GLU A 270     -36.645 -12.621  50.295  1.00 27.30           N  
ANISOU 2083  N   GLU A 270     4610   2625   3138  -1670    164   -589       N  
ATOM   2084  CA  GLU A 270     -35.873 -13.567  49.492  1.00 28.15           C  
ANISOU 2084  CA  GLU A 270     4865   2573   3259  -1606    160   -644       C  
ATOM   2085  C   GLU A 270     -34.410 -13.141  49.350  1.00 30.25           C  
ANISOU 2085  C   GLU A 270     5154   2760   3581  -1404    149   -644       C  
ATOM   2086  O   GLU A 270     -33.519 -13.989  49.399  1.00 33.32           O  
ANISOU 2086  O   GLU A 270     5698   2956   4004  -1319    147   -658       O  
ATOM   2087  CB  GLU A 270     -36.526 -13.777  48.124  1.00 40.14           C  
ANISOU 2087  CB  GLU A 270     6332   4185   4735  -1681    156   -734       C  
ATOM   2088  CG  GLU A 270     -37.828 -14.541  48.244  1.00 51.15           C  
ANISOU 2088  CG  GLU A 270     7727   5625   6083  -1853    169   -738       C  
ATOM   2089  CD  GLU A 270     -37.635 -15.931  48.859  1.00 64.01           C  
ANISOU 2089  CD  GLU A 270     9557   7050   7714  -1885    191   -709       C  
ATOM   2090  OE1 GLU A 270     -38.346 -16.266  49.839  1.00 65.94           O  
ANISOU 2090  OE1 GLU A 270     9822   7300   7933  -1989    213   -655       O  
ATOM   2091  OE2 GLU A 270     -36.769 -16.683  48.361  1.00 68.69           O1-
ANISOU 2091  OE2 GLU A 270    10289   7481   8330  -1800    187   -744       O1-
ATOM   2092  N   LEU A 271     -34.127 -11.832  49.218  1.00 27.99           N  
ANISOU 2092  N   LEU A 271     4689   2636   3308  -1291    140   -618       N  
ATOM   2093  CA  LEU A 271     -32.724 -11.408  49.157  1.00 26.25           C  
ANISOU 2093  CA  LEU A 271     4453   2375   3144  -1083    136   -607       C  
ATOM   2094  C   LEU A 271     -31.983 -11.690  50.465  1.00 32.46           C  
ANISOU 2094  C   LEU A 271     5322   3030   3980   -992    120   -528       C  
ATOM   2095  O   LEU A 271     -30.794 -12.032  50.449  1.00 30.94           O  
ANISOU 2095  O   LEU A 271     5194   2720   3842   -841    110   -542       O  
ATOM   2096  CB  LEU A 271     -32.637  -9.924  48.812  1.00 25.42           C  
ANISOU 2096  CB  LEU A 271     4160   2465   3036  -1007    133   -590       C  
ATOM   2097  CG  LEU A 271     -33.074  -9.581  47.393  1.00 25.96           C  
ANISOU 2097  CG  LEU A 271     4164   2649   3051  -1053    134   -666       C  
ATOM   2098  CD1 LEU A 271     -33.392  -8.102  47.294  1.00 27.43           C  
ANISOU 2098  CD1 LEU A 271     4180   3024   3218  -1017    117   -626       C  
ATOM   2099  CD2 LEU A 271     -31.957  -9.918  46.392  1.00 29.22           C  
ANISOU 2099  CD2 LEU A 271     4641   2985   3477   -950    160   -743       C  
ATOM   2100  N   LEU A 272     -32.659 -11.536  51.609  1.00 27.57           N  
ANISOU 2100  N   LEU A 272     4700   2437   3340  -1078    115   -448       N  
ATOM   2101  CA  LEU A 272     -31.996 -11.790  52.893  1.00 26.60           C  
ANISOU 2101  CA  LEU A 272     4671   2191   3245  -1001     90   -365       C  
ATOM   2102  C   LEU A 272     -31.737 -13.278  53.099  1.00 29.80           C  
ANISOU 2102  C   LEU A 272     5313   2357   3654  -1024     75   -373       C  
ATOM   2103  O   LEU A 272     -30.722 -13.658  53.692  1.00 34.93           O  
ANISOU 2103  O   LEU A 272     6061   2864   4347   -884     34   -337       O  
ATOM   2104  CB  LEU A 272     -32.823 -11.268  54.062  1.00 27.30           C  
ANISOU 2104  CB  LEU A 272     4710   2368   3294  -1104     98   -284       C  
ATOM   2105  CG  LEU A 272     -32.932  -9.765  54.111  1.00 27.21           C  
ANISOU 2105  CG  LEU A 272     4487   2564   3289  -1047    104   -264       C  
ATOM   2106  CD1 LEU A 272     -34.001  -9.475  55.132  1.00 26.33           C  
ANISOU 2106  CD1 LEU A 272     4340   2535   3130  -1186    128   -212       C  
ATOM   2107  CD2 LEU A 272     -31.593  -9.160  54.530  1.00 26.47           C  
ANISOU 2107  CD2 LEU A 272     4360   2449   3249   -849     73   -225       C  
ATOM   2108  N   GLN A 273     -32.654 -14.129  52.656  1.00 29.98           N  
ANISOU 2108  N   GLN A 273     5434   2328   3631  -1201    100   -420       N  
ATOM   2109  CA  GLN A 273     -32.479 -15.561  52.882  1.00 34.27           C  
ANISOU 2109  CA  GLN A 273     6174   2675   4172  -1202     86   -411       C  
ATOM   2110  C   GLN A 273     -31.576 -16.204  51.832  1.00 38.42           C  
ANISOU 2110  C   GLN A 273     6766   3084   4749  -1072     77   -502       C  
ATOM   2111  O   GLN A 273     -30.926 -17.213  52.128  1.00 43.77           O  
ANISOU 2111  O   GLN A 273     7589   3583   5457   -978     46   -489       O  
ATOM   2112  CB  GLN A 273     -33.832 -16.259  52.892  1.00 33.48           C  
ANISOU 2112  CB  GLN A 273     6100   2622   4000  -1410    121   -412       C  
ATOM   2113  CG  GLN A 273     -34.733 -15.878  54.029  1.00 36.48           C  
ANISOU 2113  CG  GLN A 273     6434   3103   4325  -1537    142   -332       C  
ATOM   2114  CD  GLN A 273     -36.137 -16.440  53.874  1.00 39.93           C  
ANISOU 2114  CD  GLN A 273     6855   3625   4693  -1743    187   -358       C  
ATOM   2115  NE2 GLN A 273     -36.938 -16.317  54.920  1.00 43.57           N  
ANISOU 2115  NE2 GLN A 273     7295   4161   5100  -1857    218   -300       N  
ATOM   2116  OE1 GLN A 273     -36.502 -16.943  52.813  1.00 48.79           O  
ANISOU 2116  OE1 GLN A 273     7975   4755   5808  -1798    197   -437       O  
ATOM   2117  N   ASN A 274     -31.520 -15.661  50.607  1.00 36.94           N  
ANISOU 2117  N   ASN A 274     6472   2997   4566  -1062    104   -598       N  
ATOM   2118  CA  ASN A 274     -30.771 -16.290  49.523  1.00 39.66           C  
ANISOU 2118  CA  ASN A 274     6869   3255   4946   -958    113   -699       C  
ATOM   2119  C   ASN A 274     -29.517 -15.544  49.092  1.00 38.42           C  
ANISOU 2119  C   ASN A 274     6624   3123   4849   -762    118   -748       C  
ATOM   2120  O   ASN A 274     -28.663 -16.145  48.434  1.00 40.74           O  
ANISOU 2120  O   ASN A 274     6980   3312   5189   -643    128   -833       O  
ATOM   2121  CB  ASN A 274     -31.635 -16.439  48.265  1.00 43.02           C  
ANISOU 2121  CB  ASN A 274     7247   3785   5313  -1096    148   -786       C  
ATOM   2122  CG  ASN A 274     -32.874 -17.255  48.486  1.00 50.25           C  
ANISOU 2122  CG  ASN A 274     8223   4699   6171  -1284    152   -758       C  
ATOM   2123  ND2 ASN A 274     -33.841 -17.082  47.590  1.00 56.84           N  
ANISOU 2123  ND2 ASN A 274     8973   5678   6948  -1421    169   -813       N  
ATOM   2124  OD1 ASN A 274     -32.974 -18.041  49.426  1.00 51.50           O  
ANISOU 2124  OD1 ASN A 274     8503   4735   6330  -1308    138   -690       O  
ATOM   2125  N   GLY A 275     -29.400 -14.271  49.398  1.00 38.97           N  
ANISOU 2125  N   GLY A 275     6508   3374   4925   -710    115   -692       N  
ATOM   2126  CA  GLY A 275     -28.351 -13.462  48.828  1.00 35.84           C  
ANISOU 2126  CA  GLY A 275     5971   3073   4574   -546    132   -734       C  
ATOM   2127  C   GLY A 275     -28.699 -13.100  47.396  1.00 34.94           C  
ANISOU 2127  C   GLY A 275     5783   3084   4408   -612    180   -826       C  
ATOM   2128  O   GLY A 275     -29.813 -13.315  46.927  1.00 36.91           O  
ANISOU 2128  O   GLY A 275     6060   3375   4589   -780    186   -847       O  
ATOM   2129  N   MET A 276     -27.705 -12.567  46.686  1.00 39.12           N  
ANISOU 2129  N   MET A 276     6221   3675   4967   -483    213   -886       N  
ATOM   2130  CA  MET A 276     -27.904 -12.044  45.345  1.00 38.92           C  
ANISOU 2130  CA  MET A 276     6126   3782   4879   -534    259   -963       C  
ATOM   2131  C   MET A 276     -27.462 -12.991  44.242  1.00 41.06           C  
ANISOU 2131  C   MET A 276     6504   3952   5146   -518    305  -1098       C  
ATOM   2132  O   MET A 276     -27.735 -12.699  43.079  1.00 40.91           O  
ANISOU 2132  O   MET A 276     6459   4031   5054   -586    341  -1166       O  
ATOM   2133  CB  MET A 276     -27.165 -10.714  45.179  1.00 38.54           C  
ANISOU 2133  CB  MET A 276     5913   3888   4844   -435    282   -945       C  
ATOM   2134  CG  MET A 276     -27.707  -9.628  46.058  1.00 39.03           C  
ANISOU 2134  CG  MET A 276     5866   4071   4895   -464    244   -828       C  
ATOM   2135  SD  MET A 276     -27.182  -8.037  45.437  1.00 38.52           S  
ANISOU 2135  SD  MET A 276     5639   4192   4804   -410    279   -824       S  
ATOM   2136  CE  MET A 276     -27.623  -7.042  46.860  1.00 34.21           C  
ANISOU 2136  CE  MET A 276     4999   3722   4279   -408    228   -688       C  
ATOM   2137  N   ASN A 277     -26.808 -14.110  44.577  1.00 39.26           N  
ANISOU 2137  N   ASN A 277     6405   3525   4987   -427    300  -1138       N  
ATOM   2138  CA  ASN A 277     -26.359 -15.093  43.592  1.00 43.42           C  
ANISOU 2138  CA  ASN A 277     7046   3933   5518   -398    347  -1279       C  
ATOM   2139  C   ASN A 277     -25.484 -14.452  42.518  1.00 44.58           C  
ANISOU 2139  C   ASN A 277     7081   4198   5658   -314    422  -1376       C  
ATOM   2140  O   ASN A 277     -25.611 -14.750  41.326  1.00 47.17           O  
ANISOU 2140  O   ASN A 277     7436   4560   5926   -370    464  -1468       O  
ATOM   2141  CB  ASN A 277     -27.547 -15.826  42.966  1.00 52.26           C  
ANISOU 2141  CB  ASN A 277     8255   5046   6556   -579    335  -1297       C  
ATOM   2142  CG  ASN A 277     -28.314 -16.659  43.982  1.00 61.98           C  
ANISOU 2142  CG  ASN A 277     9595   6156   7799   -663    275  -1208       C  
ATOM   2143  ND2 ASN A 277     -27.637 -17.645  44.562  1.00 64.48           N  
ANISOU 2143  ND2 ASN A 277    10018   6288   8195   -546    250  -1203       N  
ATOM   2144  OD1 ASN A 277     -29.500 -16.421  44.243  1.00 64.32           O  
ANISOU 2144  OD1 ASN A 277     9874   6533   8031   -830    253  -1145       O  
ATOM   2145  N   GLY A 278     -24.584 -13.564  42.946  1.00 44.94           N  
ANISOU 2145  N   GLY A 278     6980   4333   5762   -184    429  -1340       N  
ATOM   2146  CA  GLY A 278     -23.632 -12.955  42.043  1.00 41.96           C  
ANISOU 2146  CA  GLY A 278     6495   4063   5384   -107    511  -1433       C  
ATOM   2147  C   GLY A 278     -24.120 -11.734  41.294  1.00 45.27           C  
ANISOU 2147  C   GLY A 278     6817   4687   5697   -219    542  -1407       C  
ATOM   2148  O   GLY A 278     -23.352 -11.168  40.504  1.00 44.12           O  
ANISOU 2148  O   GLY A 278     6595   4636   5532   -179    620  -1480       O  
ATOM   2149  N   ARG A 279     -25.359 -11.307  41.507  1.00 40.26           N  
ANISOU 2149  N   ARG A 279     6184   4123   4991   -356    485  -1310       N  
ATOM   2150  CA  ARG A 279     -25.895 -10.158  40.798  1.00 39.50           C  
ANISOU 2150  CA  ARG A 279     6010   4207   4791   -449    494  -1281       C  
ATOM   2151  C   ARG A 279     -25.714  -8.888  41.633  1.00 34.42           C  
ANISOU 2151  C   ARG A 279     5228   3673   4177   -399    468  -1165       C  
ATOM   2152  O   ARG A 279     -25.257  -8.921  42.781  1.00 36.52           O  
ANISOU 2152  O   ARG A 279     5457   3883   4536   -307    438  -1108       O  
ATOM   2153  CB  ARG A 279     -27.362 -10.415  40.431  1.00 35.27           C  
ANISOU 2153  CB  ARG A 279     5542   3698   4161   -619    442  -1262       C  
ATOM   2154  CG  ARG A 279     -27.523 -11.560  39.406  1.00 36.34           C  
ANISOU 2154  CG  ARG A 279     5818   3742   4245   -689    476  -1392       C  
ATOM   2155  CD  ARG A 279     -28.948 -12.037  39.269  1.00 41.09           C  
ANISOU 2155  CD  ARG A 279     6491   4347   4777   -860    414  -1379       C  
ATOM   2156  NE  ARG A 279     -29.377 -12.748  40.473  1.00 45.05           N  
ANISOU 2156  NE  ARG A 279     7041   4726   5349   -878    367  -1315       N  
ATOM   2157  CZ  ARG A 279     -30.493 -13.464  40.589  1.00 43.20           C  
ANISOU 2157  CZ  ARG A 279     6865   4463   5085  -1013    320  -1295       C  
ATOM   2158  NH1 ARG A 279     -31.330 -13.588  39.565  1.00 46.92           N1+
ANISOU 2158  NH1 ARG A 279     7335   5027   5467  -1129    301  -1330       N1+
ATOM   2159  NH2 ARG A 279     -30.774 -14.042  41.744  1.00 40.04           N  
ANISOU 2159  NH2 ARG A 279     6517   3951   4744  -1031    290  -1232       N  
ATOM   2160  N   THR A 280     -26.046  -7.749  41.031  1.00 32.38           N  
ANISOU 2160  N   THR A 280     4905   3566   3833   -458    475  -1134       N  
ATOM   2161  CA  THR A 280     -25.931  -6.450  41.680  1.00 27.43           C  
ANISOU 2161  CA  THR A 280     4161   3041   3219   -423    454  -1033       C  
ATOM   2162  C   THR A 280     -27.225  -5.678  41.493  1.00 24.91           C  
ANISOU 2162  C   THR A 280     3823   2831   2810   -530    393   -957       C  
ATOM   2163  O   THR A 280     -28.012  -5.983  40.587  1.00 25.46           O  
ANISOU 2163  O   THR A 280     3955   2927   2791   -629    377   -998       O  
ATOM   2164  CB  THR A 280     -24.763  -5.632  41.126  1.00 29.74           C  
ANISOU 2164  CB  THR A 280     4386   3407   3507   -360    535  -1076       C  
ATOM   2165  CG2 THR A 280     -23.468  -6.439  41.307  1.00 32.05           C  
ANISOU 2165  CG2 THR A 280     4671   3603   3902   -240    593  -1170       C  
ATOM   2166  OG1 THR A 280     -24.973  -5.395  39.722  1.00 30.72           O  
ANISOU 2166  OG1 THR A 280     4561   3601   3510   -445    579  -1137       O  
ATOM   2167  N   ILE A 281     -27.441  -4.708  42.382  1.00 23.43           N  
ANISOU 2167  N   ILE A 281     3547   2706   2648   -505    353   -854       N  
ATOM   2168  CA  ILE A 281     -28.566  -3.782  42.340  1.00 20.79           C  
ANISOU 2168  CA  ILE A 281     3170   2483   2247   -572    291   -780       C  
ATOM   2169  C   ILE A 281     -28.008  -2.380  42.404  1.00 21.17           C  
ANISOU 2169  C   ILE A 281     3144   2612   2286   -516    308   -727       C  
ATOM   2170  O   ILE A 281     -27.313  -2.038  43.364  1.00 22.94           O  
ANISOU 2170  O   ILE A 281     3310   2816   2589   -439    322   -688       O  
ATOM   2171  CB  ILE A 281     -29.537  -4.035  43.496  1.00 20.82           C  
ANISOU 2171  CB  ILE A 281     3146   2471   2294   -605    227   -711       C  
ATOM   2172  CG1 ILE A 281     -30.034  -5.494  43.489  1.00 22.26           C  
ANISOU 2172  CG1 ILE A 281     3421   2553   2485   -678    218   -765       C  
ATOM   2173  CG2 ILE A 281     -30.690  -3.019  43.487  1.00 22.91           C  
ANISOU 2173  CG2 ILE A 281     3341   2861   2502   -655    163   -647       C  
ATOM   2174  CD1 ILE A 281     -30.925  -5.853  44.737  1.00 24.14           C  
ANISOU 2174  CD1 ILE A 281     3645   2763   2763   -730    172   -700       C  
ATOM   2175  N   LEU A 282     -28.300  -1.561  41.379  1.00 24.79           N  
ANISOU 2175  N   LEU A 282     3619   3159   2642   -559    303   -725       N  
ATOM   2176  CA  LEU A 282     -27.828  -0.172  41.355  1.00 23.24           C  
ANISOU 2176  CA  LEU A 282     3379   3028   2421   -522    320   -671       C  
ATOM   2177  C   LEU A 282     -26.331  -0.127  41.641  1.00 25.49           C  
ANISOU 2177  C   LEU A 282     3633   3276   2775   -451    410   -707       C  
ATOM   2178  O   LEU A 282     -25.851   0.723  42.390  1.00 25.04           O  
ANISOU 2178  O   LEU A 282     3510   3239   2764   -402    416   -653       O  
ATOM   2179  CB  LEU A 282     -28.629   0.719  42.313  1.00 23.92           C  
ANISOU 2179  CB  LEU A 282     3396   3162   2532   -503    246   -569       C  
ATOM   2180  CG  LEU A 282     -30.022   1.078  41.791  1.00 22.56           C  
ANISOU 2180  CG  LEU A 282     3231   3062   2276   -560    157   -539       C  
ATOM   2181  CD1 LEU A 282     -30.755   1.887  42.839  1.00 23.31           C  
ANISOU 2181  CD1 LEU A 282     3242   3199   2414   -526     95   -456       C  
ATOM   2182  CD2 LEU A 282     -29.965   1.792  40.433  1.00 23.93           C  
ANISOU 2182  CD2 LEU A 282     3477   3290   2326   -590    155   -549       C  
ATOM   2183  N   GLY A 283     -25.603  -1.078  41.039  1.00 29.09           N  
ANISOU 2183  N   GLY A 283     4131   3681   3240   -446    478   -810       N  
ATOM   2184  CA  GLY A 283     -24.158  -1.116  41.179  1.00 32.02           C  
ANISOU 2184  CA  GLY A 283     4454   4031   3680   -375    566   -870       C  
ATOM   2185  C   GLY A 283     -23.634  -1.577  42.522  1.00 32.82           C  
ANISOU 2185  C   GLY A 283     4488   4064   3917   -279    544   -852       C  
ATOM   2186  O   GLY A 283     -22.437  -1.422  42.795  1.00 34.38           O  
ANISOU 2186  O   GLY A 283     4618   4264   4182   -209    599   -892       O  
ATOM   2187  N   SER A 284     -24.492  -2.144  43.383  1.00 25.02           N  
ANISOU 2187  N   SER A 284     3518   3021   2967   -280    464   -796       N  
ATOM   2188  CA  SER A 284     -24.044  -2.623  44.680  1.00 22.96           C  
ANISOU 2188  CA  SER A 284     3221   2686   2817   -195    432   -769       C  
ATOM   2189  C   SER A 284     -24.294  -4.118  44.820  1.00 24.14           C  
ANISOU 2189  C   SER A 284     3457   2712   3003   -187    409   -812       C  
ATOM   2190  O   SER A 284     -25.273  -4.661  44.296  1.00 23.19           O  
ANISOU 2190  O   SER A 284     3414   2574   2824   -275    389   -824       O  
ATOM   2191  CB  SER A 284     -24.770  -1.881  45.776  1.00 22.29           C  
ANISOU 2191  CB  SER A 284     3094   2637   2739   -208    365   -654       C  
ATOM   2192  OG  SER A 284     -24.319  -2.320  47.064  1.00 25.94           O  
ANISOU 2192  OG  SER A 284     3536   3028   3293   -132    330   -622       O  
ATOM   2193  N   ALA A 285     -23.398  -4.796  45.537  1.00 25.77           N  
ANISOU 2193  N   ALA A 285     3656   2828   3308    -82    405   -837       N  
ATOM   2194  CA  ALA A 285     -23.594  -6.205  45.842  1.00 23.68           C  
ANISOU 2194  CA  ALA A 285     3495   2418   3083    -64    371   -863       C  
ATOM   2195  C   ALA A 285     -24.072  -6.386  47.281  1.00 23.97           C  
ANISOU 2195  C   ALA A 285     3553   2397   3157    -57    291   -758       C  
ATOM   2196  O   ALA A 285     -24.133  -7.534  47.752  1.00 30.93           O  
ANISOU 2196  O   ALA A 285     4536   3139   4075    -35    255   -763       O  
ATOM   2197  CB  ALA A 285     -22.310  -7.014  45.579  1.00 29.55           C  
ANISOU 2197  CB  ALA A 285     4243   3077   3907     61    412   -974       C  
ATOM   2198  N   LEU A 286     -24.436  -5.298  47.950  1.00 22.21           N  
ANISOU 2198  N   LEU A 286     3253   2270   2916    -83    265   -667       N  
ATOM   2199  CA  LEU A 286     -25.046  -5.296  49.284  1.00 23.99           C  
ANISOU 2199  CA  LEU A 286     3496   2467   3152   -104    201   -566       C  
ATOM   2200  C   LEU A 286     -26.369  -4.544  49.236  1.00 23.85           C  
ANISOU 2200  C   LEU A 286     3449   2552   3059   -223    191   -508       C  
ATOM   2201  O   LEU A 286     -26.588  -3.681  48.377  1.00 23.02           O  
ANISOU 2201  O   LEU A 286     3289   2553   2905   -256    218   -523       O  
ATOM   2202  CB  LEU A 286     -24.163  -4.587  50.329  1.00 29.79           C  
ANISOU 2202  CB  LEU A 286     4147   3229   3943     -7    177   -517       C  
ATOM   2203  CG  LEU A 286     -22.779  -5.154  50.566  1.00 35.57           C  
ANISOU 2203  CG  LEU A 286     4869   3884   4763    133    168   -570       C  
ATOM   2204  CD1 LEU A 286     -22.021  -4.251  51.539  1.00 32.39           C  
ANISOU 2204  CD1 LEU A 286     4364   3542   4400    205    138   -522       C  
ATOM   2205  CD2 LEU A 286     -22.915  -6.587  51.051  1.00 38.11           C  
ANISOU 2205  CD2 LEU A 286     5329   4037   5112    160    117   -568       C  
ATOM   2206  N   LEU A 287     -27.230  -4.827  50.218  1.00 21.99           N  
ANISOU 2206  N   LEU A 287     3252   2288   2816   -283    150   -440       N  
ATOM   2207  CA  LEU A 287     -28.467  -4.064  50.343  1.00 22.75           C  
ANISOU 2207  CA  LEU A 287     3294   2493   2856   -380    139   -392       C  
ATOM   2208  C   LEU A 287     -28.160  -2.717  50.993  1.00 22.10           C  
ANISOU 2208  C   LEU A 287     3110   2502   2786   -325    135   -334       C  
ATOM   2209  O   LEU A 287     -27.681  -2.673  52.135  1.00 27.38           O  
ANISOU 2209  O   LEU A 287     3778   3133   3492   -274    115   -287       O  
ATOM   2210  CB  LEU A 287     -29.490  -4.865  51.162  1.00 20.87           C  
ANISOU 2210  CB  LEU A 287     3127   2201   2603   -479    115   -354       C  
ATOM   2211  CG  LEU A 287     -29.727  -6.254  50.534  1.00 22.42           C  
ANISOU 2211  CG  LEU A 287     3445   2286   2789   -542    121   -415       C  
ATOM   2212  CD1 LEU A 287     -30.610  -7.146  51.396  1.00 27.72           C  
ANISOU 2212  CD1 LEU A 287     4210   2881   3442   -655    105   -379       C  
ATOM   2213  CD2 LEU A 287     -30.327  -6.128  49.152  1.00 29.37           C  
ANISOU 2213  CD2 LEU A 287     4300   3245   3615   -611    136   -481       C  
ATOM   2214  N   GLU A 288     -28.465  -1.624  50.296  1.00 18.25           N  
ANISOU 2214  N   GLU A 288     2550   2127   2258   -338    147   -336       N  
ATOM   2215  CA  GLU A 288     -28.086  -0.272  50.740  1.00 18.25           C  
ANISOU 2215  CA  GLU A 288     2468   2201   2265   -285    149   -292       C  
ATOM   2216  C   GLU A 288     -29.181   0.361  51.575  1.00 18.92           C  
ANISOU 2216  C   GLU A 288     2509   2349   2330   -329    123   -232       C  
ATOM   2217  O   GLU A 288     -30.350   0.372  51.165  1.00 19.27           O  
ANISOU 2217  O   GLU A 288     2540   2448   2333   -400    108   -238       O  
ATOM   2218  CB  GLU A 288     -27.825   0.601  49.509  1.00 21.57           C  
ANISOU 2218  CB  GLU A 288     2859   2692   2644   -277    177   -323       C  
ATOM   2219  CG  GLU A 288     -26.653   0.130  48.630  1.00 27.83           C  
ANISOU 2219  CG  GLU A 288     3679   3443   3451   -237    225   -397       C  
ATOM   2220  CD  GLU A 288     -25.290   0.366  49.240  1.00 38.72           C  
ANISOU 2220  CD  GLU A 288     5014   4800   4897   -150    247   -403       C  
ATOM   2221  OE1 GLU A 288     -25.150   1.340  50.030  1.00 35.08           O  
ANISOU 2221  OE1 GLU A 288     4498   4383   4449   -129    234   -350       O  
ATOM   2222  OE2 GLU A 288     -24.358  -0.409  48.893  1.00 37.21           O1-
ANISOU 2222  OE2 GLU A 288     4838   4554   4746   -102    276   -472       O1-
ATOM   2223  N   ASP A 289     -28.780   0.990  52.721  1.00 16.58           N  
ANISOU 2223  N   ASP A 289     2179   2059   2062   -284    117   -183       N  
ATOM   2224  CA  ASP A 289     -29.805   1.506  53.626  1.00 17.20           C  
ANISOU 2224  CA  ASP A 289     2219   2193   2123   -326    103   -137       C  
ATOM   2225  C   ASP A 289     -29.602   2.993  53.946  1.00 18.10           C  
ANISOU 2225  C   ASP A 289     2266   2376   2236   -275    106   -109       C  
ATOM   2226  O   ASP A 289     -30.249   3.483  54.894  1.00 19.12           O  
ANISOU 2226  O   ASP A 289     2362   2543   2359   -291    101    -76       O  
ATOM   2227  CB  ASP A 289     -29.898   0.645  54.899  1.00 20.49           C  
ANISOU 2227  CB  ASP A 289     2691   2541   2553   -355     93   -104       C  
ATOM   2228  CG  ASP A 289     -28.791   0.932  55.979  1.00 17.37           C  
ANISOU 2228  CG  ASP A 289     2303   2106   2191   -279     80    -68       C  
ATOM   2229  OD1 ASP A 289     -27.751   1.534  55.618  1.00 19.20           O  
ANISOU 2229  OD1 ASP A 289     2498   2349   2450   -204     84    -84       O  
ATOM   2230  OD2 ASP A 289     -29.071   0.467  57.149  1.00 20.03           O1-
ANISOU 2230  OD2 ASP A 289     2690   2404   2517   -314     66    -27       O1-
ATOM   2231  N   GLU A 290     -28.804   3.727  53.143  1.00 19.22           N  
ANISOU 2231  N   GLU A 290     2393   2534   2377   -227    121   -126       N  
ATOM   2232  CA  GLU A 290     -28.604   5.143  53.463  1.00 20.21           C  
ANISOU 2232  CA  GLU A 290     2475   2708   2498   -190    125    -98       C  
ATOM   2233  C   GLU A 290     -29.294   6.058  52.453  1.00 21.02           C  
ANISOU 2233  C   GLU A 290     2565   2870   2553   -195    117   -100       C  
ATOM   2234  O   GLU A 290     -28.907   7.206  52.262  1.00 23.51           O  
ANISOU 2234  O   GLU A 290     2875   3203   2855   -164    126    -86       O  
ATOM   2235  CB  GLU A 290     -27.115   5.461  53.690  1.00 21.66           C  
ANISOU 2235  CB  GLU A 290     2652   2862   2715   -139    147   -105       C  
ATOM   2236  CG  GLU A 290     -26.558   4.711  54.952  1.00 24.96           C  
ANISOU 2236  CG  GLU A 290     3080   3227   3177   -116    127    -90       C  
ATOM   2237  CD  GLU A 290     -25.297   5.348  55.626  1.00 24.23           C  
ANISOU 2237  CD  GLU A 290     2953   3134   3118    -66    128    -88       C  
ATOM   2238  OE1 GLU A 290     -24.709   6.318  55.036  1.00 21.22           O  
ANISOU 2238  OE1 GLU A 290     2541   2790   2733    -57    159   -107       O  
ATOM   2239  OE2 GLU A 290     -24.885   4.814  56.712  1.00 22.61           O1-
ANISOU 2239  OE2 GLU A 290     2761   2891   2939    -41     94    -69       O1-
ATOM   2240  N   PHE A 291     -30.382   5.590  51.832  1.00 17.19           N  
ANISOU 2240  N   PHE A 291     2079   2415   2038   -238     92   -116       N  
ATOM   2241  CA  PHE A 291     -31.293   6.450  51.091  1.00 16.53           C  
ANISOU 2241  CA  PHE A 291     1976   2397   1909   -232     57   -111       C  
ATOM   2242  C   PHE A 291     -32.680   6.405  51.700  1.00 18.84           C  
ANISOU 2242  C   PHE A 291     2203   2748   2206   -256     26   -109       C  
ATOM   2243  O   PHE A 291     -33.297   5.329  51.784  1.00 18.76           O  
ANISOU 2243  O   PHE A 291     2185   2743   2200   -321     22   -133       O  
ATOM   2244  CB  PHE A 291     -31.385   6.003  49.615  1.00 18.69           C  
ANISOU 2244  CB  PHE A 291     2294   2676   2131   -263     44   -146       C  
ATOM   2245  CG  PHE A 291     -30.119   6.092  48.854  1.00 21.92           C  
ANISOU 2245  CG  PHE A 291     2761   3044   2523   -251     88   -164       C  
ATOM   2246  CD1 PHE A 291     -29.744   7.294  48.260  1.00 26.42           C  
ANISOU 2246  CD1 PHE A 291     3360   3628   3049   -226     93   -143       C  
ATOM   2247  CD2 PHE A 291     -29.296   4.991  48.771  1.00 23.22           C  
ANISOU 2247  CD2 PHE A 291     2953   3154   2716   -266    128   -204       C  
ATOM   2248  CE1 PHE A 291     -28.541   7.358  47.523  1.00 28.65           C  
ANISOU 2248  CE1 PHE A 291     3693   3883   3309   -236    152   -170       C  
ATOM   2249  CE2 PHE A 291     -28.099   5.039  48.024  1.00 30.62           C  
ANISOU 2249  CE2 PHE A 291     3925   4067   3641   -256    181   -239       C  
ATOM   2250  CZ  PHE A 291     -27.728   6.231  47.436  1.00 29.41           C  
ANISOU 2250  CZ  PHE A 291     3792   3942   3441   -249    199   -222       C  
ATOM   2251  N   THR A 292     -33.233   7.573  52.050  1.00 17.70           N  
ANISOU 2251  N   THR A 292     2012   2651   2061   -208      5    -89       N  
ATOM   2252  CA  THR A 292     -34.601   7.588  52.577  1.00 18.05           C  
ANISOU 2252  CA  THR A 292     1972   2772   2116   -225    -19   -103       C  
ATOM   2253  C   THR A 292     -35.599   7.571  51.403  1.00 18.84           C  
ANISOU 2253  C   THR A 292     2041   2938   2179   -232    -82   -132       C  
ATOM   2254  O   THR A 292     -35.245   7.830  50.225  1.00 20.10           O  
ANISOU 2254  O   THR A 292     2260   3083   2295   -211   -113   -128       O  
ATOM   2255  CB  THR A 292     -34.852   8.851  53.393  1.00 20.53           C  
ANISOU 2255  CB  THR A 292     2242   3112   2448   -156    -18    -85       C  
ATOM   2256  CG2 THR A 292     -33.824   9.033  54.507  1.00 20.63           C  
ANISOU 2256  CG2 THR A 292     2290   3065   2486   -147     33    -58       C  
ATOM   2257  OG1 THR A 292     -34.797   9.971  52.484  1.00 23.31           O  
ANISOU 2257  OG1 THR A 292     2622   3464   2771    -83    -62    -70       O  
ATOM   2258  N   PRO A 293     -36.884   7.317  51.680  1.00 19.75           N  
ANISOU 2258  N   PRO A 293     2060   3138   2305   -266   -106   -166       N  
ATOM   2259  CA  PRO A 293     -37.890   7.431  50.613  1.00 19.97           C  
ANISOU 2259  CA  PRO A 293     2039   3247   2301   -260   -186   -198       C  
ATOM   2260  C   PRO A 293     -37.876   8.804  49.985  1.00 21.96           C  
ANISOU 2260  C   PRO A 293     2311   3505   2528   -146   -247   -170       C  
ATOM   2261  O   PRO A 293     -37.976   8.907  48.755  1.00 22.37           O  
ANISOU 2261  O   PRO A 293     2408   3567   2524   -134   -312   -170       O  
ATOM   2262  CB  PRO A 293     -39.213   7.091  51.341  1.00 21.98           C  
ANISOU 2262  CB  PRO A 293     2158   3603   2588   -310   -186   -246       C  
ATOM   2263  CG  PRO A 293     -38.749   6.144  52.499  1.00 20.07           C  
ANISOU 2263  CG  PRO A 293     1950   3304   2373   -401    -95   -239       C  
ATOM   2264  CD  PRO A 293     -37.386   6.684  52.934  1.00 19.87           C  
ANISOU 2264  CD  PRO A 293     2018   3176   2355   -334    -57   -182       C  
ATOM   2265  N   PHE A 294     -37.648   9.866  50.773  1.00 22.86           N  
ANISOU 2265  N   PHE A 294     2417   3597   2670    -67   -228   -141       N  
ATOM   2266  CA  PHE A 294     -37.608  11.201  50.185  1.00 25.22           C  
ANISOU 2266  CA  PHE A 294     2762   3878   2941     41   -287   -110       C  
ATOM   2267  C   PHE A 294     -36.401  11.378  49.276  1.00 21.73           C  
ANISOU 2267  C   PHE A 294     2464   3348   2442     32   -275    -69       C  
ATOM   2268  O   PHE A 294     -36.506  12.039  48.220  1.00 23.26           O  
ANISOU 2268  O   PHE A 294     2726   3535   2575     78   -343    -48       O  
ATOM   2269  CB  PHE A 294     -37.591  12.260  51.308  1.00 29.71           C  
ANISOU 2269  CB  PHE A 294     3304   4430   3556    118   -258    -97       C  
ATOM   2270  CG  PHE A 294     -37.240  13.662  50.836  1.00 43.66           C  
ANISOU 2270  CG  PHE A 294     5163   6135   5293    220   -301    -54       C  
ATOM   2271  CD1 PHE A 294     -35.914  14.056  50.666  1.00 47.86           C  
ANISOU 2271  CD1 PHE A 294     5822   6567   5795    204   -254     -9       C  
ATOM   2272  CD2 PHE A 294     -38.231  14.588  50.591  1.00 49.67           C  
ANISOU 2272  CD2 PHE A 294     5884   6933   6057    330   -388    -63       C  
ATOM   2273  CE1 PHE A 294     -35.601  15.336  50.225  1.00 48.68           C  
ANISOU 2273  CE1 PHE A 294     6029   6604   5862    276   -286     31       C  
ATOM   2274  CE2 PHE A 294     -37.914  15.873  50.157  1.00 49.65           C  
ANISOU 2274  CE2 PHE A 294     5994   6851   6020    423   -432    -18       C  
ATOM   2275  CZ  PHE A 294     -36.607  16.239  49.977  1.00 45.85           C  
ANISOU 2275  CZ  PHE A 294     5656   6264   5500    386   -377     32       C  
ATOM   2276  N   ASP A 295     -35.247  10.832  49.659  1.00 20.47           N  
ANISOU 2276  N   ASP A 295     2355   3125   2296    -24   -191    -60       N  
ATOM   2277  CA  ASP A 295     -34.060  10.882  48.811  1.00 20.22           C  
ANISOU 2277  CA  ASP A 295     2439   3026   2217    -46   -160    -41       C  
ATOM   2278  C   ASP A 295     -34.336  10.228  47.458  1.00 22.23           C  
ANISOU 2278  C   ASP A 295     2735   3305   2405    -90   -202    -63       C  
ATOM   2279  O   ASP A 295     -33.932  10.730  46.391  1.00 22.62           O  
ANISOU 2279  O   ASP A 295     2884   3329   2380    -85   -220    -44       O  
ATOM   2280  CB  ASP A 295     -32.903  10.140  49.455  1.00 21.97           C  
ANISOU 2280  CB  ASP A 295     2673   3195   2478    -95    -73    -49       C  
ATOM   2281  CG  ASP A 295     -32.389  10.801  50.719  1.00 27.24           C  
ANISOU 2281  CG  ASP A 295     3321   3834   3196    -62    -32    -27       C  
ATOM   2282  OD1 ASP A 295     -32.685  12.000  50.941  1.00 25.77           O  
ANISOU 2282  OD1 ASP A 295     3139   3648   3006     -2    -56     -3       O  
ATOM   2283  OD2 ASP A 295     -31.712  10.087  51.507  1.00 23.12           O1-
ANISOU 2283  OD2 ASP A 295     2785   3285   2716    -94     17    -35       O1-
ATOM   2284  N   VAL A 296     -35.031   9.088  47.480  1.00 19.26           N  
ANISOU 2284  N   VAL A 296     2295   2976   2045   -148   -216   -106       N  
ATOM   2285  CA  VAL A 296     -35.325   8.389  46.240  1.00 20.16           C  
ANISOU 2285  CA  VAL A 296     2450   3116   2094   -201   -256   -137       C  
ATOM   2286  C   VAL A 296     -36.267   9.215  45.375  1.00 21.41           C  
ANISOU 2286  C   VAL A 296     2610   3334   2191   -147   -368   -124       C  
ATOM   2287  O   VAL A 296     -36.058   9.382  44.168  1.00 22.29           O  
ANISOU 2287  O   VAL A 296     2821   3435   2213   -157   -404   -116       O  
ATOM   2288  CB  VAL A 296     -35.909   6.994  46.541  1.00 19.70           C  
ANISOU 2288  CB  VAL A 296     2326   3089   2069   -286   -245   -189       C  
ATOM   2289  CG1 VAL A 296     -36.394   6.370  45.210  1.00 21.19           C  
ANISOU 2289  CG1 VAL A 296     2552   3315   2182   -344   -303   -230       C  
ATOM   2290  CG2 VAL A 296     -34.863   6.123  47.131  1.00 21.00           C  
ANISOU 2290  CG2 VAL A 296     2529   3174   2277   -329   -153   -197       C  
ATOM   2291  N   VAL A 297     -37.352   9.713  45.960  1.00 22.83           N  
ANISOU 2291  N   VAL A 297     2682   3580   2412    -88   -428   -128       N  
ATOM   2292  CA  VAL A 297     -38.299  10.518  45.188  1.00 25.89           C  
ANISOU 2292  CA  VAL A 297     3060   4027   2752    -12   -554   -119       C  
ATOM   2293  C   VAL A 297     -37.626  11.757  44.599  1.00 29.33           C  
ANISOU 2293  C   VAL A 297     3638   4384   3122     61   -577    -54       C  
ATOM   2294  O   VAL A 297     -37.888  12.147  43.449  1.00 30.84           O  
ANISOU 2294  O   VAL A 297     3914   4582   3222     85   -668    -34       O  
ATOM   2295  CB  VAL A 297     -39.493  10.923  46.063  1.00 30.15           C  
ANISOU 2295  CB  VAL A 297     3440   4650   3365     57   -602   -145       C  
ATOM   2296  CG1 VAL A 297     -40.329  11.914  45.294  1.00 30.65           C  
ANISOU 2296  CG1 VAL A 297     3503   4757   3385    170   -743   -132       C  
ATOM   2297  CG2 VAL A 297     -40.326   9.698  46.433  1.00 29.42           C  
ANISOU 2297  CG2 VAL A 297     3213   4650   3315    -39   -589   -216       C  
ATOM   2298  N   ARG A 298     -36.776  12.414  45.386  1.00 28.36           N  
ANISOU 2298  N   ARG A 298     3553   4185   3038     90   -498    -19       N  
ATOM   2299  CA  ARG A 298     -36.167  13.654  44.924  1.00 33.78           C  
ANISOU 2299  CA  ARG A 298     4380   4791   3665    145   -511     42       C  
ATOM   2300  C   ARG A 298     -35.271  13.387  43.743  1.00 31.56           C  
ANISOU 2300  C   ARG A 298     4244   4465   3282     66   -480     55       C  
ATOM   2301  O   ARG A 298     -35.302  14.121  42.740  1.00 36.65           O  
ANISOU 2301  O   ARG A 298     5019   5081   3826     90   -546     97       O  
ATOM   2302  CB  ARG A 298     -35.368  14.301  46.059  1.00 35.50           C  
ANISOU 2302  CB  ARG A 298     4602   4940   3946    166   -421     64       C  
ATOM   2303  CG  ARG A 298     -34.806  15.669  45.740  1.00 44.89           C  
ANISOU 2303  CG  ARG A 298     5937   6038   5082    215   -429    123       C  
ATOM   2304  CD  ARG A 298     -33.788  16.073  46.801  1.00 51.68           C  
ANISOU 2304  CD  ARG A 298     6803   6835   5998    196   -322    131       C  
ATOM   2305  NE  ARG A 298     -33.431  17.496  46.777  1.00 58.76           N  
ANISOU 2305  NE  ARG A 298     7824   7641   6861    246   -331    180       N  
ATOM   2306  CZ  ARG A 298     -32.659  18.066  45.851  1.00 56.16           C  
ANISOU 2306  CZ  ARG A 298     7660   7239   6439    201   -314    221       C  
ATOM   2307  NH1 ARG A 298     -32.367  19.360  45.921  1.00 52.50           N1+
ANISOU 2307  NH1 ARG A 298     7320   6682   5946    236   -319    266       N1+
ATOM   2308  NH2 ARG A 298     -32.185  17.344  44.849  1.00 62.01           N  
ANISOU 2308  NH2 ARG A 298     8453   7998   7109    113   -287    212       N  
ATOM   2309  N   GLN A 299     -34.522  12.287  43.803  1.00 31.27           N  
ANISOU 2309  N   GLN A 299     4192   4424   3263    -29   -384     16       N  
ATOM   2310  CA  GLN A 299     -33.550  12.003  42.763  1.00 26.89           C  
ANISOU 2310  CA  GLN A 299     3764   3831   2621   -107   -328     12       C  
ATOM   2311  C   GLN A 299     -34.130  11.294  41.536  1.00 30.02           C  
ANISOU 2311  C   GLN A 299     4201   4279   2928   -155   -394    -18       C  
ATOM   2312  O   GLN A 299     -33.654  11.544  40.418  1.00 35.77           O  
ANISOU 2312  O   GLN A 299     5069   4981   3541   -195   -391     -4       O  
ATOM   2313  CB  GLN A 299     -32.401  11.211  43.391  1.00 26.60           C  
ANISOU 2313  CB  GLN A 299     3693   3762   2652   -168   -196    -25       C  
ATOM   2314  CG  GLN A 299     -31.262  11.117  42.454  1.00 26.06           C  
ANISOU 2314  CG  GLN A 299     3739   3656   2507   -238   -118    -39       C  
ATOM   2315  CD  GLN A 299     -30.080  10.356  42.982  1.00 21.96           C  
ANISOU 2315  CD  GLN A 299     3177   3109   2058   -280      2    -85       C  
ATOM   2316  NE2 GLN A 299     -29.930  10.224  44.285  1.00 22.55           N  
ANISOU 2316  NE2 GLN A 299     3154   3175   2242   -246     26    -84       N  
ATOM   2317  OE1 GLN A 299     -29.320   9.846  42.152  1.00 23.32           O  
ANISOU 2317  OE1 GLN A 299     3408   3272   2179   -342     68   -129       O  
ATOM   2318  N   CYS A 300     -35.151  10.453  41.750  1.00 28.84           N  
ANISOU 2318  N   CYS A 300     3937   4204   2815   -161   -458    -61       N  
ATOM   2319  CA  CYS A 300     -35.776   9.660  40.653  1.00 29.46           C  
ANISOU 2319  CA  CYS A 300     4034   4340   2818   -221   -522   -105       C  
ATOM   2320  C   CYS A 300     -37.151  10.221  40.262  1.00 48.12           C  
ANISOU 2320  C   CYS A 300     6375   6777   5132   -154   -686    -88       C  
ATOM   2321  O   CYS A 300     -38.032   9.416  39.901  1.00 62.49           O  
ANISOU 2321  O   CYS A 300     8154   8673   6916   -198   -762   -135       O  
ATOM   2322  CB  CYS A 300     -35.924   8.199  41.062  1.00 26.52           C  
ANISOU 2322  CB  CYS A 300     3552   4004   2522   -293   -483   -175       C  
ATOM   2323  SG  CYS A 300     -34.352   7.406  41.489  1.00 33.64           S  
ANISOU 2323  SG  CYS A 300     4466   4831   3485   -368   -330   -219       S  
ATOM   2324  N   SER A 301     -37.321  11.545  40.329  1.00 53.72           N  
ANISOU 2324  N   SER A 301     7108   7464   5840    -45   -748    -26       N  
ATOM   2325  CA  SER A 301     -38.566  12.203  39.940  1.00 67.35           C  
ANISOU 2325  CA  SER A 301     8801   9255   7536     52   -918    -10       C  
ATOM   2326  C   SER A 301     -38.878  12.027  38.459  1.00 76.75           C  
ANISOU 2326  C   SER A 301    10105  10477   8580     16  -1024    -10       C  
ATOM   2327  O   SER A 301     -38.196  12.598  37.602  1.00 84.34           O  
ANISOU 2327  O   SER A 301    11257  11367   9421      2  -1021     43       O  
ATOM   2328  CB  SER A 301     -38.522  13.693  40.303  1.00 67.43           C  
ANISOU 2328  CB  SER A 301     8867   9197   7554    181   -957     61       C  
ATOM   2329  OG  SER A 301     -37.220  14.236  40.167  1.00 66.91           O  
ANISOU 2329  OG  SER A 301     8966   9017   7439    144   -853    113       O  
ATOM   2330  N   GLY A 302     -39.916  11.253  38.150  1.00 77.23           N  
ANISOU 2330  N   GLY A 302    10055  10649   8641    -11  -1117    -72       N  
ATOM   2331  CA  GLY A 302     -40.228  10.960  36.765  1.00 80.54           C  
ANISOU 2331  CA  GLY A 302    10577  11109   8916    -60  -1221    -83       C  
ATOM   2332  C   GLY A 302     -39.112  10.168  36.116  1.00 80.64           C  
ANISOU 2332  C   GLY A 302    10729  11063   8848   -199  -1092   -104       C  
ATOM   2333  O   GLY A 302     -38.458  10.646  35.183  1.00 79.20           O  
ANISOU 2333  O   GLY A 302    10740  10822   8532   -220  -1087    -60       O  
ATOM   2334  N   VAL A 303     -38.881   8.963  36.639  1.00 81.48           N  
ANISOU 2334  N   VAL A 303    10742  11181   9036   -292   -981   -176       N  
ATOM   2335  CA  VAL A 303     -37.827   8.050  36.195  1.00 78.38           C  
ANISOU 2335  CA  VAL A 303    10448  10732   8599   -411   -846   -219       C  
ATOM   2336  C   VAL A 303     -36.437   8.644  36.418  1.00 76.74           C  
ANISOU 2336  C   VAL A 303    10347  10418   8393   -402   -709   -172       C  
ATOM   2337  O   VAL A 303     -35.744   8.290  37.383  1.00 74.13           O  
ANISOU 2337  O   VAL A 303     9949  10041   8175   -410   -585   -187       O  
ATOM   2338  CB  VAL A 303     -38.029   7.642  34.725  1.00 76.47           C  
ANISOU 2338  CB  VAL A 303    10333  10526   8195   -490   -917   -251       C  
ATOM   2339  CG1 VAL A 303     -36.753   7.046  34.161  1.00 76.79           C  
ANISOU 2339  CG1 VAL A 303    10511  10494   8172   -590   -763   -287       C  
ATOM   2340  CG2 VAL A 303     -39.185   6.652  34.617  1.00 74.21           C  
ANISOU 2340  CG2 VAL A 303     9923  10343   7928   -545  -1008   -330       C  
TER   
END
