# Supplementary material for: Exploring the potential mechanism of emetine against coronavirus disease 2019 combined with lung adenocarcinoma: bioinformatics and molecular simulation analyses
Source: BMC Cancer. 2022 Jun 22;22:687. doi: 10.1186/s12885-022-09763-2 (PMC9214478; doi:10.1186/s12885-022-09763-2)
Supplement: Supplementary file 8 — Additional file 8. The redocking files. [file 12885_2022_9763_MOESM8_ESM.zip › Additional file 8/Mpro-Inhibitor11a/Mpro.pdbqt]

REMARK   4 XXXX COMPLIES WITH FORMAT V. 2.0
ATOM      1  N   SER A   1     -32.137   8.947  34.109  1.00 32.07    -0.064 N 
ATOM      2  HN1 SER A   1     -32.242   9.723  34.763  1.00  0.00     0.275 HD
ATOM      3  HN2 SER A   1     -32.966   8.832  33.526  1.00  0.00     0.275 HD
ATOM      4  HN3 SER A   1     -31.461   9.162  33.376  1.00  0.00     0.275 HD
ATOM      5  CA  SER A   1     -31.794   7.704  34.814  1.00 30.51     0.297 C 
ATOM      6  C   SER A   1     -30.534   7.795  35.587  1.00 28.24     0.250 C 
ATOM      7  O   SER A   1     -29.761   8.786  35.452  1.00 30.05    -0.271 OA
ATOM      8  CB  SER A   1     -31.634   6.523  33.819  1.00 29.67     0.206 C 
ATOM      9  OG  SER A   1     -32.750   6.398  33.000  1.00 41.73    -0.398 OA
ATOM     10  HG  SER A   1     -32.652   5.675  32.391  1.00  0.00     0.209 HD
ATOM     11  N   GLY A   2     -30.278   6.751  36.369  1.00 26.32    -0.350 N 
ATOM     12  HN  GLY A   2     -30.935   5.971  36.352  1.00  0.00     0.163 HD
ATOM     13  CA  GLY A   2     -29.128   6.649  37.243  1.00 25.49     0.225 C 
ATOM     14  C   GLY A   2     -29.474   6.969  38.680  1.00 26.75     0.236 C 
ATOM     15  O   GLY A   2     -30.434   7.667  38.970  1.00 26.80    -0.272 OA
ATOM     16  N   PHE A   3     -28.637   6.486  39.604  1.00 23.69    -0.346 N 
ATOM     17  HN  PHE A   3     -27.809   5.969  39.308  1.00  0.00     0.163 HD
ATOM     18  CA  PHE A   3     -28.885   6.684  41.023  1.00 25.42     0.180 C 
ATOM     19  C   PHE A   3     -27.564   6.769  41.748  1.00 24.58     0.241 C 
ATOM     20  O   PHE A   3     -26.793   5.807  41.727  1.00 28.64    -0.271 OA
ATOM     21  CB  PHE A   3     -29.743   5.553  41.604  1.00 25.18     0.073 C 
ATOM     22  CG  PHE A   3     -30.406   5.950  42.905  1.00 22.58    -0.056 A 
ATOM     23  CD1 PHE A   3     -31.482   6.822  42.872  1.00 27.55     0.007 A 
ATOM     24  CD2 PHE A   3     -29.947   5.481  44.124  1.00 26.34     0.007 A 
ATOM     25  CE1 PHE A   3     -32.090   7.251  44.077  1.00 27.41     0.001 A 
ATOM     26  CE2 PHE A   3     -30.546   5.904  45.316  1.00 25.30     0.001 A 
ATOM     27  CZ  PHE A   3     -31.625   6.792  45.247  1.00 24.23     0.000 A 
ATOM     28  N   ARG A   4     -27.291   7.925  42.370  1.00 22.27    -0.346 N 
ATOM     29  HN  ARG A   4     -28.018   8.639  42.409  1.00  0.00     0.163 HD
ATOM     30  CA  ARG A   4     -26.010   8.208  42.990  1.00 22.05     0.176 C 
ATOM     31  C   ARG A   4     -26.226   8.660  44.423  1.00 23.61     0.241 C 
ATOM     32  O   ARG A   4     -27.269   9.222  44.756  1.00 23.91    -0.271 OA
ATOM     33  CB  ARG A   4     -25.240   9.328  42.183  1.00 22.35     0.036 C 
ATOM     34  CG  ARG A   4     -24.553   8.875  40.914  1.00 28.62     0.023 C 
ATOM     35  CD  ARG A   4     -23.245   8.149  41.277  1.00 30.07     0.138 C 
ATOM     36  NE  ARG A   4     -22.460   7.828  40.064  1.00 30.11    -0.227 N 
ATOM     37  HE  ARG A   4     -22.849   8.058  39.150  1.00  0.00     0.177 HD
ATOM     38  CZ  ARG A   4     -21.265   7.250  40.127  1.00 31.98     0.665 C 
ATOM     39  NH1 ARG A   4     -20.745   6.960  41.327  1.00 34.29    -0.235 N 
ATOM     40 1HH1 ARG A   4     -19.828   6.516  41.375  1.00  0.00     0.174 HD
ATOM     41 2HH1 ARG A   4     -21.257   7.200  42.176  1.00  0.00     0.174 HD
ATOM     42  NH2 ARG A   4     -20.606   6.941  39.033  1.00 27.43    -0.235 N 
ATOM     43 1HH2 ARG A   4     -19.689   6.497  39.081  1.00  0.00     0.174 HD
ATOM     44 2HH2 ARG A   4     -21.002   7.162  38.119  1.00  0.00     0.174 HD
ATOM     45  N   LYS A   5     -25.229   8.437  45.276  1.00 23.03    -0.346 N 
ATOM     46  HN  LYS A   5     -24.446   7.836  45.018  1.00  0.00     0.163 HD
ATOM     47  CA  LYS A   5     -25.283   9.070  46.584  1.00 22.14     0.176 C 
ATOM     48  C   LYS A   5     -24.994  10.552  46.375  1.00 23.23     0.241 C 
ATOM     49  O   LYS A   5     -23.888  10.933  45.988  1.00 33.01    -0.271 OA
ATOM     50  CB  LYS A   5     -24.291   8.411  47.545  1.00 29.79     0.035 C 
ATOM     51  CG  LYS A   5     -24.705   8.498  48.994  1.00 29.04     0.004 C 
ATOM     52  CD  LYS A   5     -24.075   7.335  49.782  1.00 30.99     0.027 C 
ATOM     53  CE  LYS A   5     -25.108   6.214  50.002  1.00 37.88     0.229 C 
ATOM     54  NZ  LYS A   5     -24.460   5.002  50.538  1.00 44.15    -0.079 N 
ATOM     55  HZ1 LYS A   5     -25.144   4.260  50.684  1.00  0.00     0.274 HD
ATOM     56  HZ2 LYS A   5     -23.932   5.201  51.388  1.00  0.00     0.274 HD
ATOM     57  HZ3 LYS A   5     -23.689   4.693  49.946  1.00  0.00     0.274 HD
ATOM     58  N   MET A   6     -26.022  11.367  46.486  1.00 19.37    -0.346 N 
ATOM     59  HN  MET A   6     -26.895  11.003  46.867  1.00  0.00     0.163 HD
ATOM     60  CA  MET A   6     -25.966  12.762  46.089  1.00 21.03     0.177 C 
ATOM     61  C   MET A   6     -26.100  13.658  47.311  1.00 20.34     0.241 C 
ATOM     62  O   MET A   6     -26.982  13.456  48.159  1.00 20.10    -0.271 OA
ATOM     63  CB  MET A   6     -27.089  13.024  45.057  1.00 22.84     0.045 C 
ATOM     64  CG  MET A   6     -27.324  14.408  44.714  1.00 30.75     0.076 C 
ATOM     65  SD  MET A   6     -28.596  14.427  43.414  1.00 35.57    -0.173 SA
ATOM     66  CE  MET A   6     -28.032  13.238  42.241  1.00 26.76     0.089 C 
ATOM     67  N   ALA A   7     -25.222  14.636  47.421  1.00 17.42    -0.346 N 
ATOM     68  HN  ALA A   7     -24.476  14.718  46.730  1.00  0.00     0.163 HD
ATOM     69  CA  ALA A   7     -25.295  15.594  48.500  1.00 18.63     0.172 C 
ATOM     70  C   ALA A   7     -25.994  16.861  48.023  1.00 17.85     0.240 C 
ATOM     71  O   ALA A   7     -26.141  17.081  46.815  1.00 18.44    -0.271 OA
ATOM     72  CB  ALA A   7     -23.895  15.957  48.983  1.00 22.58     0.042 C 
ATOM     73  N   PHE A   8     -26.367  17.707  48.952  1.00 18.37    -0.346 N 
ATOM     74  HN  PHE A   8     -26.272  17.466  49.938  1.00  0.00     0.163 HD
ATOM     75  CA  PHE A   8     -26.921  19.002  48.556  1.00 15.24     0.181 C 
ATOM     76  C   PHE A   8     -25.789  19.915  48.121  1.00 21.04     0.243 C 
ATOM     77  O   PHE A   8     -24.665  19.770  48.589  1.00 21.04    -0.271 OA
ATOM     78  CB  PHE A   8     -27.658  19.648  49.757  1.00 18.48     0.073 C 
ATOM     79  CG  PHE A   8     -29.053  19.056  50.023  1.00 18.16    -0.056 A 
ATOM     80  CD1 PHE A   8     -30.110  19.388  49.182  1.00 24.11     0.007 A 
ATOM     81  CD2 PHE A   8     -29.266  18.163  51.032  1.00 22.61     0.007 A 
ATOM     82  CE1 PHE A   8     -31.372  18.846  49.357  1.00 26.43     0.001 A 
ATOM     83  CE2 PHE A   8     -30.601  17.607  51.205  1.00 21.04     0.001 A 
ATOM     84  CZ  PHE A   8     -31.605  17.990  50.382  1.00 24.64     0.000 A 
ATOM     85  N   PRO A   9     -26.055  20.848  47.208  1.00 19.63    -0.337 N 
ATOM     86  CA  PRO A   9     -25.023  21.837  46.864  1.00 18.17     0.179 C 
ATOM     87  C   PRO A   9     -24.575  22.548  48.132  1.00 22.52     0.241 C 
ATOM     88  O   PRO A   9     -25.406  22.920  48.961  1.00 22.43    -0.271 OA
ATOM     89  CB  PRO A   9     -25.746  22.798  45.897  1.00 22.07     0.037 C 
ATOM     90  CG  PRO A   9     -26.927  21.996  45.353  1.00 25.11     0.022 C 
ATOM     91  CD  PRO A   9     -27.341  21.140  46.540  1.00 22.70     0.127 C 
ATOM     92  N   SER A  10     -23.261  22.783  48.265  1.00 19.76    -0.344 N 
ATOM     93  HN  SER A  10     -22.638  22.685  47.464  1.00  0.00     0.163 HD
ATOM     94  CA  SER A  10     -22.726  23.183  49.576  1.00 20.97     0.200 C 
ATOM     95  C   SER A  10     -22.427  24.662  49.697  1.00 21.34     0.242 C 
ATOM     96  O   SER A  10     -22.035  25.090  50.789  1.00 20.97    -0.271 OA
ATOM     97  CB  SER A  10     -21.457  22.380  49.885  1.00 20.31     0.199 C 
ATOM     98  OG  SER A  10     -20.538  22.527  48.825  1.00 22.03    -0.398 OA
ATOM     99  HG  SER A  10     -19.752  22.029  49.016  1.00  0.00     0.209 HD
ATOM    100  N   GLY A  11     -22.638  25.465  48.643  1.00 21.83    -0.350 N 
ATOM    101  HN  GLY A  11     -23.111  25.109  47.813  1.00  0.00     0.163 HD
ATOM    102  CA  GLY A  11     -22.184  26.858  48.693  1.00 19.70     0.225 C 
ATOM    103  C   GLY A  11     -22.768  27.664  49.840  1.00 23.53     0.236 C 
ATOM    104  O   GLY A  11     -22.066  28.491  50.445  1.00 23.56    -0.272 OA
ATOM    105  N   LYS A  12     -24.055  27.454  50.140  1.00 20.55    -0.346 N 
ATOM    106  HN  LYS A  12     -24.608  26.774  49.619  1.00  0.00     0.163 HD
ATOM    107  CA  LYS A  12     -24.654  28.230  51.242  1.00 21.50     0.176 C 
ATOM    108  C   LYS A  12     -23.982  27.954  52.571  1.00 21.97     0.241 C 
ATOM    109  O   LYS A  12     -23.923  28.848  53.430  1.00 23.78    -0.271 OA
ATOM    110  CB  LYS A  12     -26.143  27.934  51.392  1.00 22.46     0.035 C 
ATOM    111  CG  LYS A  12     -26.990  28.622  50.325  1.00 27.30     0.004 C 
ATOM    112  CD  LYS A  12     -28.445  28.251  50.484  1.00 29.37     0.027 C 
ATOM    113  CE  LYS A  12     -29.297  29.049  49.473  1.00 38.71     0.229 C 
ATOM    114  NZ  LYS A  12     -28.917  28.712  48.059  1.00 42.28    -0.079 N 
ATOM    115  HZ1 LYS A  12     -29.480  29.239  47.391  1.00  0.00     0.274 HD
ATOM    116  HZ2 LYS A  12     -28.970  27.708  47.885  1.00  0.00     0.274 HD
ATOM    117  HZ3 LYS A  12     -27.919  28.846  47.897  1.00  0.00     0.274 HD
ATOM    118  N   VAL A  13     -23.446  26.751  52.757  1.00 20.16    -0.346 N 
ATOM    119  HN  VAL A  13     -23.535  26.041  52.030  1.00  0.00     0.163 HD
ATOM    120  CA  VAL A  13     -22.731  26.434  53.990  1.00 20.13     0.180 C 
ATOM    121  C   VAL A  13     -21.277  26.871  53.886  1.00 19.82     0.241 C 
ATOM    122  O   VAL A  13     -20.678  27.285  54.887  1.00 20.40    -0.271 OA
ATOM    123  CB  VAL A  13     -22.860  24.935  54.256  1.00 18.99     0.009 C 
ATOM    124  CG1 VAL A  13     -22.106  24.491  55.542  1.00 20.51     0.012 C 
ATOM    125  CG2 VAL A  13     -24.342  24.606  54.377  1.00 22.06     0.012 C 
ATOM    126  N   GLU A  14     -20.660  26.728  52.697  1.00 20.50    -0.346 N 
ATOM    127  HN  GLU A  14     -21.135  26.278  51.915  1.00  0.00     0.163 HD
ATOM    128  CA  GLU A  14     -19.300  27.230  52.552  1.00 19.73     0.177 C 
ATOM    129  C   GLU A  14     -19.179  28.660  53.034  1.00 22.88     0.240 C 
ATOM    130  O   GLU A  14     -18.196  29.015  53.689  1.00 24.20    -0.271 OA
ATOM    131  CB  GLU A  14     -18.867  27.143  51.087  1.00 20.18     0.045 C 
ATOM    132  CG  GLU A  14     -18.739  25.715  50.561  1.00 21.58     0.116 C 
ATOM    133  CD  GLU A  14     -18.548  25.697  49.030  1.00 22.24     0.172 C 
ATOM    134  OE1 GLU A  14     -17.661  26.388  48.475  1.00 26.06    -0.648 OA
ATOM    135  OE2 GLU A  14     -19.316  24.949  48.394  1.00 24.19    -0.648 OA
ATOM    136  N   GLY A  15     -20.165  29.497  52.721  1.00 23.18    -0.351 N 
ATOM    137  HN  GLY A  15     -20.979  29.173  52.199  1.00  0.00     0.163 HD
ATOM    138  CA  GLY A  15     -20.054  30.884  53.140  1.00 23.59     0.225 C 
ATOM    139  C   GLY A  15     -20.163  31.119  54.639  1.00 24.57     0.236 C 
ATOM    140  O   GLY A  15     -20.006  32.274  55.069  1.00 25.14    -0.272 OA
ATOM    141  N   CYS A  16     -20.376  30.060  55.420  1.00 22.40    -0.346 N 
ATOM    142  HN  CYS A  16     -20.457  29.141  54.984  1.00  0.00     0.163 HD
ATOM    143  CA  CYS A  16     -20.498  30.157  56.864  1.00 20.98     0.186 C 
ATOM    144  C   CYS A  16     -19.287  29.600  57.606  1.00 22.21     0.241 C 
ATOM    145  O   CYS A  16     -19.229  29.742  58.828  1.00 23.46    -0.271 OA
ATOM    146  CB  CYS A  16     -21.784  29.430  57.357  1.00 20.94     0.120 C 
ATOM    147  SG  CYS A  16     -23.272  30.124  56.650  1.00 24.31    -0.095 SA
ATOM    148  N   MET A  17     -18.307  28.988  56.922  1.00 22.31    -0.346 N 
ATOM    149  HN  MET A  17     -18.304  29.011  55.902  1.00  0.00     0.163 HD
ATOM    150  CA  MET A  17     -17.238  28.284  57.648  1.00 21.14     0.177 C 
ATOM    151  C   MET A  17     -16.091  29.229  57.991  1.00 22.34     0.241 C 
ATOM    152  O   MET A  17     -15.614  30.000  57.146  1.00 26.05    -0.271 OA
ATOM    153  CB  MET A  17     -16.710  27.102  56.803  1.00 21.38     0.045 C 
ATOM    154  CG  MET A  17     -17.774  26.035  56.489  1.00 22.02     0.076 C 
ATOM    155  SD  MET A  17     -18.779  25.486  57.902  1.00 21.93    -0.173 SA
ATOM    156  CE  MET A  17     -17.534  24.870  59.065  1.00 21.78     0.089 C 
ATOM    157  N   VAL A  18     -15.644  29.145  59.244  1.00 21.68    -0.346 N 
ATOM    158  HN  VAL A  18     -16.100  28.479  59.867  1.00  0.00     0.163 HD
ATOM    159  CA  VAL A  18     -14.550  29.938  59.784  1.00 24.26     0.180 C 
ATOM    160  C   VAL A  18     -13.627  29.016  60.574  1.00 22.69     0.241 C 
ATOM    161  O   VAL A  18     -13.928  27.854  60.836  1.00 22.49    -0.271 OA
ATOM    162  CB  VAL A  18     -15.030  31.100  60.692  1.00 25.45     0.009 C 
ATOM    163  CG1 VAL A  18     -15.938  32.038  59.901  1.00 27.34     0.012 C 
ATOM    164  CG2 VAL A  18     -15.694  30.579  61.947  1.00 22.85     0.012 C 
ATOM    165  N   GLN A  19     -12.462  29.538  60.908  1.00 28.09    -0.346 N 
ATOM    166  HN  GLN A  19     -12.232  30.473  60.571  1.00  0.00     0.163 HD
ATOM    167  CA  GLN A  19     -11.495  28.841  61.732  1.00 28.34     0.177 C 
ATOM    168  C   GLN A  19     -11.501  29.423  63.142  1.00 24.61     0.241 C 
ATOM    169  O   GLN A  19     -11.456  30.645  63.309  1.00 27.91    -0.271 OA
ATOM    170  CB  GLN A  19     -10.116  29.003  61.098  1.00 34.45     0.044 C 
ATOM    171  CG  GLN A  19      -9.032  28.374  61.866  1.00 39.52     0.105 C 
ATOM    172  CD  GLN A  19      -7.709  28.704  61.284  1.00 38.44     0.215 C 
ATOM    173  NE2 GLN A  19      -7.231  29.918  61.555  1.00 38.95    -0.370 N 
ATOM    174 1HE2 GLN A  19      -6.321  30.145  61.155  1.00  0.00     0.159 HD
ATOM    175 2HE2 GLN A  19      -7.735  30.602  62.120  1.00  0.00     0.159 HD
ATOM    176  OE1 GLN A  19      -7.109  27.890  60.612  1.00 37.59    -0.274 OA
ATOM    177  N   VAL A  20     -11.498  28.557  64.157  1.00 25.05    -0.346 N 
ATOM    178  HN  VAL A  20     -11.540  27.562  63.936  1.00  0.00     0.163 HD
ATOM    179  CA  VAL A  20     -11.439  28.940  65.556  1.00 25.69     0.180 C 
ATOM    180  C   VAL A  20     -10.210  28.315  66.200  1.00 26.58     0.241 C 
ATOM    181  O   VAL A  20     -10.027  27.096  66.142  1.00 26.15    -0.271 OA
ATOM    182  CB  VAL A  20     -12.701  28.483  66.326  1.00 24.75     0.009 C 
ATOM    183  CG1 VAL A  20     -12.603  28.967  67.790  1.00 26.27     0.012 C 
ATOM    184  CG2 VAL A  20     -13.951  29.001  65.673  1.00 25.43     0.012 C 
ATOM    185  N   THR A  21      -9.379  29.144  66.841  1.00 26.70    -0.344 N 
ATOM    186  HN  THR A  21      -9.579  30.144  66.844  1.00  0.00     0.163 HD
ATOM    187  CA  THR A  21      -8.201  28.657  67.532  1.00 26.00     0.205 C 
ATOM    188  C   THR A  21      -8.267  29.073  68.990  1.00 28.34     0.243 C 
ATOM    189  O   THR A  21      -8.586  30.230  69.296  1.00 31.69    -0.271 OA
ATOM    190  CB  THR A  21      -6.921  29.226  66.900  1.00 29.23     0.146 C 
ATOM    191  CG2 THR A  21      -5.670  28.701  67.627  1.00 35.37     0.042 C 
ATOM    192  OG1 THR A  21      -6.849  28.851  65.528  1.00 29.75    -0.393 OA
ATOM    193  HG1 THR A  21      -6.058  29.203  65.137  1.00  0.00     0.210 HD
ATOM    194  N   CYS A  22      -7.996  28.123  69.882  1.00 30.23    -0.345 N 
ATOM    195  HN  CYS A  22      -7.903  27.159  69.563  1.00  0.00     0.163 HD
ATOM    196  CA  CYS A  22      -7.828  28.416  71.299  1.00 28.95     0.186 C 
ATOM    197  C   CYS A  22      -6.568  27.686  71.751  1.00 32.39     0.241 C 
ATOM    198  O   CYS A  22      -6.451  26.466  71.571  1.00 31.91    -0.271 OA
ATOM    199  CB  CYS A  22      -9.085  28.014  72.124  1.00 32.96     0.120 C 
ATOM    200  SG  CYS A  22      -9.079  28.557  73.861  1.00 39.06    -0.095 SA
ATOM    201  N   GLY A  23      -5.611  28.430  72.292  1.00 33.96    -0.351 N 
ATOM    202  HN  GLY A  23      -5.764  29.426  72.449  1.00  0.00     0.163 HD
ATOM    203  CA  GLY A  23      -4.344  27.818  72.660  1.00 39.50     0.225 C 
ATOM    204  C   GLY A  23      -3.650  27.256  71.424  1.00 40.43     0.236 C 
ATOM    205  O   GLY A  23      -3.407  27.955  70.431  1.00 45.30    -0.272 OA
ATOM    206  N   THR A  24      -3.357  25.959  71.439  1.00 37.36    -0.344 N 
ATOM    207  HN  THR A  24      -3.566  25.409  72.272  1.00  0.00     0.163 HD
ATOM    208  CA  THR A  24      -2.744  25.310  70.291  1.00 37.25     0.205 C 
ATOM    209  C   THR A  24      -3.730  24.471  69.497  1.00 32.74     0.243 C 
ATOM    210  O   THR A  24      -3.317  23.757  68.577  1.00 39.99    -0.271 OA
ATOM    211  CB  THR A  24      -1.574  24.437  70.741  1.00 43.14     0.146 C 
ATOM    212  CG2 THR A  24      -0.491  25.307  71.362  1.00 45.39     0.042 C 
ATOM    213  OG1 THR A  24      -2.036  23.483  71.709  1.00 43.75    -0.393 OA
ATOM    214  HG1 THR A  24      -1.308  22.940  71.989  1.00  0.00     0.210 HD
ATOM    215  N   THR A  25      -5.024  24.547  69.821  1.00 32.26    -0.344 N 
ATOM    216  HN  THR A  25      -5.306  25.174  70.575  1.00  0.00     0.163 HD
ATOM    217  CA  THR A  25      -6.044  23.769  69.138  1.00 30.03     0.205 C 
ATOM    218  C   THR A  25      -6.759  24.614  68.096  1.00 29.20     0.243 C 
ATOM    219  O   THR A  25      -7.267  25.696  68.412  1.00 31.24    -0.271 OA
ATOM    220  CB  THR A  25      -7.070  23.220  70.133  1.00 29.48     0.146 C 
ATOM    221  CG2 THR A  25      -8.177  22.448  69.403  1.00 30.52     0.042 C 
ATOM    222  OG1 THR A  25      -6.404  22.388  71.089  1.00 36.30    -0.393 OA
ATOM    223  HG1 THR A  25      -5.719  22.866  71.541  1.00  0.00     0.210 HD
ATOM    224  N   THR A  26      -6.804  24.113  66.860  1.00 26.93    -0.344 N 
ATOM    225  HN  THR A  26      -6.312  23.241  66.665  1.00  0.00     0.163 HD
ATOM    226  CA  THR A  26      -7.531  24.767  65.779  1.00 25.76     0.205 C 
ATOM    227  C   THR A  26      -8.634  23.826  65.305  1.00 25.76     0.243 C 
ATOM    228  O   THR A  26      -8.385  22.635  65.080  1.00 29.12    -0.271 OA
ATOM    229  CB  THR A  26      -6.592  25.163  64.639  1.00 31.30     0.146 C 
ATOM    230  CG2 THR A  26      -7.354  25.676  63.423  1.00 35.21     0.042 C 
ATOM    231  OG1 THR A  26      -5.712  26.195  65.098  1.00 35.59    -0.393 OA
ATOM    232  HG1 THR A  26      -5.129  26.441  64.390  1.00  0.00     0.210 HD
ATOM    233  N   LEU A  27      -9.845  24.351  65.159  1.00 23.31    -0.346 N 
ATOM    234  HN  LEU A  27     -10.039  25.292  65.502  1.00  0.00     0.163 HD
ATOM    235  CA  LEU A  27     -10.911  23.567  64.498  1.00 21.98     0.177 C 
ATOM    236  C   LEU A  27     -11.825  24.541  63.754  1.00 23.15     0.241 C 
ATOM    237  O   LEU A  27     -11.479  25.716  63.580  1.00 24.53    -0.271 OA
ATOM    238  CB  LEU A  27     -11.669  22.682  65.509  1.00 25.19     0.038 C 
ATOM    239  CG  LEU A  27     -11.979  23.250  66.890  1.00 21.70    -0.020 C 
ATOM    240  CD1 LEU A  27     -12.934  24.400  66.691  1.00 22.07     0.009 C 
ATOM    241  CD2 LEU A  27     -12.668  22.147  67.751  1.00 22.56     0.009 C 
ATOM    242  N   ASN A  28     -12.973  24.050  63.274  1.00 20.17    -0.346 N 
ATOM    243  HN  ASN A  28     -13.236  23.083  63.465  1.00  0.00     0.163 HD
ATOM    244  CA  ASN A  28     -13.846  24.903  62.477  1.00 18.94     0.185 C 
ATOM    245  C   ASN A  28     -14.989  25.440  63.311  1.00 19.69     0.241 C 
ATOM    246  O   ASN A  28     -15.427  24.830  64.292  1.00 21.15    -0.271 OA
ATOM    247  CB  ASN A  28     -14.446  24.110  61.298  1.00 20.34     0.137 C 
ATOM    248  CG  ASN A  28     -13.379  23.431  60.471  1.00 21.56     0.217 C 
ATOM    249  ND2 ASN A  28     -13.224  22.128  60.681  1.00 20.29    -0.370 N 
ATOM    250 1HD2 ASN A  28     -12.504  21.670  60.123  1.00  0.00     0.159 HD
ATOM    251 2HD2 ASN A  28     -13.812  21.609  61.333  1.00  0.00     0.159 HD
ATOM    252  OD1 ASN A  28     -12.668  24.059  59.682  1.00 22.26    -0.274 OA
ATOM    253  N   GLY A  29     -15.516  26.583  62.841  1.00 19.57    -0.351 N 
ATOM    254  HN  GLY A  29     -15.058  27.065  62.068  1.00  0.00     0.163 HD
ATOM    255  CA  GLY A  29     -16.722  27.142  63.413  1.00 22.10     0.225 C 
ATOM    256  C   GLY A  29     -17.713  27.502  62.319  1.00 20.06     0.236 C 
ATOM    257  O   GLY A  29     -17.371  27.656  61.149  1.00 20.10    -0.272 OA
ATOM    258  N   LEU A  30     -18.970  27.658  62.749  1.00 19.97    -0.346 N 
ATOM    259  HN  LEU A  30     -19.158  27.525  63.743  1.00  0.00     0.163 HD
ATOM    260  CA  LEU A  30     -20.092  28.008  61.876  1.00 19.94     0.177 C 
ATOM    261  C   LEU A  30     -20.564  29.421  62.228  1.00 18.19     0.241 C 
ATOM    262  O   LEU A  30     -21.023  29.672  63.348  1.00 19.02    -0.271 OA
ATOM    263  CB  LEU A  30     -21.204  26.963  62.033  1.00 17.64     0.038 C 
ATOM    264  CG  LEU A  30     -22.426  27.140  61.141  1.00 17.71    -0.020 C 
ATOM    265  CD1 LEU A  30     -22.062  26.738  59.717  1.00 19.17     0.009 C 
ATOM    266  CD2 LEU A  30     -23.624  26.318  61.673  1.00 19.72     0.009 C 
ATOM    267  N   TRP A  31     -20.426  30.342  61.290  1.00 20.22    -0.346 N 
ATOM    268  HN  TRP A  31     -20.113  30.044  60.366  1.00  0.00     0.163 HD
ATOM    269  CA  TRP A  31     -20.696  31.762  61.500  1.00 20.74     0.181 C 
ATOM    270  C   TRP A  31     -22.040  32.130  60.899  1.00 20.73     0.241 C 
ATOM    271  O   TRP A  31     -22.208  32.099  59.673  1.00 22.13    -0.271 OA
ATOM    272  CB  TRP A  31     -19.587  32.587  60.856  1.00 21.65     0.075 C 
ATOM    273  CG  TRP A  31     -19.619  34.096  60.978  1.00 24.03    -0.028 A 
ATOM    274  CD1 TRP A  31     -20.224  34.849  61.965  1.00 25.17     0.096 A 
ATOM    275  CD2 TRP A  31     -18.979  35.033  60.100  1.00 26.99    -0.002 A 
ATOM    276  CE2 TRP A  31     -19.259  36.331  60.594  1.00 29.19     0.042 A 
ATOM    277  CE3 TRP A  31     -18.203  34.895  58.944  1.00 30.13     0.014 A 
ATOM    278  NE1 TRP A  31     -20.028  36.191  61.726  1.00 25.27    -0.365 N 
ATOM    279  HE1 TRP A  31     -20.393  36.955  62.295  1.00  0.00     0.165 HD
ATOM    280  CZ2 TRP A  31     -18.766  37.499  59.975  1.00 29.29     0.030 A 
ATOM    281  CZ3 TRP A  31     -17.739  36.033  58.323  1.00 29.40     0.001 A 
ATOM    282  CH2 TRP A  31     -18.027  37.329  58.846  1.00 29.77     0.002 A 
ATOM    283  N   LEU A  32     -23.013  32.434  61.771  1.00 21.74    -0.346 N 
ATOM    284  HN  LEU A  32     -22.798  32.427  62.768  1.00  0.00     0.163 HD
ATOM    285  CA  LEU A  32     -24.361  32.773  61.350  1.00 25.09     0.177 C 
ATOM    286  C   LEU A  32     -24.749  34.032  62.084  1.00 23.58     0.241 C 
ATOM    287  O   LEU A  32     -24.645  34.081  63.319  1.00 23.00    -0.271 OA
ATOM    288  CB  LEU A  32     -25.359  31.658  61.692  1.00 22.26     0.038 C 
ATOM    289  CG  LEU A  32     -25.160  30.277  61.106  1.00 21.57    -0.020 C 
ATOM    290  CD1 LEU A  32     -26.027  29.202  61.764  1.00 23.77     0.009 C 
ATOM    291  CD2 LEU A  32     -25.377  30.280  59.570  1.00 22.21     0.009 C 
ATOM    292  N   ASP A  33     -25.189  35.052  61.351  1.00 25.45    -0.346 N 
ATOM    293  HN  ASP A  33     -25.355  34.908  60.355  1.00  0.00     0.163 HD
ATOM    294  CA  ASP A  33     -25.443  36.374  61.926  1.00 27.50     0.186 C 
ATOM    295  C   ASP A  33     -24.174  36.771  62.685  1.00 25.65     0.241 C 
ATOM    296  O   ASP A  33     -23.076  36.577  62.143  1.00 28.41    -0.271 OA
ATOM    297  CB  ASP A  33     -26.737  36.333  62.730  1.00 32.38     0.147 C 
ATOM    298  CG  ASP A  33     -27.937  35.976  61.859  1.00 37.35     0.175 C 
ATOM    299  OD1 ASP A  33     -28.042  36.559  60.765  1.00 41.70    -0.648 OA
ATOM    300  OD2 ASP A  33     -28.756  35.120  62.250  1.00 40.18    -0.648 OA
ATOM    301  N   ASP A  34     -24.253  37.231  63.937  1.00 27.29    -0.345 N 
ATOM    302  HN  ASP A  34     -25.161  37.299  64.397  1.00  0.00     0.163 HD
ATOM    303  CA  ASP A  34     -23.044  37.637  64.650  1.00 26.06     0.186 C 
ATOM    304  C   ASP A  34     -22.580  36.599  65.673  1.00 24.63     0.241 C 
ATOM    305  O   ASP A  34     -21.988  36.958  66.704  1.00 27.38    -0.271 OA
ATOM    306  CB  ASP A  34     -23.232  39.006  65.318  1.00 29.80     0.147 C 
ATOM    307  CG  ASP A  34     -24.294  39.003  66.378  1.00 32.73     0.175 C 
ATOM    308  OD1 ASP A  34     -25.076  38.042  66.466  1.00 30.66    -0.648 OA
ATOM    309  OD2 ASP A  34     -24.363  39.997  67.154  1.00 37.41    -0.648 OA
ATOM    310  N   VAL A  35     -22.809  35.304  65.406  1.00 23.42    -0.346 N 
ATOM    311  HN  VAL A  35     -23.283  35.045  64.541  1.00  0.00     0.163 HD
ATOM    312  CA  VAL A  35     -22.388  34.260  66.338  1.00 24.20     0.180 C 
ATOM    313  C   VAL A  35     -21.590  33.206  65.582  1.00 22.53     0.241 C 
ATOM    314  O   VAL A  35     -21.975  32.797  64.481  1.00 22.92    -0.271 OA
ATOM    315  CB  VAL A  35     -23.596  33.606  67.038  1.00 22.51     0.009 C 
ATOM    316  CG1 VAL A  35     -23.115  32.497  67.972  1.00 23.42     0.012 C 
ATOM    317  CG2 VAL A  35     -24.410  34.635  67.833  1.00 27.80     0.012 C 
ATOM    318  N   VAL A  36     -20.530  32.704  66.211  1.00 23.22    -0.346 N 
ATOM    319  HN  VAL A  36     -20.245  33.130  67.093  1.00  0.00     0.163 HD
ATOM    320  CA  VAL A  36     -19.750  31.572  65.703  1.00 22.23     0.180 C 
ATOM    321  C   VAL A  36     -19.946  30.410  66.656  1.00 21.47     0.241 C 
ATOM    322  O   VAL A  36     -19.709  30.547  67.856  1.00 21.82    -0.271 OA
ATOM    323  CB  VAL A  36     -18.262  31.943  65.581  1.00 22.25     0.009 C 
ATOM    324  CG1 VAL A  36     -17.427  30.735  65.181  1.00 21.43     0.012 C 
ATOM    325  CG2 VAL A  36     -18.098  33.021  64.526  1.00 25.53     0.012 C 
ATOM    326  N   TYR A  37     -20.395  29.269  66.129  1.00 18.73    -0.346 N 
ATOM    327  HN  TYR A  37     -20.552  29.238  65.122  1.00  0.00     0.163 HD
ATOM    328  CA  TYR A  37     -20.677  28.058  66.904  1.00 17.30     0.180 C 
ATOM    329  C   TYR A  37     -19.531  27.082  66.673  1.00 17.70     0.241 C 
ATOM    330  O   TYR A  37     -19.125  26.868  65.521  1.00 18.71    -0.271 OA
ATOM    331  CB  TYR A  37     -21.989  27.393  66.433  1.00 17.01     0.073 C 
ATOM    332  CG  TYR A  37     -23.200  28.302  66.550  1.00 18.53    -0.056 A 
ATOM    333  CD1 TYR A  37     -23.506  29.212  65.562  1.00 20.50     0.010 A 
ATOM    334  CD2 TYR A  37     -24.063  28.182  67.658  1.00 19.32     0.010 A 
ATOM    335  CE1 TYR A  37     -24.596  30.083  65.694  1.00 19.83     0.037 A 
ATOM    336  CE2 TYR A  37     -25.155  29.019  67.771  1.00 21.60     0.037 A 
ATOM    337  CZ  TYR A  37     -25.428  29.938  66.784  1.00 22.65     0.065 A 
ATOM    338  OH  TYR A  37     -26.516  30.764  66.922  1.00 27.27    -0.361 OA
ATOM    339  HH  TYR A  37     -27.089  30.664  67.673  1.00  0.00     0.217 HD
ATOM    340  N   CYS A  38     -19.030  26.464  67.733  1.00 18.14    -0.345 N 
ATOM    341  HN  CYS A  38     -19.382  26.683  68.665  1.00  0.00     0.163 HD
ATOM    342  CA  CYS A  38     -17.975  25.471  67.567  1.00 19.14     0.186 C 
ATOM    343  C   CYS A  38     -18.030  24.470  68.715  1.00 16.88     0.244 C 
ATOM    344  O   CYS A  38     -18.694  24.705  69.714  1.00 17.61    -0.271 OA
ATOM    345  CB  CYS A  38     -16.582  26.119  67.464  1.00 21.39     0.120 C 
ATOM    346  SG  CYS A  38     -15.923  26.821  68.953  1.00 23.19    -0.095 SA
ATOM    347  N   PRO A  39     -17.312  23.341  68.608  1.00 16.93    -0.337 N 
ATOM    348  CA  PRO A  39     -17.292  22.379  69.734  1.00 18.74     0.179 C 
ATOM    349  C   PRO A  39     -16.620  22.970  70.961  1.00 18.38     0.241 C 
ATOM    350  O   PRO A  39     -15.551  23.596  70.857  1.00 19.27    -0.271 OA
ATOM    351  CB  PRO A  39     -16.457  21.218  69.177  1.00 19.00     0.037 C 
ATOM    352  CG  PRO A  39     -16.698  21.287  67.639  1.00 18.42     0.022 C 
ATOM    353  CD  PRO A  39     -16.636  22.789  67.410  1.00 18.97     0.127 C 
ATOM    354  N   ARG A  40     -17.231  22.781  72.137  1.00 18.61    -0.346 N 
ATOM    355  HN  ARG A  40     -18.111  22.269  72.201  1.00  0.00     0.163 HD
ATOM    356  CA  ARG A  40     -16.585  23.340  73.329  1.00 17.58     0.176 C 
ATOM    357  C   ARG A  40     -15.235  22.681  73.667  1.00 19.20     0.241 C 
ATOM    358  O   ARG A  40     -14.422  23.314  74.356  1.00 21.53    -0.271 OA
ATOM    359  CB  ARG A  40     -17.548  23.296  74.529  1.00 18.96     0.036 C 
ATOM    360  CG  ARG A  40     -17.784  21.889  75.067  1.00 19.89     0.023 C 
ATOM    361  CD  ARG A  40     -18.713  21.897  76.278  1.00 20.98     0.138 C 
ATOM    362  NE  ARG A  40     -18.962  20.524  76.737  1.00 17.62    -0.227 N 
ATOM    363  HE  ARG A  40     -18.614  19.753  76.167  1.00  0.00     0.177 HD
ATOM    364  CZ  ARG A  40     -19.618  20.233  77.857  1.00 20.42     0.665 C 
ATOM    365  NH1 ARG A  40     -20.043  21.238  78.629  1.00 24.55    -0.235 N 
ATOM    366 1HH1 ARG A  40     -20.546  21.015  79.488  1.00  0.00     0.174 HD
ATOM    367 2HH1 ARG A  40     -19.931  22.200  78.307  1.00  0.00     0.174 HD
ATOM    368  NH2 ARG A  40     -19.765  18.971  78.279  1.00 22.31    -0.235 N 
ATOM    369 1HH2 ARG A  40     -20.268  18.748  79.138  1.00  0.00     0.174 HD
ATOM    370 2HH2 ARG A  40     -19.441  18.204  77.690  1.00  0.00     0.174 HD
ATOM    371  N   HIS A  41     -14.942  21.475  73.109  1.00 19.62    -0.346 N 
ATOM    372  HN  HIS A  41     -15.582  21.008  72.467  1.00  0.00     0.163 HD
ATOM    373  CA  HIS A  41     -13.655  20.887  73.483  1.00 20.64     0.182 C 
ATOM    374  C   HIS A  41     -12.483  21.648  72.895  1.00 22.57     0.241 C 
ATOM    375  O   HIS A  41     -11.354  21.321  73.238  1.00 24.36    -0.271 OA
ATOM    376  CB  HIS A  41     -13.601  19.370  73.148  1.00 22.65     0.093 C 
ATOM    377  CG  HIS A  41     -13.607  18.990  71.683  1.00 20.11     0.028 A 
ATOM    378  CD2 HIS A  41     -14.435  18.162  71.007  1.00 18.83     0.114 A 
ATOM    379  ND1 HIS A  41     -12.586  19.319  70.802  1.00 23.37    -0.354 N 
ATOM    380  HD1 HIS A  41     -11.780  19.904  71.021  1.00  0.00     0.166 HD
ATOM    381  CE1 HIS A  41     -12.830  18.748  69.626  1.00 18.12     0.180 A 
ATOM    382  NE2 HIS A  41     -13.946  18.052  69.714  1.00 19.31    -0.360 N 
ATOM    383  HE2 HIS A  41     -14.378  17.521  68.957  1.00  0.00     0.166 HD
ATOM    384  N   VAL A  42     -12.728  22.683  72.092  1.00 21.40    -0.346 N 
ATOM    385  HN  VAL A  42     -13.675  22.852  71.753  1.00  0.00     0.163 HD
ATOM    386  CA  VAL A  42     -11.631  23.582  71.695  1.00 22.78     0.180 C 
ATOM    387  C   VAL A  42     -10.936  24.184  72.886  1.00 25.52     0.241 C 
ATOM    388  O   VAL A  42      -9.754  24.510  72.775  1.00 25.57    -0.271 OA
ATOM    389  CB  VAL A  42     -12.156  24.661  70.711  1.00 21.89     0.009 C 
ATOM    390  CG1 VAL A  42     -12.950  25.720  71.418  1.00 20.52     0.012 C 
ATOM    391  CG2 VAL A  42     -10.976  25.348  69.951  1.00 22.87     0.012 C 
ATOM    392  N   ILE A  43     -11.598  24.288  74.051  1.00 23.45    -0.346 N 
ATOM    393  HN  ILE A  43     -12.550  23.930  74.131  1.00  0.00     0.163 HD
ATOM    394  CA  ILE A  43     -10.949  24.919  75.210  1.00 22.65     0.180 C 
ATOM    395  C   ILE A  43     -10.218  23.917  76.087  1.00 26.69     0.241 C 
ATOM    396  O   ILE A  43      -9.620  24.311  77.105  1.00 33.14    -0.271 OA
ATOM    397  CB  ILE A  43     -11.920  25.740  76.082  1.00 26.05     0.013 C 
ATOM    398  CG1 ILE A  43     -12.893  24.844  76.886  1.00 27.04     0.002 C 
ATOM    399  CG2 ILE A  43     -12.674  26.775  75.236  1.00 25.30     0.012 C 
ATOM    400  CD1 ILE A  43     -13.883  25.645  77.715  1.00 26.94     0.005 C 
ATOM    401  N   CYS A  44     -10.229  22.636  75.708  1.00 28.50    -0.345 N 
ATOM    402  HN  CYS A  44     -10.673  22.370  74.829  1.00  0.00     0.163 HD
ATOM    403  CA  CYS A  44      -9.594  21.595  76.565  1.00 31.95     0.186 C 
ATOM    404  C   CYS A  44      -8.131  21.336  76.178  1.00 37.49     0.242 C 
ATOM    405  O   CYS A  44      -7.863  21.112  74.981  1.00 41.33    -0.271 OA
ATOM    406  CB  CYS A  44     -10.375  20.288  76.491  1.00 38.17     0.120 C 
ATOM    407  SG  CYS A  44     -12.053  20.412  77.165  1.00 49.25    -0.095 SA
ATOM    408  N   THR A  45      -7.230  21.367  77.170  1.00 46.61    -0.344 N 
ATOM    409  HN  THR A  45      -7.545  21.618  78.107  1.00  0.00     0.163 HD
ATOM    410  CA  THR A  45      -5.826  21.059  76.968  1.00 50.42     0.205 C 
ATOM    411  C   THR A  45      -5.597  19.560  77.097  1.00 56.20     0.243 C 
ATOM    412  O   THR A  45      -6.427  18.817  77.635  1.00 48.58    -0.271 OA
ATOM    413  CB  THR A  45      -4.959  21.807  77.974  1.00 51.53     0.146 C 
ATOM    414  CG2 THR A  45      -5.015  23.301  77.689  1.00 50.00     0.042 C 
ATOM    415  OG1 THR A  45      -5.440  21.536  79.298  1.00 49.46    -0.393 OA
ATOM    416  HG1 THR A  45      -5.405  20.603  79.476  1.00  0.00     0.210 HD
ATOM    417  N   SER A  46      -4.446  19.119  76.589  1.00 64.08    -0.344 N 
ATOM    418  HN  SER A  46      -3.797  19.779  76.161  1.00  0.00     0.163 HD
ATOM    419  CA  SER A  46      -4.105  17.702  76.639  1.00 71.06     0.200 C 
ATOM    420  C   SER A  46      -4.067  17.164  78.064  1.00 72.57     0.243 C 
ATOM    421  O   SER A  46      -4.243  15.957  78.264  1.00 73.67    -0.271 OA
ATOM    422  CB  SER A  46      -2.757  17.475  75.958  1.00 73.51     0.199 C 
ATOM    423  OG  SER A  46      -2.939  17.297  74.565  1.00 73.56    -0.398 OA
ATOM    424  HG  SER A  46      -2.100  17.156  74.141  1.00  0.00     0.209 HD
ATOM    425  N   GLU A  47      -3.871  18.036  79.055  1.00 72.79    -0.346 N 
ATOM    426  HN  GLU A  47      -3.846  19.030  78.828  1.00  0.00     0.163 HD
ATOM    427  CA  GLU A  47      -3.691  17.639  80.445  1.00 73.87     0.177 C 
ATOM    428  C   GLU A  47      -4.998  17.373  81.179  1.00 72.15     0.241 C 
ATOM    429  O   GLU A  47      -4.955  16.916  82.325  1.00 77.14    -0.271 OA
ATOM    430  CB  GLU A  47      -2.918  18.723  81.203  1.00 76.13     0.045 C 
ATOM    431  CG  GLU A  47      -1.435  18.808  80.875  1.00 81.37     0.116 C 
ATOM    432  CD  GLU A  47      -1.169  19.127  79.416  1.00 84.22     0.172 C 
ATOM    433  OE1 GLU A  47      -0.349  18.418  78.798  1.00 86.22    -0.648 OA
ATOM    434  OE2 GLU A  47      -1.786  20.074  78.883  1.00 82.77    -0.648 OA
ATOM    435  N   ASP A  48      -6.148  17.663  80.577  1.00 61.10    -0.346 N 
ATOM    436  HN  ASP A  48      -6.137  17.999  79.614  1.00  0.00     0.163 HD
ATOM    437  CA  ASP A  48      -7.423  17.510  81.265  1.00 62.06     0.186 C 
ATOM    438  C   ASP A  48      -8.491  17.038  80.287  1.00 54.57     0.241 C 
ATOM    439  O   ASP A  48      -9.575  17.613  80.184  1.00 55.95    -0.271 OA
ATOM    440  CB  ASP A  48      -7.831  18.815  81.951  1.00 68.31     0.147 C 
ATOM    441  CG  ASP A  48      -8.637  18.583  83.225  1.00 73.76     0.175 C 
ATOM    442  OD1 ASP A  48      -8.369  17.584  83.930  1.00 75.46    -0.648 OA
ATOM    443  OD2 ASP A  48      -9.545  19.395  83.515  1.00 73.49    -0.648 OA
ATOM    444  N   MET A  49      -8.192  15.976  79.545  1.00 49.96    -0.346 N 
ATOM    445  HN  MET A  49      -7.262  15.560  79.601  1.00  0.00     0.163 HD
ATOM    446  CA  MET A  49      -9.194  15.406  78.651  1.00 47.68     0.177 C 
ATOM    447  C   MET A  49      -9.965  14.256  79.279  1.00 43.31     0.241 C 
ATOM    448  O   MET A  49     -10.963  13.808  78.692  1.00 40.35    -0.271 OA
ATOM    449  CB  MET A  49      -8.553  14.926  77.352  1.00 52.24     0.045 C 
ATOM    450  CG  MET A  49      -8.105  16.052  76.442  1.00 60.77     0.076 C 
ATOM    451  SD  MET A  49      -7.389  15.408  74.923  1.00 64.69    -0.173 SA
ATOM    452  CE  MET A  49      -6.554  13.929  75.511  1.00 65.82     0.089 C 
ATOM    453  N   LEU A  50      -9.535  13.777  80.440  1.00 43.31    -0.346 N 
ATOM    454  HN  LEU A  50      -8.718  14.199  80.881  1.00  0.00     0.163 HD
ATOM    455  CA  LEU A  50     -10.203  12.664  81.098  1.00 47.05     0.177 C 
ATOM    456  C   LEU A  50     -11.477  13.128  81.790  1.00 48.22     0.241 C 
ATOM    457  O   LEU A  50     -12.561  12.580  81.554  1.00 44.09    -0.271 OA
ATOM    458  CB  LEU A  50      -9.250  12.006  82.098  1.00 53.84     0.038 C 
ATOM    459  CG  LEU A  50      -9.492  10.552  82.508  1.00 60.64    -0.020 C 
ATOM    460  CD1 LEU A  50      -8.168   9.810  82.601  1.00 63.95     0.009 C 
ATOM    461  CD2 LEU A  50     -10.229  10.489  83.841  1.00 62.71     0.009 C 
ATOM    462  N   ASN A  51     -11.377  14.153  82.633  1.00 49.25    -0.346 N 
ATOM    463  HN  ASN A  51     -10.461  14.565  82.809  1.00  0.00     0.163 HD
ATOM    464  CA  ASN A  51     -12.549  14.703  83.314  1.00 49.99     0.185 C 
ATOM    465  C   ASN A  51     -12.501  16.227  83.307  1.00 43.26     0.243 C 
ATOM    466  O   ASN A  51     -12.415  16.873  84.360  1.00 48.20    -0.271 OA
ATOM    467  CB  ASN A  51     -12.662  14.138  84.734  1.00 58.07     0.137 C 
ATOM    468  CG  ASN A  51     -13.646  12.977  84.810  1.00 58.78     0.217 C 
ATOM    469  ND2 ASN A  51     -13.159  11.807  85.208  1.00 58.36    -0.370 N 
ATOM    470 1HD2 ASN A  51     -12.184  11.682  85.480  1.00  0.00     0.159 HD
ATOM    471 2HD2 ASN A  51     -13.818  11.030  85.259  1.00  0.00     0.159 HD
ATOM    472  OD1 ASN A  51     -14.825  13.128  84.481  1.00 60.62    -0.274 OA
ATOM    473  N   PRO A  52     -12.606  16.842  82.130  1.00 38.87    -0.337 N 
ATOM    474  CA  PRO A  52     -12.669  18.305  82.087  1.00 36.48     0.179 C 
ATOM    475  C   PRO A  52     -13.937  18.795  82.760  1.00 37.13     0.241 C 
ATOM    476  O   PRO A  52     -15.018  18.241  82.551  1.00 39.05    -0.271 OA
ATOM    477  CB  PRO A  52     -12.682  18.616  80.591  1.00 33.36     0.037 C 
ATOM    478  CG  PRO A  52     -13.348  17.378  79.969  1.00 35.58     0.022 C 
ATOM    479  CD  PRO A  52     -12.759  16.255  80.792  1.00 34.74     0.127 C 
ATOM    480  N   ASN A  53     -13.811  19.852  83.560  1.00 32.37    -0.346 N 
ATOM    481  HN  ASN A  53     -12.888  20.127  83.896  1.00  0.00     0.163 HD
ATOM    482  CA  ASN A  53     -14.984  20.618  83.958  1.00 31.27     0.185 C 
ATOM    483  C   ASN A  53     -15.033  21.833  83.039  1.00 32.00     0.241 C 
ATOM    484  O   ASN A  53     -14.257  22.797  83.210  1.00 30.92    -0.271 OA
ATOM    485  CB  ASN A  53     -14.989  21.073  85.410  1.00 33.71     0.137 C 
ATOM    486  CG  ASN A  53     -16.325  21.633  85.748  1.00 39.55     0.217 C 
ATOM    487  ND2 ASN A  53     -17.231  20.773  86.214  1.00 41.66    -0.370 N 
ATOM    488 1HD2 ASN A  53     -17.004  19.807  86.448  1.00  0.00     0.159 HD
ATOM    489 2HD2 ASN A  53     -18.147  21.157  86.446  1.00  0.00     0.159 HD
ATOM    490  OD1 ASN A  53     -16.599  22.797  85.466  1.00 36.15    -0.274 OA
ATOM    491  N   TYR A  54     -15.949  21.785  82.070  1.00 25.73    -0.346 N 
ATOM    492  HN  TYR A  54     -16.604  21.004  82.032  1.00  0.00     0.163 HD
ATOM    493  CA  TYR A  54     -16.023  22.832  81.071  1.00 24.45     0.180 C 
ATOM    494  C   TYR A  54     -16.461  24.159  81.689  1.00 28.40     0.241 C 
ATOM    495  O   TYR A  54     -16.066  25.223  81.199  1.00 26.38    -0.271 OA
ATOM    496  CB  TYR A  54     -16.948  22.390  79.955  1.00 22.86     0.073 C 
ATOM    497  CG  TYR A  54     -16.297  21.404  79.042  1.00 23.91    -0.056 A 
ATOM    498  CD1 TYR A  54     -15.368  21.807  78.108  1.00 23.78     0.010 A 
ATOM    499  CD2 TYR A  54     -16.611  20.030  79.126  1.00 23.58     0.010 A 
ATOM    500  CE1 TYR A  54     -14.783  20.895  77.230  1.00 26.50     0.037 A 
ATOM    501  CE2 TYR A  54     -16.037  19.109  78.254  1.00 22.34     0.037 A 
ATOM    502  CZ  TYR A  54     -15.138  19.540  77.305  1.00 25.43     0.065 A 
ATOM    503  OH  TYR A  54     -14.543  18.632  76.488  1.00 26.91    -0.361 OA
ATOM    504  HH  TYR A  54     -13.923  18.929  75.833  1.00  0.00     0.217 HD
ATOM    505  N   GLU A  55     -17.293  24.126  82.728  1.00 27.27    -0.346 N 
ATOM    506  HN  GLU A  55     -17.647  23.237  83.082  1.00  0.00     0.163 HD
ATOM    507  CA  GLU A  55     -17.688  25.382  83.350  1.00 26.04     0.177 C 
ATOM    508  C   GLU A  55     -16.469  26.109  83.909  1.00 29.08     0.241 C 
ATOM    509  O   GLU A  55     -16.299  27.314  83.683  1.00 29.98    -0.271 OA
ATOM    510  CB  GLU A  55     -18.712  25.139  84.462  1.00 31.55     0.045 C 
ATOM    511  CG  GLU A  55     -19.593  26.356  84.701  1.00 45.89     0.116 C 
ATOM    512  CD  GLU A  55     -20.387  26.272  85.993  1.00 63.50     0.172 C 
ATOM    513  OE1 GLU A  55     -20.815  25.156  86.365  1.00 70.09    -0.648 OA
ATOM    514  OE2 GLU A  55     -20.585  27.327  86.639  1.00 68.45    -0.648 OA
ATOM    515  N   ASP A  56     -15.575  25.369  84.553  1.00 27.47    -0.346 N 
ATOM    516  HN  ASP A  56     -15.741  24.372  84.688  1.00  0.00     0.163 HD
ATOM    517  CA  ASP A  56     -14.351  25.984  85.069  1.00 30.11     0.186 C 
ATOM    518  C   ASP A  56     -13.435  26.411  83.930  1.00 28.92     0.241 C 
ATOM    519  O   ASP A  56     -12.803  27.481  83.995  1.00 30.30    -0.271 OA
ATOM    520  CB  ASP A  56     -13.591  25.007  85.961  1.00 32.69     0.147 C 
ATOM    521  CG  ASP A  56     -14.212  24.819  87.310  1.00 37.00     0.175 C 
ATOM    522  OD1 ASP A  56     -15.050  25.645  87.716  1.00 40.23    -0.648 OA
ATOM    523  OD2 ASP A  56     -13.797  23.844  87.952  1.00 38.69    -0.648 OA
ATOM    524  N   LEU A  57     -13.267  25.550  82.918  1.00 29.90    -0.346 N 
ATOM    525  HN  LEU A  57     -13.772  24.664  82.906  1.00  0.00     0.163 HD
ATOM    526  CA  LEU A  57     -12.361  25.891  81.842  1.00 27.79     0.177 C 
ATOM    527  C   LEU A  57     -12.800  27.176  81.168  1.00 32.43     0.241 C 
ATOM    528  O   LEU A  57     -11.958  28.011  80.811  1.00 32.75    -0.271 OA
ATOM    529  CB  LEU A  57     -12.277  24.739  80.830  1.00 27.33     0.038 C 
ATOM    530  CG  LEU A  57     -11.612  23.478  81.393  1.00 31.05    -0.020 C 
ATOM    531  CD1 LEU A  57     -11.657  22.354  80.365  1.00 30.31     0.009 C 
ATOM    532  CD2 LEU A  57     -10.185  23.747  81.798  1.00 36.68     0.009 C 
ATOM    533  N   LEU A  58     -14.116  27.367  81.008  1.00 26.51    -0.346 N 
ATOM    534  HN  LEU A  58     -14.778  26.686  81.382  1.00  0.00     0.163 HD
ATOM    535  CA  LEU A  58     -14.607  28.547  80.300  1.00 23.91     0.177 C 
ATOM    536  C   LEU A  58     -14.542  29.796  81.166  1.00 25.16     0.241 C 
ATOM    537  O   LEU A  58     -14.269  30.880  80.644  1.00 27.55    -0.271 OA
ATOM    538  CB  LEU A  58     -16.035  28.323  79.769  1.00 26.33     0.038 C 
ATOM    539  CG  LEU A  58     -16.577  29.392  78.817  1.00 29.44    -0.020 C 
ATOM    540  CD1 LEU A  58     -15.654  29.529  77.619  1.00 28.23     0.009 C 
ATOM    541  CD2 LEU A  58     -17.993  29.059  78.257  1.00 29.12     0.009 C 
ATOM    542  N   ILE A  59     -14.823  29.674  82.467  1.00 25.88    -0.346 N 
ATOM    543  HN  ILE A  59     -15.123  28.774  82.841  1.00  0.00     0.163 HD
ATOM    544  CA  ILE A  59     -14.701  30.831  83.357  1.00 27.23     0.180 C 
ATOM    545  C   ILE A  59     -13.289  31.396  83.299  1.00 32.62     0.241 C 
ATOM    546  O   ILE A  59     -13.090  32.602  83.467  1.00 33.22    -0.271 OA
ATOM    547  CB  ILE A  59     -15.095  30.425  84.795  1.00 29.59     0.013 C 
ATOM    548  CG1 ILE A  59     -16.620  30.386  84.948  1.00 35.24     0.002 C 
ATOM    549  CG2 ILE A  59     -14.570  31.377  85.817  1.00 35.07     0.012 C 
ATOM    550  CD1 ILE A  59     -17.075  29.541  86.123  1.00 40.57     0.005 C 
ATOM    551  N   ARG A  60     -12.299  30.562  83.013  1.00 28.36    -0.346 N 
ATOM    552  HN  ARG A  60     -12.510  29.584  82.813  1.00  0.00     0.163 HD
ATOM    553  CA  ARG A  60     -10.911  31.018  82.979  1.00 29.62     0.176 C 
ATOM    554  C   ARG A  60     -10.503  31.618  81.642  1.00 31.89     0.241 C 
ATOM    555  O   ARG A  60      -9.368  32.111  81.538  1.00 33.28    -0.271 OA
ATOM    556  CB  ARG A  60      -9.973  29.869  83.355  1.00 30.12     0.036 C 
ATOM    557  CG  ARG A  60     -10.257  29.301  84.737  1.00 30.75     0.023 C 
ATOM    558  CD  ARG A  60      -9.592  27.969  84.979  1.00 33.09     0.138 C 
ATOM    559  NE  ARG A  60      -9.964  27.560  86.321  1.00 33.79    -0.227 N 
ATOM    560  HE  ARG A  60     -10.162  28.300  86.994  1.00  0.00     0.177 HD
ATOM    561  CZ  ARG A  60     -10.069  26.312  86.749  1.00 37.08     0.665 C 
ATOM    562  NH1 ARG A  60      -9.781  25.291  85.961  1.00 39.70    -0.235 N 
ATOM    563 1HH1 ARG A  60      -9.478  25.460  85.002  1.00  0.00     0.174 HD
ATOM    564 2HH1 ARG A  60      -9.862  24.329  86.291  1.00  0.00     0.174 HD
ATOM    565  NH2 ARG A  60     -10.461  26.094  87.988  1.00 42.04    -0.235 N 
ATOM    566 1HH2 ARG A  60     -10.683  26.882  88.596  1.00  0.00     0.174 HD
ATOM    567 2HH2 ARG A  60     -10.542  25.132  88.318  1.00  0.00     0.174 HD
ATOM    568  N   LYS A  61     -11.402  31.649  80.666  1.00 33.35    -0.346 N 
ATOM    569  HN  LYS A  61     -12.322  31.249  80.850  1.00  0.00     0.163 HD
ATOM    570  CA  LYS A  61     -11.155  32.219  79.348  1.00 30.54     0.176 C 
ATOM    571  C   LYS A  61     -11.645  33.660  79.273  1.00 31.62     0.241 C 
ATOM    572  O   LYS A  61     -12.557  34.067  79.999  1.00 32.37    -0.271 OA
ATOM    573  CB  LYS A  61     -11.851  31.408  78.256  1.00 29.48     0.035 C 
ATOM    574  CG  LYS A  61     -11.351  29.973  78.173  1.00 34.84     0.004 C 
ATOM    575  CD  LYS A  61      -9.881  29.971  77.702  1.00 41.17     0.027 C 
ATOM    576  CE  LYS A  61      -9.373  28.587  77.366  1.00 43.87     0.229 C 
ATOM    577  NZ  LYS A  61      -7.911  28.499  77.516  1.00 46.09    -0.079 N 
ATOM    578  HZ1 LYS A  61      -7.568  27.565  77.289  1.00  0.00     0.274 HD
ATOM    579  HZ2 LYS A  61      -7.613  28.790  78.447  1.00  0.00     0.274 HD
ATOM    580  HZ3 LYS A  61      -7.435  29.215  76.967  1.00  0.00     0.274 HD
ATOM    581  N   SER A  62     -11.011  34.438  78.390  1.00 34.42    -0.344 N 
ATOM    582  HN  SER A  62     -10.148  34.082  77.979  1.00  0.00     0.163 HD
ATOM    583  CA  SER A  62     -11.465  35.758  77.973  1.00 35.58     0.200 C 
ATOM    584  C   SER A  62     -11.760  35.761  76.471  1.00 31.00     0.243 C 
ATOM    585  O   SER A  62     -11.372  34.845  75.749  1.00 32.13    -0.271 OA
ATOM    586  CB  SER A  62     -10.403  36.822  78.290  1.00 37.97     0.199 C 
ATOM    587  OG  SER A  62     -10.007  36.774  79.653  1.00 53.78    -0.398 OA
ATOM    588  HG  SER A  62      -9.350  37.432  79.849  1.00  0.00     0.209 HD
ATOM    589  N   ASN A  63     -12.458  36.804  75.991  1.00 32.85    -0.345 N 
ATOM    590  HN  ASN A  63     -12.793  37.528  76.626  1.00  0.00     0.163 HD
ATOM    591  CA  ASN A  63     -12.738  36.902  74.557  1.00 29.17     0.185 C 
ATOM    592  C   ASN A  63     -11.461  36.836  73.737  1.00 31.25     0.241 C 
ATOM    593  O   ASN A  63     -11.443  36.211  72.670  1.00 31.89    -0.271 OA
ATOM    594  CB  ASN A  63     -13.492  38.196  74.218  1.00 31.33     0.137 C 
ATOM    595  CG  ASN A  63     -14.915  38.245  74.799  1.00 33.70     0.217 C 
ATOM    596  ND2 ASN A  63     -15.347  39.434  75.187  1.00 33.99    -0.370 N 
ATOM    597 1HD2 ASN A  63     -14.758  40.266  75.166  1.00  0.00     0.159 HD
ATOM    598 2HD2 ASN A  63     -16.291  39.467  75.572  1.00  0.00     0.159 HD
ATOM    599  OD1 ASN A  63     -15.634  37.229  74.825  1.00 32.44    -0.274 OA
ATOM    600  N   HIS A  64     -10.390  37.499  74.194  1.00 33.86    -0.346 N 
ATOM    601  HN  HIS A  64     -10.430  37.979  75.093  1.00  0.00     0.163 HD
ATOM    602  CA  HIS A  64      -9.164  37.532  73.399  1.00 36.05     0.182 C 
ATOM    603  C   HIS A  64      -8.447  36.191  73.328  1.00 37.13     0.241 C 
ATOM    604  O   HIS A  64      -7.538  36.041  72.503  1.00 37.01    -0.271 OA
ATOM    605  CB  HIS A  64      -8.207  38.606  73.946  1.00 38.57     0.093 C 
ATOM    606  CG  HIS A  64      -7.552  38.226  75.236  1.00 47.05     0.028 A 
ATOM    607  CD2 HIS A  64      -7.887  38.498  76.522  1.00 52.81     0.114 A 
ATOM    608  ND1 HIS A  64      -6.396  37.476  75.292  1.00 53.15    -0.354 N 
ATOM    609  HD1 HIS A  64      -5.890  37.112  74.485  1.00  0.00     0.166 HD
ATOM    610  CE1 HIS A  64      -6.046  37.303  76.557  1.00 55.50     0.180 A 
ATOM    611  NE2 HIS A  64      -6.940  37.905  77.323  1.00 49.63    -0.360 N 
ATOM    612  HE2 HIS A  64      -6.929  37.926  78.343  1.00  0.00     0.166 HD
ATOM    613  N   ASN A  65      -8.859  35.192  74.109  1.00 34.22    -0.346 N 
ATOM    614  HN  ASN A  65      -9.592  35.351  74.800  1.00  0.00     0.163 HD
ATOM    615  CA  ASN A  65      -8.258  33.875  73.971  1.00 31.07     0.185 C 
ATOM    616  C   ASN A  65      -8.791  33.121  72.767  1.00 30.49     0.241 C 
ATOM    617  O   ASN A  65      -8.291  32.039  72.458  1.00 33.81    -0.271 OA
ATOM    618  CB  ASN A  65      -8.512  33.009  75.232  1.00 30.32     0.137 C 
ATOM    619  CG  ASN A  65      -7.881  33.561  76.506  1.00 32.93     0.217 C 
ATOM    620  ND2 ASN A  65      -6.646  34.055  76.423  1.00 39.73    -0.370 N 
ATOM    621 1HD2 ASN A  65      -6.224  34.424  77.275  1.00  0.00     0.159 HD
ATOM    622 2HD2 ASN A  65      -6.125  34.082  75.547  1.00  0.00     0.159 HD
ATOM    623  OD1 ASN A  65      -8.507  33.528  77.559  1.00 32.54    -0.274 OA
ATOM    624  N   PHE A  66      -9.801  33.643  72.084  1.00 29.52    -0.346 N 
ATOM    625  HN  PHE A  66     -10.164  34.555  72.361  1.00  0.00     0.163 HD
ATOM    626  CA  PHE A  66     -10.409  32.957  70.951  1.00 30.77     0.180 C 
ATOM    627  C   PHE A  66     -10.047  33.709  69.677  1.00 32.12     0.241 C 
ATOM    628  O   PHE A  66     -10.443  34.866  69.514  1.00 36.57    -0.271 OA
ATOM    629  CB  PHE A  66     -11.930  32.889  71.095  1.00 27.94     0.073 C 
ATOM    630  CG  PHE A  66     -12.399  32.051  72.253  1.00 27.24    -0.056 A 
ATOM    631  CD1 PHE A  66     -12.489  30.688  72.147  1.00 30.84     0.007 A 
ATOM    632  CD2 PHE A  66     -12.754  32.660  73.443  1.00 29.46     0.007 A 
ATOM    633  CE1 PHE A  66     -12.932  29.918  73.246  1.00 29.94     0.001 A 
ATOM    634  CE2 PHE A  66     -13.186  31.911  74.565  1.00 28.84     0.001 A 
ATOM    635  CZ  PHE A  66     -13.295  30.525  74.435  1.00 27.44     0.000 A 
ATOM    636  N   LEU A  67      -9.311  33.059  68.783  1.00 29.10    -0.346 N 
ATOM    637  HN  LEU A  67      -9.007  32.107  68.988  1.00  0.00     0.163 HD
ATOM    638  CA  LEU A  67      -8.925  33.670  67.516  1.00 31.91     0.177 C 
ATOM    639  C   LEU A  67      -9.832  33.099  66.440  1.00 28.11     0.241 C 
ATOM    640  O   LEU A  67      -9.803  31.898  66.214  1.00 31.97    -0.271 OA
ATOM    641  CB  LEU A  67      -7.463  33.368  67.195  1.00 39.45     0.038 C 
ATOM    642  CG  LEU A  67      -6.447  33.976  68.156  1.00 54.32    -0.020 C 
ATOM    643  CD1 LEU A  67      -5.055  33.453  67.852  1.00 58.35     0.009 C 
ATOM    644  CD2 LEU A  67      -6.493  35.490  68.066  1.00 58.55     0.009 C 
ATOM    645  N   VAL A  68     -10.659  33.946  65.826  1.00 30.24    -0.346 N 
ATOM    646  HN  VAL A  68     -10.625  34.929  66.098  1.00  0.00     0.163 HD
ATOM    647  CA  VAL A  68     -11.612  33.555  64.787  1.00 28.25     0.180 C 
ATOM    648  C   VAL A  68     -11.183  34.185  63.471  1.00 30.82     0.241 C 
ATOM    649  O   VAL A  68     -10.959  35.397  63.409  1.00 30.93    -0.271 OA
ATOM    650  CB  VAL A  68     -13.047  33.977  65.158  1.00 29.95     0.009 C 
ATOM    651  CG1 VAL A  68     -14.038  33.493  64.100  1.00 31.41     0.012 C 
ATOM    652  CG2 VAL A  68     -13.439  33.364  66.474  1.00 29.09     0.012 C 
ATOM    653  N   GLN A  69     -11.061  33.380  62.430  1.00 29.34    -0.346 N 
ATOM    654  HN  GLN A  69     -11.298  32.393  62.532  1.00  0.00     0.163 HD
ATOM    655  CA  GLN A  69     -10.596  33.870  61.141  1.00 34.56     0.177 C 
ATOM    656  C   GLN A  69     -11.559  33.414  60.064  1.00 32.44     0.241 C 
ATOM    657  O   GLN A  69     -11.857  32.217  59.952  1.00 29.42    -0.271 OA
ATOM    658  CB  GLN A  69      -9.175  33.384  60.833  1.00 38.79     0.044 C 
ATOM    659  CG  GLN A  69      -8.142  33.903  61.807  1.00 56.77     0.105 C 
ATOM    660  CD  GLN A  69      -6.800  33.239  61.624  1.00 67.76     0.215 C 
ATOM    661  NE2 GLN A  69      -6.187  33.448  60.460  1.00 68.57    -0.370 N 
ATOM    662 1HE2 GLN A  69      -6.587  34.024  59.720  1.00  0.00     0.159 HD
ATOM    663 2HE2 GLN A  69      -5.280  32.999  60.336  1.00  0.00     0.159 HD
ATOM    664  OE1 GLN A  69      -6.315  32.541  62.521  1.00 69.34    -0.274 OA
ATOM    665  N   ALA A  70     -12.058  34.376  59.305  1.00 31.58    -0.346 N 
ATOM    666  HN  ALA A  70     -11.782  35.337  59.508  1.00  0.00     0.163 HD
ATOM    667  CA  ALA A  70     -12.975  34.150  58.200  1.00 34.04     0.172 C 
ATOM    668  C   ALA A  70     -12.224  34.524  56.929  1.00 38.26     0.240 C 
ATOM    669  O   ALA A  70     -12.015  35.710  56.665  1.00 39.86    -0.271 OA
ATOM    670  CB  ALA A  70     -14.237  34.992  58.377  1.00 39.72     0.042 C 
ATOM    671  N   GLY A  71     -11.817  33.516  56.168  1.00 39.91    -0.351 N 
ATOM    672  HN  GLY A  71     -12.142  32.569  56.361  1.00  0.00     0.163 HD
ATOM    673  CA  GLY A  71     -10.903  33.761  55.053  1.00 37.68     0.225 C 
ATOM    674  C   GLY A  71      -9.632  34.357  55.619  1.00 46.98     0.236 C 
ATOM    675  O   GLY A  71      -9.043  33.826  56.565  1.00 51.40    -0.272 OA
ATOM    676  N   ASN A  72      -9.214  35.499  55.080  1.00 50.11    -0.346 N 
ATOM    677  HN  ASN A  72      -9.673  35.871  54.249  1.00  0.00     0.163 HD
ATOM    678  CA  ASN A  72      -8.097  36.216  55.683  1.00 57.04     0.185 C 
ATOM    679  C   ASN A  72      -8.601  37.499  56.328  1.00 56.54     0.241 C 
ATOM    680  O   ASN A  72      -8.046  38.577  56.093  1.00 63.62    -0.271 OA
ATOM    681  CB  ASN A  72      -7.002  36.520  54.644  1.00 62.97     0.137 C 
ATOM    682  CG  ASN A  72      -5.648  36.873  55.284  1.00 69.65     0.217 C 
ATOM    683  ND2 ASN A  72      -4.574  36.670  54.529  1.00 74.51    -0.370 N 
ATOM    684 1HD2 ASN A  72      -3.676  36.904  54.953  1.00  0.00     0.159 HD
ATOM    685 2HD2 ASN A  72      -4.635  36.296  53.582  1.00  0.00     0.159 HD
ATOM    686  OD1 ASN A  72      -5.574  37.325  56.430  1.00 70.43    -0.274 OA
ATOM    687  N   VAL A  73      -9.661  37.410  57.129  1.00 48.01    -0.346 N 
ATOM    688  HN  VAL A  73     -10.194  36.541  57.156  1.00  0.00     0.163 HD
ATOM    689  CA  VAL A  73     -10.076  38.528  57.968  1.00 46.80     0.180 C 
ATOM    690  C   VAL A  73     -10.280  38.002  59.376  1.00 44.73     0.241 C 
ATOM    691  O   VAL A  73     -11.015  37.031  59.566  1.00 39.20    -0.271 OA
ATOM    692  CB  VAL A  73     -11.366  39.194  57.458  1.00 48.75     0.009 C 
ATOM    693  CG1 VAL A  73     -11.884  40.178  58.503  1.00 49.77     0.012 C 
ATOM    694  CG2 VAL A  73     -11.116  39.889  56.140  1.00 53.30     0.012 C 
ATOM    695  N   GLN A  74      -9.632  38.625  60.355  1.00 45.67    -0.346 N 
ATOM    696  HN  GLN A  74      -8.985  39.381  60.132  1.00  0.00     0.163 HD
ATOM    697  CA  GLN A  74      -9.839  38.236  61.747  1.00 43.77     0.177 C 
ATOM    698  C   GLN A  74     -11.134  38.853  62.258  1.00 45.56     0.241 C 
ATOM    699  O   GLN A  74     -11.367  40.052  62.074  1.00 49.46    -0.271 OA
ATOM    700  CB  GLN A  74      -8.662  38.670  62.629  1.00 51.19     0.044 C 
ATOM    701  CG  GLN A  74      -8.535  37.846  63.919  1.00 57.95     0.105 C 
ATOM    702  CD  GLN A  74      -8.379  38.673  65.195  1.00 69.10     0.215 C 
ATOM    703  NE2 GLN A  74      -7.299  38.427  65.927  1.00 70.93    -0.370 N 
ATOM    704 1HE2 GLN A  74      -7.195  38.979  66.778  1.00  0.00     0.159 HD
ATOM    705 2HE2 GLN A  74      -6.595  37.744  65.648  1.00  0.00     0.159 HD
ATOM    706  OE1 GLN A  74      -9.229  39.498  65.532  1.00 75.74    -0.274 OA
ATOM    707  N   LEU A  75     -11.975  38.043  62.909  1.00 33.05    -0.346 N 
ATOM    708  HN  LEU A  75     -11.754  37.049  62.967  1.00  0.00     0.163 HD
ATOM    709  CA  LEU A  75     -13.195  38.530  63.538  1.00 35.08     0.177 C 
ATOM    710  C   LEU A  75     -12.930  38.762  65.019  1.00 38.76     0.241 C 
ATOM    711  O   LEU A  75     -12.383  37.888  65.699  1.00 48.89    -0.271 OA
ATOM    712  CB  LEU A  75     -14.349  37.533  63.371  1.00 33.28     0.038 C 
ATOM    713  CG  LEU A  75     -14.654  37.095  61.934  1.00 34.62    -0.020 C 
ATOM    714  CD1 LEU A  75     -15.879  36.125  61.905  1.00 36.24     0.009 C 
ATOM    715  CD2 LEU A  75     -14.878  38.310  61.045  1.00 37.94     0.009 C 
ATOM    716  N   ARG A  76     -13.337  39.920  65.520  1.00 33.03    -0.346 N 
ATOM    717  HN  ARG A  76     -13.771  40.607  64.904  1.00  0.00     0.163 HD
ATOM    718  CA  ARG A  76     -13.176  40.227  66.929  1.00 34.17     0.176 C 
ATOM    719  C   ARG A  76     -14.297  39.576  67.737  1.00 36.64     0.241 C 
ATOM    720  O   ARG A  76     -15.477  39.825  67.480  1.00 33.52    -0.271 OA
ATOM    721  CB  ARG A  76     -13.161  41.740  67.146  1.00 43.63     0.036 C 
ATOM    722  CG  ARG A  76     -12.786  42.144  68.563  1.00 44.35     0.023 C 
ATOM    723  CD  ARG A  76     -12.550  43.645  68.680  1.00 56.64     0.138 C 
ATOM    724  NE  ARG A  76     -13.803  44.384  68.799  1.00 61.94    -0.227 N 
ATOM    725  HE  ARG A  76     -14.351  44.534  67.952  1.00  0.00     0.177 HD
ATOM    726  CZ  ARG A  76     -14.277  44.875  69.943  1.00 66.38     0.665 C 
ATOM    727  NH1 ARG A  76     -13.602  44.705  71.078  1.00 67.74    -0.235 N 
ATOM    728 1HH1 ARG A  76     -12.717  44.198  71.068  1.00  0.00     0.174 HD
ATOM    729 2HH1 ARG A  76     -13.965  45.081  71.954  1.00  0.00     0.174 HD
ATOM    730  NH2 ARG A  76     -15.431  45.536  69.956  1.00 66.69    -0.235 N 
ATOM    731 1HH2 ARG A  76     -15.948  45.666  69.086  1.00  0.00     0.174 HD
ATOM    732 2HH2 ARG A  76     -15.794  45.912  70.832  1.00  0.00     0.174 HD
ATOM    733  N   VAL A  77     -13.914  38.759  68.715  1.00 31.86    -0.346 N 
ATOM    734  HN  VAL A  77     -12.918  38.576  68.834  1.00  0.00     0.163 HD
ATOM    735  CA  VAL A  77     -14.858  38.111  69.629  1.00 28.80     0.180 C 
ATOM    736  C   VAL A  77     -15.232  39.093  70.734  1.00 29.46     0.241 C 
ATOM    737  O   VAL A  77     -14.354  39.699  71.364  1.00 32.61    -0.271 OA
ATOM    738  CB  VAL A  77     -14.242  36.829  70.206  1.00 29.78     0.009 C 
ATOM    739  CG1 VAL A  77     -15.070  36.268  71.361  1.00 30.93     0.012 C 
ATOM    740  CG2 VAL A  77     -14.114  35.774  69.069  1.00 34.56     0.012 C 
ATOM    741  N   ILE A  78     -16.534  39.293  70.942  1.00 31.70    -0.346 N 
ATOM    742  HN  ILE A  78     -17.213  38.762  70.396  1.00  0.00     0.163 HD
ATOM    743  CA  ILE A  78     -17.011  40.253  71.932  1.00 34.69     0.180 C 
ATOM    744  C   ILE A  78     -17.889  39.613  72.992  1.00 30.13     0.241 C 
ATOM    745  O   ILE A  78     -18.358  40.311  73.905  1.00 34.62    -0.271 OA
ATOM    746  CB  ILE A  78     -17.742  41.440  71.274  1.00 35.25     0.013 C 
ATOM    747  CG1 ILE A  78     -18.986  40.978  70.507  1.00 36.18     0.002 C 
ATOM    748  CG2 ILE A  78     -16.780  42.219  70.349  1.00 35.61     0.012 C 
ATOM    749  CD1 ILE A  78     -19.778  42.194  69.970  1.00 36.65     0.005 C 
ATOM    750  N   GLY A  79     -18.092  38.307  72.923  1.00 28.29    -0.351 N 
ATOM    751  HN  GLY A  79     -17.808  37.790  72.091  1.00  0.00     0.163 HD
ATOM    752  CA  GLY A  79     -18.719  37.610  74.033  1.00 29.28     0.225 C 
ATOM    753  C   GLY A  79     -18.521  36.129  73.828  1.00 27.65     0.236 C 
ATOM    754  O   GLY A  79     -18.197  35.689  72.735  1.00 27.41    -0.272 OA
ATOM    755  N   HIS A  80     -18.646  35.379  74.914  1.00 26.22    -0.346 N 
ATOM    756  HN  HIS A  80     -18.802  35.812  75.824  1.00  0.00     0.163 HD
ATOM    757  CA  HIS A  80     -18.558  33.926  74.794  1.00 24.88     0.182 C 
ATOM    758  C   HIS A  80     -19.476  33.270  75.806  1.00 22.82     0.241 C 
ATOM    759  O   HIS A  80     -19.627  33.748  76.943  1.00 26.68    -0.271 OA
ATOM    760  CB  HIS A  80     -17.120  33.422  74.996  1.00 28.86     0.093 C 
ATOM    761  CG  HIS A  80     -16.533  33.855  76.309  1.00 25.20     0.028 A 
ATOM    762  CD2 HIS A  80     -16.425  33.203  77.492  1.00 27.35     0.114 A 
ATOM    763  ND1 HIS A  80     -15.962  35.097  76.502  1.00 26.97    -0.354 N 
ATOM    764  HD1 HIS A  80     -15.863  35.820  75.789  1.00  0.00     0.166 HD
ATOM    765  CE1 HIS A  80     -15.563  35.201  77.761  1.00 31.73     0.180 A 
ATOM    766  NE2 HIS A  80     -15.832  34.063  78.378  1.00 31.77    -0.360 N 
ATOM    767  HE2 HIS A  80     -15.630  33.858  79.357  1.00  0.00     0.166 HD
ATOM    768  N   SER A  81     -20.068  32.148  75.396  1.00 23.92    -0.344 N 
ATOM    769  HN  SER A  81     -19.916  31.803  74.448  1.00  0.00     0.163 HD
ATOM    770  CA  SER A  81     -20.935  31.419  76.314  1.00 23.51     0.200 C 
ATOM    771  C   SER A  81     -20.972  29.967  75.880  1.00 22.22     0.243 C 
ATOM    772  O   SER A  81     -20.555  29.633  74.778  1.00 22.53    -0.271 OA
ATOM    773  CB  SER A  81     -22.355  31.994  76.369  1.00 25.33     0.199 C 
ATOM    774  OG  SER A  81     -23.016  31.926  75.129  1.00 28.64    -0.398 OA
ATOM    775  HG  SER A  81     -23.896  32.282  75.163  1.00  0.00     0.209 HD
ATOM    776  N   MET A  82     -21.453  29.117  76.768  1.00 25.84    -0.346 N 
ATOM    777  HN  MET A  82     -21.730  29.459  77.688  1.00  0.00     0.163 HD
ATOM    778  CA  MET A  82     -21.596  27.704  76.462  1.00 24.41     0.177 C 
ATOM    779  C   MET A  82     -23.062  27.357  76.322  1.00 23.31     0.241 C 
ATOM    780  O   MET A  82     -23.887  27.799  77.135  1.00 27.30    -0.271 OA
ATOM    781  CB  MET A  82     -20.955  26.895  77.575  1.00 28.65     0.045 C 
ATOM    782  CG  MET A  82     -20.696  25.510  77.188  1.00 28.67     0.076 C 
ATOM    783  SD  MET A  82     -19.557  24.766  78.298  1.00 29.62    -0.173 SA
ATOM    784  CE  MET A  82     -19.952  25.474  79.911  1.00 32.55     0.089 C 
ATOM    785  N   GLN A  83     -23.350  26.493  75.351  1.00 23.06    -0.346 N 
ATOM    786  HN  GLN A  83     -22.610  26.212  74.708  1.00  0.00     0.163 HD
ATOM    787  CA  GLN A  83     -24.707  25.925  75.170  1.00 27.68     0.177 C 
ATOM    788  C   GLN A  83     -24.523  24.411  75.058  1.00 19.83     0.241 C 
ATOM    789  O   GLN A  83     -24.175  23.942  73.973  1.00 21.19    -0.271 OA
ATOM    790  CB  GLN A  83     -25.418  26.512  73.956  1.00 33.33     0.044 C 
ATOM    791  CG  GLN A  83     -26.898  26.172  73.945  1.00 41.41     0.105 C 
ATOM    792  CD  GLN A  83     -27.644  26.947  72.891  1.00 49.55     0.215 C 
ATOM    793  NE2 GLN A  83     -27.906  26.297  71.773  1.00 48.31    -0.370 N 
ATOM    794 1HE2 GLN A  83     -27.621  25.330  71.620  1.00  0.00     0.159 HD
ATOM    795 2HE2 GLN A  83     -28.411  26.822  71.059  1.00  0.00     0.159 HD
ATOM    796  OE1 GLN A  83     -27.986  28.110  73.075  1.00 55.77    -0.274 OA
ATOM    797  N   ASN A  84     -24.714  23.698  76.166  1.00 22.11    -0.346 N 
ATOM    798  HN  ASN A  84     -25.020  24.169  77.017  1.00  0.00     0.163 HD
ATOM    799  CA  ASN A  84     -24.493  22.243  76.187  1.00 17.87     0.185 C 
ATOM    800  C   ASN A  84     -23.066  22.007  75.686  1.00 21.80     0.241 C 
ATOM    801  O   ASN A  84     -22.122  22.585  76.246  1.00 21.74    -0.271 OA
ATOM    802  CB  ASN A  84     -25.599  21.524  75.429  1.00 19.07     0.137 C 
ATOM    803  CG  ASN A  84     -26.937  21.866  75.991  1.00 19.44     0.217 C 
ATOM    804  ND2 ASN A  84     -27.796  22.478  75.175  1.00 20.94    -0.370 N 
ATOM    805 1HD2 ASN A  84     -27.620  22.622  74.181  1.00  0.00     0.159 HD
ATOM    806 2HD2 ASN A  84     -28.711  22.712  75.559  1.00  0.00     0.159 HD
ATOM    807  OD1 ASN A  84     -27.149  21.692  77.191  1.00 22.62    -0.274 OA
ATOM    808  N   CYS A  85     -22.836  21.176  74.683  1.00 19.29    -0.345 N 
ATOM    809  HN  CYS A  85     -23.618  20.727  74.206  1.00  0.00     0.163 HD
ATOM    810  CA  CYS A  85     -21.468  20.899  74.255  1.00 19.04     0.186 C 
ATOM    811  C   CYS A  85     -20.973  21.804  73.119  1.00 17.20     0.242 C 
ATOM    812  O   CYS A  85     -19.933  21.497  72.544  1.00 17.41    -0.271 OA
ATOM    813  CB  CYS A  85     -21.340  19.417  73.836  1.00 16.72     0.120 C 
ATOM    814  SG  CYS A  85     -21.767  18.310  75.199  1.00 20.31    -0.095 SA
ATOM    815  N   VAL A  86     -21.648  22.928  72.814  1.00 17.84    -0.346 N 
ATOM    816  HN  VAL A  86     -22.531  23.109  73.291  1.00  0.00     0.163 HD
ATOM    817  CA  VAL A  86     -21.178  23.898  71.836  1.00 19.27     0.180 C 
ATOM    818  C   VAL A  86     -20.809  25.194  72.541  1.00 19.83     0.241 C 
ATOM    819  O   VAL A  86     -21.359  25.533  73.590  1.00 22.57    -0.271 OA
ATOM    820  CB  VAL A  86     -22.281  24.114  70.768  1.00 22.62     0.009 C 
ATOM    821  CG1 VAL A  86     -22.229  25.453  70.090  1.00 34.48     0.012 C 
ATOM    822  CG2 VAL A  86     -22.207  22.944  69.761  1.00 21.67     0.012 C 
ATOM    823  N   LEU A  87     -19.843  25.909  71.972  1.00 19.04    -0.346 N 
ATOM    824  HN  LEU A  87     -19.279  25.492  71.231  1.00  0.00     0.163 HD
ATOM    825  CA  LEU A  87     -19.579  27.272  72.388  1.00 21.19     0.177 C 
ATOM    826  C   LEU A  87     -20.198  28.233  71.397  1.00 17.96     0.241 C 
ATOM    827  O   LEU A  87     -20.198  27.958  70.191  1.00 19.43    -0.271 OA
ATOM    828  CB  LEU A  87     -18.090  27.530  72.451  1.00 24.42     0.038 C 
ATOM    829  CG  LEU A  87     -17.234  26.880  73.503  1.00 30.04    -0.020 C 
ATOM    830  CD1 LEU A  87     -15.883  27.636  73.368  1.00 31.94     0.009 C 
ATOM    831  CD2 LEU A  87     -17.849  26.986  74.919  1.00 31.73     0.009 C 
ATOM    832  N   LYS A  88     -20.676  29.373  71.902  1.00 20.41    -0.346 N 
ATOM    833  HN  LYS A  88     -20.666  29.494  72.915  1.00  0.00     0.163 HD
ATOM    834  CA  LYS A  88     -21.209  30.449  71.087  1.00 21.74     0.176 C 
ATOM    835  C   LYS A  88     -20.294  31.648  71.305  1.00 20.21     0.241 C 
ATOM    836  O   LYS A  88     -20.194  32.173  72.431  1.00 21.51    -0.271 OA
ATOM    837  CB  LYS A  88     -22.650  30.766  71.461  1.00 22.48     0.035 C 
ATOM    838  CG  LYS A  88     -23.577  29.604  71.140  1.00 24.20     0.004 C 
ATOM    839  CD  LYS A  88     -24.985  29.848  71.631  1.00 27.16     0.027 C 
ATOM    840  CE  LYS A  88     -25.664  31.025  70.944  1.00 34.50     0.229 C 
ATOM    841  NZ  LYS A  88     -26.968  31.370  71.600  1.00 43.49    -0.079 N 
ATOM    842  HZ1 LYS A  88     -27.423  32.158  71.140  1.00  0.00     0.274 HD
ATOM    843  HZ2 LYS A  88     -26.849  31.540  72.599  1.00  0.00     0.274 HD
ATOM    844  HZ3 LYS A  88     -27.586  30.560  71.649  1.00  0.00     0.274 HD
ATOM    845  N   LEU A  89     -19.593  32.035  70.257  1.00 23.54    -0.346 N 
ATOM    846  HN  LEU A  89     -19.693  31.516  69.385  1.00  0.00     0.163 HD
ATOM    847  CA  LEU A  89     -18.679  33.176  70.292  1.00 22.47     0.177 C 
ATOM    848  C   LEU A  89     -19.360  34.333  69.579  1.00 24.26     0.241 C 
ATOM    849  O   LEU A  89     -19.536  34.298  68.352  1.00 25.32    -0.271 OA
ATOM    850  CB  LEU A  89     -17.350  32.826  69.618  1.00 22.95     0.038 C 
ATOM    851  CG  LEU A  89     -16.688  31.609  70.270  1.00 24.19    -0.020 C 
ATOM    852  CD1 LEU A  89     -15.436  31.289  69.508  1.00 27.36     0.009 C 
ATOM    853  CD2 LEU A  89     -16.359  31.892  71.723  1.00 27.28     0.009 C 
ATOM    854  N   LYS A  90     -19.740  35.361  70.335  1.00 25.01    -0.346 N 
ATOM    855  HN  LYS A  90     -19.610  35.337  71.346  1.00  0.00     0.163 HD
ATOM    856  CA  LYS A  90     -20.344  36.518  69.694  1.00 27.08     0.176 C 
ATOM    857  C   LYS A  90     -19.224  37.357  69.091  1.00 25.75     0.241 C 
ATOM    858  O   LYS A  90     -18.236  37.668  69.771  1.00 30.77    -0.271 OA
ATOM    859  CB  LYS A  90     -21.168  37.330  70.690  1.00 31.63     0.035 C 
ATOM    860  CG  LYS A  90     -21.945  38.486  70.093  1.00 35.71     0.004 C 
ATOM    861  CD  LYS A  90     -22.558  39.352  71.175  1.00 43.01     0.027 C 
ATOM    862  CE  LYS A  90     -23.663  40.239  70.634  1.00 49.46     0.229 C 
ATOM    863  NZ  LYS A  90     -24.343  41.004  71.732  1.00 51.22    -0.079 N 
ATOM    864  HZ1 LYS A  90     -25.086  41.601  71.368  1.00  0.00     0.274 HD
ATOM    865  HZ2 LYS A  90     -23.673  41.538  72.285  1.00  0.00     0.274 HD
ATOM    866  HZ3 LYS A  90     -24.689  40.381  72.462  1.00  0.00     0.274 HD
ATOM    867  N   VAL A  91     -19.392  37.725  67.831  1.00 27.90    -0.346 N 
ATOM    868  HN  VAL A  91     -20.245  37.452  67.343  1.00  0.00     0.163 HD
ATOM    869  CA  VAL A  91     -18.387  38.511  67.123  1.00 28.63     0.180 C 
ATOM    870  C   VAL A  91     -18.975  39.865  66.728  1.00 32.15     0.241 C 
ATOM    871  O   VAL A  91     -20.183  40.086  66.787  1.00 35.03    -0.271 OA
ATOM    872  CB  VAL A  91     -17.848  37.749  65.891  1.00 30.73     0.009 C 
ATOM    873  CG1 VAL A  91     -17.101  36.520  66.361  1.00 31.37     0.012 C 
ATOM    874  CG2 VAL A  91     -18.974  37.358  64.888  1.00 32.65     0.012 C 
ATOM    875  N   ASP A  92     -18.107  40.793  66.345  1.00 34.46    -0.345 N 
ATOM    876  HN  ASP A  92     -17.126  40.563  66.186  1.00  0.00     0.163 HD
ATOM    877  CA  ASP A  92     -18.601  42.150  66.159  1.00 35.34     0.186 C 
ATOM    878  C   ASP A  92     -19.093  42.423  64.744  1.00 37.67     0.241 C 
ATOM    879  O   ASP A  92     -19.386  43.575  64.420  1.00 44.51    -0.271 OA
ATOM    880  CB  ASP A  92     -17.537  43.171  66.583  1.00 40.41     0.147 C 
ATOM    881  CG  ASP A  92     -16.357  43.242  65.636  1.00 46.09     0.175 C 
ATOM    882  OD1 ASP A  92     -16.245  42.412  64.704  1.00 45.63    -0.648 OA
ATOM    883  OD2 ASP A  92     -15.527  44.161  65.843  1.00 52.06    -0.648 OA
ATOM    884  N   THR A  93     -19.234  41.389  63.915  1.00 34.33    -0.344 N 
ATOM    885  HN  THR A  93     -19.022  40.457  64.271  1.00  0.00     0.163 HD
ATOM    886  CA  THR A  93     -19.673  41.508  62.531  1.00 35.38     0.205 C 
ATOM    887  C   THR A  93     -20.691  40.411  62.256  1.00 33.02     0.243 C 
ATOM    888  O   THR A  93     -20.431  39.234  62.536  1.00 33.37    -0.271 OA
ATOM    889  CB  THR A  93     -18.495  41.355  61.559  1.00 33.39     0.146 C 
ATOM    890  CG2 THR A  93     -18.938  41.552  60.087  1.00 38.78     0.042 C 
ATOM    891  OG1 THR A  93     -17.475  42.308  61.900  1.00 41.81    -0.393 OA
ATOM    892  HG1 THR A  93     -16.746  42.213  61.298  1.00  0.00     0.210 HD
ATOM    893  N   ALA A  94     -21.841  40.787  61.701  1.00 35.47    -0.346 N 
ATOM    894  HN  ALA A  94     -22.077  41.778  61.644  1.00  0.00     0.163 HD
ATOM    895  CA  ALA A  94     -22.766  39.787  61.173  1.00 33.82     0.172 C 
ATOM    896  C   ALA A  94     -22.247  39.236  59.843  1.00 31.95     0.240 C 
ATOM    897  O   ALA A  94     -21.813  39.991  58.959  1.00 32.81    -0.271 OA
ATOM    898  CB  ALA A  94     -24.159  40.384  60.981  1.00 33.12     0.042 C 
ATOM    899  N   ASN A  95     -22.308  37.911  59.693  1.00 27.81    -0.346 N 
ATOM    900  HN  ASN A  95     -22.636  37.324  60.460  1.00  0.00     0.163 HD
ATOM    901  CA  ASN A  95     -21.899  37.297  58.413  1.00 26.83     0.185 C 
ATOM    902  C   ASN A  95     -22.796  37.763  57.265  1.00 31.50     0.243 C 
ATOM    903  O   ASN A  95     -23.995  37.460  57.264  1.00 28.58    -0.271 OA
ATOM    904  CB  ASN A  95     -21.939  35.779  58.553  1.00 25.11     0.137 C 
ATOM    905  CG  ASN A  95     -21.419  35.050  57.284  1.00 25.95     0.217 C 
ATOM    906  ND2 ASN A  95     -21.372  33.712  57.360  1.00 24.81    -0.370 N 
ATOM    907 1HD2 ASN A  95     -21.664  33.198  58.191  1.00  0.00     0.159 HD
ATOM    908 2HD2 ASN A  95     -21.030  33.233  56.527  1.00  0.00     0.159 HD
ATOM    909  OD1 ASN A  95     -21.062  35.679  56.268  1.00 28.79    -0.274 OA
ATOM    910  N   PRO A  96     -22.258  38.453  56.252  1.00 32.05    -0.337 N 
ATOM    911  CA  PRO A  96     -23.128  38.922  55.159  1.00 34.08     0.179 C 
ATOM    912  C   PRO A  96     -23.645  37.787  54.297  1.00 29.20     0.241 C 
ATOM    913  O   PRO A  96     -24.600  37.982  53.537  1.00 34.99    -0.271 OA
ATOM    914  CB  PRO A  96     -22.221  39.866  54.355  1.00 35.46     0.037 C 
ATOM    915  CG  PRO A  96     -20.842  39.445  54.681  1.00 35.78     0.022 C 
ATOM    916  CD  PRO A  96     -20.873  38.930  56.105  1.00 31.81     0.127 C 
ATOM    917  N   LYS A  97     -23.043  36.619  54.400  1.00 28.64    -0.346 N 
ATOM    918  HN  LYS A  97     -22.256  36.527  55.042  1.00  0.00     0.163 HD
ATOM    919  CA  LYS A  97     -23.458  35.460  53.634  1.00 28.52     0.176 C 
ATOM    920  C   LYS A  97     -24.391  34.530  54.415  1.00 28.82     0.241 C 
ATOM    921  O   LYS A  97     -24.642  33.404  53.979  1.00 28.36    -0.271 OA
ATOM    922  CB  LYS A  97     -22.219  34.710  53.135  1.00 28.21     0.035 C 
ATOM    923  CG  LYS A  97     -21.273  35.574  52.332  1.00 33.99     0.004 C 
ATOM    924  CD  LYS A  97     -20.198  34.729  51.692  1.00 35.19     0.027 C 
ATOM    925  CE  LYS A  97     -19.013  35.560  51.255  1.00 45.93     0.229 C 
ATOM    926  NZ  LYS A  97     -17.793  34.701  51.163  1.00 51.92    -0.079 N 
ATOM    927  HZ1 LYS A  97     -16.994  35.262  50.868  1.00  0.00     0.274 HD
ATOM    928  HZ2 LYS A  97     -17.938  33.894  50.557  1.00  0.00     0.274 HD
ATOM    929  HZ3 LYS A  97     -17.610  34.202  52.034  1.00  0.00     0.274 HD
ATOM    930  N   THR A  98     -24.935  34.973  55.550  1.00 27.20    -0.344 N 
ATOM    931  HN  THR A  98     -24.735  35.916  55.884  1.00  0.00     0.163 HD
ATOM    932  CA  THR A  98     -25.825  34.088  56.314  1.00 26.46     0.205 C 
ATOM    933  C   THR A  98     -27.027  33.677  55.453  1.00 24.87     0.245 C 
ATOM    934  O   THR A  98     -27.789  34.556  55.019  1.00 28.24    -0.271 OA
ATOM    935  CB  THR A  98     -26.298  34.800  57.596  1.00 27.35     0.146 C 
ATOM    936  CG2 THR A  98     -27.077  33.858  58.456  1.00 25.18     0.042 C 
ATOM    937  OG1 THR A  98     -25.167  35.196  58.371  1.00 26.68    -0.393 OA
ATOM    938  HG1 THR A  98     -24.672  35.795  57.824  1.00  0.00     0.210 HD
ATOM    939  N   PRO A  99     -27.265  32.382  55.251  1.00 23.20    -0.337 N 
ATOM    940  CA  PRO A  99     -28.451  31.934  54.521  1.00 26.30     0.179 C 
ATOM    941  C   PRO A  99     -29.627  31.931  55.477  1.00 24.51     0.241 C 
ATOM    942  O   PRO A  99     -29.463  32.069  56.683  1.00 26.23    -0.271 OA
ATOM    943  CB  PRO A  99     -28.095  30.504  54.094  1.00 22.90     0.037 C 
ATOM    944  CG  PRO A  99     -27.231  30.013  55.254  1.00 24.35     0.022 C 
ATOM    945  CD  PRO A  99     -26.423  31.243  55.657  1.00 24.55     0.127 C 
ATOM    946  N   LYS A 100     -30.822  31.808  54.916  1.00 25.90    -0.346 N 
ATOM    947  HN  LYS A 100     -30.950  31.986  53.920  1.00  0.00     0.163 HD
ATOM    948  CA  LYS A 100     -31.953  31.412  55.753  1.00 24.84     0.176 C 
ATOM    949  C   LYS A 100     -31.602  30.075  56.364  1.00 22.49     0.241 C 
ATOM    950  O   LYS A 100     -31.134  29.187  55.662  1.00 24.21    -0.271 OA
ATOM    951  CB  LYS A 100     -33.236  31.301  54.924  1.00 28.93     0.035 C 
ATOM    952  CG  LYS A 100     -34.509  31.276  55.750  1.00 41.54     0.004 C 
ATOM    953  CD  LYS A 100     -35.702  30.729  54.947  1.00 52.64     0.027 C 
ATOM    954  CE  LYS A 100     -36.900  30.445  55.864  1.00 53.20     0.229 C 
ATOM    955  NZ  LYS A 100     -36.962  31.408  56.997  1.00 55.28    -0.079 N 
ATOM    956  HZ1 LYS A 100     -37.758  31.219  57.606  1.00  0.00     0.274 HD
ATOM    957  HZ2 LYS A 100     -36.966  32.373  56.666  1.00  0.00     0.274 HD
ATOM    958  HZ3 LYS A 100     -36.087  31.424  57.521  1.00  0.00     0.274 HD
ATOM    959  N   TYR A 101     -31.819  29.916  57.684  1.00 21.28    -0.346 N 
ATOM    960  HN  TYR A 101     -32.243  30.660  58.238  1.00  0.00     0.163 HD
ATOM    961  CA  TYR A 101     -31.432  28.652  58.302  1.00 18.98     0.180 C 
ATOM    962  C   TYR A 101     -32.362  28.305  59.465  1.00 21.34     0.241 C 
ATOM    963  O   TYR A 101     -33.085  29.153  60.025  1.00 23.33    -0.271 OA
ATOM    964  CB  TYR A 101     -29.990  28.715  58.793  1.00 21.69     0.073 C 
ATOM    965  CG  TYR A 101     -29.766  29.573  60.013  1.00 22.20    -0.056 A 
ATOM    966  CD1 TYR A 101     -29.488  30.947  59.893  1.00 23.03     0.010 A 
ATOM    967  CD2 TYR A 101     -29.814  29.010  61.311  1.00 22.87     0.010 A 
ATOM    968  CE1 TYR A 101     -29.283  31.727  61.027  1.00 26.83     0.037 A 
ATOM    969  CE2 TYR A 101     -29.594  29.813  62.435  1.00 23.16     0.037 A 
ATOM    970  CZ  TYR A 101     -29.330  31.136  62.278  1.00 26.58     0.065 A 
ATOM    971  OH  TYR A 101     -29.122  31.959  63.383  1.00 32.66    -0.361 OA
ATOM    972  HH  TYR A 101     -28.937  32.884  63.273  1.00  0.00     0.217 HD
ATOM    973  N   LYS A 102     -32.287  27.012  59.821  1.00 18.31    -0.346 N 
ATOM    974  HN  LYS A 102     -31.758  26.386  59.214  1.00  0.00     0.163 HD
ATOM    975  CA  LYS A 102     -32.912  26.428  61.025  1.00 18.38     0.176 C 
ATOM    976  C   LYS A 102     -31.918  25.481  61.672  1.00 16.55     0.241 C 
ATOM    977  O   LYS A 102     -31.041  24.914  61.013  1.00 18.10    -0.271 OA
ATOM    978  CB  LYS A 102     -34.147  25.617  60.615  1.00 21.42     0.035 C 
ATOM    979  CG  LYS A 102     -35.189  26.492  59.957  1.00 26.62     0.004 C 
ATOM    980  CD  LYS A 102     -36.528  25.863  59.879  1.00 35.98     0.027 C 
ATOM    981  CE  LYS A 102     -36.547  24.604  59.116  1.00 40.13     0.229 C 
ATOM    982  NZ  LYS A 102     -37.988  24.372  58.769  1.00 49.83    -0.079 N 
ATOM    983  HZ1 LYS A 102     -38.001  23.500  58.240  1.00  0.00     0.274 HD
ATOM    984  HZ2 LYS A 102     -38.425  25.155  58.282  1.00  0.00     0.274 HD
ATOM    985  HZ3 LYS A 102     -38.611  24.372  59.577  1.00  0.00     0.274 HD
ATOM    986  N   PHE A 103     -32.076  25.289  63.000  1.00 17.94    -0.346 N 
ATOM    987  HN  PHE A 103     -32.697  25.909  63.520  1.00  0.00     0.163 HD
ATOM    988  CA  PHE A 103     -31.380  24.213  63.717  1.00 17.46     0.180 C 
ATOM    989  C   PHE A 103     -32.390  23.091  64.002  1.00 16.40     0.241 C 
ATOM    990  O   PHE A 103     -33.331  23.309  64.792  1.00 18.62    -0.271 OA
ATOM    991  CB  PHE A 103     -30.811  24.715  65.044  1.00 16.64     0.073 C 
ATOM    992  CG  PHE A 103     -29.630  25.683  64.935  1.00 16.07    -0.056 A 
ATOM    993  CD1 PHE A 103     -28.956  25.891  63.735  1.00 17.46     0.007 A 
ATOM    994  CD2 PHE A 103     -29.157  26.302  66.065  1.00 17.34     0.007 A 
ATOM    995  CE1 PHE A 103     -27.854  26.772  63.688  1.00 18.98     0.001 A 
ATOM    996  CE2 PHE A 103     -28.064  27.167  66.034  1.00 17.65     0.001 A 
ATOM    997  CZ  PHE A 103     -27.392  27.389  64.841  1.00 18.30     0.000 A 
ATOM    998  N   VAL A 104     -32.208  21.921  63.387  1.00 16.70    -0.346 N 
ATOM    999  HN  VAL A 104     -31.354  21.790  62.845  1.00  0.00     0.163 HD
ATOM   1000  CA  VAL A 104     -33.163  20.815  63.445  1.00 16.24     0.180 C 
ATOM   1001  C   VAL A 104     -32.383  19.593  63.902  1.00 20.72     0.241 C 
ATOM   1002  O   VAL A 104     -31.312  19.290  63.371  1.00 30.41    -0.271 OA
ATOM   1003  CB  VAL A 104     -33.804  20.574  62.072  1.00 17.20     0.009 C 
ATOM   1004  CG1 VAL A 104     -34.761  19.363  62.004  1.00 29.11     0.012 C 
ATOM   1005  CG2 VAL A 104     -34.489  21.864  61.544  1.00 18.80     0.012 C 
ATOM   1006  N   ARG A 105     -32.941  18.838  64.818  1.00 15.29    -0.346 N 
ATOM   1007  HN  ARG A 105     -33.815  19.134  65.253  1.00  0.00     0.163 HD
ATOM   1008  CA  ARG A 105     -32.327  17.587  65.217  1.00 12.88     0.176 C 
ATOM   1009  C   ARG A 105     -32.975  16.486  64.384  1.00 16.39     0.241 C 
ATOM   1010  O   ARG A 105     -34.204  16.423  64.280  1.00 19.91    -0.271 OA
ATOM   1011  CB  ARG A 105     -32.514  17.360  66.725  1.00 15.62     0.036 C 
ATOM   1012  CG  ARG A 105     -31.780  16.097  67.202  1.00 15.78     0.023 C 
ATOM   1013  CD  ARG A 105     -32.043  15.966  68.707  1.00 15.39     0.138 C 
ATOM   1014  NE  ARG A 105     -31.422  14.716  69.208  1.00 16.84    -0.227 N 
ATOM   1015  HE  ARG A 105     -31.951  13.848  69.128  1.00  0.00     0.177 HD
ATOM   1016  CZ  ARG A 105     -30.221  14.668  69.751  1.00 15.78     0.665 C 
ATOM   1017  NH1 ARG A 105     -29.506  15.787  69.846  1.00 15.39    -0.235 N 
ATOM   1018 1HH1 ARG A 105     -28.577  15.750  70.266  1.00  0.00     0.174 HD
ATOM   1019 2HH1 ARG A 105     -29.873  16.670  69.490  1.00  0.00     0.174 HD
ATOM   1020  NH2 ARG A 105     -29.748  13.531  70.209  1.00 16.65    -0.235 N 
ATOM   1021 1HH2 ARG A 105     -28.819  13.494  70.629  1.00  0.00     0.174 HD
ATOM   1022 2HH2 ARG A 105     -30.296  12.674  70.136  1.00  0.00     0.174 HD
ATOM   1023  N   ILE A 106     -32.149  15.608  63.851  1.00 15.53    -0.346 N 
ATOM   1024  HN  ILE A 106     -31.147  15.679  64.028  1.00  0.00     0.163 HD
ATOM   1025  CA  ILE A 106     -32.666  14.534  63.008  1.00 17.18     0.180 C 
ATOM   1026  C   ILE A 106     -32.833  13.244  63.801  1.00 14.51     0.241 C 
ATOM   1027  O   ILE A 106     -32.335  13.077  64.911  1.00 16.29    -0.271 OA
ATOM   1028  CB  ILE A 106     -31.796  14.271  61.794  1.00 17.48     0.013 C 
ATOM   1029  CG1 ILE A 106     -30.384  13.829  62.164  1.00 16.68     0.002 C 
ATOM   1030  CG2 ILE A 106     -31.969  15.503  60.831  1.00 22.08     0.012 C 
ATOM   1031  CD1 ILE A 106     -29.547  13.378  60.899  1.00 22.89     0.005 C 
ATOM   1032  N   GLN A 107     -33.581  12.298  63.202  1.00 17.53    -0.346 N 
ATOM   1033  HN  GLN A 107     -34.030  12.553  62.322  1.00  0.00     0.163 HD
ATOM   1034  CA  GLN A 107     -33.808  10.959  63.686  1.00 18.09     0.177 C 
ATOM   1035  C   GLN A 107     -32.808   9.985  63.106  1.00 14.83     0.243 C 
ATOM   1036  O   GLN A 107     -32.417  10.115  61.945  1.00 16.80    -0.271 OA
ATOM   1037  CB  GLN A 107     -35.198  10.472  63.262  1.00 18.74     0.044 C 
ATOM   1038  CG  GLN A 107     -36.291  11.191  63.983  1.00 19.65     0.105 C 
ATOM   1039  CD  GLN A 107     -36.391  10.726  65.437  1.00 23.59     0.215 C 
ATOM   1040  NE2 GLN A 107     -36.572  11.660  66.391  1.00 25.25    -0.370 N 
ATOM   1041 1HE2 GLN A 107     -36.639  11.350  67.360  1.00  0.00     0.159 HD
ATOM   1042 2HE2 GLN A 107     -36.659  12.653  66.176  1.00  0.00     0.159 HD
ATOM   1043  OE1 GLN A 107     -36.287   9.536  65.695  1.00 22.28    -0.274 OA
ATOM   1044  N   PRO A 108     -32.471   8.927  63.856  1.00 16.54    -0.337 N 
ATOM   1045  CA  PRO A 108     -31.820   7.788  63.199  1.00 20.82     0.179 C 
ATOM   1046  C   PRO A 108     -32.603   7.334  61.986  1.00 16.77     0.241 C 
ATOM   1047  O   PRO A 108     -33.851   7.303  61.984  1.00 20.56    -0.271 OA
ATOM   1048  CB  PRO A 108     -31.785   6.711  64.285  1.00 19.92     0.037 C 
ATOM   1049  CG  PRO A 108     -31.862   7.476  65.610  1.00 21.55     0.022 C 
ATOM   1050  CD  PRO A 108     -32.744   8.697  65.295  1.00 18.54     0.127 C 
ATOM   1051  N   GLY A 109     -31.854   6.985  60.953  1.00 14.55    -0.351 N 
ATOM   1052  HN  GLY A 109     -30.842   6.985  61.078  1.00  0.00     0.163 HD
ATOM   1053  CA  GLY A 109     -32.377   6.602  59.652  1.00 17.84     0.225 C 
ATOM   1054  C   GLY A 109     -32.564   7.733  58.688  1.00 20.58     0.236 C 
ATOM   1055  O   GLY A 109     -32.755   7.471  57.504  1.00 21.75    -0.272 OA
ATOM   1056  N   GLN A 110     -32.397   8.970  59.169  1.00 17.84    -0.346 N 
ATOM   1057  HN  GLN A 110     -32.200   9.091  60.163  1.00  0.00     0.163 HD
ATOM   1058  CA  GLN A 110     -32.489  10.175  58.302  1.00 16.87     0.177 C 
ATOM   1059  C   GLN A 110     -31.105  10.438  57.691  1.00 16.09     0.241 C 
ATOM   1060  O   GLN A 110     -30.104  10.016  58.303  1.00 17.61    -0.271 OA
ATOM   1061  CB  GLN A 110     -32.973  11.380  59.111  1.00 17.36     0.044 C 
ATOM   1062  CG  GLN A 110     -34.403  11.793  58.793  1.00 20.66     0.105 C 
ATOM   1063  CD  GLN A 110     -35.137  12.296  60.012  1.00 33.81     0.215 C 
ATOM   1064  NE2 GLN A 110     -35.019  13.587  60.272  1.00 45.56    -0.370 N 
ATOM   1065 1HE2 GLN A 110     -35.515  13.927  61.096  1.00  0.00     0.159 HD
ATOM   1066 2HE2 GLN A 110     -34.467  14.215  59.688  1.00  0.00     0.159 HD
ATOM   1067  OE1 GLN A 110     -35.802  11.539  60.716  1.00 22.13    -0.274 OA
ATOM   1068  N   THR A 111     -31.057  11.107  56.534  1.00 15.90    -0.344 N 
ATOM   1069  HN  THR A 111     -31.931  11.422  56.113  1.00  0.00     0.163 HD
ATOM   1070  CA  THR A 111     -29.810  11.402  55.854  1.00 16.36     0.205 C 
ATOM   1071  C   THR A 111     -29.540  12.906  55.860  1.00 17.42     0.243 C 
ATOM   1072  O   THR A 111     -30.437  13.720  56.083  1.00 17.48    -0.271 OA
ATOM   1073  CB  THR A 111     -29.854  10.900  54.395  1.00 17.97     0.146 C 
ATOM   1074  CG2 THR A 111     -29.997   9.373  54.401  1.00 21.48     0.042 C 
ATOM   1075  OG1 THR A 111     -30.997  11.521  53.763  1.00 18.90    -0.393 OA
ATOM   1076  HG1 THR A 111     -31.024  11.212  52.865  1.00  0.00     0.210 HD
ATOM   1077  N   PHE A 112     -28.276  13.262  55.575  1.00 16.43    -0.346 N 
ATOM   1078  HN  PHE A 112     -27.581  12.534  55.408  1.00  0.00     0.163 HD
ATOM   1079  CA  PHE A 112     -27.871  14.657  55.498  1.00 13.79     0.180 C 
ATOM   1080  C   PHE A 112     -26.540  14.730  54.795  1.00 14.24     0.241 C 
ATOM   1081  O   PHE A 112     -25.831  13.736  54.673  1.00 16.18    -0.271 OA
ATOM   1082  CB  PHE A 112     -27.752  15.301  56.898  1.00 14.99     0.073 C 
ATOM   1083  CG  PHE A 112     -26.806  14.577  57.855  1.00 18.33    -0.056 A 
ATOM   1084  CD1 PHE A 112     -27.225  13.457  58.576  1.00 18.79     0.007 A 
ATOM   1085  CD2 PHE A 112     -25.521  15.063  58.081  1.00 16.08     0.007 A 
ATOM   1086  CE1 PHE A 112     -26.322  12.829  59.469  1.00 20.23     0.001 A 
ATOM   1087  CE2 PHE A 112     -24.643  14.457  58.996  1.00 20.22     0.001 A 
ATOM   1088  CZ  PHE A 112     -25.057  13.360  59.697  1.00 19.78     0.000 A 
ATOM   1089  N   SER A 113     -26.176  15.946  54.372  1.00 14.63    -0.344 N 
ATOM   1090  HN  SER A 113     -26.806  16.730  54.542  1.00  0.00     0.163 HD
ATOM   1091  CA  SER A 113     -24.920  16.202  53.679  1.00 15.22     0.200 C 
ATOM   1092  C   SER A 113     -23.923  16.740  54.687  1.00 16.76     0.243 C 
ATOM   1093  O   SER A 113     -24.289  17.523  55.553  1.00 17.13    -0.271 OA
ATOM   1094  CB  SER A 113     -25.109  17.252  52.571  1.00 16.48     0.199 C 
ATOM   1095  OG  SER A 113     -26.055  16.788  51.633  1.00 18.67    -0.398 OA
ATOM   1096  HG  SER A 113     -26.172  17.437  50.949  1.00  0.00     0.209 HD
ATOM   1097  N   VAL A 114     -22.661  16.326  54.572  1.00 16.24    -0.346 N 
ATOM   1098  HN  VAL A 114     -22.440  15.644  53.847  1.00  0.00     0.163 HD
ATOM   1099  CA  VAL A 114     -21.578  16.799  55.431  1.00 16.76     0.180 C 
ATOM   1100  C   VAL A 114     -20.627  17.604  54.561  1.00 16.51     0.241 C 
ATOM   1101  O   VAL A 114     -20.196  17.142  53.482  1.00 17.21    -0.271 OA
ATOM   1102  CB  VAL A 114     -20.834  15.618  56.081  1.00 16.41     0.009 C 
ATOM   1103  CG1 VAL A 114     -19.540  16.121  56.736  1.00 19.52     0.012 C 
ATOM   1104  CG2 VAL A 114     -21.742  14.923  57.100  1.00 20.78     0.012 C 
ATOM   1105  N   LEU A 115     -20.282  18.835  55.034  1.00 15.92    -0.346 N 
ATOM   1106  HN  LEU A 115     -20.774  19.212  55.844  1.00  0.00     0.163 HD
ATOM   1107  CA  LEU A 115     -19.230  19.624  54.413  1.00 16.92     0.177 C 
ATOM   1108  C   LEU A 115     -17.981  19.476  55.262  1.00 18.94     0.241 C 
ATOM   1109  O   LEU A 115     -17.855  20.110  56.301  1.00 18.56    -0.271 OA
ATOM   1110  CB  LEU A 115     -19.638  21.091  54.245  1.00 17.48     0.038 C 
ATOM   1111  CG  LEU A 115     -18.572  21.936  53.564  1.00 19.26    -0.020 C 
ATOM   1112  CD1 LEU A 115     -18.413  21.432  52.081  1.00 19.09     0.009 C 
ATOM   1113  CD2 LEU A 115     -19.003  23.428  53.577  1.00 19.60     0.009 C 
ATOM   1114  N   ALA A 116     -17.092  18.573  54.876  1.00 17.99    -0.346 N 
ATOM   1115  HN  ALA A 116     -17.278  17.998  54.054  1.00  0.00     0.163 HD
ATOM   1116  CA  ALA A 116     -15.859  18.398  55.613  1.00 17.50     0.172 C 
ATOM   1117  C   ALA A 116     -14.964  19.595  55.383  1.00 18.12     0.240 C 
ATOM   1118  O   ALA A 116     -14.712  19.978  54.217  1.00 21.31    -0.271 OA
ATOM   1119  CB  ALA A 116     -15.144  17.116  55.187  1.00 22.08     0.042 C 
ATOM   1120  N   CYS A 117     -14.435  20.128  56.510  1.00 17.87    -0.345 N 
ATOM   1121  HN  CYS A 117     -14.624  19.662  57.398  1.00  0.00     0.163 HD
ATOM   1122  CA  CYS A 117     -13.617  21.322  56.525  1.00 19.88     0.186 C 
ATOM   1123  C   CYS A 117     -12.378  21.153  57.386  1.00 20.62     0.242 C 
ATOM   1124  O   CYS A 117     -12.388  20.422  58.362  1.00 20.47    -0.271 OA
ATOM   1125  CB  CYS A 117     -14.362  22.481  57.096  1.00 24.21     0.120 C 
ATOM   1126  SG  CYS A 117     -15.758  22.964  56.096  1.00 27.71    -0.095 SA
ATOM   1127  N   TYR A 118     -11.339  21.903  57.050  1.00 21.55    -0.346 N 
ATOM   1128  HN  TYR A 118     -11.428  22.486  56.218  1.00  0.00     0.163 HD
ATOM   1129  CA  TYR A 118     -10.071  21.959  57.783  1.00 24.12     0.180 C 
ATOM   1130  C   TYR A 118      -9.600  23.400  57.768  1.00 26.04     0.241 C 
ATOM   1131  O   TYR A 118      -9.574  24.029  56.697  1.00 25.40    -0.271 OA
ATOM   1132  CB  TYR A 118      -8.986  21.021  57.185  1.00 24.03     0.073 C 
ATOM   1133  CG  TYR A 118      -9.501  19.590  57.189  1.00 21.96    -0.056 A 
ATOM   1134  CD1 TYR A 118     -10.243  19.098  56.132  1.00 21.15     0.010 A 
ATOM   1135  CD2 TYR A 118      -9.321  18.767  58.313  1.00 23.06     0.010 A 
ATOM   1136  CE1 TYR A 118     -10.786  17.819  56.187  1.00 23.52     0.037 A 
ATOM   1137  CE2 TYR A 118      -9.843  17.497  58.361  1.00 22.81     0.037 A 
ATOM   1138  CZ  TYR A 118     -10.574  17.036  57.331  1.00 23.23     0.065 A 
ATOM   1139  OH  TYR A 118     -11.146  15.770  57.374  1.00 23.36    -0.361 OA
ATOM   1140  HH  TYR A 118     -11.002  15.240  58.149  1.00  0.00     0.217 HD
ATOM   1141  N   ASN A 119      -9.254  23.936  58.950  1.00 26.51    -0.346 N 
ATOM   1142  HN  ASN A 119      -9.371  23.391  59.804  1.00  0.00     0.163 HD
ATOM   1143  CA  ASN A 119      -8.710  25.297  59.026  1.00 27.22     0.185 C 
ATOM   1144  C   ASN A 119      -9.701  26.312  58.454  1.00 24.99     0.241 C 
ATOM   1145  O   ASN A 119      -9.314  27.302  57.834  1.00 28.56    -0.271 OA
ATOM   1146  CB  ASN A 119      -7.359  25.400  58.314  1.00 32.46     0.137 C 
ATOM   1147  CG  ASN A 119      -6.361  24.401  58.846  1.00 34.46     0.217 C 
ATOM   1148  ND2 ASN A 119      -6.028  24.522  60.119  1.00 38.72    -0.370 N 
ATOM   1149 1HD2 ASN A 119      -5.353  23.847  60.479  1.00  0.00     0.159 HD
ATOM   1150 2HD2 ASN A 119      -6.401  25.253  60.724  1.00  0.00     0.159 HD
ATOM   1151  OD1 ASN A 119      -5.911  23.519  58.116  1.00 45.01    -0.274 OA
ATOM   1152  N   GLY A 120     -11.000  26.047  58.677  1.00 22.65    -0.351 N 
ATOM   1153  HN  GLY A 120     -11.259  25.221  59.216  1.00  0.00     0.163 HD
ATOM   1154  CA  GLY A 120     -12.038  26.918  58.162  1.00 23.88     0.225 C 
ATOM   1155  C   GLY A 120     -12.244  26.870  56.656  1.00 26.61     0.236 C 
ATOM   1156  O   GLY A 120     -13.061  27.642  56.152  1.00 28.64    -0.272 OA
ATOM   1157  N   SER A 121     -11.567  25.959  55.920  1.00 21.50    -0.344 N 
ATOM   1158  HN  SER A 121     -10.958  25.305  56.412  1.00  0.00     0.163 HD
ATOM   1159  CA  SER A 121     -11.653  25.853  54.471  1.00 21.62     0.200 C 
ATOM   1160  C   SER A 121     -12.342  24.562  54.051  1.00 26.73     0.245 C 
ATOM   1161  O   SER A 121     -11.872  23.462  54.384  1.00 25.10    -0.271 OA
ATOM   1162  CB  SER A 121     -10.251  25.890  53.919  1.00 26.70     0.199 C 
ATOM   1163  OG  SER A 121      -9.785  27.229  53.939  1.00 37.13    -0.398 OA
ATOM   1164  HG  SER A 121      -8.901  27.252  53.591  1.00  0.00     0.209 HD
ATOM   1165  N   PRO A 122     -13.432  24.647  53.305  1.00 24.36    -0.337 N 
ATOM   1166  CA  PRO A 122     -14.121  23.417  52.880  1.00 21.95     0.179 C 
ATOM   1167  C   PRO A 122     -13.252  22.550  51.965  1.00 24.57     0.241 C 
ATOM   1168  O   PRO A 122     -12.557  23.040  51.069  1.00 25.79    -0.271 OA
ATOM   1169  CB  PRO A 122     -15.366  23.958  52.175  1.00 27.38     0.037 C 
ATOM   1170  CG  PRO A 122     -15.659  25.285  52.951  1.00 29.04     0.022 C 
ATOM   1171  CD  PRO A 122     -14.283  25.855  53.198  1.00 28.64     0.127 C 
ATOM   1172  N   SER A 123     -13.258  21.250  52.240  1.00 22.86    -0.344 N 
ATOM   1173  HN  SER A 123     -13.853  20.939  53.008  1.00  0.00     0.163 HD
ATOM   1174  CA  SER A 123     -12.483  20.225  51.535  1.00 23.26     0.200 C 
ATOM   1175  C   SER A 123     -13.331  19.301  50.666  1.00 20.87     0.242 C 
ATOM   1176  O   SER A 123     -12.927  18.971  49.539  1.00 24.04    -0.271 OA
ATOM   1177  CB  SER A 123     -11.737  19.390  52.588  1.00 33.75     0.199 C 
ATOM   1178  OG  SER A 123     -11.036  18.316  52.010  1.00 37.67    -0.398 OA
ATOM   1179  HG  SER A 123     -10.575  17.800  52.661  1.00  0.00     0.209 HD
ATOM   1180  N   GLY A 124     -14.519  18.922  51.113  1.00 20.16    -0.350 N 
ATOM   1181  HN  GLY A 124     -14.876  19.288  51.996  1.00  0.00     0.163 HD
ATOM   1182  CA  GLY A 124     -15.315  17.977  50.335  1.00 21.80     0.225 C 
ATOM   1183  C   GLY A 124     -16.718  17.894  50.876  1.00 18.76     0.236 C 
ATOM   1184  O   GLY A 124     -16.982  18.290  52.021  1.00 19.01    -0.272 OA
ATOM   1185  N   VAL A 125     -17.632  17.329  50.078  1.00 18.16    -0.346 N 
ATOM   1186  HN  VAL A 125     -17.357  16.998  49.153  1.00  0.00     0.163 HD
ATOM   1187  CA  VAL A 125     -19.012  17.181  50.512  1.00 18.97     0.180 C 
ATOM   1188  C   VAL A 125     -19.486  15.758  50.219  1.00 21.59     0.241 C 
ATOM   1189  O   VAL A 125     -19.179  15.198  49.155  1.00 19.82    -0.271 OA
ATOM   1190  CB  VAL A 125     -19.953  18.239  49.875  1.00 22.18     0.009 C 
ATOM   1191  CG1 VAL A 125     -20.028  18.106  48.377  1.00 29.27     0.012 C 
ATOM   1192  CG2 VAL A 125     -21.319  18.172  50.495  1.00 23.21     0.012 C 
ATOM   1193  N   TYR A 126     -20.195  15.166  51.166  1.00 19.44    -0.346 N 
ATOM   1194  HN  TYR A 126     -20.392  15.658  52.037  1.00  0.00     0.163 HD
ATOM   1195  CA  TYR A 126     -20.697  13.809  50.967  1.00 16.61     0.180 C 
ATOM   1196  C   TYR A 126     -21.963  13.611  51.771  1.00 18.03     0.241 C 
ATOM   1197  O   TYR A 126     -22.261  14.345  52.703  1.00 19.12    -0.271 OA
ATOM   1198  CB  TYR A 126     -19.621  12.755  51.325  1.00 19.74     0.073 C 
ATOM   1199  CG  TYR A 126     -19.055  12.858  52.728  1.00 16.61    -0.056 A 
ATOM   1200  CD1 TYR A 126     -19.698  12.244  53.794  1.00 19.55     0.010 A 
ATOM   1201  CD2 TYR A 126     -17.926  13.599  52.991  1.00 22.81     0.010 A 
ATOM   1202  CE1 TYR A 126     -19.184  12.338  55.100  1.00 20.28     0.037 A 
ATOM   1203  CE2 TYR A 126     -17.407  13.688  54.287  1.00 24.36     0.037 A 
ATOM   1204  CZ  TYR A 126     -18.068  13.074  55.307  1.00 22.89     0.065 A 
ATOM   1205  OH  TYR A 126     -17.551  13.148  56.580  1.00 26.26    -0.361 OA
ATOM   1206  HH  TYR A 126     -16.767  13.665  56.725  1.00  0.00     0.217 HD
ATOM   1207  N   GLN A 127     -22.706  12.557  51.420  1.00 19.60    -0.346 N 
ATOM   1208  HN  GLN A 127     -22.368  11.961  50.664  1.00  0.00     0.163 HD
ATOM   1209  CA  GLN A 127     -23.967  12.211  52.052  1.00 18.49     0.177 C 
ATOM   1210  C   GLN A 127     -23.747  11.128  53.126  1.00 21.74     0.241 C 
ATOM   1211  O   GLN A 127     -22.970  10.193  52.923  1.00 25.84    -0.271 OA
ATOM   1212  CB  GLN A 127     -24.931  11.813  50.914  1.00 25.07     0.044 C 
ATOM   1213  CG  GLN A 127     -26.318  11.700  51.263  1.00 28.37     0.105 C 
ATOM   1214  CD  GLN A 127     -27.051  13.008  51.408  1.00 20.31     0.215 C 
ATOM   1215  NE2 GLN A 127     -28.330  12.875  51.601  1.00 24.47    -0.370 N 
ATOM   1216 1HE2 GLN A 127     -28.826  13.761  51.699  1.00  0.00     0.159 HD
ATOM   1217 2HE2 GLN A 127     -28.815  11.978  51.578  1.00  0.00     0.159 HD
ATOM   1218  OE1 GLN A 127     -26.450  14.121  51.436  1.00 20.72    -0.274 OA
ATOM   1219  N   CYS A 128     -24.444  11.296  54.249  1.00 19.85    -0.345 N 
ATOM   1220  HN  CYS A 128     -25.078  12.093  54.311  1.00  0.00     0.163 HD
ATOM   1221  CA  CYS A 128     -24.346  10.383  55.415  1.00 23.32     0.186 C 
ATOM   1222  C   CYS A 128     -25.752  10.090  55.945  1.00 24.03     0.241 C 
ATOM   1223  O   CYS A 128     -26.659  10.880  55.674  1.00 21.00    -0.271 OA
ATOM   1224  CB  CYS A 128     -23.686  11.111  56.586  1.00 14.92     0.120 C 
ATOM   1225  SG  CYS A 128     -21.880  11.011  56.645  1.00 36.50    -0.095 SA
ATOM   1226  N   ALA A 129     -25.925   8.938  56.589  1.00 23.82    -0.346 N 
ATOM   1227  HN  ALA A 129     -25.206   8.216  56.540  1.00  0.00     0.163 HD
ATOM   1228  CA  ALA A 129     -27.151   8.702  57.372  1.00 19.55     0.172 C 
ATOM   1229  C   ALA A 129     -26.799   8.684  58.849  1.00 19.49     0.240 C 
ATOM   1230  O   ALA A 129     -25.731   8.229  59.242  1.00 20.62    -0.271 OA
ATOM   1231  CB  ALA A 129     -27.823   7.374  57.006  1.00 21.23     0.042 C 
ATOM   1232  N   MET A 130     -27.752   9.093  59.671  1.00 15.04    -0.346 N 
ATOM   1233  HN  MET A 130     -28.574   9.561  59.289  1.00  0.00     0.163 HD
ATOM   1234  CA  MET A 130     -27.651   8.887  61.125  1.00 14.25     0.177 C 
ATOM   1235  C   MET A 130     -27.985   7.419  61.397  1.00 18.47     0.241 C 
ATOM   1236  O   MET A 130     -29.075   6.944  61.045  1.00 17.38    -0.271 OA
ATOM   1237  CB  MET A 130     -28.618   9.802  61.865  1.00 17.39     0.045 C 
ATOM   1238  CG  MET A 130     -28.592   9.603  63.415  1.00 21.52     0.076 C 
ATOM   1239  SD  MET A 130     -27.011  10.048  64.183  1.00 21.32    -0.173 SA
ATOM   1240  CE  MET A 130     -26.768  11.822  63.822  1.00 18.46     0.089 C 
ATOM   1241  N   ARG A 131     -27.028   6.659  61.907  1.00 17.73    -0.346 N 
ATOM   1242  HN  ARG A 131     -26.118   7.051  62.147  1.00  0.00     0.163 HD
ATOM   1243  CA  ARG A 131     -27.315   5.240  62.116  1.00 16.02     0.176 C 
ATOM   1244  C   ARG A 131     -28.291   5.059  63.268  1.00 15.22     0.243 C 
ATOM   1245  O   ARG A 131     -28.391   5.922  64.158  1.00 16.68    -0.271 OA
ATOM   1246  CB  ARG A 131     -26.047   4.483  62.491  1.00 16.53     0.036 C 
ATOM   1247  CG  ARG A 131     -24.867   4.514  61.492  1.00 18.68     0.023 C 
ATOM   1248  CD  ARG A 131     -25.249   4.029  60.069  1.00 17.79     0.138 C 
ATOM   1249  NE  ARG A 131     -25.997   2.795  60.163  1.00 15.69    -0.227 N 
ATOM   1250  HE  ARG A 131     -26.037   2.301  61.054  1.00  0.00     0.177 HD
ATOM   1251  CZ  ARG A 131     -26.638   2.289  59.102  1.00 17.41     0.665 C 
ATOM   1252  NH1 ARG A 131     -26.619   2.940  57.935  1.00 20.19    -0.235 N 
ATOM   1253 1HH1 ARG A 131     -26.087   3.802  57.819  1.00  0.00     0.174 HD
ATOM   1254 2HH1 ARG A 131     -27.107   2.555  57.127  1.00  0.00     0.174 HD
ATOM   1255  NH2 ARG A 131     -27.332   1.165  59.253  1.00 18.90    -0.235 N 
ATOM   1256 1HH2 ARG A 131     -27.347   0.668  60.144  1.00  0.00     0.174 HD
ATOM   1257 2HH2 ARG A 131     -27.820   0.780  58.445  1.00  0.00     0.174 HD
ATOM   1258  N   PRO A 132     -28.946   3.881  63.356  1.00 15.56    -0.337 N 
ATOM   1259  CA  PRO A 132     -29.764   3.571  64.529  1.00 18.13     0.179 C 
ATOM   1260  C   PRO A 132     -29.036   3.705  65.841  1.00 17.95     0.241 C 
ATOM   1261  O   PRO A 132     -29.696   3.998  66.852  1.00 18.70    -0.271 OA
ATOM   1262  CB  PRO A 132     -30.222   2.115  64.263  1.00 17.47     0.037 C 
ATOM   1263  CG  PRO A 132     -30.281   2.066  62.778  1.00 17.81     0.022 C 
ATOM   1264  CD  PRO A 132     -29.108   2.882  62.267  1.00 18.86     0.127 C 
ATOM   1265  N   ASN A 133     -27.716   3.471  65.900  1.00 16.39    -0.346 N 
ATOM   1266  HN  ASN A 133     -27.235   3.179  65.049  1.00  0.00     0.163 HD
ATOM   1267  CA  ASN A 133     -26.937   3.615  67.126  1.00 14.69     0.185 C 
ATOM   1268  C   ASN A 133     -26.365   5.004  67.297  1.00 15.45     0.241 C 
ATOM   1269  O   ASN A 133     -25.557   5.201  68.206  1.00 18.28    -0.271 OA
ATOM   1270  CB  ASN A 133     -25.830   2.552  67.200  1.00 16.68     0.137 C 
ATOM   1271  CG  ASN A 133     -24.712   2.813  66.195  1.00 15.28     0.217 C 
ATOM   1272  ND2 ASN A 133     -23.713   1.920  66.223  1.00 19.03    -0.370 N 
ATOM   1273 1HD2 ASN A 133     -22.966   2.094  65.551  1.00  0.00     0.159 HD
ATOM   1274 2HD2 ASN A 133     -23.688   1.140  66.880  1.00  0.00     0.159 HD
ATOM   1275  OD1 ASN A 133     -24.741   3.730  65.423  1.00 16.49    -0.274 OA
ATOM   1276  N   PHE A 134     -26.880   5.977  66.532  1.00 14.13    -0.346 N 
ATOM   1277  HN  PHE A 134     -27.531   5.708  65.794  1.00  0.00     0.163 HD
ATOM   1278  CA  PHE A 134     -26.566   7.418  66.687  1.00 15.22     0.180 C 
ATOM   1279  C   PHE A 134     -25.128   7.746  66.376  1.00 19.12     0.241 C 
ATOM   1280  O   PHE A 134     -24.602   8.761  66.850  1.00 23.19    -0.271 OA
ATOM   1281  CB  PHE A 134     -26.901   7.925  68.103  1.00 16.96     0.073 C 
ATOM   1282  CG  PHE A 134     -28.375   8.070  68.386  1.00 17.20    -0.056 A 
ATOM   1283  CD1 PHE A 134     -29.075   9.152  67.883  1.00 20.31     0.007 A 
ATOM   1284  CD2 PHE A 134     -29.051   7.124  69.145  1.00 20.04     0.007 A 
ATOM   1285  CE1 PHE A 134     -30.465   9.276  68.216  1.00 22.12     0.001 A 
ATOM   1286  CE2 PHE A 134     -30.435   7.256  69.459  1.00 21.99     0.001 A 
ATOM   1287  CZ  PHE A 134     -31.127   8.316  68.977  1.00 21.10     0.000 A 
ATOM   1288  N   THR A 135     -24.437   6.895  65.614  1.00 17.54    -0.344 N 
ATOM   1289  HN  THR A 135     -24.819   5.967  65.433  1.00  0.00     0.163 HD
ATOM   1290  CA  THR A 135     -23.153   7.260  65.036  1.00 14.05     0.205 C 
ATOM   1291  C   THR A 135     -23.392   7.587  63.570  1.00 16.78     0.243 C 
ATOM   1292  O   THR A 135     -24.440   7.284  62.999  1.00 15.56    -0.271 OA
ATOM   1293  CB  THR A 135     -22.136   6.110  65.182  1.00 14.23     0.146 C 
ATOM   1294  CG2 THR A 135     -22.044   5.682  66.625  1.00 17.81     0.042 C 
ATOM   1295  OG1 THR A 135     -22.539   4.953  64.383  1.00 18.16    -0.393 OA
ATOM   1296  HG1 THR A 135     -22.597   5.223  63.474  1.00  0.00     0.210 HD
ATOM   1297  N   ILE A 136     -22.375   8.183  62.945  1.00 15.68    -0.346 N 
ATOM   1298  HN  ILE A 136     -21.593   8.544  63.491  1.00  0.00     0.163 HD
ATOM   1299  CA  ILE A 136     -22.364   8.327  61.491  1.00 15.86     0.180 C 
ATOM   1300  C   ILE A 136     -21.084   7.735  60.952  1.00 14.88     0.241 C 
ATOM   1301  O   ILE A 136     -20.037   7.775  61.571  1.00 15.92    -0.271 OA
ATOM   1302  CB  ILE A 136     -22.550   9.791  61.023  1.00 20.27     0.013 C 
ATOM   1303  CG1 ILE A 136     -21.323  10.665  61.270  1.00 21.90     0.002 C 
ATOM   1304  CG2 ILE A 136     -23.771  10.376  61.692  1.00 21.71     0.012 C 
ATOM   1305  CD1 ILE A 136     -21.472  12.057  60.660  1.00 20.44     0.005 C 
ATOM   1306  N   LYS A 137     -21.168   7.163  59.740  1.00 16.68    -0.346 N 
ATOM   1307  HN  LYS A 137     -22.072   7.117  59.270  1.00  0.00     0.163 HD
ATOM   1308  CA  LYS A 137     -19.982   6.602  59.078  1.00 19.00     0.176 C 
ATOM   1309  C   LYS A 137     -19.472   7.695  58.149  1.00 20.11     0.240 C 
ATOM   1310  O   LYS A 137     -19.837   7.767  56.968  1.00 21.55    -0.271 OA
ATOM   1311  CB  LYS A 137     -20.361   5.319  58.324  1.00 20.62     0.035 C 
ATOM   1312  CG  LYS A 137     -20.850   4.199  59.253  1.00 23.82     0.004 C 
ATOM   1313  CD  LYS A 137     -21.287   2.951  58.456  1.00 29.88     0.027 C 
ATOM   1314  CE  LYS A 137     -21.942   1.890  59.343  1.00 40.83     0.229 C 
ATOM   1315  NZ  LYS A 137     -22.456   0.737  58.495  1.00 46.61    -0.079 N 
ATOM   1316  HZ1 LYS A 137     -22.893   0.030  59.086  1.00  0.00     0.274 HD
ATOM   1317  HZ2 LYS A 137     -21.723   0.341  57.907  1.00  0.00     0.274 HD
ATOM   1318  HZ3 LYS A 137     -23.084   1.057  57.758  1.00  0.00     0.274 HD
ATOM   1319  N   GLY A 138     -18.636   8.584  58.690  1.00 18.57    -0.351 N 
ATOM   1320  HN  GLY A 138     -18.321   8.452  59.651  1.00  0.00     0.163 HD
ATOM   1321  CA  GLY A 138     -18.168   9.728  57.945  1.00 20.34     0.225 C 
ATOM   1322  C   GLY A 138     -16.767   9.525  57.456  1.00 18.30     0.236 C 
ATOM   1323  O   GLY A 138     -16.203   8.423  57.474  1.00 19.52    -0.272 OA
ATOM   1324  N   SER A 139     -16.174  10.630  57.008  1.00 17.00    -0.344 N 
ATOM   1325  HN  SER A 139     -16.717  11.491  56.948  1.00  0.00     0.163 HD
ATOM   1326  CA  SER A 139     -14.778  10.650  56.601  1.00 15.77     0.200 C 
ATOM   1327  C   SER A 139     -14.191  11.925  57.187  1.00 20.11     0.243 C 
ATOM   1328  O   SER A 139     -14.475  13.012  56.685  1.00 19.67    -0.271 OA
ATOM   1329  CB  SER A 139     -14.645  10.668  55.083  1.00 18.29     0.199 C 
ATOM   1330  OG  SER A 139     -13.289  10.698  54.746  1.00 22.70    -0.398 OA
ATOM   1331  HG  SER A 139     -13.206  10.709  53.800  1.00  0.00     0.209 HD
ATOM   1332  N   PHE A 140     -13.400  11.800  58.255  1.00 18.88    -0.346 N 
ATOM   1333  HN  PHE A 140     -13.064  10.872  58.514  1.00  0.00     0.163 HD
ATOM   1334  CA  PHE A 140     -13.002  12.939  59.060  1.00 19.31     0.180 C 
ATOM   1335  C   PHE A 140     -11.588  12.702  59.548  1.00 22.84     0.241 C 
ATOM   1336  O   PHE A 140     -11.310  11.631  60.096  1.00 24.17    -0.271 OA
ATOM   1337  CB  PHE A 140     -13.929  13.063  60.299  1.00 16.84     0.073 C 
ATOM   1338  CG  PHE A 140     -15.320  13.643  60.043  1.00 19.00    -0.056 A 
ATOM   1339  CD1 PHE A 140     -15.504  14.935  59.541  1.00 28.38     0.007 A 
ATOM   1340  CD2 PHE A 140     -16.450  12.899  60.285  1.00 18.97     0.007 A 
ATOM   1341  CE1 PHE A 140     -16.801  15.443  59.368  1.00 25.39     0.001 A 
ATOM   1342  CE2 PHE A 140     -17.719  13.402  60.104  1.00 19.59     0.001 A 
ATOM   1343  CZ  PHE A 140     -17.906  14.683  59.719  1.00 18.64     0.000 A 
ATOM   1344  N   LEU A 141     -10.699  13.703  59.399  1.00 21.70    -0.346 N 
ATOM   1345  HN  LEU A 141     -10.991  14.553  58.916  1.00  0.00     0.163 HD
ATOM   1346  CA  LEU A 141      -9.332  13.615  59.904  1.00 22.57     0.177 C 
ATOM   1347  C   LEU A 141      -9.128  14.619  61.027  1.00 23.27     0.241 C 
ATOM   1348  O   LEU A 141     -10.025  15.391  61.368  1.00 23.53    -0.271 OA
ATOM   1349  CB  LEU A 141      -8.307  13.883  58.784  1.00 21.57     0.038 C 
ATOM   1350  CG  LEU A 141      -8.544  12.979  57.585  1.00 26.88    -0.020 C 
ATOM   1351  CD1 LEU A 141      -7.719  13.491  56.401  1.00 28.43     0.009 C 
ATOM   1352  CD2 LEU A 141      -8.072  11.573  57.907  1.00 28.12     0.009 C 
ATOM   1353  N   ASN A 142      -7.903  14.667  61.561  1.00 25.14    -0.346 N 
ATOM   1354  HN  ASN A 142      -7.184  14.001  61.278  1.00  0.00     0.163 HD
ATOM   1355  CA  ASN A 142      -7.621  15.690  62.554  1.00 28.24     0.185 C 
ATOM   1356  C   ASN A 142      -7.876  17.074  61.968  1.00 27.78     0.241 C 
ATOM   1357  O   ASN A 142      -7.545  17.367  60.810  1.00 25.51    -0.271 OA
ATOM   1358  CB  ASN A 142      -6.193  15.543  63.043  1.00 38.81     0.137 C 
ATOM   1359  CG  ASN A 142      -6.125  14.752  64.327  1.00 54.73     0.217 C 
ATOM   1360  ND2 ASN A 142      -6.158  13.429  64.210  1.00 58.12    -0.370 N 
ATOM   1361 1HD2 ASN A 142      -6.112  12.895  65.078  1.00  0.00     0.159 HD
ATOM   1362 2HD2 ASN A 142      -6.196  12.955  63.308  1.00  0.00     0.159 HD
ATOM   1363  OD1 ASN A 142      -6.079  15.326  65.419  1.00 63.96    -0.274 OA
ATOM   1364  N   GLY A 143      -8.517  17.913  62.764  1.00 24.45    -0.351 N 
ATOM   1365  HN  GLY A 143      -8.788  17.608  63.699  1.00  0.00     0.163 HD
ATOM   1366  CA  GLY A 143      -8.839  19.245  62.336  1.00 25.21     0.225 C 
ATOM   1367  C   GLY A 143     -10.243  19.426  61.819  1.00 22.87     0.236 C 
ATOM   1368  O   GLY A 143     -10.639  20.555  61.570  1.00 24.20    -0.272 OA
ATOM   1369  N   SER A 144     -10.993  18.342  61.600  1.00 20.36    -0.344 N 
ATOM   1370  HN  SER A 144     -10.622  17.430  61.867  1.00  0.00     0.163 HD
ATOM   1371  CA  SER A 144     -12.303  18.404  61.003  1.00 18.58     0.200 C 
ATOM   1372  C   SER A 144     -13.409  18.791  61.980  1.00 18.19     0.243 C 
ATOM   1373  O   SER A 144     -14.530  19.053  61.556  1.00 18.70    -0.271 OA
ATOM   1374  CB  SER A 144     -12.671  17.033  60.402  1.00 19.32     0.199 C 
ATOM   1375  OG  SER A 144     -12.672  16.031  61.403  1.00 21.36    -0.398 OA
ATOM   1376  HG  SER A 144     -12.899  15.186  61.033  1.00  0.00     0.209 HD
ATOM   1377  N   CYS A 145     -13.136  18.791  63.294  1.00 19.15    -0.345 N 
ATOM   1378  HN  CYS A 145     -12.198  18.553  63.616  1.00  0.00     0.163 HD
ATOM   1379  CA  CYS A 145     -14.163  19.127  64.260  1.00 18.06     0.186 C 
ATOM   1380  C   CYS A 145     -14.787  20.479  63.936  1.00 15.88     0.241 C 
ATOM   1381  O   CYS A 145     -14.103  21.413  63.486  1.00 19.34    -0.271 OA
ATOM   1382  CB  CYS A 145     -13.582  19.132  65.673  1.00 21.97     0.120 C 
ATOM   1383  SG  CYS A 145     -13.241  17.409  66.224  1.00 21.26    -0.095 SA
ATOM   1384  N   GLY A 146     -16.077  20.592  64.201  1.00 15.98    -0.351 N 
ATOM   1385  HN  GLY A 146     -16.561  19.827  64.670  1.00  0.00     0.163 HD
ATOM   1386  CA  GLY A 146     -16.811  21.777  63.839  1.00 18.47     0.225 C 
ATOM   1387  C   GLY A 146     -17.353  21.767  62.443  1.00 17.69     0.236 C 
ATOM   1388  O   GLY A 146     -18.170  22.640  62.130  1.00 17.88    -0.272 OA
ATOM   1389  N   SER A 147     -16.947  20.802  61.604  1.00 16.99    -0.344 N 
ATOM   1390  HN  SER A 147     -16.165  20.200  61.860  1.00  0.00     0.163 HD
ATOM   1391  CA  SER A 147     -17.628  20.612  60.317  1.00 16.37     0.200 C 
ATOM   1392  C   SER A 147     -19.082  20.254  60.586  1.00 17.94     0.243 C 
ATOM   1393  O   SER A 147     -19.400  19.592  61.602  1.00 17.12    -0.271 OA
ATOM   1394  CB  SER A 147     -17.024  19.470  59.547  1.00 16.32     0.199 C 
ATOM   1395  OG  SER A 147     -15.662  19.666  59.196  1.00 18.62    -0.398 OA
ATOM   1396  HG  SER A 147     -15.280  18.945  58.710  1.00  0.00     0.209 HD
ATOM   1397  N   VAL A 148     -19.984  20.667  59.675  1.00 16.70    -0.346 N 
ATOM   1398  HN  VAL A 148     -19.677  21.116  58.812  1.00  0.00     0.163 HD
ATOM   1399  CA  VAL A 148     -21.411  20.463  59.938  1.00 15.98     0.180 C 
ATOM   1400  C   VAL A 148     -22.082  19.580  58.880  1.00 14.77     0.241 C 
ATOM   1401  O   VAL A 148     -21.617  19.421  57.745  1.00 17.03    -0.271 OA
ATOM   1402  CB  VAL A 148     -22.180  21.795  60.057  1.00 16.99     0.009 C 
ATOM   1403  CG1 VAL A 148     -21.648  22.580  61.301  1.00 18.48     0.012 C 
ATOM   1404  CG2 VAL A 148     -22.115  22.630  58.792  1.00 19.51     0.012 C 
ATOM   1405  N   GLY A 149     -23.233  19.050  59.313  1.00 14.90    -0.351 N 
ATOM   1406  HN  GLY A 149     -23.464  19.178  60.298  1.00  0.00     0.163 HD
ATOM   1407  CA  GLY A 149     -24.183  18.306  58.496  1.00 14.76     0.225 C 
ATOM   1408  C   GLY A 149     -25.461  19.112  58.350  1.00 15.46     0.236 C 
ATOM   1409  O   GLY A 149     -25.904  19.798  59.292  1.00 16.47    -0.272 OA
ATOM   1410  N   PHE A 150     -26.094  18.968  57.165  1.00 15.65    -0.346 N 
ATOM   1411  HN  PHE A 150     -25.791  18.256  56.501  1.00  0.00     0.163 HD
ATOM   1412  CA  PHE A 150     -27.217  19.844  56.848  1.00 17.34     0.180 C 
ATOM   1413  C   PHE A 150     -28.083  19.219  55.769  1.00 18.22     0.241 C 
ATOM   1414  O   PHE A 150     -27.642  18.351  55.035  1.00 17.85    -0.271 OA
ATOM   1415  CB  PHE A 150     -26.736  21.223  56.358  1.00 18.10     0.073 C 
ATOM   1416  CG  PHE A 150     -25.878  21.158  55.142  1.00 17.71    -0.056 A 
ATOM   1417  CD1 PHE A 150     -24.537  20.835  55.246  1.00 20.81     0.007 A 
ATOM   1418  CD2 PHE A 150     -26.419  21.374  53.888  1.00 19.85     0.007 A 
ATOM   1419  CE1 PHE A 150     -23.739  20.690  54.094  1.00 21.89     0.001 A 
ATOM   1420  CE2 PHE A 150     -25.614  21.292  52.699  1.00 23.56     0.001 A 
ATOM   1421  CZ  PHE A 150     -24.265  20.964  52.835  1.00 23.26     0.000 A 
ATOM   1422  N   ASN A 151     -29.316  19.701  55.690  1.00 16.88    -0.346 N 
ATOM   1423  HN  ASN A 151     -29.680  20.242  56.474  1.00  0.00     0.163 HD
ATOM   1424  CA  ASN A 151     -30.174  19.490  54.530  1.00 18.68     0.185 C 
ATOM   1425  C   ASN A 151     -30.628  20.849  54.033  1.00 17.04     0.241 C 
ATOM   1426  O   ASN A 151     -30.612  21.835  54.769  1.00 18.51    -0.271 OA
ATOM   1427  CB  ASN A 151     -31.384  18.653  54.894  1.00 17.32     0.137 C 
ATOM   1428  CG  ASN A 151     -31.048  17.203  55.088  1.00 19.07     0.217 C 
ATOM   1429  ND2 ASN A 151     -30.897  16.771  56.313  1.00 17.18    -0.370 N 
ATOM   1430 1HD2 ASN A 151     -31.038  17.374  57.124  1.00  0.00     0.159 HD
ATOM   1431 2HD2 ASN A 151     -30.669  15.786  56.445  1.00  0.00     0.159 HD
ATOM   1432  OD1 ASN A 151     -30.877  16.470  54.102  1.00 26.25    -0.274 OA
ATOM   1433  N   ILE A 152     -31.019  20.934  52.760  1.00 17.19    -0.346 N 
ATOM   1434  HN  ILE A 152     -30.987  20.111  52.159  1.00  0.00     0.163 HD
ATOM   1435  CA  ILE A 152     -31.493  22.208  52.231  1.00 19.60     0.180 C 
ATOM   1436  C   ILE A 152     -32.880  22.008  51.665  1.00 25.01     0.241 C 
ATOM   1437  O   ILE A 152     -33.125  21.034  50.949  1.00 28.80    -0.271 OA
ATOM   1438  CB  ILE A 152     -30.569  22.801  51.152  1.00 21.75     0.013 C 
ATOM   1439  CG1 ILE A 152     -29.157  22.951  51.703  1.00 23.97     0.002 C 
ATOM   1440  CG2 ILE A 152     -31.145  24.170  50.690  1.00 25.61     0.012 C 
ATOM   1441  CD1 ILE A 152     -28.152  23.627  50.706  1.00 30.94     0.005 C 
ATOM   1442  N   ASP A 153     -33.787  22.912  51.997  1.00 30.10    -0.345 N 
ATOM   1443  HN  ASP A 153     -33.517  23.679  52.614  1.00  0.00     0.163 HD
ATOM   1444  CA  ASP A 153     -35.157  22.848  51.511  1.00 34.60     0.186 C 
ATOM   1445  C   ASP A 153     -35.470  24.216  50.952  1.00 32.71     0.241 C 
ATOM   1446  O   ASP A 153     -35.429  25.207  51.687  1.00 36.14    -0.271 OA
ATOM   1447  CB  ASP A 153     -36.136  22.474  52.623  1.00 51.56     0.147 C 
ATOM   1448  CG  ASP A 153     -35.551  21.466  53.601  1.00 73.22     0.175 C 
ATOM   1449  OD1 ASP A 153     -34.914  20.491  53.145  1.00 81.37    -0.648 OA
ATOM   1450  OD2 ASP A 153     -35.734  21.643  54.827  1.00 79.65    -0.648 OA
ATOM   1451  N   TYR A 154     -35.757  24.264  49.651  1.00 38.02    -0.346 N 
ATOM   1452  HN  TYR A 154     -35.910  23.392  49.144  1.00  0.00     0.163 HD
ATOM   1453  CA  TYR A 154     -35.858  25.520  48.937  1.00 45.48     0.180 C 
ATOM   1454  C   TYR A 154     -34.584  26.305  49.187  1.00 43.11     0.241 C 
ATOM   1455  O   TYR A 154     -33.507  25.876  48.760  1.00 49.84    -0.271 OA
ATOM   1456  CB  TYR A 154     -37.149  26.220  49.343  1.00 54.20     0.073 C 
ATOM   1457  CG  TYR A 154     -38.286  25.298  48.972  1.00 65.38    -0.056 A 
ATOM   1458  CD1 TYR A 154     -38.671  25.150  47.638  1.00 72.14     0.010 A 
ATOM   1459  CD2 TYR A 154     -38.904  24.496  49.926  1.00 67.65     0.010 A 
ATOM   1460  CE1 TYR A 154     -39.676  24.274  47.274  1.00 74.09     0.037 A 
ATOM   1461  CE2 TYR A 154     -39.914  23.616  49.570  1.00 71.01     0.037 A 
ATOM   1462  CZ  TYR A 154     -40.295  23.512  48.245  1.00 75.48     0.065 A 
ATOM   1463  OH  TYR A 154     -41.297  22.641  47.886  1.00 80.59    -0.361 OA
ATOM   1464  HH  TYR A 154     -41.559  22.570  46.976  1.00  0.00     0.217 HD
ATOM   1465  N   ASP A 155     -34.646  27.434  49.864  1.00 36.69    -0.345 N 
ATOM   1466  HN  ASP A 155     -35.531  27.791  50.225  1.00  0.00     0.163 HD
ATOM   1467  CA  ASP A 155     -33.395  28.148  50.074  1.00 41.03     0.186 C 
ATOM   1468  C   ASP A 155     -33.036  28.233  51.550  1.00 33.95     0.241 C 
ATOM   1469  O   ASP A 155     -32.241  29.092  51.945  1.00 33.82    -0.271 OA
ATOM   1470  CB  ASP A 155     -33.435  29.525  49.416  1.00 53.18     0.147 C 
ATOM   1471  CG  ASP A 155     -33.072  29.460  47.927  1.00 63.56     0.175 C 
ATOM   1472  OD1 ASP A 155     -32.326  28.532  47.527  1.00 64.76    -0.648 OA
ATOM   1473  OD2 ASP A 155     -33.531  30.325  47.155  1.00 69.21    -0.648 OA
ATOM   1474  N   CYS A 156     -33.544  27.297  52.354  1.00 27.95    -0.345 N 
ATOM   1475  HN  CYS A 156     -34.111  26.555  51.944  1.00  0.00     0.163 HD
ATOM   1476  CA  CYS A 156     -33.321  27.292  53.798  1.00 25.30     0.186 C 
ATOM   1477  C   CYS A 156     -32.430  26.127  54.172  1.00 22.08     0.242 C 
ATOM   1478  O   CYS A 156     -32.733  24.972  53.827  1.00 22.05    -0.271 OA
ATOM   1479  CB  CYS A 156     -34.635  27.160  54.548  1.00 27.78     0.120 C 
ATOM   1480  SG  CYS A 156     -34.459  27.100  56.342  1.00 26.66    -0.095 SA
ATOM   1481  N   VAL A 157     -31.346  26.425  54.884  1.00 19.66    -0.346 N 
ATOM   1482  HN  VAL A 157     -31.147  27.401  55.105  1.00  0.00     0.163 HD
ATOM   1483  CA  VAL A 157     -30.438  25.390  55.354  1.00 19.54     0.180 C 
ATOM   1484  C   VAL A 157     -30.909  24.917  56.727  1.00 19.23     0.241 C 
ATOM   1485  O   VAL A 157     -30.915  25.700  57.678  1.00 19.59    -0.271 OA
ATOM   1486  CB  VAL A 157     -28.994  25.908  55.447  1.00 19.77     0.009 C 
ATOM   1487  CG1 VAL A 157     -28.021  24.761  55.878  1.00 18.55     0.012 C 
ATOM   1488  CG2 VAL A 157     -28.536  26.522  54.113  1.00 22.85     0.012 C 
ATOM   1489  N   SER A 158     -31.202  23.615  56.860  1.00 17.04    -0.344 N 
ATOM   1490  HN  SER A 158     -31.234  23.020  56.032  1.00  0.00     0.163 HD
ATOM   1491  CA  SER A 158     -31.477  23.034  58.180  1.00 16.19     0.200 C 
ATOM   1492  C   SER A 158     -30.212  22.331  58.643  1.00 15.50     0.243 C 
ATOM   1493  O   SER A 158     -29.869  21.265  58.155  1.00 17.61    -0.271 OA
ATOM   1494  CB  SER A 158     -32.648  22.057  58.082  1.00 19.34     0.199 C 
ATOM   1495  OG  SER A 158     -33.879  22.786  57.799  1.00 22.82    -0.398 OA
ATOM   1496  HG  SER A 158     -34.607  22.179  57.738  1.00  0.00     0.209 HD
ATOM   1497  N   PHE A 159     -29.504  22.975  59.599  1.00 16.51    -0.346 N 
ATOM   1498  HN  PHE A 159     -29.810  23.891  59.927  1.00  0.00     0.163 HD
ATOM   1499  CA  PHE A 159     -28.301  22.364  60.164  1.00 15.93     0.180 C 
ATOM   1500  C   PHE A 159     -28.701  21.321  61.174  1.00 15.22     0.241 C 
ATOM   1501  O   PHE A 159     -29.504  21.595  62.073  1.00 15.95    -0.271 OA
ATOM   1502  CB  PHE A 159     -27.426  23.431  60.856  1.00 17.27     0.073 C 
ATOM   1503  CG  PHE A 159     -26.840  24.451  59.882  1.00 17.55    -0.056 A 
ATOM   1504  CD1 PHE A 159     -25.710  24.132  59.117  1.00 19.24     0.007 A 
ATOM   1505  CD2 PHE A 159     -27.377  25.728  59.789  1.00 17.62     0.007 A 
ATOM   1506  CE1 PHE A 159     -25.164  25.038  58.245  1.00 18.09     0.001 A 
ATOM   1507  CE2 PHE A 159     -26.828  26.676  58.901  1.00 18.70     0.001 A 
ATOM   1508  CZ  PHE A 159     -25.733  26.338  58.124  1.00 18.08     0.000 A 
ATOM   1509  N   CYS A 160     -28.137  20.125  61.059  1.00 15.22    -0.345 N 
ATOM   1510  HN  CYS A 160     -27.451  19.950  60.325  1.00  0.00     0.163 HD
ATOM   1511  CA  CYS A 160     -28.502  19.068  61.983  1.00 15.77     0.186 C 
ATOM   1512  C   CYS A 160     -27.347  18.399  62.695  1.00 13.59     0.242 C 
ATOM   1513  O   CYS A 160     -27.596  17.649  63.622  1.00 16.74    -0.271 OA
ATOM   1514  CB  CYS A 160     -29.315  17.986  61.244  1.00 15.01     0.120 C 
ATOM   1515  SG  CYS A 160     -28.412  17.226  59.872  1.00 17.36    -0.095 SA
ATOM   1516  N   TYR A 161     -26.100  18.695  62.379  1.00 13.39    -0.346 N 
ATOM   1517  HN  TYR A 161     -25.913  19.447  61.715  1.00  0.00     0.163 HD
ATOM   1518  CA  TYR A 161     -24.976  17.952  62.974  1.00 13.59     0.180 C 
ATOM   1519  C   TYR A 161     -23.731  18.847  62.994  1.00 15.11     0.241 C 
ATOM   1520  O   TYR A 161     -23.482  19.645  62.086  1.00 16.12    -0.271 OA
ATOM   1521  CB  TYR A 161     -24.695  16.659  62.201  1.00 15.12     0.073 C 
ATOM   1522  CG  TYR A 161     -23.456  15.845  62.631  1.00 13.76    -0.056 A 
ATOM   1523  CD1 TYR A 161     -23.569  14.919  63.650  1.00 14.88     0.010 A 
ATOM   1524  CD2 TYR A 161     -22.178  16.034  62.058  1.00 13.68     0.010 A 
ATOM   1525  CE1 TYR A 161     -22.498  14.142  64.063  1.00 15.47     0.037 A 
ATOM   1526  CE2 TYR A 161     -21.086  15.257  62.469  1.00 14.01     0.037 A 
ATOM   1527  CZ  TYR A 161     -21.267  14.357  63.510  1.00 16.18     0.065 A 
ATOM   1528  OH  TYR A 161     -20.224  13.572  63.980  1.00 16.26    -0.361 OA
ATOM   1529  HH  TYR A 161     -20.348  12.956  64.693  1.00  0.00     0.217 HD
ATOM   1530  N   MET A 162     -23.028  18.777  64.132  1.00 14.49    -0.346 N 
ATOM   1531  HN  MET A 162     -23.440  18.322  64.946  1.00  0.00     0.163 HD
ATOM   1532  CA  MET A 162     -21.672  19.343  64.232  1.00 15.86     0.177 C 
ATOM   1533  C   MET A 162     -20.734  18.239  64.703  1.00 14.53     0.241 C 
ATOM   1534  O   MET A 162     -21.030  17.545  65.683  1.00 14.43    -0.271 OA
ATOM   1535  CB  MET A 162     -21.636  20.559  65.185  1.00 18.02     0.045 C 
ATOM   1536  CG  MET A 162     -20.215  21.133  65.272  1.00 16.98     0.076 C 
ATOM   1537  SD  MET A 162     -20.143  22.810  66.010  1.00 20.87    -0.173 SA
ATOM   1538  CE  MET A 162     -20.565  23.841  64.597  1.00 21.64     0.089 C 
ATOM   1539  N   HIS A 163     -19.570  18.132  64.053  1.00 15.06    -0.346 N 
ATOM   1540  HN  HIS A 163     -19.315  18.825  63.350  1.00  0.00     0.163 HD
ATOM   1541  CA  HIS A 163     -18.662  17.024  64.347  1.00 13.47     0.182 C 
ATOM   1542  C   HIS A 163     -17.808  17.263  65.577  1.00 17.64     0.241 C 
ATOM   1543  O   HIS A 163     -17.143  18.306  65.675  1.00 15.85    -0.271 OA
ATOM   1544  CB  HIS A 163     -17.755  16.779  63.131  1.00 15.62     0.093 C 
ATOM   1545  CG  HIS A 163     -16.912  15.558  63.319  1.00 18.30     0.028 A 
ATOM   1546  CD2 HIS A 163     -15.578  15.376  63.287  1.00 19.42     0.114 A 
ATOM   1547  ND1 HIS A 163     -17.479  14.330  63.616  1.00 14.82    -0.354 N 
ATOM   1548  HD1 HIS A 163     -18.477  14.134  63.689  1.00  0.00     0.166 HD
ATOM   1549  CE1 HIS A 163     -16.499  13.454  63.789  1.00 15.62     0.180 A 
ATOM   1550  NE2 HIS A 163     -15.339  14.060  63.592  1.00 17.53    -0.360 N 
ATOM   1551  HE2 HIS A 163     -14.420  13.622  63.656  1.00  0.00     0.166 HD
ATOM   1552  N   HIS A 164     -17.701  16.227  66.437  1.00 15.45    -0.346 N 
ATOM   1553  HN  HIS A 164     -18.208  15.362  66.249  1.00  0.00     0.163 HD
ATOM   1554  CA  HIS A 164     -16.861  16.330  67.643  1.00 15.45     0.182 C 
ATOM   1555  C   HIS A 164     -15.781  15.262  67.779  1.00 16.86     0.241 C 
ATOM   1556  O   HIS A 164     -14.704  15.583  68.307  1.00 19.11    -0.271 OA
ATOM   1557  CB  HIS A 164     -17.712  16.270  68.949  1.00 14.55     0.093 C 
ATOM   1558  CG  HIS A 164     -18.575  17.465  69.165  1.00 16.31     0.028 A 
ATOM   1559  CD2 HIS A 164     -19.571  17.981  68.400  1.00 15.70     0.114 A 
ATOM   1560  ND1 HIS A 164     -18.457  18.290  70.285  1.00 16.60    -0.354 N 
ATOM   1561  HD1 HIS A 164     -17.788  18.174  71.046  1.00  0.00     0.166 HD
ATOM   1562  CE1 HIS A 164     -19.368  19.252  70.186  1.00 16.45     0.180 A 
ATOM   1563  NE2 HIS A 164     -20.076  19.060  69.083  1.00 15.66    -0.360 N 
ATOM   1564  HE2 HIS A 164     -20.872  19.625  68.787  1.00  0.00     0.166 HD
ATOM   1565  N   MET A 165     -16.019  14.012  67.356  1.00 16.44    -0.346 N 
ATOM   1566  HN  MET A 165     -16.861  13.770  66.833  1.00  0.00     0.163 HD
ATOM   1567  CA  MET A 165     -15.003  13.017  67.687  1.00 17.66     0.177 C 
ATOM   1568  C   MET A 165     -15.159  11.744  66.862  1.00 17.63     0.241 C 
ATOM   1569  O   MET A 165     -16.178  11.499  66.233  1.00 16.11    -0.271 OA
ATOM   1570  CB  MET A 165     -15.007  12.661  69.180  1.00 21.29     0.045 C 
ATOM   1571  CG  MET A 165     -16.269  12.036  69.590  1.00 19.74     0.076 C 
ATOM   1572  SD  MET A 165     -16.455  12.189  71.443  1.00 29.39    -0.173 SA
ATOM   1573  CE  MET A 165     -17.864  11.124  71.625  1.00 29.96     0.089 C 
ATOM   1574  N   GLU A 166     -14.112  10.919  66.903  1.00 18.33    -0.346 N 
ATOM   1575  HN  GLU A 166     -13.274  11.207  67.408  1.00  0.00     0.163 HD
ATOM   1576  CA  GLU A 166     -14.132   9.617  66.246  1.00 19.25     0.177 C 
ATOM   1577  C   GLU A 166     -14.093   8.535  67.321  1.00 18.86     0.241 C 
ATOM   1578  O   GLU A 166     -13.321   8.638  68.263  1.00 21.97    -0.271 OA
ATOM   1579  CB  GLU A 166     -12.920   9.477  65.305  1.00 20.73     0.045 C 
ATOM   1580  CG  GLU A 166     -12.899   8.107  64.607  1.00 22.33     0.116 C 
ATOM   1581  CD  GLU A 166     -11.878   8.096  63.451  1.00 23.81     0.172 C 
ATOM   1582  OE1 GLU A 166     -11.030   7.180  63.419  1.00 26.91    -0.648 OA
ATOM   1583  OE2 GLU A 166     -11.978   8.991  62.593  1.00 21.80    -0.648 OA
ATOM   1584  N   LEU A 167     -14.935   7.508  67.183  1.00 19.40    -0.346 N 
ATOM   1585  HN  LEU A 167     -15.592   7.502  66.403  1.00  0.00     0.163 HD
ATOM   1586  CA  LEU A 167     -14.934   6.395  68.126  1.00 20.56     0.177 C 
ATOM   1587  C   LEU A 167     -13.916   5.360  67.708  1.00 24.30     0.243 C 
ATOM   1588  O   LEU A 167     -13.429   5.352  66.564  1.00 25.55    -0.271 OA
ATOM   1589  CB  LEU A 167     -16.337   5.788  68.183  1.00 21.95     0.038 C 
ATOM   1590  CG  LEU A 167     -17.408   6.779  68.674  1.00 23.91    -0.020 C 
ATOM   1591  CD1 LEU A 167     -18.819   6.202  68.523  1.00 23.51     0.009 C 
ATOM   1592  CD2 LEU A 167     -17.215   7.118  70.141  1.00 26.44     0.009 C 
ATOM   1593  N   PRO A 168     -13.651   4.390  68.574  1.00 23.84    -0.337 N 
ATOM   1594  CA  PRO A 168     -12.593   3.409  68.267  1.00 25.07     0.179 C 
ATOM   1595  C   PRO A 168     -12.814   2.574  67.002  1.00 27.35     0.241 C 
ATOM   1596  O   PRO A 168     -11.814   2.097  66.443  1.00 33.73    -0.271 OA
ATOM   1597  CB  PRO A 168     -12.582   2.528  69.521  1.00 29.10     0.037 C 
ATOM   1598  CG  PRO A 168     -12.942   3.448  70.595  1.00 31.88     0.022 C 
ATOM   1599  CD  PRO A 168     -14.005   4.372  70.013  1.00 24.57     0.127 C 
ATOM   1600  N   THR A 169     -14.044   2.299  66.575  1.00 24.11    -0.344 N 
ATOM   1601  HN  THR A 169     -14.832   2.610  67.144  1.00  0.00     0.163 HD
ATOM   1602  CA  THR A 169     -14.330   1.574  65.332  1.00 23.36     0.205 C 
ATOM   1603  C   THR A 169     -14.187   2.428  64.077  1.00 24.06     0.243 C 
ATOM   1604  O   THR A 169     -14.467   1.937  62.965  1.00 28.38    -0.271 OA
ATOM   1605  CB  THR A 169     -15.745   0.970  65.358  1.00 27.81     0.146 C 
ATOM   1606  CG2 THR A 169     -15.783  -0.231  66.274  1.00 32.51     0.042 C 
ATOM   1607  OG1 THR A 169     -16.665   1.952  65.868  1.00 26.70    -0.393 OA
ATOM   1608  HG1 THR A 169     -17.539   1.579  65.884  1.00  0.00     0.210 HD
ATOM   1609  N   GLY A 170     -13.852   3.707  64.215  1.00 24.05    -0.350 N 
ATOM   1610  HN  GLY A 170     -13.693   4.094  65.145  1.00  0.00     0.163 HD
ATOM   1611  CA  GLY A 170     -13.712   4.550  63.050  1.00 22.04     0.225 C 
ATOM   1612  C   GLY A 170     -14.954   5.268  62.607  1.00 23.46     0.236 C 
ATOM   1613  O   GLY A 170     -14.911   5.948  61.566  1.00 26.36    -0.272 OA
ATOM   1614  N   VAL A 171     -16.067   5.097  63.318  1.00 20.94    -0.346 N 
ATOM   1615  HN  VAL A 171     -16.071   4.395  64.058  1.00  0.00     0.163 HD
ATOM   1616  CA  VAL A 171     -17.273   5.867  63.085  1.00 18.57     0.180 C 
ATOM   1617  C   VAL A 171     -17.228   7.135  63.931  1.00 16.66     0.241 C 
ATOM   1618  O   VAL A 171     -16.340   7.328  64.754  1.00 18.13    -0.271 OA
ATOM   1619  CB  VAL A 171     -18.545   5.040  63.351  1.00 17.65     0.009 C 
ATOM   1620  CG1 VAL A 171     -18.525   3.778  62.468  1.00 23.12     0.012 C 
ATOM   1621  CG2 VAL A 171     -18.706   4.690  64.852  1.00 19.09     0.012 C 
ATOM   1622  N   HIS A 172     -18.201   8.022  63.730  1.00 15.56    -0.346 N 
ATOM   1623  HN  HIS A 172     -19.045   7.723  63.241  1.00  0.00     0.163 HD
ATOM   1624  CA  HIS A 172     -18.104   9.416  64.187  1.00 15.64     0.182 C 
ATOM   1625  C   HIS A 172     -19.291   9.808  65.037  1.00 17.12     0.241 C 
ATOM   1626  O   HIS A 172     -20.382   9.264  64.892  1.00 15.59    -0.271 OA
ATOM   1627  CB  HIS A 172     -17.977  10.325  62.917  1.00 14.70     0.093 C 
ATOM   1628  CG  HIS A 172     -16.737   9.982  62.181  1.00 16.21     0.028 A 
ATOM   1629  CD2 HIS A 172     -15.444  10.175  62.508  1.00 18.84     0.114 A 
ATOM   1630  ND1 HIS A 172     -16.746   9.308  60.967  1.00 17.08    -0.354 N 
ATOM   1631  HD1 HIS A 172     -17.578   9.038  60.443  1.00  0.00     0.166 HD
ATOM   1632  CE1 HIS A 172     -15.503   9.076  60.605  1.00 19.03     0.180 A 
ATOM   1633  NE2 HIS A 172     -14.686   9.603  61.511  1.00 18.36    -0.360 N 
ATOM   1634  HE2 HIS A 172     -13.667   9.586  61.474  1.00  0.00     0.166 HD
ATOM   1635  N   ALA A 173     -19.046  10.738  65.956  1.00 15.65    -0.346 N 
ATOM   1636  HN  ALA A 173     -18.115  11.151  66.006  1.00  0.00     0.163 HD
ATOM   1637  CA  ALA A 173     -20.074  11.185  66.897  1.00 15.34     0.172 C 
ATOM   1638  C   ALA A 173     -20.023  12.699  67.015  1.00 14.33     0.240 C 
ATOM   1639  O   ALA A 173     -18.957  13.343  66.910  1.00 14.90    -0.271 OA
ATOM   1640  CB  ALA A 173     -19.871  10.523  68.278  1.00 17.99     0.042 C 
ATOM   1641  N   GLY A 174     -21.206  13.291  67.217  1.00 14.47    -0.351 N 
ATOM   1642  HN  GLY A 174     -22.054  12.726  67.273  1.00  0.00     0.163 HD
ATOM   1643  CA  GLY A 174     -21.288  14.732  67.356  1.00 16.67     0.225 C 
ATOM   1644  C   GLY A 174     -22.620  15.127  67.921  1.00 16.02     0.236 C 
ATOM   1645  O   GLY A 174     -23.373  14.292  68.426  1.00 16.11    -0.272 OA
ATOM   1646  N   THR A 175     -22.939  16.420  67.762  1.00 14.96    -0.344 N 
ATOM   1647  HN  THR A 175     -22.349  17.011  67.176  1.00  0.00     0.163 HD
ATOM   1648  CA  THR A 175     -24.106  16.997  68.406  1.00 14.88     0.205 C 
ATOM   1649  C   THR A 175     -25.042  17.596  67.360  1.00 15.03     0.243 C 
ATOM   1650  O   THR A 175     -24.664  17.826  66.189  1.00 15.34    -0.271 OA
ATOM   1651  CB  THR A 175     -23.664  18.106  69.374  1.00 14.59     0.146 C 
ATOM   1652  CG2 THR A 175     -22.689  17.569  70.425  1.00 15.35     0.042 C 
ATOM   1653  OG1 THR A 175     -23.051  19.190  68.662  1.00 16.26    -0.393 OA
ATOM   1654  HG1 THR A 175     -22.778  19.875  69.260  1.00  0.00     0.210 HD
ATOM   1655  N   ASP A 176     -26.237  17.971  67.808  1.00 15.02    -0.345 N 
ATOM   1656  HN  ASP A 176     -26.601  17.600  68.685  1.00  0.00     0.163 HD
ATOM   1657  CA  ASP A 176     -27.014  18.917  67.028  1.00 15.42     0.186 C 
ATOM   1658  C   ASP A 176     -26.441  20.330  67.256  1.00 14.81     0.241 C 
ATOM   1659  O   ASP A 176     -25.469  20.511  67.997  1.00 16.58    -0.271 OA
ATOM   1660  CB  ASP A 176     -28.503  18.749  67.382  1.00 17.35     0.147 C 
ATOM   1661  CG  ASP A 176     -28.835  19.060  68.789  1.00 18.86     0.175 C 
ATOM   1662  OD1 ASP A 176     -28.159  19.838  69.481  1.00 17.13    -0.648 OA
ATOM   1663  OD2 ASP A 176     -29.890  18.632  69.302  1.00 20.39    -0.648 OA
ATOM   1664  N   LEU A 177     -27.042  21.348  66.631  1.00 15.67    -0.346 N 
ATOM   1665  HN  LEU A 177     -27.894  21.202  66.090  1.00  0.00     0.163 HD
ATOM   1666  CA  LEU A 177     -26.439  22.685  66.746  1.00 15.92     0.177 C 
ATOM   1667  C   LEU A 177     -26.852  23.387  68.034  1.00 18.32     0.241 C 
ATOM   1668  O   LEU A 177     -26.402  24.509  68.283  1.00 19.14    -0.271 OA
ATOM   1669  CB  LEU A 177     -26.822  23.540  65.489  1.00 15.70     0.038 C 
ATOM   1670  CG  LEU A 177     -25.805  23.446  64.368  1.00 17.28    -0.020 C 
ATOM   1671  CD1 LEU A 177     -24.508  24.082  64.778  1.00 20.27     0.009 C 
ATOM   1672  CD2 LEU A 177     -25.554  21.985  63.887  1.00 19.15     0.009 C 
ATOM   1673  N   GLU A 178     -27.699  22.760  68.862  1.00 16.10    -0.346 N 
ATOM   1674  HN  GLU A 178     -28.232  21.964  68.511  1.00  0.00     0.163 HD
ATOM   1675  CA  GLU A 178     -27.883  23.173  70.237  1.00 18.59     0.177 C 
ATOM   1676  C   GLU A 178     -26.865  22.549  71.174  1.00 14.43     0.240 C 
ATOM   1677  O   GLU A 178     -26.961  22.752  72.379  1.00 18.42    -0.271 OA
ATOM   1678  CB  GLU A 178     -29.314  22.803  70.732  1.00 22.07     0.045 C 
ATOM   1679  CG  GLU A 178     -30.406  23.018  69.719  1.00 26.76     0.116 C 
ATOM   1680  CD  GLU A 178     -30.656  24.453  69.516  1.00 23.78     0.172 C 
ATOM   1681  OE1 GLU A 178     -30.032  25.309  70.216  1.00 27.35    -0.648 OA
ATOM   1682  OE2 GLU A 178     -31.495  24.753  68.616  1.00 28.27    -0.648 OA
ATOM   1683  N   GLY A 179     -25.917  21.759  70.652  1.00 16.77    -0.351 N 
ATOM   1684  HN  GLY A 179     -25.937  21.545  69.655  1.00  0.00     0.163 HD
ATOM   1685  CA  GLY A 179     -24.861  21.201  71.479  1.00 18.50     0.225 C 
ATOM   1686  C   GLY A 179     -25.229  19.922  72.208  1.00 18.16     0.236 C 
ATOM   1687  O   GLY A 179     -24.489  19.491  73.112  1.00 17.96    -0.272 OA
ATOM   1688  N   ASN A 180     -26.340  19.283  71.829  1.00 17.45    -0.346 N 
ATOM   1689  HN  ASN A 180     -26.905  19.663  71.070  1.00  0.00     0.163 HD
ATOM   1690  CA  ASN A 180     -26.753  18.055  72.484  1.00 15.46     0.185 C 
ATOM   1691  C   ASN A 180     -26.298  16.862  71.648  1.00 13.57     0.241 C 
ATOM   1692  O   ASN A 180     -26.647  16.755  70.480  1.00 14.48    -0.271 OA
ATOM   1693  CB  ASN A 180     -28.275  18.053  72.657  1.00 15.83     0.137 C 
ATOM   1694  CG  ASN A 180     -28.749  19.182  73.520  1.00 16.89     0.217 C 
ATOM   1695  ND2 ASN A 180     -29.570  20.076  72.931  1.00 20.78    -0.370 N 
ATOM   1696 1HD2 ASN A 180     -29.839  20.016  71.949  1.00  0.00     0.159 HD
ATOM   1697 2HD2 ASN A 180     -29.893  20.845  73.519  1.00  0.00     0.159 HD
ATOM   1698  OD1 ASN A 180     -28.427  19.254  74.696  1.00 20.15    -0.274 OA
ATOM   1699  N   PHE A 181     -25.543  15.939  72.267  1.00 14.74    -0.346 N 
ATOM   1700  HN  PHE A 181     -25.329  16.033  73.260  1.00  0.00     0.163 HD
ATOM   1701  CA  PHE A 181     -25.034  14.807  71.514  1.00 16.71     0.180 C 
ATOM   1702  C   PHE A 181     -26.138  13.937  70.962  1.00 13.93     0.241 C 
ATOM   1703  O   PHE A 181     -27.185  13.745  71.585  1.00 16.07    -0.271 OA
ATOM   1704  CB  PHE A 181     -24.124  13.933  72.431  1.00 16.68     0.073 C 
ATOM   1705  CG  PHE A 181     -22.658  14.241  72.229  1.00 17.39    -0.056 A 
ATOM   1706  CD1 PHE A 181     -21.921  13.638  71.199  1.00 16.65     0.007 A 
ATOM   1707  CD2 PHE A 181     -22.058  15.177  73.028  1.00 15.48     0.007 A 
ATOM   1708  CE1 PHE A 181     -20.577  13.959  70.990  1.00 17.61     0.001 A 
ATOM   1709  CE2 PHE A 181     -20.693  15.538  72.808  1.00 17.05     0.001 A 
ATOM   1710  CZ  PHE A 181     -19.945  14.901  71.798  1.00 17.16     0.000 A 
ATOM   1711  N   TYR A 182     -25.855  13.435  69.783  1.00 13.67    -0.346 N 
ATOM   1712  HN  TYR A 182     -25.115  13.855  69.220  1.00  0.00     0.163 HD
ATOM   1713  CA  TYR A 182     -26.592  12.275  69.265  1.00 12.18     0.180 C 
ATOM   1714  C   TYR A 182     -26.041  11.054  69.968  1.00 16.62     0.241 C 
ATOM   1715  O   TYR A 182     -24.845  10.777  69.827  1.00 17.09    -0.271 OA
ATOM   1716  CB  TYR A 182     -26.438  12.128  67.768  1.00 15.23     0.073 C 
ATOM   1717  CG  TYR A 182     -27.162  13.195  66.974  1.00 15.48    -0.056 A 
ATOM   1718  CD1 TYR A 182     -28.529  13.065  66.793  1.00 14.80     0.010 A 
ATOM   1719  CD2 TYR A 182     -26.512  14.294  66.449  1.00 15.48     0.010 A 
ATOM   1720  CE1 TYR A 182     -29.237  13.995  66.001  1.00 13.05     0.037 A 
ATOM   1721  CE2 TYR A 182     -27.213  15.269  65.695  1.00 14.16     0.037 A 
ATOM   1722  CZ  TYR A 182     -28.570  15.092  65.496  1.00 16.81     0.065 A 
ATOM   1723  OH  TYR A 182     -29.309  16.003  64.774  1.00 15.58    -0.361 OA
ATOM   1724  HH  TYR A 182     -30.241  15.881  64.637  1.00  0.00     0.217 HD
ATOM   1725  N   GLY A 183     -26.892  10.308  70.670  1.00 14.44    -0.351 N 
ATOM   1726  HN  GLY A 183     -27.862  10.603  70.786  1.00  0.00     0.163 HD
ATOM   1727  CA  GLY A 183     -26.424   9.068  71.270  1.00 16.57     0.225 C 
ATOM   1728  C   GLY A 183     -25.700   9.241  72.573  1.00 15.97     0.238 C 
ATOM   1729  O   GLY A 183     -25.521  10.353  73.077  1.00 17.62    -0.272 OA
ATOM   1730  N   PRO A 184     -25.262   8.124  73.165  1.00 17.52    -0.337 N 
ATOM   1731  CA  PRO A 184     -24.790   8.082  74.549  1.00 19.65     0.179 C 
ATOM   1732  C   PRO A 184     -23.300   8.369  74.601  1.00 22.74     0.241 C 
ATOM   1733  O   PRO A 184     -22.500   7.515  75.034  1.00 28.02    -0.271 OA
ATOM   1734  CB  PRO A 184     -25.068   6.622  74.948  1.00 21.87     0.037 C 
ATOM   1735  CG  PRO A 184     -24.901   5.874  73.569  1.00 21.85     0.022 C 
ATOM   1736  CD  PRO A 184     -25.587   6.796  72.612  1.00 19.73     0.127 C 
ATOM   1737  N   PHE A 185     -22.916   9.504  74.047  1.00 19.11    -0.346 N 
ATOM   1738  HN  PHE A 185     -23.629  10.148  73.705  1.00  0.00     0.163 HD
ATOM   1739  CA  PHE A 185     -21.511   9.875  73.904  1.00 21.06     0.180 C 
ATOM   1740  C   PHE A 185     -21.260  11.192  74.615  1.00 20.68     0.241 C 
ATOM   1741  O   PHE A 185     -22.188  11.995  74.820  1.00 24.22    -0.271 OA
ATOM   1742  CB  PHE A 185     -21.104   9.968  72.413  1.00 19.30     0.073 C 
ATOM   1743  CG  PHE A 185     -21.425   8.689  71.657  1.00 18.11    -0.056 A 
ATOM   1744  CD1 PHE A 185     -20.771   7.509  71.999  1.00 20.92     0.007 A 
ATOM   1745  CD2 PHE A 185     -22.399   8.654  70.703  1.00 18.10     0.007 A 
ATOM   1746  CE1 PHE A 185     -21.094   6.311  71.335  1.00 19.61     0.001 A 
ATOM   1747  CE2 PHE A 185     -22.711   7.446  70.053  1.00 18.77     0.001 A 
ATOM   1748  CZ  PHE A 185     -22.039   6.292  70.403  1.00 19.81     0.000 A 
ATOM   1749  N   VAL A 186     -20.004  11.372  75.072  1.00 20.03    -0.346 N 
ATOM   1750  HN  VAL A 186     -19.298  10.663  74.871  1.00  0.00     0.163 HD
ATOM   1751  CA  VAL A 186     -19.624  12.549  75.845  1.00 21.04     0.180 C 
ATOM   1752  C   VAL A 186     -18.320  13.104  75.315  1.00 23.80     0.241 C 
ATOM   1753  O   VAL A 186     -17.468  12.354  74.828  1.00 22.67    -0.271 OA
ATOM   1754  CB  VAL A 186     -19.487  12.226  77.364  1.00 24.49     0.009 C 
ATOM   1755  CG1 VAL A 186     -20.868  11.841  77.925  1.00 23.33     0.012 C 
ATOM   1756  CG2 VAL A 186     -18.523  11.069  77.646  1.00 23.95     0.012 C 
ATOM   1757  N   ASP A 187     -18.142  14.425  75.467  1.00 20.98    -0.345 N 
ATOM   1758  HN  ASP A 187     -18.879  14.989  75.891  1.00  0.00     0.163 HD
ATOM   1759  CA  ASP A 187     -16.897  15.065  75.029  1.00 22.34     0.186 C 
ATOM   1760  C   ASP A 187     -15.846  15.046  76.140  1.00 24.67     0.241 C 
ATOM   1761  O   ASP A 187     -15.377  16.067  76.668  1.00 24.81    -0.271 OA
ATOM   1762  CB  ASP A 187     -17.165  16.471  74.480  1.00 21.91     0.147 C 
ATOM   1763  CG  ASP A 187     -17.967  17.402  75.435  1.00 19.22     0.175 C 
ATOM   1764  OD1 ASP A 187     -18.437  16.984  76.490  1.00 20.25    -0.648 OA
ATOM   1765  OD2 ASP A 187     -18.133  18.586  74.994  1.00 20.01    -0.648 OA
ATOM   1766  N   ARG A 188     -15.464  13.821  76.492  1.00 25.01    -0.346 N 
ATOM   1767  HN  ARG A 188     -15.977  13.029  76.105  1.00  0.00     0.163 HD
ATOM   1768  CA  ARG A 188     -14.360  13.545  77.394  1.00 27.15     0.176 C 
ATOM   1769  C   ARG A 188     -13.806  12.184  77.012  1.00 29.03     0.241 C 
ATOM   1770  O   ARG A 188     -14.445  11.417  76.272  1.00 28.54    -0.271 OA
ATOM   1771  CB  ARG A 188     -14.784  13.586  78.873  1.00 28.44     0.036 C 
ATOM   1772  CG  ARG A 188     -15.924  12.642  79.285  1.00 29.33     0.023 C 
ATOM   1773  CD  ARG A 188     -16.253  12.791  80.800  1.00 29.22     0.138 C 
ATOM   1774  NE  ARG A 188     -17.542  12.188  81.119  1.00 34.36    -0.227 N 
ATOM   1775  HE  ARG A 188     -18.374  12.775  81.065  1.00  0.00     0.177 HD
ATOM   1776  CZ  ARG A 188     -17.694  10.917  81.476  1.00 39.82     0.665 C 
ATOM   1777  NH1 ARG A 188     -16.629  10.131  81.591  1.00 41.19    -0.235 N 
ATOM   1778 1HH1 ARG A 188     -15.698  10.506  81.408  1.00  0.00     0.174 HD
ATOM   1779 2HH1 ARG A 188     -16.746   9.155  81.865  1.00  0.00     0.174 HD
ATOM   1780  NH2 ARG A 188     -18.907  10.428  81.714  1.00 41.94    -0.235 N 
ATOM   1781 1HH2 ARG A 188     -19.725  11.031  81.626  1.00  0.00     0.174 HD
ATOM   1782 2HH2 ARG A 188     -19.024   9.452  81.988  1.00  0.00     0.174 HD
ATOM   1783  N   GLN A 189     -12.596  11.907  77.489  1.00 34.19    -0.346 N 
ATOM   1784  HN  GLN A 189     -12.161  12.552  78.149  1.00  0.00     0.163 HD
ATOM   1785  CA  GLN A 189     -11.876  10.702  77.090  1.00 35.40     0.177 C 
ATOM   1786  C   GLN A 189     -12.350   9.519  77.926  1.00 33.57     0.241 C 
ATOM   1787  O   GLN A 189     -12.161   9.488  79.147  1.00 35.29    -0.271 OA
ATOM   1788  CB  GLN A 189     -10.371  10.891  77.266  1.00 40.72     0.044 C 
ATOM   1789  CG  GLN A 189      -9.582   9.658  76.902  1.00 46.72     0.105 C 
ATOM   1790  CD  GLN A 189      -9.772   9.295  75.447  1.00 55.13     0.215 C 
ATOM   1791  NE2 GLN A 189      -9.962   8.003  75.165  1.00 53.88    -0.370 N 
ATOM   1792 1HE2 GLN A 189     -10.090   7.758  74.183  1.00  0.00     0.159 HD
ATOM   1793 2HE2 GLN A 189      -9.969   7.276  75.880  1.00  0.00     0.159 HD
ATOM   1794  OE1 GLN A 189      -9.763  10.173  74.583  1.00 59.30    -0.274 OA
ATOM   1795  N   THR A 190     -12.971   8.549  77.268  1.00 32.31    -0.344 N 
ATOM   1796  HN  THR A 190     -13.156   8.668  76.272  1.00  0.00     0.163 HD
ATOM   1797  CA  THR A 190     -13.395   7.327  77.919  1.00 35.93     0.205 C 
ATOM   1798  C   THR A 190     -13.181   6.195  76.940  1.00 33.75     0.243 C 
ATOM   1799  O   THR A 190     -12.732   6.400  75.807  1.00 33.02    -0.271 OA
ATOM   1800  CB  THR A 190     -14.876   7.356  78.326  1.00 34.50     0.146 C 
ATOM   1801  CG2 THR A 190     -15.217   8.629  79.081  1.00 40.35     0.042 C 
ATOM   1802  OG1 THR A 190     -15.699   7.261  77.158  1.00 31.99    -0.393 OA
ATOM   1803  HG1 THR A 190     -16.615   7.279  77.410  1.00  0.00     0.210 HD
ATOM   1804  N   ALA A 191     -13.533   4.997  77.375  1.00 36.59    -0.346 N 
ATOM   1805  HN  ALA A 191     -13.773   4.875  78.359  1.00  0.00     0.163 HD
ATOM   1806  CA  ALA A 191     -13.586   3.853  76.485  1.00 32.81     0.172 C 
ATOM   1807  C   ALA A 191     -14.896   3.762  75.736  1.00 32.35     0.240 C 
ATOM   1808  O   ALA A 191     -15.228   2.671  75.255  1.00 35.19    -0.271 OA
ATOM   1809  CB  ALA A 191     -13.329   2.565  77.277  1.00 36.82     0.042 C 
ATOM   1810  N   GLN A 192     -15.644   4.864  75.630  1.00 32.76    -0.346 N 
ATOM   1811  HN  GLN A 192     -15.305   5.740  76.027  1.00  0.00     0.163 HD
ATOM   1812  CA  GLN A 192     -16.938   4.836  74.956  1.00 24.42     0.177 C 
ATOM   1813  C   GLN A 192     -16.806   4.271  73.557  1.00 30.35     0.241 C 
ATOM   1814  O   GLN A 192     -15.820   4.520  72.852  1.00 33.72    -0.271 OA
ATOM   1815  CB  GLN A 192     -17.572   6.236  74.876  1.00 26.81     0.044 C 
ATOM   1816  CG  GLN A 192     -16.703   7.300  74.207  1.00 29.10     0.105 C 
ATOM   1817  CD  GLN A 192     -17.241   8.694  74.465  1.00 31.89     0.215 C 
ATOM   1818  NE2 GLN A 192     -16.336   9.686  74.604  1.00 23.69    -0.370 N 
ATOM   1819 1HE2 GLN A 192     -16.698  10.624  74.778  1.00  0.00     0.159 HD
ATOM   1820 2HE2 GLN A 192     -15.333   9.536  74.497  1.00  0.00     0.159 HD
ATOM   1821  OE1 GLN A 192     -18.454   8.875  74.594  1.00 26.63    -0.274 OA
ATOM   1822  N   ALA A 193     -17.813   3.505  73.151  1.00 27.05    -0.346 N 
ATOM   1823  HN  ALA A 193     -18.635   3.402  73.747  1.00  0.00     0.163 HD
ATOM   1824  CA  ALA A 193     -17.766   2.809  71.870  1.00 25.79     0.172 C 
ATOM   1825  C   ALA A 193     -19.167   2.747  71.284  1.00 28.11     0.240 C 
ATOM   1826  O   ALA A 193     -20.163   2.816  72.018  1.00 29.33    -0.271 OA
ATOM   1827  CB  ALA A 193     -17.213   1.381  72.026  1.00 30.03     0.042 C 
ATOM   1828  N   ALA A 194     -19.221   2.596  69.951  1.00 25.28    -0.346 N 
ATOM   1829  HN  ALA A 194     -18.356   2.560  69.412  1.00  0.00     0.163 HD
ATOM   1830  CA  ALA A 194     -20.508   2.483  69.263  1.00 25.14     0.172 C 
ATOM   1831  C   ALA A 194     -21.222   1.251  69.802  1.00 32.26     0.240 C 
ATOM   1832  O   ALA A 194     -20.602   0.210  70.012  1.00 30.06    -0.271 OA
ATOM   1833  CB  ALA A 194     -20.324   2.343  67.750  1.00 27.23     0.042 C 
ATOM   1834  N   GLY A 195     -22.522   1.370  70.060  1.00 28.60    -0.351 N 
ATOM   1835  HN  GLY A 195     -22.977   2.279  69.975  1.00  0.00     0.163 HD
ATOM   1836  CA  GLY A 195     -23.291   0.211  70.461  1.00 29.35     0.225 C 
ATOM   1837  C   GLY A 195     -23.738  -0.599  69.237  1.00 29.54     0.236 C 
ATOM   1838  O   GLY A 195     -23.403  -0.292  68.086  1.00 28.08    -0.272 OA
ATOM   1839  N   THR A 196     -24.485  -1.679  69.499  1.00 27.57    -0.344 N 
ATOM   1840  HN  THR A 196     -24.738  -1.921  70.457  1.00  0.00     0.163 HD
ATOM   1841  CA  THR A 196     -24.924  -2.495  68.382  1.00 28.70     0.205 C 
ATOM   1842  C   THR A 196     -25.789  -1.672  67.439  1.00 26.24     0.243 C 
ATOM   1843  O   THR A 196     -26.546  -0.791  67.867  1.00 30.91    -0.271 OA
ATOM   1844  CB  THR A 196     -25.684  -3.717  68.871  1.00 32.94     0.146 C 
ATOM   1845  CG2 THR A 196     -24.760  -4.575  69.763  1.00 30.35     0.042 C 
ATOM   1846  OG1 THR A 196     -26.813  -3.284  69.641  1.00 38.16    -0.393 OA
ATOM   1847  HG1 THR A 196     -27.381  -2.756  69.092  1.00  0.00     0.210 HD
ATOM   1848  N   ASP A 197     -25.616  -1.916  66.160  1.00 23.70    -0.345 N 
ATOM   1849  HN  ASP A 197     -24.947  -2.636  65.887  1.00  0.00     0.163 HD
ATOM   1850  CA  ASP A 197     -26.341  -1.200  65.111  1.00 21.99     0.186 C 
ATOM   1851  C   ASP A 197     -27.256  -2.198  64.415  1.00 27.09     0.241 C 
ATOM   1852  O   ASP A 197     -27.144  -3.410  64.609  1.00 29.15    -0.271 OA
ATOM   1853  CB  ASP A 197     -25.392  -0.579  64.094  1.00 22.62     0.147 C 
ATOM   1854  CG  ASP A 197     -25.984   0.623  63.365  1.00 23.24     0.175 C 
ATOM   1855  OD1 ASP A 197     -26.927   1.294  63.875  1.00 21.45    -0.648 OA
ATOM   1856  OD2 ASP A 197     -25.456   0.949  62.297  1.00 22.40    -0.648 OA
ATOM   1857  N   THR A 198     -28.163  -1.653  63.612  1.00 21.58    -0.344 N 
ATOM   1858  HN  THR A 198     -28.186  -0.636  63.535  1.00  0.00     0.163 HD
ATOM   1859  CA  THR A 198     -29.131  -2.423  62.831  1.00 20.23     0.205 C 
ATOM   1860  C   THR A 198     -29.279  -1.776  61.459  1.00 20.56     0.243 C 
ATOM   1861  O   THR A 198     -28.817  -0.661  61.221  1.00 19.68    -0.271 OA
ATOM   1862  CB  THR A 198     -30.487  -2.487  63.544  1.00 29.21     0.146 C 
ATOM   1863  CG2 THR A 198     -30.379  -3.176  64.889  1.00 32.86     0.042 C 
ATOM   1864  OG1 THR A 198     -30.964  -1.153  63.752  1.00 30.35    -0.393 OA
ATOM   1865  HG1 THR A 198     -31.032  -0.721  62.909  1.00  0.00     0.210 HD
ATOM   1866  N   THR A 199     -29.883  -2.503  60.512  1.00 20.78    -0.344 N 
ATOM   1867  HN  THR A 199     -30.200  -3.447  60.733  1.00  0.00     0.163 HD
ATOM   1868  CA  THR A 199     -30.095  -1.977  59.182  1.00 20.52     0.205 C 
ATOM   1869  C   THR A 199     -31.444  -1.269  59.092  1.00 20.08     0.243 C 
ATOM   1870  O   THR A 199     -32.434  -1.729  59.655  1.00 19.26    -0.271 OA
ATOM   1871  CB  THR A 199     -30.003  -3.136  58.189  1.00 24.64     0.146 C 
ATOM   1872  CG2 THR A 199     -30.351  -2.692  56.790  1.00 22.81     0.042 C 
ATOM   1873  OG1 THR A 199     -28.667  -3.691  58.216  1.00 24.04    -0.393 OA
ATOM   1874  HG1 THR A 199     -28.448  -3.971  59.097  1.00  0.00     0.210 HD
ATOM   1875  N   ILE A 200     -31.479  -0.176  58.334  1.00 18.33    -0.346 N 
ATOM   1876  HN  ILE A 200     -30.651   0.060  57.787  1.00  0.00     0.163 HD
ATOM   1877  CA  ILE A 200     -32.650   0.710  58.243  1.00 19.05     0.180 C 
ATOM   1878  C   ILE A 200     -33.575   0.160  57.144  1.00 17.70     0.241 C 
ATOM   1879  O   ILE A 200     -33.482   0.502  55.968  1.00 18.00    -0.271 OA
ATOM   1880  CB  ILE A 200     -32.235   2.146  57.978  1.00 17.68     0.013 C 
ATOM   1881  CG1 ILE A 200     -31.195   2.629  59.022  1.00 16.60     0.002 C 
ATOM   1882  CG2 ILE A 200     -33.477   3.066  58.019  1.00 17.82     0.012 C 
ATOM   1883  CD1 ILE A 200     -30.331   3.726  58.446  1.00 17.01     0.005 C 
ATOM   1884  N   THR A 201     -34.546  -0.652  57.571  1.00 18.54    -0.344 N 
ATOM   1885  HN  THR A 201     -34.704  -0.741  58.575  1.00  0.00     0.163 HD
ATOM   1886  CA  THR A 201     -35.398  -1.425  56.650  1.00 17.95     0.205 C 
ATOM   1887  C   THR A 201     -36.142  -0.540  55.647  1.00 16.17     0.243 C 
ATOM   1888  O   THR A 201     -36.170  -0.841  54.439  1.00 18.37    -0.271 OA
ATOM   1889  CB  THR A 201     -36.390  -2.217  57.488  1.00 19.58     0.146 C 
ATOM   1890  CG2 THR A 201     -37.294  -3.159  56.631  1.00 22.05     0.042 C 
ATOM   1891  OG1 THR A 201     -35.630  -2.974  58.449  1.00 20.24    -0.393 OA
ATOM   1892  HG1 THR A 201     -35.080  -2.401  58.970  1.00  0.00     0.210 HD
ATOM   1893  N   VAL A 202     -36.814   0.518  56.133  1.00 16.63    -0.346 N 
ATOM   1894  HN  VAL A 202     -36.780   0.744  57.127  1.00  0.00     0.163 HD
ATOM   1895  CA  VAL A 202     -37.592   1.336  55.211  1.00 16.87     0.180 C 
ATOM   1896  C   VAL A 202     -36.689   1.924  54.114  1.00 15.33     0.241 C 
ATOM   1897  O   VAL A 202     -37.121   2.077  52.972  1.00 17.05    -0.271 OA
ATOM   1898  CB  VAL A 202     -38.387   2.409  55.979  1.00 18.27     0.009 C 
ATOM   1899  CG1 VAL A 202     -37.427   3.380  56.744  1.00 20.07     0.012 C 
ATOM   1900  CG2 VAL A 202     -39.300   3.151  55.007  1.00 19.94     0.012 C 
ATOM   1901  N   ASN A 203     -35.452   2.264  54.464  1.00 18.04    -0.346 N 
ATOM   1902  HN  ASN A 203     -35.156   2.159  55.434  1.00  0.00     0.163 HD
ATOM   1903  CA  ASN A 203     -34.517   2.783  53.480  1.00 16.66     0.185 C 
ATOM   1904  C   ASN A 203     -34.118   1.713  52.464  1.00 16.22     0.241 C 
ATOM   1905  O   ASN A 203     -33.989   2.011  51.260  1.00 15.95    -0.271 OA
ATOM   1906  CB  ASN A 203     -33.290   3.338  54.198  1.00 18.70     0.137 C 
ATOM   1907  CG  ASN A 203     -33.553   4.669  54.929  1.00 16.50     0.217 C 
ATOM   1908  ND2 ASN A 203     -32.482   5.257  55.450  1.00 17.96    -0.370 N 
ATOM   1909 1HD2 ASN A 203     -32.656   6.138  55.934  1.00  0.00     0.159 HD
ATOM   1910 2HD2 ASN A 203     -31.550   4.845  55.411  1.00  0.00     0.159 HD
ATOM   1911  OD1 ASN A 203     -34.670   5.163  54.976  1.00 17.14    -0.274 OA
ATOM   1912  N   VAL A 204     -33.899   0.468  52.914  1.00 16.06    -0.346 N 
ATOM   1913  HN  VAL A 204     -33.943   0.260  53.912  1.00  0.00     0.163 HD
ATOM   1914  CA  VAL A 204     -33.596  -0.585  51.943  1.00 18.62     0.180 C 
ATOM   1915  C   VAL A 204     -34.743  -0.746  50.951  1.00 16.90     0.241 C 
ATOM   1916  O   VAL A 204     -34.516  -0.862  49.729  1.00 17.00    -0.271 OA
ATOM   1917  CB  VAL A 204     -33.281  -1.911  52.640  1.00 16.29     0.009 C 
ATOM   1918  CG1 VAL A 204     -33.064  -3.045  51.576  1.00 18.13     0.012 C 
ATOM   1919  CG2 VAL A 204     -32.060  -1.808  53.569  1.00 18.31     0.012 C 
ATOM   1920  N   LEU A 205     -36.005  -0.740  51.460  1.00 16.84    -0.346 N 
ATOM   1921  HN  LEU A 205     -36.151  -0.656  52.466  1.00  0.00     0.163 HD
ATOM   1922  CA  LEU A 205     -37.152  -0.854  50.557  1.00 20.84     0.177 C 
ATOM   1923  C   LEU A 205     -37.217   0.335  49.606  1.00 18.23     0.241 C 
ATOM   1924  O   LEU A 205     -37.436   0.155  48.401  1.00 19.45    -0.271 OA
ATOM   1925  CB  LEU A 205     -38.440  -0.976  51.394  1.00 19.10     0.038 C 
ATOM   1926  CG  LEU A 205     -38.592  -2.294  52.137  1.00 19.56    -0.020 C 
ATOM   1927  CD1 LEU A 205     -39.711  -2.167  53.170  1.00 20.73     0.009 C 
ATOM   1928  CD2 LEU A 205     -38.901  -3.406  51.163  1.00 21.44     0.009 C 
ATOM   1929  N   ALA A 206     -36.903   1.558  50.117  1.00 17.86    -0.346 N 
ATOM   1930  HN  ALA A 206     -36.693   1.668  51.109  1.00  0.00     0.163 HD
ATOM   1931  CA  ALA A 206     -36.873   2.719  49.210  1.00 18.83     0.172 C 
ATOM   1932  C   ALA A 206     -35.880   2.553  48.060  1.00 18.50     0.240 C 
ATOM   1933  O   ALA A 206     -36.177   2.904  46.923  1.00 18.42    -0.271 OA
ATOM   1934  CB  ALA A 206     -36.496   3.982  49.977  1.00 16.59     0.042 C 
ATOM   1935  N   TRP A 207     -34.695   2.059  48.377  1.00 16.83    -0.346 N 
ATOM   1936  HN  TRP A 207     -34.509   1.834  49.354  1.00  0.00     0.163 HD
ATOM   1937  CA  TRP A 207     -33.646   1.821  47.404  1.00 16.95     0.181 C 
ATOM   1938  C   TRP A 207     -33.996   0.696  46.418  1.00 18.09     0.241 C 
ATOM   1939  O   TRP A 207     -33.687   0.816  45.238  1.00 18.30    -0.271 OA
ATOM   1940  CB  TRP A 207     -32.368   1.534  48.182  1.00 18.47     0.075 C 
ATOM   1941  CG  TRP A 207     -31.169   1.081  47.395  1.00 16.93    -0.028 A 
ATOM   1942  CD1 TRP A 207     -30.244   1.866  46.714  1.00 19.82     0.096 A 
ATOM   1943  CD2 TRP A 207     -30.714  -0.260  47.305  1.00 17.86    -0.002 A 
ATOM   1944  CE2 TRP A 207     -29.524  -0.256  46.541  1.00 20.17     0.042 A 
ATOM   1945  CE3 TRP A 207     -31.212  -1.483  47.787  1.00 21.79     0.014 A 
ATOM   1946  NE1 TRP A 207     -29.266   1.041  46.190  1.00 21.61    -0.365 N 
ATOM   1947  HE1 TRP A 207     -28.474   1.352  45.628  1.00  0.00     0.165 HD
ATOM   1948  CZ2 TRP A 207     -28.822  -1.432  46.273  1.00 22.89     0.030 A 
ATOM   1949  CZ3 TRP A 207     -30.496  -2.632  47.526  1.00 24.73     0.001 A 
ATOM   1950  CH2 TRP A 207     -29.334  -2.604  46.768  1.00 22.95     0.002 A 
ATOM   1951  N   LEU A 208     -34.695  -0.356  46.870  1.00 17.56    -0.346 N 
ATOM   1952  HN  LEU A 208     -34.860  -0.475  47.870  1.00  0.00     0.163 HD
ATOM   1953  CA  LEU A 208     -35.219  -1.332  45.913  1.00 17.85     0.177 C 
ATOM   1954  C   LEU A 208     -36.201  -0.685  44.931  1.00 17.91     0.241 C 
ATOM   1955  O   LEU A 208     -36.190  -0.975  43.725  1.00 20.17    -0.271 OA
ATOM   1956  CB  LEU A 208     -35.875  -2.508  46.661  1.00 19.91     0.038 C 
ATOM   1957  CG  LEU A 208     -34.864  -3.368  47.439  1.00 20.32    -0.020 C 
ATOM   1958  CD1 LEU A 208     -35.641  -4.473  48.247  1.00 21.01     0.009 C 
ATOM   1959  CD2 LEU A 208     -33.837  -4.047  46.543  1.00 19.99     0.009 C 
ATOM   1960  N   TYR A 209     -37.054   0.230  45.421  1.00 20.02    -0.346 N 
ATOM   1961  HN  TYR A 209     -37.116   0.392  46.426  1.00  0.00     0.163 HD
ATOM   1962  CA  TYR A 209     -37.891   0.990  44.498  1.00 20.84     0.180 C 
ATOM   1963  C   TYR A 209     -37.060   1.854  43.536  1.00 19.80     0.241 C 
ATOM   1964  O   TYR A 209     -37.359   1.904  42.341  1.00 21.01    -0.271 OA
ATOM   1965  CB  TYR A 209     -38.896   1.841  45.269  1.00 21.35     0.073 C 
ATOM   1966  CG  TYR A 209     -40.104   1.060  45.768  1.00 21.66    -0.056 A 
ATOM   1967  CD1 TYR A 209     -41.089   0.627  44.891  1.00 24.35     0.010 A 
ATOM   1968  CD2 TYR A 209     -40.247   0.780  47.115  1.00 19.90     0.010 A 
ATOM   1969  CE1 TYR A 209     -42.216  -0.092  45.372  1.00 24.76     0.037 A 
ATOM   1970  CE2 TYR A 209     -41.349   0.062  47.589  1.00 24.38     0.037 A 
ATOM   1971  CZ  TYR A 209     -42.298  -0.349  46.738  1.00 25.46     0.065 A 
ATOM   1972  OH  TYR A 209     -43.391  -1.063  47.237  1.00 26.07    -0.361 OA
ATOM   1973  HH  TYR A 209     -44.064  -1.355  46.633  1.00  0.00     0.217 HD
ATOM   1974  N   ALA A 210     -36.054   2.560  44.049  1.00 18.87    -0.346 N 
ATOM   1975  HN  ALA A 210     -35.917   2.612  45.058  1.00  0.00     0.163 HD
ATOM   1976  CA  ALA A 210     -35.148   3.260  43.134  1.00 19.82     0.172 C 
ATOM   1977  C   ALA A 210     -34.611   2.336  42.049  1.00 22.31     0.240 C 
ATOM   1978  O   ALA A 210     -34.473   2.735  40.894  1.00 21.80    -0.271 OA
ATOM   1979  CB  ALA A 210     -33.971   3.863  43.907  1.00 18.85     0.042 C 
ATOM   1980  N   ALA A 211     -34.254   1.104  42.419  1.00 19.05    -0.346 N 
ATOM   1981  HN  ALA A 211     -34.393   0.807  43.385  1.00  0.00     0.163 HD
ATOM   1982  CA  ALA A 211     -33.674   0.189  41.469  1.00 20.02     0.172 C 
ATOM   1983  C   ALA A 211     -34.681  -0.167  40.380  1.00 21.28     0.240 C 
ATOM   1984  O   ALA A 211     -34.369  -0.124  39.179  1.00 21.86    -0.271 OA
ATOM   1985  CB  ALA A 211     -33.191  -1.053  42.198  1.00 21.22     0.042 C 
ATOM   1986  N   VAL A 212     -35.926  -0.436  40.800  1.00 21.49    -0.346 N 
ATOM   1987  HN  VAL A 212     -36.142  -0.415  41.797  1.00  0.00     0.163 HD
ATOM   1988  CA  VAL A 212     -36.968  -0.757  39.841  1.00 26.37     0.180 C 
ATOM   1989  C   VAL A 212     -37.169   0.419  38.881  1.00 25.08     0.241 C 
ATOM   1990  O   VAL A 212     -37.240   0.236  37.659  1.00 26.71    -0.271 OA
ATOM   1991  CB  VAL A 212     -38.284  -1.155  40.547  1.00 26.53     0.009 C 
ATOM   1992  CG1 VAL A 212     -39.405  -1.288  39.491  1.00 27.33     0.012 C 
ATOM   1993  CG2 VAL A 212     -38.146  -2.494  41.274  1.00 24.88     0.012 C 
ATOM   1994  N   ILE A 213     -37.221   1.649  39.427  1.00 23.34    -0.346 N 
ATOM   1995  HN  ILE A 213     -37.115   1.755  40.436  1.00  0.00     0.163 HD
ATOM   1996  CA  ILE A 213     -37.428   2.839  38.594  1.00 26.18     0.180 C 
ATOM   1997  C   ILE A 213     -36.314   2.960  37.564  1.00 25.74     0.241 C 
ATOM   1998  O   ILE A 213     -36.539   3.444  36.434  1.00 29.45    -0.271 OA
ATOM   1999  CB  ILE A 213     -37.520   4.097  39.482  1.00 26.19     0.013 C 
ATOM   2000  CG1 ILE A 213     -38.811   4.045  40.322  1.00 27.18     0.002 C 
ATOM   2001  CG2 ILE A 213     -37.489   5.358  38.616  1.00 28.83     0.012 C 
ATOM   2002  CD1 ILE A 213     -38.887   5.038  41.434  1.00 28.33     0.005 C 
ATOM   2003  N   ASN A 214     -35.122   2.464  37.912  1.00 23.87    -0.346 N 
ATOM   2004  HN  ASN A 214     -35.037   2.008  38.821  1.00  0.00     0.163 HD
ATOM   2005  CA  ASN A 214     -33.935   2.538  37.065  1.00 23.71     0.185 C 
ATOM   2006  C   ASN A 214     -33.698   1.272  36.248  1.00 31.70     0.241 C 
ATOM   2007  O   ASN A 214     -32.656   1.148  35.581  1.00 31.36    -0.271 OA
ATOM   2008  CB  ASN A 214     -32.730   2.876  37.920  1.00 25.24     0.137 C 
ATOM   2009  CG  ASN A 214     -32.619   4.356  38.148  1.00 34.32     0.217 C 
ATOM   2010  ND2 ASN A 214     -33.125   4.838  39.273  1.00 30.21    -0.370 N 
ATOM   2011 1HD2 ASN A 214     -33.050   5.843  39.428  1.00  0.00     0.159 HD
ATOM   2012 2HD2 ASN A 214     -33.543   4.248  39.993  1.00  0.00     0.159 HD
ATOM   2013  OD1 ASN A 214     -32.115   5.067  37.280  1.00 40.04    -0.274 OA
ATOM   2014  N   GLY A 215     -34.649   0.343  36.249  1.00 27.38    -0.351 N 
ATOM   2015  HN  GLY A 215     -35.435   0.438  36.892  1.00  0.00     0.163 HD
ATOM   2016  CA  GLY A 215     -34.599  -0.796  35.366  1.00 28.59     0.225 C 
ATOM   2017  C   GLY A 215     -34.013  -2.079  35.903  1.00 25.12     0.236 C 
ATOM   2018  O   GLY A 215     -33.909  -3.050  35.127  1.00 30.08    -0.272 OA
ATOM   2019  N   ASP A 216     -33.661  -2.128  37.201  1.00 25.13    -0.346 N 
ATOM   2020  HN  ASP A 216     -33.719  -1.278  37.762  1.00  0.00     0.163 HD
ATOM   2021  CA  ASP A 216     -33.197  -3.364  37.832  1.00 24.44     0.186 C 
ATOM   2022  C   ASP A 216     -34.428  -4.061  38.401  1.00 25.14     0.241 C 
ATOM   2023  O   ASP A 216     -35.035  -3.557  39.345  1.00 28.92    -0.271 OA
ATOM   2024  CB  ASP A 216     -32.199  -3.084  38.956  1.00 26.83     0.147 C 
ATOM   2025  CG  ASP A 216     -30.805  -2.812  38.458  1.00 36.35     0.175 C 
ATOM   2026  OD1 ASP A 216     -30.471  -3.258  37.351  1.00 40.44    -0.648 OA
ATOM   2027  OD2 ASP A 216     -30.038  -2.165  39.205  1.00 35.46    -0.648 OA
ATOM   2028  N   ARG A 217     -34.760  -5.226  37.852  1.00 25.49    -0.346 N 
ATOM   2029  HN  ARG A 217     -34.122  -5.648  37.178  1.00  0.00     0.163 HD
ATOM   2030  CA  ARG A 217     -36.000  -5.925  38.174  1.00 24.72     0.176 C 
ATOM   2031  C   ARG A 217     -35.794  -7.368  38.567  1.00 29.76     0.241 C 
ATOM   2032  O   ARG A 217     -36.781  -8.046  38.869  1.00 27.34    -0.271 OA
ATOM   2033  CB  ARG A 217     -36.955  -5.896  36.971  1.00 27.27     0.036 C 
ATOM   2034  CG  ARG A 217     -37.372  -4.493  36.571  1.00 31.05     0.023 C 
ATOM   2035  CD  ARG A 217     -38.423  -4.539  35.468  1.00 29.65     0.138 C 
ATOM   2036  NE  ARG A 217     -39.671  -5.220  35.874  1.00 28.01    -0.227 N 
ATOM   2037  HE  ARG A 217     -39.777  -6.215  35.677  1.00  0.00     0.177 HD
ATOM   2038  CZ  ARG A 217     -40.657  -4.580  36.486  1.00 28.13     0.665 C 
ATOM   2039  NH1 ARG A 217     -40.570  -3.275  36.723  1.00 26.49    -0.235 N 
ATOM   2040 1HH1 ARG A 217     -39.738  -2.764  36.428  1.00  0.00     0.174 HD
ATOM   2041 2HH1 ARG A 217     -41.329  -2.782  37.194  1.00  0.00     0.174 HD
ATOM   2042  NH2 ARG A 217     -41.723  -5.235  36.864  1.00 28.18    -0.235 N 
ATOM   2043 1HH2 ARG A 217     -41.790  -6.236  36.682  1.00  0.00     0.174 HD
ATOM   2044 2HH2 ARG A 217     -42.482  -4.742  37.335  1.00  0.00     0.174 HD
ATOM   2045  N   TRP A 218     -34.560  -7.876  38.537  1.00 26.35    -0.346 N 
ATOM   2046  HN  TRP A 218     -33.759  -7.252  38.445  1.00  0.00     0.163 HD
ATOM   2047  CA  TRP A 218     -34.347  -9.314  38.634  1.00 26.54     0.181 C 
ATOM   2048  C   TRP A 218     -34.763  -9.890  39.981  1.00 27.14     0.241 C 
ATOM   2049  O   TRP A 218     -35.055 -11.095  40.053  1.00 29.22    -0.271 OA
ATOM   2050  CB  TRP A 218     -32.879  -9.653  38.362  1.00 31.61     0.075 C 
ATOM   2051  CG  TRP A 218     -31.875  -9.055  39.384  1.00 27.62    -0.028 A 
ATOM   2052  CD1 TRP A 218     -31.097  -7.953  39.202  1.00 26.72     0.096 A 
ATOM   2053  CD2 TRP A 218     -31.524  -9.583  40.666  1.00 27.14    -0.002 A 
ATOM   2054  CE2 TRP A 218     -30.544  -8.726  41.226  1.00 26.39     0.042 A 
ATOM   2055  CE3 TRP A 218     -31.948 -10.689  41.411  1.00 29.77     0.014 A 
ATOM   2056  NE1 TRP A 218     -30.306  -7.737  40.319  1.00 28.37    -0.365 N 
ATOM   2057  HE1 TRP A 218     -29.652  -6.964  40.442  1.00  0.00     0.165 HD
ATOM   2058  CZ2 TRP A 218     -29.988  -8.945  42.478  1.00 27.66     0.030 A 
ATOM   2059  CZ3 TRP A 218     -31.392 -10.894  42.668  1.00 30.24     0.001 A 
ATOM   2060  CH2 TRP A 218     -30.417 -10.031  43.179  1.00 27.96     0.002 A 
ATOM   2061  N   PHE A 219     -34.824  -9.061  41.013  1.00 25.53    -0.346 N 
ATOM   2062  HN  PHE A 219     -34.640  -8.071  40.852  1.00  0.00     0.163 HD
ATOM   2063  CA  PHE A 219     -35.142  -9.497  42.370  1.00 26.89     0.180 C 
ATOM   2064  C   PHE A 219     -36.638  -9.497  42.636  1.00 25.86     0.241 C 
ATOM   2065  O   PHE A 219     -37.050  -9.935  43.700  1.00 27.82    -0.271 OA
ATOM   2066  CB  PHE A 219     -34.440  -8.599  43.414  1.00 24.74     0.073 C 
ATOM   2067  CG  PHE A 219     -34.669  -7.147  43.176  1.00 22.63    -0.056 A 
ATOM   2068  CD1 PHE A 219     -35.807  -6.539  43.644  1.00 23.39     0.007 A 
ATOM   2069  CD2 PHE A 219     -33.756  -6.390  42.437  1.00 24.85     0.007 A 
ATOM   2070  CE1 PHE A 219     -36.053  -5.171  43.412  1.00 23.84     0.001 A 
ATOM   2071  CE2 PHE A 219     -34.005  -5.034  42.175  1.00 22.18     0.001 A 
ATOM   2072  CZ  PHE A 219     -35.122  -4.417  42.672  1.00 21.91     0.000 A 
ATOM   2073  N   LEU A 220     -37.454  -9.037  41.690  1.00 26.48    -0.346 N 
ATOM   2074  HN  LEU A 220     -37.058  -8.673  40.823  1.00  0.00     0.163 HD
ATOM   2075  CA  LEU A 220     -38.902  -9.042  41.866  1.00 26.31     0.177 C 
ATOM   2076  C   LEU A 220     -39.464 -10.454  41.762  1.00 28.77     0.241 C 
ATOM   2077  O   LEU A 220     -38.902 -11.341  41.110  1.00 28.08    -0.271 OA
ATOM   2078  CB  LEU A 220     -39.575  -8.141  40.821  1.00 26.03     0.038 C 
ATOM   2079  CG  LEU A 220     -39.185  -6.665  40.937  1.00 24.71    -0.020 C 
ATOM   2080  CD1 LEU A 220     -39.854  -5.898  39.813  1.00 25.28     0.009 C 
ATOM   2081  CD2 LEU A 220     -39.616  -6.089  42.331  1.00 24.05     0.009 C 
ATOM   2082  N   ASN A 221     -40.616 -10.636  42.393  1.00 27.96    -0.346 N 
ATOM   2083  HN  ASN A 221     -41.024  -9.873  42.933  1.00  0.00     0.163 HD
ATOM   2084  CA  ASN A 221     -41.303 -11.918  42.320  1.00 29.61     0.185 C 
ATOM   2085  C   ASN A 221     -42.818 -11.740  42.419  1.00 31.37     0.241 C 
ATOM   2086  O   ASN A 221     -43.349 -10.656  42.674  1.00 29.96    -0.271 OA
ATOM   2087  CB  ASN A 221     -40.786 -12.880  43.403  1.00 31.49     0.137 C 
ATOM   2088  CG  ASN A 221     -40.971 -12.349  44.836  1.00 38.99     0.217 C 
ATOM   2089  ND2 ASN A 221     -39.911 -12.418  45.629  1.00 41.53    -0.370 N 
ATOM   2090 1HD2 ASN A 221     -40.034 -12.066  46.579  1.00  0.00     0.159 HD
ATOM   2091 2HD2 ASN A 221     -39.016 -12.790  45.310  1.00  0.00     0.159 HD
ATOM   2092  OD1 ASN A 221     -42.049 -11.901  45.220  1.00 41.73    -0.274 OA
ATOM   2093  N   ARG A 222     -43.511 -12.840  42.192  1.00 32.25    -0.346 N 
ATOM   2094  HN  ARG A 222     -43.020 -13.718  42.022  1.00  0.00     0.163 HD
ATOM   2095  CA  ARG A 222     -44.964 -12.819  42.181  1.00 33.53     0.176 C 
ATOM   2096  C   ARG A 222     -45.575 -12.882  43.574  1.00 38.07     0.241 C 
ATOM   2097  O   ARG A 222     -46.792 -12.722  43.690  1.00 44.91    -0.271 OA
ATOM   2098  CB  ARG A 222     -45.490 -13.994  41.344  1.00 37.46     0.036 C 
ATOM   2099  CG  ARG A 222     -45.314 -15.319  42.105  1.00 40.38     0.023 C 
ATOM   2100  CD  ARG A 222     -45.506 -16.519  41.191  1.00 39.26     0.138 C 
ATOM   2101  NE  ARG A 222     -45.676 -17.773  41.925  1.00 48.82    -0.227 N 
ATOM   2102  HE  ARG A 222     -46.621 -18.033  42.206  1.00  0.00     0.177 HD
ATOM   2103  CZ  ARG A 222     -44.685 -18.599  42.252  1.00 54.06     0.665 C 
ATOM   2104  NH1 ARG A 222     -43.431 -18.308  41.918  1.00 49.80    -0.235 N 
ATOM   2105 1HH1 ARG A 222     -43.230 -17.445  41.412  1.00  0.00     0.174 HD
ATOM   2106 2HH1 ARG A 222     -42.671 -18.941  42.169  1.00  0.00     0.174 HD
ATOM   2107  NH2 ARG A 222     -44.947 -19.724  42.912  1.00 57.74    -0.235 N 
ATOM   2108 1HH2 ARG A 222     -45.909 -19.947  43.168  1.00  0.00     0.174 HD
ATOM   2109 2HH2 ARG A 222     -44.187 -20.357  43.163  1.00  0.00     0.174 HD
ATOM   2110  N   PHE A 223     -44.770 -13.096  44.607  1.00 38.47    -0.346 N 
ATOM   2111  HN  PHE A 223     -43.765 -13.118  44.433  1.00  0.00     0.163 HD
ATOM   2112  CA  PHE A 223     -45.230 -13.302  45.975  1.00 42.15     0.180 C 
ATOM   2113  C   PHE A 223     -45.510 -11.993  46.698  1.00 35.19     0.241 C 
ATOM   2114  O   PHE A 223     -44.919 -10.938  46.411  1.00 33.02    -0.271 OA
ATOM   2115  CB  PHE A 223     -44.187 -14.082  46.777  1.00 41.68     0.073 C 
ATOM   2116  CG  PHE A 223     -43.977 -15.487  46.271  1.00 47.84    -0.056 A 
ATOM   2117  CD1 PHE A 223     -44.910 -16.476  46.533  1.00 47.12     0.007 A 
ATOM   2118  CD2 PHE A 223     -42.855 -15.813  45.520  1.00 52.93     0.007 A 
ATOM   2119  CE1 PHE A 223     -44.729 -17.768  46.064  1.00 54.45     0.001 A 
ATOM   2120  CE2 PHE A 223     -42.669 -17.106  45.047  1.00 53.80     0.001 A 
ATOM   2121  CZ  PHE A 223     -43.606 -18.083  45.326  1.00 56.90     0.000 A 
ATOM   2122  N   THR A 224     -46.370 -12.098  47.721  1.00 33.96    -0.344 N 
ATOM   2123  HN  THR A 224     -46.962 -12.926  47.787  1.00  0.00     0.163 HD
ATOM   2124  CA  THR A 224     -46.485 -11.066  48.740  1.00 33.43     0.205 C 
ATOM   2125  C   THR A 224     -46.376 -11.728  50.109  1.00 37.25     0.243 C 
ATOM   2126  O   THR A 224     -46.484 -12.946  50.252  1.00 47.37    -0.271 OA
ATOM   2127  CB  THR A 224     -47.801 -10.278  48.571  1.00 40.00     0.146 C 
ATOM   2128  CG2 THR A 224     -47.914  -9.183  49.559  1.00 32.80     0.042 C 
ATOM   2129  OG1 THR A 224     -47.821  -9.662  47.277  1.00 55.86    -0.393 OA
ATOM   2130  HG1 THR A 224     -48.631  -9.177  47.173  1.00  0.00     0.210 HD
ATOM   2131  N   THR A 225     -46.131 -10.920  51.114  1.00 31.23    -0.344 N 
ATOM   2132  HN  THR A 225     -46.002  -9.926  50.925  1.00  0.00     0.163 HD
ATOM   2133  CA  THR A 225     -46.037 -11.389  52.487  1.00 36.81     0.205 C 
ATOM   2134  C   THR A 225     -46.926 -10.538  53.383  1.00 39.85     0.243 C 
ATOM   2135  O   THR A 225     -47.379  -9.457  53.001  1.00 38.17    -0.271 OA
ATOM   2136  CB  THR A 225     -44.586 -11.320  52.975  1.00 40.04     0.146 C 
ATOM   2137  CG2 THR A 225     -44.089  -9.886  52.966  1.00 34.58     0.042 C 
ATOM   2138  OG1 THR A 225     -44.514 -11.808  54.318  1.00 42.03    -0.393 OA
ATOM   2139  HG1 THR A 225     -43.614 -11.765  54.621  1.00  0.00     0.210 HD
ATOM   2140  N   THR A 226     -47.184 -11.032  54.596  1.00 38.88    -0.344 N 
ATOM   2141  HN  THR A 226     -46.951 -11.997  54.831  1.00  0.00     0.163 HD
ATOM   2142  CA  THR A 226     -47.806 -10.155  55.571  1.00 35.58     0.205 C 
ATOM   2143  C   THR A 226     -46.738  -9.359  56.284  1.00 30.48     0.243 C 
ATOM   2144  O   THR A 226     -45.565  -9.740  56.333  1.00 33.64    -0.271 OA
ATOM   2145  CB  THR A 226     -48.620 -10.921  56.615  1.00 36.09     0.146 C 
ATOM   2146  CG2 THR A 226     -49.585 -11.892  55.932  1.00 41.47     0.042 C 
ATOM   2147  OG1 THR A 226     -47.722 -11.652  57.468  1.00 39.59    -0.393 OA
ATOM   2148  HG1 THR A 226     -48.228 -12.128  58.116  1.00  0.00     0.210 HD
ATOM   2149  N   LEU A 227     -47.169  -8.254  56.872  1.00 31.35    -0.346 N 
ATOM   2150  HN  LEU A 227     -48.151  -7.987  56.800  1.00  0.00     0.163 HD
ATOM   2151  CA  LEU A 227     -46.242  -7.422  57.620  1.00 30.84     0.177 C 
ATOM   2152  C   LEU A 227     -45.640  -8.171  58.817  1.00 31.90     0.241 C 
ATOM   2153  O   LEU A 227     -44.436  -8.082  59.071  1.00 33.09    -0.271 OA
ATOM   2154  CB  LEU A 227     -46.943  -6.136  58.049  1.00 30.86     0.038 C 
ATOM   2155  CG  LEU A 227     -46.093  -5.118  58.779  1.00 33.48    -0.020 C 
ATOM   2156  CD1 LEU A 227     -44.848  -4.723  57.951  1.00 34.42     0.009 C 
ATOM   2157  CD2 LEU A 227     -46.901  -3.886  59.161  1.00 37.11     0.009 C 
ATOM   2158  N   ASN A 228     -46.459  -8.954  59.539  1.00 33.83    -0.346 N 
ATOM   2159  HN  ASN A 228     -47.449  -9.009  59.298  1.00  0.00     0.163 HD
ATOM   2160  CA  ASN A 228     -45.942  -9.731  60.672  1.00 36.73     0.185 C 
ATOM   2161  C   ASN A 228     -44.893 -10.762  60.230  1.00 32.54     0.241 C 
ATOM   2162  O   ASN A 228     -43.839 -10.900  60.874  1.00 37.86    -0.271 OA
ATOM   2163  CB  ASN A 228     -47.104 -10.445  61.387  1.00 38.31     0.137 C 
ATOM   2164  CG  ASN A 228     -47.988  -9.489  62.179  1.00 45.85     0.217 C 
ATOM   2165  ND2 ASN A 228     -49.132  -9.991  62.641  1.00 49.14    -0.370 N 
ATOM   2166 1HD2 ASN A 228     -49.724  -9.351  63.171  1.00  0.00     0.159 HD
ATOM   2167 2HD2 ASN A 228     -49.412 -10.958  62.478  1.00  0.00     0.159 HD
ATOM   2168  OD1 ASN A 228     -47.649  -8.319  62.376  1.00 47.61    -0.274 OA
ATOM   2169  N   ASP A 229     -45.165 -11.511  59.146  1.00 32.66    -0.345 N 
ATOM   2170  HN  ASP A 229     -46.036 -11.376  58.632  1.00  0.00     0.163 HD
ATOM   2171  CA  ASP A 229     -44.198 -12.522  58.712  1.00 33.32     0.186 C 
ATOM   2172  C   ASP A 229     -42.906 -11.856  58.236  1.00 33.94     0.241 C 
ATOM   2173  O   ASP A 229     -41.780 -12.317  58.529  1.00 36.94    -0.271 OA
ATOM   2174  CB  ASP A 229     -44.796 -13.392  57.598  1.00 35.17     0.147 C 
ATOM   2175  CG  ASP A 229     -45.942 -14.278  58.093  1.00 47.84     0.175 C 
ATOM   2176  OD1 ASP A 229     -46.143 -14.403  59.323  1.00 52.70    -0.648 OA
ATOM   2177  OD2 ASP A 229     -46.645 -14.842  57.236  1.00 54.70    -0.648 OA
ATOM   2178  N   PHE A 230     -43.048 -10.726  57.554  1.00 32.20    -0.346 N 
ATOM   2179  HN  PHE A 230     -43.974 -10.375  57.308  1.00  0.00     0.163 HD
ATOM   2180  CA  PHE A 230     -41.849 -10.003  57.167  1.00 32.24     0.180 C 
ATOM   2181  C   PHE A 230     -41.032  -9.591  58.387  1.00 29.56     0.241 C 
ATOM   2182  O   PHE A 230     -39.802  -9.693  58.376  1.00 31.63    -0.271 OA
ATOM   2183  CB  PHE A 230     -42.176  -8.764  56.336  1.00 28.12     0.073 C 
ATOM   2184  CG  PHE A 230     -40.950  -7.951  56.046  1.00 28.32    -0.056 A 
ATOM   2185  CD1 PHE A 230     -40.099  -8.349  55.020  1.00 27.43     0.007 A 
ATOM   2186  CD2 PHE A 230     -40.591  -6.877  56.854  1.00 27.58     0.007 A 
ATOM   2187  CE1 PHE A 230     -38.971  -7.674  54.799  1.00 27.12     0.001 A 
ATOM   2188  CE2 PHE A 230     -39.429  -6.186  56.623  1.00 31.23     0.001 A 
ATOM   2189  CZ  PHE A 230     -38.635  -6.591  55.562  1.00 26.01     0.000 A 
ATOM   2190  N   ASN A 231     -41.691  -9.076  59.429  1.00 32.26    -0.346 N 
ATOM   2191  HN  ASN A 231     -42.710  -9.031  59.425  1.00  0.00     0.163 HD
ATOM   2192  CA  ASN A 231     -40.931  -8.578  60.576  1.00 31.66     0.185 C 
ATOM   2193  C   ASN A 231     -40.274  -9.706  61.359  1.00 31.92     0.241 C 
ATOM   2194  O   ASN A 231     -39.229  -9.488  61.982  1.00 33.38    -0.271 OA
ATOM   2195  CB  ASN A 231     -41.820  -7.717  61.458  1.00 31.45     0.137 C 
ATOM   2196  CG  ASN A 231     -41.935  -6.340  60.926  1.00 32.42     0.217 C 
ATOM   2197  ND2 ASN A 231     -43.070  -5.682  61.155  1.00 34.76    -0.370 N 
ATOM   2198 1HD2 ASN A 231     -43.843  -6.077  61.690  1.00  0.00     0.159 HD
ATOM   2199 2HD2 ASN A 231     -43.149  -4.733  60.789  1.00  0.00     0.159 HD
ATOM   2200  OD1 ASN A 231     -41.000  -5.863  60.279  1.00 34.38    -0.274 OA
ATOM   2201  N   LEU A 232     -40.835 -10.912  61.306  1.00 33.00    -0.346 N 
ATOM   2202  HN  LEU A 232     -41.768 -11.028  60.911  1.00  0.00     0.163 HD
ATOM   2203  CA  LEU A 232     -40.102 -12.073  61.820  1.00 38.03     0.177 C 
ATOM   2204  C   LEU A 232     -38.773 -12.254  61.078  1.00 41.33     0.241 C 
ATOM   2205  O   LEU A 232     -37.706 -12.456  61.697  1.00 39.49    -0.271 OA
ATOM   2206  CB  LEU A 232     -40.976 -13.326  61.715  1.00 40.67     0.038 C 
ATOM   2207  CG  LEU A 232     -42.196 -13.356  62.649  1.00 42.00    -0.020 C 
ATOM   2208  CD1 LEU A 232     -43.124 -14.531  62.328  1.00 45.10     0.009 C 
ATOM   2209  CD2 LEU A 232     -41.732 -13.418  64.091  1.00 42.73     0.009 C 
ATOM   2210  N   VAL A 233     -38.801 -12.113  59.745  1.00 35.70    -0.346 N 
ATOM   2211  HN  VAL A 233     -39.676 -11.922  59.256  1.00  0.00     0.163 HD
ATOM   2212  CA  VAL A 233     -37.539 -12.241  59.009  1.00 35.55     0.180 C 
ATOM   2213  C   VAL A 233     -36.591 -11.087  59.316  1.00 36.01     0.241 C 
ATOM   2214  O   VAL A 233     -35.371 -11.283  59.505  1.00 34.99    -0.271 OA
ATOM   2215  CB  VAL A 233     -37.841 -12.373  57.510  1.00 36.55     0.009 C 
ATOM   2216  CG1 VAL A 233     -36.555 -12.312  56.675  1.00 40.74     0.012 C 
ATOM   2217  CG2 VAL A 233     -38.554 -13.655  57.316  1.00 32.79     0.012 C 
ATOM   2218  N   ALA A 234     -37.131  -9.865  59.361  1.00 34.23    -0.346 N 
ATOM   2219  HN  ALA A 234     -38.122  -9.751  59.147  1.00  0.00     0.163 HD
ATOM   2220  CA  ALA A 234     -36.340  -8.694  59.708  1.00 33.51     0.172 C 
ATOM   2221  C   ALA A 234     -35.594  -8.908  61.011  1.00 37.12     0.240 C 
ATOM   2222  O   ALA A 234     -34.390  -8.635  61.109  1.00 35.69    -0.271 OA
ATOM   2223  CB  ALA A 234     -37.241  -7.455  59.815  1.00 36.95     0.042 C 
ATOM   2224  N   MET A 235     -36.309  -9.365  62.036  1.00 33.52    -0.346 N 
ATOM   2225  HN  MET A 235     -37.298  -9.584  61.913  1.00  0.00     0.163 HD
ATOM   2226  CA  MET A 235     -35.675  -9.551  63.332  1.00 33.80     0.177 C 
ATOM   2227  C   MET A 235     -34.533 -10.547  63.227  1.00 37.47     0.241 C 
ATOM   2228  O   MET A 235     -33.450 -10.313  63.779  1.00 41.79    -0.271 OA
ATOM   2229  CB  MET A 235     -36.711 -10.019  64.352  1.00 40.92     0.045 C 
ATOM   2230  CG  MET A 235     -36.202 -10.110  65.776  1.00 52.31     0.076 C 
ATOM   2231  SD  MET A 235     -37.598 -10.294  66.918  1.00 61.40    -0.173 SA
ATOM   2232  CE  MET A 235     -38.592  -8.870  66.486  1.00 54.06     0.089 C 
ATOM   2233  N   LYS A 236     -34.749 -11.657  62.499  1.00 35.39    -0.346 N 
ATOM   2234  HN  LYS A 236     -35.659 -11.819  62.067  1.00  0.00     0.163 HD
ATOM   2235  CA  LYS A 236     -33.669 -12.632  62.330  1.00 34.54     0.176 C 
ATOM   2236  C   LYS A 236     -32.410 -12.024  61.705  1.00 34.11     0.241 C 
ATOM   2237  O   LYS A 236     -31.299 -12.438  62.053  1.00 36.99    -0.271 OA
ATOM   2238  CB  LYS A 236     -34.141 -13.820  61.496  1.00 39.04     0.035 C 
ATOM   2239  CG  LYS A 236     -33.093 -14.914  61.381  1.00 46.10     0.004 C 
ATOM   2240  CD  LYS A 236     -33.536 -16.108  60.526  1.00 51.16     0.027 C 
ATOM   2241  CE  LYS A 236     -32.309 -16.861  60.014  1.00 54.21     0.229 C 
ATOM   2242  NZ  LYS A 236     -32.653 -18.065  59.207  1.00 60.19    -0.079 N 
ATOM   2243  HZ1 LYS A 236     -31.834 -18.568  58.865  1.00  0.00     0.274 HD
ATOM   2244  HZ2 LYS A 236     -33.276 -17.820  58.437  1.00  0.00     0.274 HD
ATOM   2245  HZ3 LYS A 236     -33.269 -18.688  59.729  1.00  0.00     0.274 HD
ATOM   2246  N   TYR A 237     -32.542 -11.065  60.774  1.00 28.62    -0.346 N 
ATOM   2247  HN  TYR A 237     -33.471 -10.703  60.561  1.00  0.00     0.163 HD
ATOM   2248  CA  TYR A 237     -31.379 -10.524  60.055  1.00 26.52     0.180 C 
ATOM   2249  C   TYR A 237     -30.897  -9.154  60.559  1.00 23.93     0.241 C 
ATOM   2250  O   TYR A 237     -30.123  -8.481  59.864  1.00 26.31    -0.271 OA
ATOM   2251  CB  TYR A 237     -31.687 -10.454  58.557  1.00 28.12     0.073 C 
ATOM   2252  CG  TYR A 237     -31.711 -11.836  57.938  1.00 29.44    -0.056 A 
ATOM   2253  CD1 TYR A 237     -30.540 -12.412  57.439  1.00 30.94     0.010 A 
ATOM   2254  CD2 TYR A 237     -32.881 -12.572  57.879  1.00 30.24     0.010 A 
ATOM   2255  CE1 TYR A 237     -30.537 -13.677  56.908  1.00 32.96     0.037 A 
ATOM   2256  CE2 TYR A 237     -32.878 -13.842  57.352  1.00 32.10     0.037 A 
ATOM   2257  CZ  TYR A 237     -31.709 -14.368  56.850  1.00 33.16     0.065 A 
ATOM   2258  OH  TYR A 237     -31.744 -15.641  56.336  1.00 37.16    -0.361 OA
ATOM   2259  HH  TYR A 237     -32.562 -16.123  56.296  1.00  0.00     0.217 HD
ATOM   2260  N   ASN A 238     -31.267  -8.791  61.788  1.00 26.58    -0.346 N 
ATOM   2261  HN  ASN A 238     -31.870  -9.417  62.322  1.00  0.00     0.163 HD
ATOM   2262  CA  ASN A 238     -30.845  -7.536  62.399  1.00 26.95     0.185 C 
ATOM   2263  C   ASN A 238     -31.290  -6.322  61.581  1.00 24.87     0.241 C 
ATOM   2264  O   ASN A 238     -30.576  -5.331  61.480  1.00 25.98    -0.271 OA
ATOM   2265  CB  ASN A 238     -29.338  -7.522  62.624  1.00 30.04     0.137 C 
ATOM   2266  CG  ASN A 238     -28.944  -6.498  63.639  1.00 32.92     0.217 C 
ATOM   2267  ND2 ASN A 238     -27.738  -5.961  63.530  1.00 35.93    -0.370 N 
ATOM   2268 1HD2 ASN A 238     -27.469  -5.262  64.223  1.00  0.00     0.159 HD
ATOM   2269 2HD2 ASN A 238     -27.062  -6.247  62.822  1.00  0.00     0.159 HD
ATOM   2270  OD1 ASN A 238     -29.755  -6.155  64.488  1.00 37.16    -0.274 OA
ATOM   2271  N   TYR A 239     -32.496  -6.378  61.046  1.00 24.73    -0.346 N 
ATOM   2272  HN  TYR A 239     -32.992  -7.268  61.086  1.00  0.00     0.163 HD
ATOM   2273  CA  TYR A 239     -33.167  -5.254  60.402  1.00 22.47     0.180 C 
ATOM   2274  C   TYR A 239     -34.166  -4.660  61.397  1.00 25.28     0.241 C 
ATOM   2275  O   TYR A 239     -34.768  -5.376  62.194  1.00 28.44    -0.271 OA
ATOM   2276  CB  TYR A 239     -33.916  -5.726  59.145  1.00 22.93     0.073 C 
ATOM   2277  CG  TYR A 239     -33.084  -5.733  57.874  1.00 23.56    -0.056 A 
ATOM   2278  CD1 TYR A 239     -31.858  -6.375  57.816  1.00 22.32     0.010 A 
ATOM   2279  CD2 TYR A 239     -33.536  -5.083  56.737  1.00 22.02     0.010 A 
ATOM   2280  CE1 TYR A 239     -31.083  -6.357  56.640  1.00 21.01     0.037 A 
ATOM   2281  CE2 TYR A 239     -32.782  -5.056  55.527  1.00 22.83     0.037 A 
ATOM   2282  CZ  TYR A 239     -31.562  -5.700  55.498  1.00 24.85     0.065 A 
ATOM   2283  OH  TYR A 239     -30.815  -5.666  54.344  1.00 24.47    -0.361 OA
ATOM   2284  HH  TYR A 239     -29.975  -6.109  54.324  1.00  0.00     0.217 HD
ATOM   2285  N   GLU A 240     -34.364  -3.345  61.316  1.00 22.93    -0.346 N 
ATOM   2286  HN  GLU A 240     -33.797  -2.788  60.677  1.00  0.00     0.163 HD
ATOM   2287  CA  GLU A 240     -35.377  -2.698  62.127  1.00 24.32     0.177 C 
ATOM   2288  C   GLU A 240     -36.765  -3.185  61.746  1.00 25.99     0.243 C 
ATOM   2289  O   GLU A 240     -37.033  -3.520  60.595  1.00 26.24    -0.271 OA
ATOM   2290  CB  GLU A 240     -35.307  -1.189  61.959  1.00 25.73     0.045 C 
ATOM   2291  CG  GLU A 240     -34.000  -0.680  62.374  1.00 31.72     0.116 C 
ATOM   2292  CD  GLU A 240     -34.051   0.763  62.700  1.00 49.41     0.172 C 
ATOM   2293  OE1 GLU A 240     -33.888   1.105  63.900  1.00 52.46    -0.648 OA
ATOM   2294  OE2 GLU A 240     -34.257   1.538  61.741  1.00 53.86    -0.648 OA
ATOM   2295  N   PRO A 241     -37.691  -3.219  62.688  1.00 25.52    -0.337 N 
ATOM   2296  CA  PRO A 241     -39.043  -3.625  62.326  1.00 24.94     0.179 C 
ATOM   2297  C   PRO A 241     -39.641  -2.588  61.379  1.00 22.52     0.241 C 
ATOM   2298  O   PRO A 241     -39.277  -1.414  61.391  1.00 32.04    -0.271 OA
ATOM   2299  CB  PRO A 241     -39.789  -3.681  63.677  1.00 33.49     0.037 C 
ATOM   2300  CG  PRO A 241     -38.904  -3.107  64.643  1.00 34.57     0.022 C 
ATOM   2301  CD  PRO A 241     -37.505  -3.143  64.150  1.00 30.29     0.127 C 
ATOM   2302  N   LEU A 242     -40.517  -3.054  60.507  1.00 27.46    -0.346 N 
ATOM   2303  HN  LEU A 242     -40.734  -4.051  60.497  1.00  0.00     0.163 HD
ATOM   2304  CA  LEU A 242     -41.181  -2.165  59.556  1.00 25.97     0.177 C 
ATOM   2305  C   LEU A 242     -42.560  -1.849  60.120  1.00 27.82     0.241 C 
ATOM   2306  O   LEU A 242     -43.282  -2.758  60.482  1.00 30.19    -0.271 OA
ATOM   2307  CB  LEU A 242     -41.333  -2.832  58.190  1.00 27.54     0.038 C 
ATOM   2308  CG  LEU A 242     -41.782  -1.968  56.999  1.00 23.52    -0.020 C 
ATOM   2309  CD1 LEU A 242     -40.655  -0.990  56.692  1.00 24.42     0.009 C 
ATOM   2310  CD2 LEU A 242     -42.165  -2.865  55.809  1.00 26.43     0.009 C 
ATOM   2311  N   THR A 243     -42.911  -0.568  60.187  1.00 29.18    -0.344 N 
ATOM   2312  HN  THR A 243     -42.275   0.151  59.842  1.00  0.00     0.163 HD
ATOM   2313  CA  THR A 243     -44.197  -0.188  60.750  1.00 29.53     0.205 C 
ATOM   2314  C   THR A 243     -45.193   0.152  59.652  1.00 32.23     0.243 C 
ATOM   2315  O   THR A 243     -44.844   0.355  58.473  1.00 28.53    -0.271 OA
ATOM   2316  CB  THR A 243     -44.039   1.013  61.681  1.00 30.44     0.146 C 
ATOM   2317  CG2 THR A 243     -42.905   0.793  62.693  1.00 31.06     0.042 C 
ATOM   2318  OG1 THR A 243     -43.719   2.174  60.914  1.00 27.26    -0.393 OA
ATOM   2319  HG1 THR A 243     -43.621   2.921  61.493  1.00  0.00     0.210 HD
ATOM   2320  N   GLN A 244     -46.466   0.250  60.060  1.00 28.57    -0.346 N 
ATOM   2321  HN  GLN A 244     -46.729   0.026  61.020  1.00  0.00     0.163 HD
ATOM   2322  CA  GLN A 244     -47.460   0.685  59.093  1.00 27.94     0.177 C 
ATOM   2323  C   GLN A 244     -47.174   2.099  58.615  1.00 29.31     0.241 C 
ATOM   2324  O   GLN A 244     -47.486   2.429  57.464  1.00 27.78    -0.271 OA
ATOM   2325  CB  GLN A 244     -48.879   0.579  59.671  1.00 27.94     0.044 C 
ATOM   2326  CG  GLN A 244     -49.982   1.002  58.681  1.00 32.45     0.105 C 
ATOM   2327  CD  GLN A 244     -50.029   0.140  57.448  1.00 34.25     0.215 C 
ATOM   2328  NE2 GLN A 244     -50.207   0.772  56.286  1.00 34.54    -0.370 N 
ATOM   2329 1HE2 GLN A 244     -50.288   1.786  56.216  1.00  0.00     0.159 HD
ATOM   2330 2HE2 GLN A 244     -50.239   0.188  55.450  1.00  0.00     0.159 HD
ATOM   2331  OE1 GLN A 244     -49.931  -1.084  57.533  1.00 38.18    -0.274 OA
ATOM   2332  N   ASP A 245     -46.597   2.954  59.475  1.00 27.82    -0.346 N 
ATOM   2333  HN  ASP A 245     -46.422   2.679  60.442  1.00  0.00     0.163 HD
ATOM   2334  CA  ASP A 245     -46.225   4.283  59.001  1.00 27.27     0.186 C 
ATOM   2335  C   ASP A 245     -45.161   4.211  57.915  1.00 25.75     0.241 C 
ATOM   2336  O   ASP A 245     -45.190   5.000  56.963  1.00 26.78    -0.271 OA
ATOM   2337  CB  ASP A 245     -45.729   5.160  60.154  1.00 28.02     0.147 C 
ATOM   2338  CG  ASP A 245     -45.743   6.641  59.796  1.00 35.39     0.175 C 
ATOM   2339  OD1 ASP A 245     -46.773   7.133  59.278  1.00 36.76    -0.648 OA
ATOM   2340  OD2 ASP A 245     -44.739   7.325  60.057  1.00 39.32    -0.648 OA
ATOM   2341  N   HIS A 246     -44.186   3.304  58.059  1.00 23.96    -0.346 N 
ATOM   2342  HN  HIS A 246     -44.127   2.755  58.917  1.00  0.00     0.163 HD
ATOM   2343  CA  HIS A 246     -43.203   3.095  56.991  1.00 23.57     0.182 C 
ATOM   2344  C   HIS A 246     -43.882   2.673  55.691  1.00 25.35     0.241 C 
ATOM   2345  O   HIS A 246     -43.511   3.150  54.604  1.00 26.76    -0.271 OA
ATOM   2346  CB  HIS A 246     -42.197   2.018  57.396  1.00 23.39     0.093 C 
ATOM   2347  CG  HIS A 246     -41.276   2.417  58.504  1.00 24.12     0.028 A 
ATOM   2348  CD2 HIS A 246     -40.739   3.615  58.818  1.00 23.09     0.114 A 
ATOM   2349  ND1 HIS A 246     -40.814   1.526  59.452  1.00 29.10    -0.354 N 
ATOM   2350  HD1 HIS A 246     -41.062   0.538  59.506  1.00  0.00     0.166 HD
ATOM   2351  CE1 HIS A 246     -40.001   2.157  60.276  1.00 26.15     0.180 A 
ATOM   2352  NE2 HIS A 246     -39.929   3.424  59.909  1.00 27.36    -0.360 N 
ATOM   2353  HE2 HIS A 246     -39.364   4.142  60.362  1.00  0.00     0.166 HD
ATOM   2354  N   VAL A 247     -44.820   1.727  55.776  1.00 27.82    -0.346 N 
ATOM   2355  HN  VAL A 247     -45.009   1.293  56.680  1.00  0.00     0.163 HD
ATOM   2356  CA  VAL A 247     -45.582   1.298  54.608  1.00 24.59     0.180 C 
ATOM   2357  C   VAL A 247     -46.282   2.492  53.964  1.00 27.72     0.241 C 
ATOM   2358  O   VAL A 247     -46.257   2.669  52.745  1.00 30.93    -0.271 OA
ATOM   2359  CB  VAL A 247     -46.591   0.197  54.999  1.00 27.13     0.009 C 
ATOM   2360  CG1 VAL A 247     -47.483  -0.149  53.847  1.00 30.73     0.012 C 
ATOM   2361  CG2 VAL A 247     -45.838  -1.028  55.500  1.00 30.89     0.012 C 
ATOM   2362  N   ASP A 248     -46.922   3.331  54.789  1.00 30.81    -0.345 N 
ATOM   2363  HN  ASP A 248     -46.936   3.135  55.790  1.00  0.00     0.163 HD
ATOM   2364  CA  ASP A 248     -47.600   4.520  54.283  1.00 31.77     0.186 C 
ATOM   2365  C   ASP A 248     -46.632   5.469  53.588  1.00 29.45     0.241 C 
ATOM   2366  O   ASP A 248     -46.942   5.989  52.507  1.00 33.26    -0.271 OA
ATOM   2367  CB  ASP A 248     -48.333   5.240  55.435  1.00 30.63     0.147 C 
ATOM   2368  CG  ASP A 248     -49.491   4.437  55.983  1.00 32.98     0.175 C 
ATOM   2369  OD1 ASP A 248     -49.954   3.481  55.311  1.00 34.67    -0.648 OA
ATOM   2370  OD2 ASP A 248     -49.972   4.758  57.096  1.00 34.74    -0.648 OA
ATOM   2371  N   ILE A 249     -45.446   5.685  54.172  1.00 26.38    -0.346 N 
ATOM   2372  HN  ILE A 249     -45.240   5.207  55.049  1.00  0.00     0.163 HD
ATOM   2373  CA  ILE A 249     -44.429   6.579  53.605  1.00 26.20     0.180 C 
ATOM   2374  C   ILE A 249     -43.933   6.057  52.260  1.00 27.67     0.241 C 
ATOM   2375  O   ILE A 249     -43.554   6.842  51.373  1.00 30.40    -0.271 OA
ATOM   2376  CB  ILE A 249     -43.278   6.770  54.628  1.00 25.80     0.013 C 
ATOM   2377  CG1 ILE A 249     -43.733   7.709  55.769  1.00 28.76     0.002 C 
ATOM   2378  CG2 ILE A 249     -42.028   7.265  53.985  1.00 29.83     0.012 C 
ATOM   2379  CD1 ILE A 249     -42.850   7.581  57.017  1.00 29.68     0.005 C 
ATOM   2380  N   LEU A 250     -43.976   4.738  52.062  1.00 25.96    -0.346 N 
ATOM   2381  HN  LEU A 250     -44.312   4.127  52.806  1.00  0.00     0.163 HD
ATOM   2382  CA  LEU A 250     -43.548   4.162  50.795  1.00 30.52     0.177 C 
ATOM   2383  C   LEU A 250     -44.640   4.194  49.748  1.00 31.31     0.240 C 
ATOM   2384  O   LEU A 250     -44.421   3.696  48.625  1.00 30.09    -0.271 OA
ATOM   2385  CB  LEU A 250     -43.068   2.726  51.010  1.00 24.31     0.038 C 
ATOM   2386  CG  LEU A 250     -41.746   2.673  51.766  1.00 24.57    -0.020 C 
ATOM   2387  CD1 LEU A 250     -41.508   1.253  52.253  1.00 23.29     0.009 C 
ATOM   2388  CD2 LEU A 250     -40.487   3.172  50.897  1.00 22.57     0.009 C 
ATOM   2389  N   GLY A 251     -45.814   4.729  50.102  1.00 32.89    -0.351 N 
ATOM   2390  HN  GLY A 251     -45.903   5.136  51.033  1.00  0.00     0.163 HD
ATOM   2391  CA  GLY A 251     -46.960   4.756  49.225  1.00 33.51     0.225 C 
ATOM   2392  C   GLY A 251     -46.687   5.315  47.838  1.00 29.92     0.238 C 
ATOM   2393  O   GLY A 251     -47.005   4.686  46.827  1.00 31.64    -0.272 OA
ATOM   2394  N   PRO A 252     -46.152   6.536  47.760  1.00 34.94    -0.337 N 
ATOM   2395  CA  PRO A 252     -45.855   7.115  46.433  1.00 36.82     0.179 C 
ATOM   2396  C   PRO A 252     -44.959   6.257  45.550  1.00 31.70     0.241 C 
ATOM   2397  O   PRO A 252     -45.230   6.125  44.341  1.00 35.36    -0.271 OA
ATOM   2398  CB  PRO A 252     -45.176   8.437  46.791  1.00 39.45     0.037 C 
ATOM   2399  CG  PRO A 252     -45.849   8.837  48.093  1.00 44.26     0.022 C 
ATOM   2400  CD  PRO A 252     -46.062   7.545  48.837  1.00 41.41     0.127 C 
ATOM   2401  N   LEU A 253     -43.874   5.706  46.106  1.00 29.12    -0.346 N 
ATOM   2402  HN  LEU A 253     -43.668   5.865  47.092  1.00  0.00     0.163 HD
ATOM   2403  CA  LEU A 253     -42.981   4.872  45.293  1.00 26.27     0.177 C 
ATOM   2404  C   LEU A 253     -43.688   3.600  44.835  1.00 25.62     0.241 C 
ATOM   2405  O   LEU A 253     -43.524   3.148  43.697  1.00 26.81    -0.271 OA
ATOM   2406  CB  LEU A 253     -41.718   4.524  46.086  1.00 24.31     0.038 C 
ATOM   2407  CG  LEU A 253     -40.791   5.699  46.317  1.00 23.48    -0.020 C 
ATOM   2408  CD1 LEU A 253     -39.696   5.414  47.352  1.00 23.07     0.009 C 
ATOM   2409  CD2 LEU A 253     -40.183   6.025  44.973  1.00 24.13     0.009 C 
ATOM   2410  N   SER A 254     -44.499   3.007  45.722  1.00 27.03    -0.344 N 
ATOM   2411  HN  SER A 254     -44.555   3.368  46.674  1.00  0.00     0.163 HD
ATOM   2412  CA  SER A 254     -45.302   1.851  45.339  1.00 25.20     0.200 C 
ATOM   2413  C   SER A 254     -46.292   2.190  44.216  1.00 28.44     0.243 C 
ATOM   2414  O   SER A 254     -46.503   1.400  43.279  1.00 31.34    -0.271 OA
ATOM   2415  CB  SER A 254     -46.019   1.347  46.599  1.00 31.02     0.199 C 
ATOM   2416  OG  SER A 254     -46.901   0.303  46.316  1.00 34.84    -0.398 OA
ATOM   2417  HG  SER A 254     -47.345  -0.009  47.096  1.00  0.00     0.209 HD
ATOM   2418  N   ALA A 255     -46.911   3.366  44.286  1.00 33.10    -0.346 N 
ATOM   2419  HN  ALA A 255     -46.731   3.993  45.070  1.00  0.00     0.163 HD
ATOM   2420  CA  ALA A 255     -47.849   3.755  43.236  1.00 39.63     0.172 C 
ATOM   2421  C   ALA A 255     -47.127   3.961  41.914  1.00 39.24     0.240 C 
ATOM   2422  O   ALA A 255     -47.628   3.571  40.848  1.00 39.38    -0.271 OA
ATOM   2423  CB  ALA A 255     -48.586   5.025  43.652  1.00 37.75     0.042 C 
ATOM   2424  N   GLN A 256     -45.939   4.565  41.973  1.00 33.58    -0.346 N 
ATOM   2425  HN  GLN A 256     -45.533   4.795  42.880  1.00  0.00     0.163 HD
ATOM   2426  CA  GLN A 256     -45.216   4.899  40.751  1.00 37.70     0.177 C 
ATOM   2427  C   GLN A 256     -44.747   3.641  40.038  1.00 35.01     0.241 C 
ATOM   2428  O   GLN A 256     -44.793   3.561  38.807  1.00 38.46    -0.271 OA
ATOM   2429  CB  GLN A 256     -44.029   5.802  41.079  1.00 39.45     0.044 C 
ATOM   2430  CG  GLN A 256     -43.103   6.035  39.893  1.00 40.01     0.105 C 
ATOM   2431  CD  GLN A 256     -41.943   6.938  40.204  1.00 40.29     0.215 C 
ATOM   2432  NE2 GLN A 256     -41.101   7.178  39.210  1.00 40.64    -0.370 N 
ATOM   2433 1HE2 GLN A 256     -41.227   6.791  38.275  1.00  0.00     0.159 HD
ATOM   2434 2HE2 GLN A 256     -40.314   7.791  39.421  1.00  0.00     0.159 HD
ATOM   2435  OE1 GLN A 256     -41.790   7.407  41.336  1.00 45.73    -0.274 OA
ATOM   2436  N   THR A 257     -44.305   2.644  40.793  1.00 31.79    -0.344 N 
ATOM   2437  HN  THR A 257     -44.299   2.747  41.808  1.00  0.00     0.163 HD
ATOM   2438  CA  THR A 257     -43.829   1.405  40.196  1.00 28.55     0.205 C 
ATOM   2439  C   THR A 257     -44.899   0.351  40.017  1.00 28.71     0.243 C 
ATOM   2440  O   THR A 257     -44.668  -0.610  39.281  1.00 31.89    -0.271 OA
ATOM   2441  CB  THR A 257     -42.739   0.799  41.064  1.00 24.51     0.146 C 
ATOM   2442  CG2 THR A 257     -41.585   1.774  41.218  1.00 27.08     0.042 C 
ATOM   2443  OG1 THR A 257     -43.255   0.536  42.393  1.00 27.25    -0.393 OA
ATOM   2444  HG1 THR A 257     -42.574   0.157  42.936  1.00  0.00     0.210 HD
ATOM   2445  N   GLY A 258     -46.062   0.494  40.658  1.00 29.99    -0.350 N 
ATOM   2446  HN  GLY A 258     -46.250   1.347  41.185  1.00  0.00     0.163 HD
ATOM   2447  CA  GLY A 258     -47.056  -0.554  40.609  1.00 32.84     0.225 C 
ATOM   2448  C   GLY A 258     -46.755  -1.777  41.446  1.00 33.55     0.236 C 
ATOM   2449  O   GLY A 258     -47.414  -2.804  41.276  1.00 35.87    -0.272 OA
ATOM   2450  N   ILE A 259     -45.796  -1.703  42.361  1.00 29.01    -0.346 N 
ATOM   2451  HN  ILE A 259     -45.311  -0.815  42.486  1.00  0.00     0.163 HD
ATOM   2452  CA  ILE A 259     -45.403  -2.837  43.198  1.00 30.32     0.180 C 
ATOM   2453  C   ILE A 259     -45.836  -2.527  44.623  1.00 26.62     0.241 C 
ATOM   2454  O   ILE A 259     -45.336  -1.578  45.221  1.00 27.95    -0.271 OA
ATOM   2455  CB  ILE A 259     -43.889  -3.073  43.112  1.00 30.96     0.013 C 
ATOM   2456  CG1 ILE A 259     -43.513  -3.316  41.641  1.00 33.60     0.002 C 
ATOM   2457  CG2 ILE A 259     -43.431  -4.237  44.003  1.00 30.16     0.012 C 
ATOM   2458  CD1 ILE A 259     -42.090  -3.158  41.426  1.00 34.52     0.005 C 
ATOM   2459  N   ALA A 260     -46.783  -3.292  45.157  1.00 28.54    -0.346 N 
ATOM   2460  HN  ALA A 260     -47.192  -4.056  44.618  1.00  0.00     0.163 HD
ATOM   2461  CA  ALA A 260     -47.233  -3.029  46.524  1.00 33.29     0.172 C 
ATOM   2462  C   ALA A 260     -46.089  -3.208  47.518  1.00 30.36     0.240 C 
ATOM   2463  O   ALA A 260     -45.160  -3.987  47.292  1.00 27.30    -0.271 OA
ATOM   2464  CB  ALA A 260     -48.398  -3.954  46.877  1.00 33.87     0.042 C 
ATOM   2465  N   VAL A 261     -46.152  -2.463  48.635  1.00 27.52    -0.346 N 
ATOM   2466  HN  VAL A 261     -46.957  -1.857  48.794  1.00  0.00     0.163 HD
ATOM   2467  CA  VAL A 261     -45.083  -2.514  49.618  1.00 25.42     0.180 C 
ATOM   2468  C   VAL A 261     -44.862  -3.934  50.118  1.00 26.54     0.241 C 
ATOM   2469  O   VAL A 261     -43.723  -4.401  50.179  1.00 24.52    -0.271 OA
ATOM   2470  CB  VAL A 261     -45.343  -1.541  50.783  1.00 29.60     0.009 C 
ATOM   2471  CG1 VAL A 261     -44.319  -1.796  51.847  1.00 25.19     0.012 C 
ATOM   2472  CG2 VAL A 261     -45.264  -0.088  50.305  1.00 33.51     0.012 C 
ATOM   2473  N   LEU A 262     -45.938  -4.660  50.448  1.00 26.62    -0.346 N 
ATOM   2474  HN  LEU A 262     -46.876  -4.273  50.341  1.00  0.00     0.163 HD
ATOM   2475  CA  LEU A 262     -45.750  -6.017  50.964  1.00 27.87     0.177 C 
ATOM   2476  C   LEU A 262     -45.252  -7.003  49.896  1.00 28.53     0.241 C 
ATOM   2477  O   LEU A 262     -44.599  -8.003  50.245  1.00 29.58    -0.271 OA
ATOM   2478  CB  LEU A 262     -47.064  -6.518  51.600  1.00 28.30     0.038 C 
ATOM   2479  CG  LEU A 262     -47.392  -5.677  52.845  1.00 28.03    -0.020 C 
ATOM   2480  CD1 LEU A 262     -48.755  -6.064  53.428  1.00 31.76     0.009 C 
ATOM   2481  CD2 LEU A 262     -46.321  -5.885  53.898  1.00 32.07     0.009 C 
ATOM   2482  N   ASP A 263     -45.454  -6.675  48.612  1.00 29.32    -0.346 N 
ATOM   2483  HN  ASP A 263     -46.060  -5.880  48.407  1.00  0.00     0.163 HD
ATOM   2484  CA  ASP A 263     -44.854  -7.394  47.489  1.00 27.99     0.186 C 
ATOM   2485  C   ASP A 263     -43.333  -7.144  47.456  1.00 25.65     0.241 C 
ATOM   2486  O   ASP A 263     -42.506  -8.083  47.405  1.00 28.14    -0.271 OA
ATOM   2487  CB  ASP A 263     -45.586  -6.895  46.217  1.00 27.96     0.147 C 
ATOM   2488  CG  ASP A 263     -45.154  -7.553  44.923  1.00 43.33     0.175 C 
ATOM   2489  OD1 ASP A 263     -44.018  -8.037  44.784  1.00 41.59    -0.648 OA
ATOM   2490  OD2 ASP A 263     -45.994  -7.512  43.994  1.00 49.51    -0.648 OA
ATOM   2491  N   MET A 264     -42.930  -5.884  47.610  1.00 24.73    -0.346 N 
ATOM   2492  HN  MET A 264     -43.609  -5.124  47.664  1.00  0.00     0.163 HD
ATOM   2493  CA  MET A 264     -41.511  -5.613  47.700  1.00 26.72     0.177 C 
ATOM   2494  C   MET A 264     -40.890  -6.237  48.936  1.00 26.46     0.241 C 
ATOM   2495  O   MET A 264     -39.717  -6.624  48.917  1.00 26.61    -0.271 OA
ATOM   2496  CB  MET A 264     -41.279  -4.109  47.651  1.00 23.57     0.045 C 
ATOM   2497  CG  MET A 264     -39.785  -3.726  47.452  1.00 23.25     0.076 C 
ATOM   2498  SD  MET A 264     -39.147  -4.228  45.848  1.00 23.30    -0.173 SA
ATOM   2499  CE  MET A 264     -39.715  -2.778  44.965  1.00 24.73     0.089 C 
ATOM   2500  N   CYS A 265     -41.640  -6.298  50.046  1.00 25.08    -0.345 N 
ATOM   2501  HN  CYS A 265     -42.570  -5.879  50.053  1.00  0.00     0.163 HD
ATOM   2502  CA  CYS A 265     -41.133  -6.962  51.245  1.00 24.90     0.186 C 
ATOM   2503  C   CYS A 265     -40.845  -8.431  50.996  1.00 26.05     0.241 C 
ATOM   2504  O   CYS A 265     -39.853  -8.965  51.516  1.00 25.02    -0.271 OA
ATOM   2505  CB  CYS A 265     -42.141  -6.823  52.391  1.00 27.48     0.120 C 
ATOM   2506  SG  CYS A 265     -42.165  -5.197  53.139  1.00 25.62    -0.095 SA
ATOM   2507  N   ALA A 266     -41.694  -9.098  50.202  1.00 27.77    -0.346 N 
ATOM   2508  HN  ALA A 266     -42.551  -8.648  49.881  1.00  0.00     0.163 HD
ATOM   2509  CA  ALA A 266     -41.394 -10.468  49.796  1.00 28.01     0.172 C 
ATOM   2510  C   ALA A 266     -40.088 -10.564  49.009  1.00 31.60     0.240 C 
ATOM   2511  O   ALA A 266     -39.311 -11.517  49.195  1.00 33.76    -0.271 OA
ATOM   2512  CB  ALA A 266     -42.548 -11.032  48.988  1.00 29.03     0.042 C 
ATOM   2513  N   SER A 267     -39.803  -9.573  48.146  1.00 26.05    -0.344 N 
ATOM   2514  HN  SER A 267     -40.478  -8.832  47.956  1.00  0.00     0.163 HD
ATOM   2515  CA  SER A 267     -38.492  -9.588  47.485  1.00 26.14     0.200 C 
ATOM   2516  C   SER A 267     -37.345  -9.438  48.483  1.00 24.97     0.243 C 
ATOM   2517  O   SER A 267     -36.297 -10.095  48.365  1.00 26.12    -0.271 OA
ATOM   2518  CB  SER A 267     -38.382  -8.456  46.470  1.00 30.21     0.199 C 
ATOM   2519  OG  SER A 267     -39.166  -8.744  45.362  1.00 32.60    -0.398 OA
ATOM   2520  HG  SER A 267     -39.097  -8.039  44.729  1.00  0.00     0.209 HD
ATOM   2521  N   LEU A 268     -37.482  -8.505  49.420  1.00 24.39    -0.346 N 
ATOM   2522  HN  LEU A 268     -38.325  -7.932  49.451  1.00  0.00     0.163 HD
ATOM   2523  CA  LEU A 268     -36.425  -8.303  50.403  1.00 24.51     0.177 C 
ATOM   2524  C   LEU A 268     -36.219  -9.564  51.254  1.00 25.98     0.241 C 
ATOM   2525  O   LEU A 268     -35.081  -9.949  51.543  1.00 25.69    -0.271 OA
ATOM   2526  CB  LEU A 268     -36.754  -7.080  51.260  1.00 22.99     0.038 C 
ATOM   2527  CG  LEU A 268     -35.752  -6.771  52.365  1.00 22.21    -0.020 C 
ATOM   2528  CD1 LEU A 268     -34.287  -6.730  51.809  1.00 24.72     0.009 C 
ATOM   2529  CD2 LEU A 268     -36.126  -5.430  53.025  1.00 23.28     0.009 C 
ATOM   2530  N   LYS A 269     -37.305 -10.237  51.634  1.00 23.66    -0.346 N 
ATOM   2531  HN  LYS A 269     -38.232  -9.882  51.398  1.00  0.00     0.163 HD
ATOM   2532  CA  LYS A 269     -37.173 -11.479  52.385  1.00 28.09     0.176 C 
ATOM   2533  C   LYS A 269     -36.347 -12.480  51.597  1.00 28.83     0.241 C 
ATOM   2534  O   LYS A 269     -35.432 -13.113  52.142  1.00 30.90    -0.271 OA
ATOM   2535  CB  LYS A 269     -38.555 -12.047  52.695  1.00 29.52     0.035 C 
ATOM   2536  CG  LYS A 269     -38.551 -13.395  53.369  1.00 38.45     0.004 C 
ATOM   2537  CD  LYS A 269     -39.977 -13.907  53.521  1.00 44.43     0.027 C 
ATOM   2538  CE  LYS A 269     -40.911 -12.898  54.185  1.00 51.40     0.229 C 
ATOM   2539  NZ  LYS A 269     -42.270 -13.515  54.408  1.00 57.10    -0.079 N 
ATOM   2540  HZ1 LYS A 269     -42.894 -12.841  54.852  1.00  0.00     0.274 HD
ATOM   2541  HZ2 LYS A 269     -42.211 -14.385  54.937  1.00  0.00     0.274 HD
ATOM   2542  HZ3 LYS A 269     -42.665 -13.890  53.545  1.00  0.00     0.274 HD
ATOM   2543  N   GLU A 270     -36.645 -12.621  50.295  1.00 27.30    -0.346 N 
ATOM   2544  HN  GLU A 270     -37.398 -12.077  49.874  1.00  0.00     0.163 HD
ATOM   2545  CA  GLU A 270     -35.873 -13.567  49.492  1.00 28.15     0.177 C 
ATOM   2546  C   GLU A 270     -34.410 -13.141  49.350  1.00 30.25     0.241 C 
ATOM   2547  O   GLU A 270     -33.519 -13.989  49.399  1.00 33.32    -0.271 OA
ATOM   2548  CB  GLU A 270     -36.526 -13.777  48.124  1.00 40.14     0.045 C 
ATOM   2549  CG  GLU A 270     -37.828 -14.541  48.244  1.00 51.15     0.116 C 
ATOM   2550  CD  GLU A 270     -37.635 -15.931  48.859  1.00 64.01     0.172 C 
ATOM   2551  OE1 GLU A 270     -38.346 -16.266  49.839  1.00 65.94    -0.648 OA
ATOM   2552  OE2 GLU A 270     -36.769 -16.683  48.361  1.00 68.69    -0.648 OA
ATOM   2553  N   LEU A 271     -34.127 -11.832  49.218  1.00 27.99    -0.346 N 
ATOM   2554  HN  LEU A 271     -34.878 -11.144  49.161  1.00  0.00     0.163 HD
ATOM   2555  CA  LEU A 271     -32.724 -11.408  49.157  1.00 26.25     0.177 C 
ATOM   2556  C   LEU A 271     -31.983 -11.690  50.465  1.00 32.46     0.241 C 
ATOM   2557  O   LEU A 271     -30.794 -12.032  50.449  1.00 30.94    -0.271 OA
ATOM   2558  CB  LEU A 271     -32.637  -9.924  48.812  1.00 25.42     0.038 C 
ATOM   2559  CG  LEU A 271     -33.074  -9.581  47.393  1.00 25.96    -0.020 C 
ATOM   2560  CD1 LEU A 271     -33.392  -8.102  47.294  1.00 27.43     0.009 C 
ATOM   2561  CD2 LEU A 271     -31.957  -9.918  46.392  1.00 29.22     0.009 C 
ATOM   2562  N   LEU A 272     -32.659 -11.536  51.609  1.00 27.57    -0.346 N 
ATOM   2563  HN  LEU A 272     -33.635 -11.242  51.589  1.00  0.00     0.163 HD
ATOM   2564  CA  LEU A 272     -31.996 -11.790  52.893  1.00 26.60     0.177 C 
ATOM   2565  C   LEU A 272     -31.737 -13.278  53.099  1.00 29.80     0.241 C 
ATOM   2566  O   LEU A 272     -30.722 -13.658  53.692  1.00 34.93    -0.271 OA
ATOM   2567  CB  LEU A 272     -32.823 -11.268  54.062  1.00 27.30     0.038 C 
ATOM   2568  CG  LEU A 272     -32.932  -9.765  54.111  1.00 27.21    -0.020 C 
ATOM   2569  CD1 LEU A 272     -34.001  -9.475  55.132  1.00 26.33     0.009 C 
ATOM   2570  CD2 LEU A 272     -31.593  -9.160  54.530  1.00 26.47     0.009 C 
ATOM   2571  N   GLN A 273     -32.654 -14.129  52.656  1.00 29.98    -0.346 N 
ATOM   2572  HN  GLN A 273     -33.476 -13.785  52.160  1.00  0.00     0.163 HD
ATOM   2573  CA  GLN A 273     -32.479 -15.561  52.882  1.00 34.27     0.177 C 
ATOM   2574  C   GLN A 273     -31.576 -16.204  51.832  1.00 38.42     0.241 C 
ATOM   2575  O   GLN A 273     -30.926 -17.213  52.128  1.00 43.77    -0.271 OA
ATOM   2576  CB  GLN A 273     -33.832 -16.259  52.892  1.00 33.48     0.044 C 
ATOM   2577  CG  GLN A 273     -34.733 -15.878  54.029  1.00 36.48     0.105 C 
ATOM   2578  CD  GLN A 273     -36.137 -16.440  53.874  1.00 39.93     0.215 C 
ATOM   2579  NE2 GLN A 273     -36.938 -16.317  54.920  1.00 43.57    -0.370 N 
ATOM   2580 1HE2 GLN A 273     -37.880 -16.694  54.816  1.00  0.00     0.159 HD
ATOM   2581 2HE2 GLN A 273     -36.635 -15.900  55.800  1.00  0.00     0.159 HD
ATOM   2582  OE1 GLN A 273     -36.502 -16.943  52.813  1.00 48.79    -0.274 OA
ATOM   2583  N   ASN A 274     -31.520 -15.661  50.607  1.00 36.94    -0.346 N 
ATOM   2584  HN  ASN A 274     -32.013 -14.786  50.428  1.00  0.00     0.163 HD
ATOM   2585  CA  ASN A 274     -30.771 -16.290  49.523  1.00 39.66     0.185 C 
ATOM   2586  C   ASN A 274     -29.517 -15.544  49.092  1.00 38.42     0.241 C 
ATOM   2587  O   ASN A 274     -28.663 -16.145  48.434  1.00 40.74    -0.271 OA
ATOM   2588  CB  ASN A 274     -31.635 -16.439  48.265  1.00 43.02     0.137 C 
ATOM   2589  CG  ASN A 274     -32.874 -17.255  48.486  1.00 50.25     0.217 C 
ATOM   2590  ND2 ASN A 274     -33.841 -17.082  47.590  1.00 56.84    -0.370 N 
ATOM   2591 1HD2 ASN A 274     -33.758 -16.430  46.810  1.00  0.00     0.159 HD
ATOM   2592 2HD2 ASN A 274     -34.684 -17.637  47.740  1.00  0.00     0.159 HD
ATOM   2593  OD1 ASN A 274     -32.974 -18.041  49.426  1.00 51.50    -0.274 OA
ATOM   2594  N   GLY A 275     -29.400 -14.271  49.398  1.00 38.97    -0.351 N 
ATOM   2595  HN  GLY A 275     -30.062 -13.849  50.049  1.00  0.00     0.163 HD
ATOM   2596  CA  GLY A 275     -28.351 -13.462  48.828  1.00 35.84     0.225 C 
ATOM   2597  C   GLY A 275     -28.699 -13.100  47.396  1.00 34.94     0.236 C 
ATOM   2598  O   GLY A 275     -29.813 -13.315  46.927  1.00 36.91    -0.272 OA
ATOM   2599  N   MET A 276     -27.705 -12.567  46.686  1.00 39.12    -0.346 N 
ATOM   2600  HN  MET A 276     -26.773 -12.525  47.098  1.00  0.00     0.163 HD
ATOM   2601  CA  MET A 276     -27.904 -12.044  45.345  1.00 38.92     0.177 C 
ATOM   2602  C   MET A 276     -27.462 -12.991  44.242  1.00 41.06     0.241 C 
ATOM   2603  O   MET A 276     -27.735 -12.699  43.079  1.00 40.91    -0.271 OA
ATOM   2604  CB  MET A 276     -27.165 -10.714  45.179  1.00 38.54     0.045 C 
ATOM   2605  CG  MET A 276     -27.707  -9.628  46.058  1.00 39.03     0.076 C 
ATOM   2606  SD  MET A 276     -27.182  -8.037  45.437  1.00 38.52    -0.173 SA
ATOM   2607  CE  MET A 276     -27.623  -7.042  46.860  1.00 34.21     0.089 C 
ATOM   2608  N   ASN A 277     -26.808 -14.110  44.577  1.00 39.26    -0.346 N 
ATOM   2609  HN  ASN A 277     -26.614 -14.285  45.563  1.00  0.00     0.163 HD
ATOM   2610  CA  ASN A 277     -26.359 -15.093  43.592  1.00 43.42     0.185 C 
ATOM   2611  C   ASN A 277     -25.484 -14.452  42.518  1.00 44.58     0.241 C 
ATOM   2612  O   ASN A 277     -25.611 -14.750  41.326  1.00 47.17    -0.271 OA
ATOM   2613  CB  ASN A 277     -27.547 -15.826  42.966  1.00 52.26     0.137 C 
ATOM   2614  CG  ASN A 277     -28.314 -16.659  43.982  1.00 61.98     0.217 C 
ATOM   2615  ND2 ASN A 277     -27.637 -17.645  44.562  1.00 64.48    -0.370 N 
ATOM   2616 1HD2 ASN A 277     -26.659 -17.841  44.347  1.00  0.00     0.159 HD
ATOM   2617 2HD2 ASN A 277     -28.151 -18.203  45.243  1.00  0.00     0.159 HD
ATOM   2618  OD1 ASN A 277     -29.500 -16.421  44.243  1.00 64.32    -0.274 OA
ATOM   2619  N   GLY A 278     -24.584 -13.564  42.946  1.00 44.94    -0.351 N 
ATOM   2620  HN  GLY A 278     -24.567 -13.309  43.933  1.00  0.00     0.163 HD
ATOM   2621  CA  GLY A 278     -23.632 -12.955  42.043  1.00 41.96     0.225 C 
ATOM   2622  C   GLY A 278     -24.120 -11.734  41.294  1.00 45.27     0.236 C 
ATOM   2623  O   GLY A 278     -23.352 -11.168  40.504  1.00 44.12    -0.272 OA
ATOM   2624  N   ARG A 279     -25.359 -11.307  41.507  1.00 40.26    -0.346 N 
ATOM   2625  HN  ARG A 279     -25.947 -11.796  42.182  1.00  0.00     0.163 HD
ATOM   2626  CA  ARG A 279     -25.895 -10.158  40.798  1.00 39.50     0.176 C 
ATOM   2627  C   ARG A 279     -25.714  -8.888  41.633  1.00 34.42     0.241 C 
ATOM   2628  O   ARG A 279     -25.257  -8.921  42.781  1.00 36.52    -0.271 OA
ATOM   2629  CB  ARG A 279     -27.362 -10.415  40.431  1.00 35.27     0.036 C 
ATOM   2630  CG  ARG A 279     -27.523 -11.560  39.406  1.00 36.34     0.023 C 
ATOM   2631  CD  ARG A 279     -28.948 -12.037  39.269  1.00 41.09     0.138 C 
ATOM   2632  NE  ARG A 279     -29.377 -12.748  40.473  1.00 45.05    -0.227 N 
ATOM   2633  HE  ARG A 279     -28.771 -12.690  41.291  1.00  0.00     0.177 HD
ATOM   2634  CZ  ARG A 279     -30.493 -13.464  40.589  1.00 43.20     0.665 C 
ATOM   2635  NH1 ARG A 279     -31.330 -13.588  39.565  1.00 46.92    -0.235 N 
ATOM   2636 1HH1 ARG A 279     -31.113 -13.142  38.674  1.00  0.00     0.174 HD
ATOM   2637 2HH1 ARG A 279     -32.185 -14.137  39.654  1.00  0.00     0.174 HD
ATOM   2638  NH2 ARG A 279     -30.774 -14.042  41.744  1.00 40.04    -0.235 N 
ATOM   2639 1HH2 ARG A 279     -30.131 -13.947  42.530  1.00  0.00     0.174 HD
ATOM   2640 2HH2 ARG A 279     -31.629 -14.591  41.833  1.00  0.00     0.174 HD
ATOM   2641  N   THR A 280     -26.046  -7.749  41.031  1.00 32.38    -0.344 N 
ATOM   2642  HN  THR A 280     -26.396  -7.787  40.074  1.00  0.00     0.163 HD
ATOM   2643  CA  THR A 280     -25.931  -6.450  41.680  1.00 27.43     0.205 C 
ATOM   2644  C   THR A 280     -27.225  -5.678  41.493  1.00 24.91     0.243 C 
ATOM   2645  O   THR A 280     -28.012  -5.983  40.587  1.00 25.46    -0.271 OA
ATOM   2646  CB  THR A 280     -24.763  -5.632  41.126  1.00 29.74     0.146 C 
ATOM   2647  CG2 THR A 280     -23.468  -6.439  41.307  1.00 32.05     0.042 C 
ATOM   2648  OG1 THR A 280     -24.973  -5.395  39.722  1.00 30.72    -0.393 OA
ATOM   2649  HG1 THR A 280     -24.248  -4.887  39.378  1.00  0.00     0.210 HD
ATOM   2650  N   ILE A 281     -27.441  -4.708  42.382  1.00 23.43    -0.346 N 
ATOM   2651  HN  ILE A 281     -26.772  -4.607  43.145  1.00  0.00     0.163 HD
ATOM   2652  CA  ILE A 281     -28.566  -3.782  42.340  1.00 20.79     0.180 C 
ATOM   2653  C   ILE A 281     -28.008  -2.380  42.404  1.00 21.17     0.241 C 
ATOM   2654  O   ILE A 281     -27.313  -2.038  43.364  1.00 22.94    -0.271 OA
ATOM   2655  CB  ILE A 281     -29.537  -4.035  43.496  1.00 20.82     0.013 C 
ATOM   2656  CG1 ILE A 281     -30.034  -5.494  43.489  1.00 22.26     0.002 C 
ATOM   2657  CG2 ILE A 281     -30.690  -3.019  43.487  1.00 22.91     0.012 C 
ATOM   2658  CD1 ILE A 281     -30.925  -5.853  44.737  1.00 24.14     0.005 C 
ATOM   2659  N   LEU A 282     -28.300  -1.561  41.379  1.00 24.79    -0.346 N 
ATOM   2660  HN  LEU A 282     -28.861  -1.912  40.603  1.00  0.00     0.163 HD
ATOM   2661  CA  LEU A 282     -27.828  -0.172  41.355  1.00 23.24     0.177 C 
ATOM   2662  C   LEU A 282     -26.331  -0.127  41.641  1.00 25.49     0.240 C 
ATOM   2663  O   LEU A 282     -25.851   0.723  42.390  1.00 25.04    -0.271 OA
ATOM   2664  CB  LEU A 282     -28.629   0.719  42.313  1.00 23.92     0.038 C 
ATOM   2665  CG  LEU A 282     -30.022   1.078  41.791  1.00 22.56    -0.020 C 
ATOM   2666  CD1 LEU A 282     -30.755   1.887  42.839  1.00 23.31     0.009 C 
ATOM   2667  CD2 LEU A 282     -29.965   1.792  40.433  1.00 23.93     0.009 C 
ATOM   2668  N   GLY A 283     -25.603  -1.078  41.039  1.00 29.09    -0.351 N 
ATOM   2669  HN  GLY A 283     -26.071  -1.786  40.474  1.00  0.00     0.163 HD
ATOM   2670  CA  GLY A 283     -24.158  -1.116  41.179  1.00 32.02     0.225 C 
ATOM   2671  C   GLY A 283     -23.634  -1.577  42.522  1.00 32.82     0.236 C 
ATOM   2672  O   GLY A 283     -22.437  -1.422  42.795  1.00 34.38    -0.272 OA
ATOM   2673  N   SER A 284     -24.492  -2.144  43.383  1.00 25.02    -0.344 N 
ATOM   2674  HN  SER A 284     -25.474  -2.240  43.124  1.00  0.00     0.163 HD
ATOM   2675  CA  SER A 284     -24.044  -2.623  44.680  1.00 22.96     0.200 C 
ATOM   2676  C   SER A 284     -24.294  -4.118  44.820  1.00 24.14     0.243 C 
ATOM   2677  O   SER A 284     -25.273  -4.661  44.296  1.00 23.19    -0.271 OA
ATOM   2678  CB  SER A 284     -24.770  -1.881  45.776  1.00 22.29     0.199 C 
ATOM   2679  OG  SER A 284     -24.319  -2.320  47.064  1.00 25.94    -0.398 OA
ATOM   2680  HG  SER A 284     -24.776  -1.853  47.754  1.00  0.00     0.209 HD
ATOM   2681  N   ALA A 285     -23.398  -4.796  45.537  1.00 25.77    -0.346 N 
ATOM   2682  HN  ALA A 285     -22.562  -4.320  45.877  1.00  0.00     0.163 HD
ATOM   2683  CA  ALA A 285     -23.594  -6.205  45.842  1.00 23.68     0.172 C 
ATOM   2684  C   ALA A 285     -24.072  -6.386  47.281  1.00 23.97     0.240 C 
ATOM   2685  O   ALA A 285     -24.133  -7.534  47.752  1.00 30.93    -0.271 OA
ATOM   2686  CB  ALA A 285     -22.310  -7.014  45.579  1.00 29.55     0.042 C 
ATOM   2687  N   LEU A 286     -24.436  -5.298  47.950  1.00 22.21    -0.346 N 
ATOM   2688  HN  LEU A 286     -24.279  -4.395  47.502  1.00  0.00     0.163 HD
ATOM   2689  CA  LEU A 286     -25.046  -5.296  49.284  1.00 23.99     0.177 C 
ATOM   2690  C   LEU A 286     -26.369  -4.544  49.236  1.00 23.85     0.241 C 
ATOM   2691  O   LEU A 286     -26.588  -3.681  48.377  1.00 23.02    -0.271 OA
ATOM   2692  CB  LEU A 286     -24.163  -4.587  50.329  1.00 29.79     0.038 C 
ATOM   2693  CG  LEU A 286     -22.779  -5.154  50.566  1.00 35.57    -0.020 C 
ATOM   2694  CD1 LEU A 286     -22.021  -4.251  51.539  1.00 32.39     0.009 C 
ATOM   2695  CD2 LEU A 286     -22.915  -6.587  51.051  1.00 38.11     0.009 C 
ATOM   2696  N   LEU A 287     -27.230  -4.827  50.218  1.00 21.99    -0.346 N 
ATOM   2697  HN  LEU A 287     -27.023  -5.575  50.879  1.00  0.00     0.163 HD
ATOM   2698  CA  LEU A 287     -28.467  -4.064  50.343  1.00 22.75     0.177 C 
ATOM   2699  C   LEU A 287     -28.160  -2.717  50.993  1.00 22.10     0.241 C 
ATOM   2700  O   LEU A 287     -27.681  -2.673  52.135  1.00 27.38    -0.271 OA
ATOM   2701  CB  LEU A 287     -29.490  -4.865  51.162  1.00 20.87     0.038 C 
ATOM   2702  CG  LEU A 287     -29.727  -6.254  50.534  1.00 22.42    -0.020 C 
ATOM   2703  CD1 LEU A 287     -30.610  -7.146  51.396  1.00 27.72     0.009 C 
ATOM   2704  CD2 LEU A 287     -30.327  -6.128  49.152  1.00 29.37     0.009 C 
ATOM   2705  N   GLU A 288     -28.465  -1.624  50.296  1.00 18.25    -0.346 N 
ATOM   2706  HN  GLU A 288     -28.980  -1.727  49.422  1.00  0.00     0.163 HD
ATOM   2707  CA  GLU A 288     -28.086  -0.272  50.740  1.00 18.25     0.177 C 
ATOM   2708  C   GLU A 288     -29.181   0.361  51.575  1.00 18.92     0.241 C 
ATOM   2709  O   GLU A 288     -30.350   0.372  51.165  1.00 19.27    -0.271 OA
ATOM   2710  CB  GLU A 288     -27.825   0.601  49.509  1.00 21.57     0.045 C 
ATOM   2711  CG  GLU A 288     -26.653   0.130  48.630  1.00 27.83     0.116 C 
ATOM   2712  CD  GLU A 288     -25.290   0.366  49.240  1.00 38.72     0.172 C 
ATOM   2713  OE1 GLU A 288     -25.150   1.340  50.030  1.00 35.08    -0.648 OA
ATOM   2714  OE2 GLU A 288     -24.358  -0.409  48.893  1.00 37.21    -0.648 OA
ATOM   2715  N   ASP A 289     -28.780   0.990  52.721  1.00 16.58    -0.346 N 
ATOM   2716  HN  ASP A 289     -27.789   1.097  52.939  1.00  0.00     0.163 HD
ATOM   2717  CA  ASP A 289     -29.805   1.506  53.626  1.00 17.20     0.186 C 
ATOM   2718  C   ASP A 289     -29.602   2.993  53.946  1.00 18.10     0.241 C 
ATOM   2719  O   ASP A 289     -30.249   3.483  54.894  1.00 19.12    -0.271 OA
ATOM   2720  CB  ASP A 289     -29.898   0.645  54.899  1.00 20.49     0.147 C 
ATOM   2721  CG  ASP A 289     -28.791   0.932  55.979  1.00 17.37     0.175 C 
ATOM   2722  OD1 ASP A 289     -27.751   1.534  55.618  1.00 19.20    -0.648 OA
ATOM   2723  OD2 ASP A 289     -29.071   0.467  57.149  1.00 20.03    -0.648 OA
ATOM   2724  N   GLU A 290     -28.804   3.727  53.143  1.00 19.22    -0.346 N 
ATOM   2725  HN  GLU A 290     -28.350   3.306  52.332  1.00  0.00     0.163 HD
ATOM   2726  CA  GLU A 290     -28.604   5.143  53.463  1.00 20.21     0.177 C 
ATOM   2727  C   GLU A 290     -29.294   6.058  52.453  1.00 21.02     0.241 C 
ATOM   2728  O   GLU A 290     -28.907   7.206  52.262  1.00 23.51    -0.271 OA
ATOM   2729  CB  GLU A 290     -27.115   5.461  53.690  1.00 21.66     0.045 C 
ATOM   2730  CG  GLU A 290     -26.558   4.711  54.952  1.00 24.96     0.116 C 
ATOM   2731  CD  GLU A 290     -25.297   5.348  55.626  1.00 24.23     0.172 C 
ATOM   2732  OE1 GLU A 290     -24.709   6.318  55.036  1.00 21.22    -0.648 OA
ATOM   2733  OE2 GLU A 290     -24.885   4.814  56.712  1.00 22.61    -0.648 OA
ATOM   2734  N   PHE A 291     -30.382   5.590  51.832  1.00 17.19    -0.346 N 
ATOM   2735  HN  PHE A 291     -30.581   4.591  51.880  1.00  0.00     0.163 HD
ATOM   2736  CA  PHE A 291     -31.293   6.450  51.091  1.00 16.53     0.180 C 
ATOM   2737  C   PHE A 291     -32.680   6.405  51.700  1.00 18.84     0.241 C 
ATOM   2738  O   PHE A 291     -33.297   5.329  51.784  1.00 18.76    -0.271 OA
ATOM   2739  CB  PHE A 291     -31.385   6.003  49.615  1.00 18.69     0.073 C 
ATOM   2740  CG  PHE A 291     -30.119   6.092  48.854  1.00 21.92    -0.056 A 
ATOM   2741  CD1 PHE A 291     -29.744   7.294  48.260  1.00 26.42     0.007 A 
ATOM   2742  CD2 PHE A 291     -29.296   4.991  48.771  1.00 23.22     0.007 A 
ATOM   2743  CE1 PHE A 291     -28.541   7.358  47.523  1.00 28.65     0.001 A 
ATOM   2744  CE2 PHE A 291     -28.099   5.039  48.024  1.00 30.62     0.001 A 
ATOM   2745  CZ  PHE A 291     -27.728   6.231  47.436  1.00 29.41     0.000 A 
ATOM   2746  N   THR A 292     -33.233   7.573  52.050  1.00 17.70    -0.344 N 
ATOM   2747  HN  THR A 292     -32.709   8.442  51.951  1.00  0.00     0.163 HD
ATOM   2748  CA  THR A 292     -34.601   7.588  52.577  1.00 18.05     0.205 C 
ATOM   2749  C   THR A 292     -35.599   7.571  51.403  1.00 18.84     0.245 C 
ATOM   2750  O   THR A 292     -35.245   7.830  50.225  1.00 20.10    -0.271 OA
ATOM   2751  CB  THR A 292     -34.852   8.851  53.393  1.00 20.53     0.146 C 
ATOM   2752  CG2 THR A 292     -33.824   9.033  54.507  1.00 20.63     0.042 C 
ATOM   2753  OG1 THR A 292     -34.797   9.971  52.484  1.00 23.31    -0.393 OA
ATOM   2754  HG1 THR A 292     -34.953  10.758  52.993  1.00  0.00     0.210 HD
ATOM   2755  N   PRO A 293     -36.884   7.317  51.680  1.00 19.75    -0.337 N 
ATOM   2756  CA  PRO A 293     -37.890   7.431  50.613  1.00 19.97     0.179 C 
ATOM   2757  C   PRO A 293     -37.876   8.804  49.985  1.00 21.96     0.241 C 
ATOM   2758  O   PRO A 293     -37.976   8.907  48.755  1.00 22.37    -0.271 OA
ATOM   2759  CB  PRO A 293     -39.213   7.091  51.341  1.00 21.98     0.037 C 
ATOM   2760  CG  PRO A 293     -38.749   6.144  52.499  1.00 20.07     0.022 C 
ATOM   2761  CD  PRO A 293     -37.386   6.684  52.934  1.00 19.87     0.127 C 
ATOM   2762  N   PHE A 294     -37.648   9.866  50.773  1.00 22.86    -0.346 N 
ATOM   2763  HN  PHE A 294     -37.504   9.741  51.775  1.00  0.00     0.163 HD
ATOM   2764  CA  PHE A 294     -37.608  11.201  50.185  1.00 25.22     0.180 C 
ATOM   2765  C   PHE A 294     -36.401  11.378  49.276  1.00 21.73     0.241 C 
ATOM   2766  O   PHE A 294     -36.506  12.039  48.220  1.00 23.26    -0.271 OA
ATOM   2767  CB  PHE A 294     -37.591  12.260  51.308  1.00 29.71     0.073 C 
ATOM   2768  CG  PHE A 294     -37.240  13.662  50.836  1.00 43.66    -0.056 A 
ATOM   2769  CD1 PHE A 294     -35.914  14.056  50.666  1.00 47.86     0.007 A 
ATOM   2770  CD2 PHE A 294     -38.231  14.588  50.591  1.00 49.67     0.007 A 
ATOM   2771  CE1 PHE A 294     -35.601  15.336  50.225  1.00 48.68     0.001 A 
ATOM   2772  CE2 PHE A 294     -37.914  15.873  50.157  1.00 49.65     0.001 A 
ATOM   2773  CZ  PHE A 294     -36.607  16.239  49.977  1.00 45.85     0.000 A 
ATOM   2774  N   ASP A 295     -35.247  10.832  49.659  1.00 20.47    -0.345 N 
ATOM   2775  HN  ASP A 295     -35.192  10.368  50.566  1.00  0.00     0.163 HD
ATOM   2776  CA  ASP A 295     -34.060  10.882  48.811  1.00 20.22     0.186 C 
ATOM   2777  C   ASP A 295     -34.336  10.228  47.458  1.00 22.23     0.241 C 
ATOM   2778  O   ASP A 295     -33.932  10.730  46.391  1.00 22.62    -0.271 OA
ATOM   2779  CB  ASP A 295     -32.903  10.140  49.455  1.00 21.97     0.147 C 
ATOM   2780  CG  ASP A 295     -32.389  10.801  50.719  1.00 27.24     0.175 C 
ATOM   2781  OD1 ASP A 295     -32.685  12.000  50.941  1.00 25.77    -0.648 OA
ATOM   2782  OD2 ASP A 295     -31.712  10.087  51.507  1.00 23.12    -0.648 OA
ATOM   2783  N   VAL A 296     -35.031   9.088  47.480  1.00 19.26    -0.346 N 
ATOM   2784  HN  VAL A 296     -35.356   8.707  48.369  1.00  0.00     0.163 HD
ATOM   2785  CA  VAL A 296     -35.325   8.389  46.240  1.00 20.16     0.180 C 
ATOM   2786  C   VAL A 296     -36.267   9.215  45.375  1.00 21.41     0.241 C 
ATOM   2787  O   VAL A 296     -36.058   9.382  44.168  1.00 22.29    -0.271 OA
ATOM   2788  CB  VAL A 296     -35.909   6.994  46.541  1.00 19.70     0.009 C 
ATOM   2789  CG1 VAL A 296     -36.394   6.370  45.210  1.00 21.19     0.012 C 
ATOM   2790  CG2 VAL A 296     -34.863   6.123  47.131  1.00 21.00     0.012 C 
ATOM   2791  N   VAL A 297     -37.352   9.713  45.960  1.00 22.83    -0.346 N 
ATOM   2792  HN  VAL A 297     -37.525   9.534  46.949  1.00  0.00     0.163 HD
ATOM   2793  CA  VAL A 297     -38.299  10.518  45.188  1.00 25.89     0.180 C 
ATOM   2794  C   VAL A 297     -37.626  11.757  44.599  1.00 29.33     0.241 C 
ATOM   2795  O   VAL A 297     -37.888  12.147  43.449  1.00 30.84    -0.271 OA
ATOM   2796  CB  VAL A 297     -39.493  10.923  46.063  1.00 30.15     0.009 C 
ATOM   2797  CG1 VAL A 297     -40.329  11.914  45.294  1.00 30.65     0.012 C 
ATOM   2798  CG2 VAL A 297     -40.326   9.698  46.433  1.00 29.42     0.012 C 
ATOM   2799  N   ARG A 298     -36.776  12.414  45.386  1.00 28.36    -0.346 N 
ATOM   2800  HN  ARG A 298     -36.552  12.049  46.312  1.00  0.00     0.163 HD
ATOM   2801  CA  ARG A 298     -36.167  13.654  44.924  1.00 33.78     0.176 C 
ATOM   2802  C   ARG A 298     -35.271  13.387  43.743  1.00 31.56     0.241 C 
ATOM   2803  O   ARG A 298     -35.302  14.121  42.740  1.00 36.65    -0.271 OA
ATOM   2804  CB  ARG A 298     -35.368  14.301  46.059  1.00 35.50     0.036 C 
ATOM   2805  CG  ARG A 298     -34.806  15.669  45.740  1.00 44.89     0.023 C 
ATOM   2806  CD  ARG A 298     -33.788  16.073  46.801  1.00 51.68     0.138 C 
ATOM   2807  NE  ARG A 298     -33.431  17.496  46.777  1.00 58.76    -0.227 N 
ATOM   2808  HE  ARG A 298     -33.799  18.090  47.520  1.00  0.00     0.177 HD
ATOM   2809  CZ  ARG A 298     -32.659  18.066  45.851  1.00 56.16     0.665 C 
ATOM   2810  NH1 ARG A 298     -32.367  19.360  45.921  1.00 52.50    -0.235 N 
ATOM   2811 1HH1 ARG A 298     -31.777  19.796  45.213  1.00  0.00     0.174 HD
ATOM   2812 2HH1 ARG A 298     -32.732  19.917  46.694  1.00  0.00     0.174 HD
ATOM   2813  NH2 ARG A 298     -32.185  17.344  44.849  1.00 62.01    -0.235 N 
ATOM   2814 1HH2 ARG A 298     -31.595  17.780  44.141  1.00  0.00     0.174 HD
ATOM   2815 2HH2 ARG A 298     -32.409  16.350  44.795  1.00  0.00     0.174 HD
ATOM   2816  N   GLN A 299     -34.522  12.287  43.803  1.00 31.27    -0.346 N 
ATOM   2817  HN  GLN A 299     -34.632  11.641  44.584  1.00  0.00     0.163 HD
ATOM   2818  CA  GLN A 299     -33.550  12.003  42.763  1.00 26.89     0.177 C 
ATOM   2819  C   GLN A 299     -34.130  11.294  41.536  1.00 30.02     0.241 C 
ATOM   2820  O   GLN A 299     -33.654  11.544  40.418  1.00 35.77    -0.271 OA
ATOM   2821  CB  GLN A 299     -32.401  11.211  43.391  1.00 26.60     0.044 C 
ATOM   2822  CG  GLN A 299     -31.262  11.117  42.454  1.00 26.06     0.105 C 
ATOM   2823  CD  GLN A 299     -30.080  10.356  42.982  1.00 21.96     0.215 C 
ATOM   2824  NE2 GLN A 299     -29.930  10.224  44.285  1.00 22.55    -0.370 N 
ATOM   2825 1HE2 GLN A 299     -29.127   9.707  44.644  1.00  0.00     0.159 HD
ATOM   2826 2HE2 GLN A 299     -30.557  10.645  44.970  1.00  0.00     0.159 HD
ATOM   2827  OE1 GLN A 299     -29.320   9.846  42.152  1.00 23.32    -0.274 OA
ATOM   2828  N   CYS A 300     -35.151  10.453  41.750  1.00 28.84    -0.345 N 
ATOM   2829  HN  CYS A 300     -35.514  10.352  42.698  1.00  0.00     0.163 HD
ATOM   2830  CA  CYS A 300     -35.776   9.660  40.653  1.00 29.46     0.186 C 
ATOM   2831  C   CYS A 300     -37.151  10.221  40.262  1.00 48.12     0.242 C 
ATOM   2832  O   CYS A 300     -38.032   9.416  39.901  1.00 62.49    -0.271 OA
ATOM   2833  CB  CYS A 300     -35.924   8.199  41.062  1.00 26.52     0.120 C 
ATOM   2834  SG  CYS A 300     -34.352   7.406  41.489  1.00 33.64    -0.095 SA
ATOM   2835  N   SER A 301     -37.321  11.545  40.329  1.00 53.72    -0.344 N 
ATOM   2836  HN  SER A 301     -36.549  12.120  40.666  1.00  0.00     0.163 HD
ATOM   2837  CA  SER A 301     -38.566  12.203  39.940  1.00 67.35     0.200 C 
ATOM   2838  C   SER A 301     -38.878  12.027  38.459  1.00 76.75     0.242 C 
ATOM   2839  O   SER A 301     -38.196  12.598  37.602  1.00 84.34    -0.271 OA
ATOM   2840  CB  SER A 301     -38.522  13.693  40.303  1.00 67.43     0.199 C 
ATOM   2841  OG  SER A 301     -37.220  14.236  40.167  1.00 66.91    -0.398 OA
ATOM   2842  HG  SER A 301     -37.193  15.159  40.392  1.00  0.00     0.209 HD
ATOM   2843  N   GLY A 302     -39.916  11.253  38.150  1.00 77.23    -0.350 N 
ATOM   2844  HN  GLY A 302     -40.496  10.863  38.893  1.00  0.00     0.163 HD
ATOM   2845  CA  GLY A 302     -40.228  10.960  36.765  1.00 80.54     0.225 C 
ATOM   2846  C   GLY A 302     -39.112  10.168  36.116  1.00 80.64     0.235 C 
ATOM   2847  O   GLY A 302     -38.458  10.646  35.183  1.00 79.20    -0.272 OA
ATOM   2848  N   VAL A 303     -38.881   8.963  36.639  1.00 81.48    -0.349 N 
ATOM   2849  HN  VAL A 303     -39.482   8.656  37.403  1.00  0.00     0.163 HD
ATOM   2850  CA  VAL A 303     -37.827   8.050  36.195  1.00 78.38     0.149 C 
ATOM   2851  C   VAL A 303     -36.437   8.644  36.418  1.00 76.74     0.256 C 
ATOM   2852  O   VAL A 303     -35.744   8.290  37.383  1.00 74.13    -0.305 OA
ATOM   2853  CB  VAL A 303     -38.029   7.642  34.725  1.00 76.47     0.007 C 
ATOM   2854  CG1 VAL A 303     -36.753   7.046  34.161  1.00 76.79     0.012 C 
ATOM   2855  CG2 VAL A 303     -39.185   6.652  34.617  1.00 74.21     0.012 C 
TER    2856      VAL A 303 
