# Supplementary material for: Exploring the potential mechanism of emetine against coronavirus disease 2019 combined with lung adenocarcinoma: bioinformatics and molecular simulation analyses
Source: BMC Cancer. 2022 Jun 22;22:687. doi: 10.1186/s12885-022-09763-2 (PMC9214478; doi:10.1186/s12885-022-09763-2)
Supplement: Supplementary file 8 — Additional file 8. The redocking files. [file 12885_2022_9763_MOESM8_ESM.zip › Additional file 8/Mpro-Inhibitor11a/config.txt]

receptor = Mpro.pdbqt
ligand = Inhibitor11a.pdbqt
center_x = -16.24
center_y = 21.64
center_z = 68.796
size_x = 30.0
size_y = 38.0
size_z = 38.0
exhaustiveness = 10
num_modes = 20
energy_range = 3
