# Supplementary material for: Exploring the potential mechanism of emetine against coronavirus disease 2019 combined with lung adenocarcinoma: bioinformatics and molecular simulation analyses
Source: BMC Cancer. 2022 Jun 22;22:687. doi: 10.1186/s12885-022-09763-2 (PMC9214478; doi:10.1186/s12885-022-09763-2)
Supplement: Supplementary file 8 — Additional file 8. The redocking files. [file 12885_2022_9763_MOESM8_ESM.zip › Additional file 8/Mpro-Inhibitor11a/log.txt]

#################################################################
# If you used AutoDock Vina in your work, please cite:          #
#                                                               #
# O. Trott, A. J. Olson,                                        #
# AutoDock Vina: improving the speed and accuracy of docking    #
# with a new scoring function, efficient optimization and       #
# multithreading, Journal of Computational Chemistry 31 (2010)  #
# 455-461                                                       #
#                                                               #
# DOI 10.1002/jcc.21334                                         #
#                                                               #
# Please see http://vina.scripps.edu for more information.      #
#################################################################

WARNING: The search space volume > 27000 Angstrom^3 (See FAQ)
Detected 8 CPUs
Reading input ... done.
Setting up the scoring function ... done.
Analyzing the binding site ... done.
Using random seed: 1345545640
Performing search ... done.
Refining results ... done.

mode |   affinity | dist from best mode
     | (kcal/mol) | rmsd l.b.| rmsd u.b.
-----+------------+----------+----------
   1         -8.3      0.000      0.000
   2         -8.2      2.563      6.686
   3         -8.2      1.257      1.957
   4         -8.1      3.232      7.834
   5         -8.1      3.013      9.399
   6         -8.0      3.649      7.765
   7         -7.9      2.147      3.163
   8         -7.9      2.574      6.550
   9         -7.8      2.861      7.711
  10         -7.8      4.030      7.787
  11         -7.8      3.403      9.503
  12         -7.6      2.352      6.674
  13         -7.6      4.002      9.855
  14         -7.6      3.874      8.852
  15         -7.6      3.534      6.163
  16         -7.5      4.263      7.187
  17         -7.5      3.212      7.572
  18         -7.2      2.769      5.162
  19         -7.2      2.405      6.489
  20         -7.1      4.410      7.579
Writing output ... done.
