# Supplementary material for: Exploring the potential mechanism of emetine against coronavirus disease 2019 combined with lung adenocarcinoma: bioinformatics and molecular simulation analyses
Source: BMC Cancer. 2022 Jun 22;22:687. doi: 10.1186/s12885-022-09763-2 (PMC9214478; doi:10.1186/s12885-022-09763-2)
Supplement: Supplementary file 8 — Additional file 8. The redocking files. [file 12885_2022_9763_MOESM8_ESM.zip › Additional file 8/Mpro-Inhibitor11a/output_conformations/Inhibitor11a_output_ligand_10.pdbqt]

REMARK VINA RESULT:      -7.8      4.030      7.787
REMARK  9 active torsions:
REMARK  status: ('A' for Active; 'I' for Inactive)
REMARK    1  A    between atoms: C02_2  and  C03_3 
REMARK       I    between atoms: C02_2  and  N12_13 
REMARK    2  A    between atoms: N12_13  and  C13_15 
REMARK    3  A    between atoms: C13_15  and  C14_16 
REMARK    4  A    between atoms: C13_15  and  C21_23 
REMARK    5  A    between atoms: C14_16  and  C15_17 
REMARK       I    between atoms: C21_23  and  N22_24 
REMARK    6  A    between atoms: N22_24  and  C23_26 
REMARK    7  A    between atoms: C23_26  and  C31_35 
REMARK    8  A    between atoms: C23_26  and  C24_27 
REMARK    9  A    between atoms: C24_27  and  C25_28 
ROOT
HETATM    1  C13 FHR A 405      -9.494  16.234  66.266  1.00 25.09     0.177 C 
ENDROOT
BRANCH   1   2
HETATM    2  N12 FHR A 405     -10.294  16.178  67.438  1.00 24.66    -0.342 N 
HETATM    3  C02 FHR A 405      -9.620  15.926  68.732  1.00 24.35     0.269 C 
HETATM    4  O01 FHR A 405      -8.460  15.773  68.781  1.00 21.58    -0.266 OA
HETATM    5  H12 FHR A 405     -11.304  16.307  67.390  1.00  0.00     0.163 HD
BRANCH   3   6
HETATM    6  C03 FHR A 405     -10.490  15.793  70.011  1.00 28.98     0.102 A 
HETATM    7  N11 FHR A 405     -11.649  15.140  70.074  1.00 29.23    -0.351 N 
HETATM    8  C10 FHR A 405     -12.176  15.251  71.333  1.00 33.61     0.043 A 
HETATM    9  H11 FHR A 405     -12.080  14.633  69.301  1.00  0.00     0.166 HD
HETATM   10  C05 FHR A 405     -11.333  16.020  72.088  1.00 35.68    -0.007 A 
HETATM   11  C09 FHR A 405     -13.366  14.726  71.893  1.00 37.27     0.030 A 
HETATM   12  C04 FHR A 405     -10.245  16.381  71.240  1.00 34.55     0.049 A 
HETATM   13  C06 FHR A 405     -11.648  16.290  73.436  1.00 42.66     0.014 A 
HETATM   14  C07 FHR A 405     -12.815  15.772  73.984  1.00 44.52     0.001 A 
HETATM   15  C08 FHR A 405     -13.676  14.994  73.212  1.00 42.32     0.002 A 
ENDBRANCH   3   6
ENDBRANCH   1   2
BRANCH   1  16
HETATM   16  C14 FHR A 405     -10.343  15.838  65.026  1.00 23.12     0.039 C 
BRANCH  16  17
HETATM   17  C15 FHR A 405     -10.712  14.295  65.008  1.00 25.71    -0.012 C 
HETATM   18  C16 FHR A 405     -11.645  14.040  63.821  1.00 28.78     0.005 C 
HETATM   19  C17 FHR A 405     -11.990  12.555  63.688  1.00 28.50     0.000 C 
HETATM   20  C18 FHR A 405     -10.728  11.682  63.628  1.00 29.77     0.000 C 
HETATM   21  C19 FHR A 405      -9.773  11.967  64.786  1.00 31.43     0.000 C 
HETATM   22  C20 FHR A 405      -9.434  13.457  64.878  1.00 27.00     0.005 C 
ENDBRANCH  16  17
ENDBRANCH   1  16
BRANCH   1  23
HETATM   23  C21 FHR A 405      -8.917  17.622  66.025  1.00 27.22     0.241 C 
HETATM   24  N22 FHR A 405      -7.484  17.730  66.215  1.00 22.95    -0.348 N 
HETATM   25  H22 FHR A 405      -6.946  16.920  66.523  1.00  0.00     0.163 HD
HETATM   26  O33 FHR A 405      -9.592  18.520  65.661  1.00 28.41    -0.271 OA
BRANCH  24  27
HETATM   27  C23 FHR A 405      -6.808  19.017  65.961  1.00 23.46     0.146 C 
BRANCH  27  28
HETATM   28  C31 FHR A 405      -5.423  18.858  65.343  1.00 24.75     0.256 C 
HETATM   29  O32 FHR A 405      -4.674  19.771  65.418  1.00 23.45    -0.305 OA
ENDBRANCH  27  28
BRANCH  27  30
HETATM   30  C24 FHR A 405      -6.748  19.896  67.223  1.00 23.67     0.046 C 
BRANCH  30  31
HETATM   31  C25 FHR A 405      -6.258  18.996  68.503  1.00 18.49     0.081 C 
HETATM   32  C26 FHR A 405      -7.126  18.919  69.337  1.00 24.06     0.034 C 
HETATM   33  C27 FHR A 405      -6.339  18.943  70.856  1.00 25.04     0.123 C 
HETATM   34  N28 FHR A 405      -5.294  19.658  70.732  1.00 22.56    -0.361 N 
HETATM   35  C29 FHR A 405      -5.062  19.805  69.213  1.00 23.07     0.222 C 
HETATM   36  H28 FHR A 405      -4.726  20.052  71.481  1.00  0.00     0.162 HD
HETATM   37  O30 FHR A 405      -4.198  20.392  68.682  1.00 21.45    -0.273 OA
ENDBRANCH  30  31
ENDBRANCH  27  30
ENDBRANCH  24  27
ENDBRANCH   1  23
TORSDOF 9
