# Supplementary material for: Exploring the potential mechanism of emetine against coronavirus disease 2019 combined with lung adenocarcinoma: bioinformatics and molecular simulation analyses
Source: BMC Cancer. 2022 Jun 22;22:687. doi: 10.1186/s12885-022-09763-2 (PMC9214478; doi:10.1186/s12885-022-09763-2)
Supplement: Supplementary file 8 — Additional file 8. The redocking files. [file 12885_2022_9763_MOESM8_ESM.zip › Additional file 8/Mpro-Inhibitor11a/output_conformations/Inhibitor11a_output_ligand_11.pdbqt]

REMARK VINA RESULT:      -7.8      3.403      9.503
REMARK  9 active torsions:
REMARK  status: ('A' for Active; 'I' for Inactive)
REMARK    1  A    between atoms: C02_2  and  C03_3 
REMARK       I    between atoms: C02_2  and  N12_13 
REMARK    2  A    between atoms: N12_13  and  C13_15 
REMARK    3  A    between atoms: C13_15  and  C14_16 
REMARK    4  A    between atoms: C13_15  and  C21_23 
REMARK    5  A    between atoms: C14_16  and  C15_17 
REMARK       I    between atoms: C21_23  and  N22_24 
REMARK    6  A    between atoms: N22_24  and  C23_26 
REMARK    7  A    between atoms: C23_26  and  C31_35 
REMARK    8  A    between atoms: C23_26  and  C24_27 
REMARK    9  A    between atoms: C24_27  and  C25_28 
ROOT
HETATM    1  C13 FHR A 405     -11.101  15.245  69.546  1.00 25.09     0.177 C 
ENDROOT
BRANCH   1   2
HETATM    2  N12 FHR A 405      -9.951  15.992  69.176  1.00 24.66    -0.342 N 
HETATM    3  C02 FHR A 405      -9.530  17.105  70.056  1.00 24.35     0.269 C 
HETATM    4  O01 FHR A 405     -10.134  17.361  71.026  1.00 21.58    -0.266 OA
HETATM    5  H12 FHR A 405      -9.431  15.768  68.328  1.00  0.00     0.163 HD
BRANCH   3   6
HETATM    6  C03 FHR A 405      -8.316  17.974  69.628  1.00 28.98     0.102 A 
HETATM    7  N11 FHR A 405      -8.173  18.539  68.430  1.00 29.23    -0.351 N 
HETATM    8  C10 FHR A 405      -6.975  19.198  68.368  1.00 33.61     0.043 A 
HETATM    9  H11 FHR A 405      -8.855  18.488  67.673  1.00  0.00     0.166 HD
HETATM   10  C05 FHR A 405      -6.325  19.026  69.560  1.00 35.68    -0.007 A 
HETATM   11  C09 FHR A 405      -6.383  19.955  67.328  1.00 37.27     0.030 A 
HETATM   12  C04 FHR A 405      -7.180  18.230  70.377  1.00 34.55     0.049 A 
HETATM   13  C06 FHR A 405      -5.056  19.610  69.757  1.00 42.66     0.014 A 
HETATM   14  C07 FHR A 405      -4.478  20.355  68.737  1.00 44.52     0.001 A 
HETATM   15  C08 FHR A 405      -5.139  20.524  67.520  1.00 42.32     0.002 A 
ENDBRANCH   3   6
ENDBRANCH   1   2
BRANCH   1  16
HETATM   16  C14 FHR A 405     -11.707  14.551  68.294  1.00 23.12     0.039 C 
BRANCH  16  17
HETATM   17  C15 FHR A 405     -10.597  13.933  67.342  1.00 25.71    -0.012 C 
HETATM   18  C16 FHR A 405     -10.790  12.415  67.306  1.00 28.78     0.005 C 
HETATM   19  C17 FHR A 405      -9.801  11.748  66.346  1.00 28.50     0.000 C 
HETATM   20  C18 FHR A 405      -9.863  12.371  64.944  1.00 29.77     0.000 C 
HETATM   21  C19 FHR A 405      -9.717  13.891  64.981  1.00 31.43     0.000 C 
HETATM   22  C20 FHR A 405     -10.733  14.527  65.935  1.00 27.00     0.005 C 
ENDBRANCH  16  17
ENDBRANCH   1  16
BRANCH   1  23
HETATM   23  C21 FHR A 405     -10.787  14.173  70.580  1.00 27.22     0.241 C 
HETATM   24  N22 FHR A 405     -11.933  13.689  71.325  1.00 22.95    -0.348 N 
HETATM   25  H22 FHR A 405     -12.856  14.090  71.163  1.00  0.00     0.163 HD
HETATM   26  O33 FHR A 405      -9.697  13.742  70.716  1.00 28.41    -0.271 OA
BRANCH  24  27
HETATM   27  C23 FHR A 405     -11.755  12.613  72.319  1.00 23.46     0.146 C 
BRANCH  27  28
HETATM   28  C31 FHR A 405     -12.345  11.279  71.875  1.00 24.75     0.256 C 
HETATM   29  O32 FHR A 405     -11.624  10.342  71.825  1.00 23.45    -0.305 OA
ENDBRANCH  27  28
BRANCH  27  30
HETATM   30  C24 FHR A 405     -12.291  13.015  73.705  1.00 23.67     0.046 C 
BRANCH  30  31
HETATM   31  C25 FHR A 405     -11.713  14.493  74.117  1.00 18.49     0.081 C 
HETATM   32  C26 FHR A 405     -11.390  14.525  75.279  1.00 24.06     0.034 C 
HETATM   33  C27 FHR A 405     -11.795  16.085  75.850  1.00 25.04     0.123 C 
HETATM   34  N28 FHR A 405     -12.824  16.470  75.208  1.00 22.56    -0.361 N 
HETATM   35  C29 FHR A 405     -12.941  15.525  73.993  1.00 23.07     0.222 C 
HETATM   36  H28 FHR A 405     -13.445  17.243  75.448  1.00  0.00     0.162 HD
HETATM   37  O30 FHR A 405     -13.759  15.548  73.155  1.00 21.45    -0.273 OA
ENDBRANCH  30  31
ENDBRANCH  27  30
ENDBRANCH  24  27
ENDBRANCH   1  23
TORSDOF 9
